# Supplementary material for: Integrated genomic analysis of triple-negative breast cancers reveals novel microRNAs associated with clinical and molecular phenotypes and sheds light on the pathways they control
Source: BMC Genomics. 2013 Sep 23;14:643. doi: 10.1186/1471-2164-14-643 (PMC4008358; doi:10.1186/1471-2164-14-643)
Supplement: Additional file 3: Table S1 — Patient and sample characteristics. These include patient treatment, age, survival data (DMFS, BCSS) and pathological features of the extracted tumour samples. [file 1471-2164-14-643-S3.xlsx]

## Sheet: miR.GSET.corr
miRNA	GENESET NAME	GENESET SOURCE	SPEARMAN CORRELATION MIRNA-GENESET_SCORE	SPEARMAN CORRELATION MIRNA-GENESET_SCORE_PVAL
hsa-miR-106b	PROLIFERATION_CANCER RES 2008_685405_5413	LITERATURE	0.597111	0
hsa-miR-106b*	PROLIFERATION_CANCER RES 2008_685405_5413	LITERATURE	0.410669	2.68077e-06
hsa-miR-125b	PROLIFERATION_CANCER RES 2008_685405_5413	LITERATURE	-0.467059	6.62821e-08
hsa-miR-127-3p	PROLIFERATION_CANCER RES 2008_685405_5413	LITERATURE	-0.443997	3.25284e-07
hsa-miR-1301	PROLIFERATION_CANCER RES 2008_685405_5413	LITERATURE	0.403015	4.22604e-06
hsa-miR-130b	PROLIFERATION_CANCER RES 2008_685405_5413	LITERATURE	0.409114	2.94295e-06
hsa-miR-136	PROLIFERATION_CANCER RES 2008_685405_5413	LITERATURE	-0.414024	2.18858e-06
hsa-miR-139-5p	PROLIFERATION_CANCER RES 2008_685405_5413	LITERATURE	-0.466109	7.09399e-08
hsa-miR-143*	PROLIFERATION_CANCER RES 2008_685405_5413	LITERATURE	-0.410486	2.71036e-06
hsa-miR-145	PROLIFERATION_CANCER RES 2008_685405_5413	LITERATURE	-0.497819	6.40971e-09
hsa-miR-154	PROLIFERATION_CANCER RES 2008_685405_5413	LITERATURE	-0.44479	3.08547e-07
hsa-miR-18a	PROLIFERATION_CANCER RES 2008_685405_5413	LITERATURE	0.530549	2.76339e-10
hsa-miR-18b	PROLIFERATION_CANCER RES 2008_685405_5413	LITERATURE	0.511982	1.21951e-09
hsa-miR-199a-5p	PROLIFERATION_CANCER RES 2008_685405_5413	LITERATURE	-0.453445	1.71909e-07
hsa-miR-19a	PROLIFERATION_CANCER RES 2008_685405_5413	LITERATURE	0.491248	1.08415e-08
hsa-miR-19b	PROLIFERATION_CANCER RES 2008_685405_5413	LITERATURE	0.420941	1.43113e-06
hsa-miR-214	PROLIFERATION_CANCER RES 2008_685405_5413	LITERATURE	-0.456554	1.38788e-07
hsa-miR-25	PROLIFERATION_CANCER RES 2008_685405_5413	LITERATURE	0.494389	8.45212e-09
hsa-miR-26a	PROLIFERATION_CANCER RES 2008_685405_5413	LITERATURE	-0.492205	1.00539e-08
hsa-miR-29c	PROLIFERATION_CANCER RES 2008_685405_5413	LITERATURE	-0.403223	4.17474e-06
hsa-miR-301a	PROLIFERATION_CANCER RES 2008_685405_5413	LITERATURE	0.425083	1.10502e-06
hsa-miR-301b	PROLIFERATION_CANCER RES 2008_685405_5413	LITERATURE	0.46828	6.07245e-08
hsa-miR-362-5p	PROLIFERATION_CANCER RES 2008_685405_5413	LITERATURE	0.458788	1.18848e-07
hsa-miR-376a	PROLIFERATION_CANCER RES 2008_685405_5413	LITERATURE	-0.460828	1.03061e-07
hsa-miR-376c	PROLIFERATION_CANCER RES 2008_685405_5413	LITERATURE	-0.483638	1.95261e-08
hsa-miR-377	PROLIFERATION_CANCER RES 2008_685405_5413	LITERATURE	-0.449699	2.21848e-07
hsa-miR-379	PROLIFERATION_CANCER RES 2008_685405_5413	LITERATURE	-0.407843	3.17529e-06
hsa-miR-381	PROLIFERATION_CANCER RES 2008_685405_5413	LITERATURE	-0.442606	3.56753e-07
hsa-miR-409-5p	PROLIFERATION_CANCER RES 2008_685405_5413	LITERATURE	-0.472736	4.39751e-08
hsa-miR-410	CELLCYC@G2/M	CELLCYC	-0.414861	2.07989e-06
hsa-miR-500*	PROLIFERATION_CANCER RES 2008_685405_5413	LITERATURE	0.447578	2.55988e-07
hsa-miR-501-3p	PROLIFERATION_CANCER RES 2008_685405_5413	LITERATURE	0.426109	1.03593e-06
hsa-miR-548c-5p	PROLIFERATION_CANCER RES 2008_685405_5413	LITERATURE	0.412035	2.46888e-06
hsa-miR-93	PROLIFERATION_CANCER RES 2008_685405_5413	LITERATURE	0.608724	0
hsa-miR-99a	PROLIFERATION_CANCER RES 2008_685405_5413	LITERATURE	-0.438559	4.65685e-07
hsa-miR-127-3p	NAKAMURA_CANCER_MICROENVIRONMENT_UP	MSIGDB	0.552661	0
hsa-miR-136	NAKAMURA_CANCER_MICROENVIRONMENT_UP	MSIGDB	0.490807	1.12234e-08
hsa-miR-143	NAKAMURA_CANCER_MICROENVIRONMENT_UP	MSIGDB	0.419072	1.60663e-06
hsa-miR-143*	NAKAMURA_CANCER_MICROENVIRONMENT_UP	MSIGDB	0.591358	0
hsa-miR-145	NAKAMURA_CANCER_MICROENVIRONMENT_UP	MSIGDB	0.537769	9.16609e-11
hsa-miR-145*	NAKAMURA_CANCER_MICROENVIRONMENT_UP	MSIGDB	0.418379	1.67667e-06
hsa-miR-152	NAKAMURA_CANCER_MICROENVIRONMENT_UP	MSIGDB	0.477476	3.10237e-08
hsa-miR-154	NAKAMURA_CANCER_MICROENVIRONMENT_UP	MSIGDB	0.405898	3.56466e-06
hsa-miR-17	NAKAMURA_CANCER_MICROENVIRONMENT_UP	MSIGDB	-0.467512	6.41652e-08
hsa-miR-17*	NAKAMURA_CANCER_MICROENVIRONMENT_UP	MSIGDB	-0.464434	7.99138e-08
hsa-miR-18a	NAKAMURA_CANCER_MICROENVIRONMENT_UP	MSIGDB	-0.411676	2.52295e-06
hsa-miR-193b	NAKAMURA_CANCER_MICROENVIRONMENT_UP	MSIGDB	0.436538	5.31294e-07
hsa-miR-199a-3p	NAKAMURA_CANCER_MICROENVIRONMENT_UP	MSIGDB	0.45143	1.97254e-07
hsa-miR-199a-5p	NAKAMURA_CANCER_MICROENVIRONMENT_UP	MSIGDB	0.636928	0
hsa-miR-19a	NAKAMURA_CANCER_MICROENVIRONMENT_UP	MSIGDB	-0.500941	4.95964e-09
hsa-miR-19b	NAKAMURA_CANCER_MICROENVIRONMENT_UP	MSIGDB	-0.499556	5.5605e-09
hsa-miR-20a	NAKAMURA_CANCER_MICROENVIRONMENT_UP	MSIGDB	-0.433171	6.60641e-07
hsa-miR-214	NAKAMURA_CANCER_MICROENVIRONMENT_UP	MSIGDB	0.646622	0
hsa-miR-214*	NAKAMURA_CANCER_MICROENVIRONMENT_UP	MSIGDB	0.492897	9.51767e-09
hsa-miR-22	NAKAMURA_CANCER_MICROENVIRONMENT_UP	MSIGDB	0.408938	2.97417e-06
hsa-miR-22*	NAKAMURA_CANCER_MICROENVIRONMENT_UP	MSIGDB	0.408302	3.08939e-06
hsa-miR-26a	NAKAMURA_CANCER_MICROENVIRONMENT_UP	MSIGDB	0.40839	3.07317e-06
hsa-miR-337-5p	NAKAMURA_CANCER_MICROENVIRONMENT_UP	MSIGDB	0.418329	1.68188e-06
hsa-miR-376a	NAKAMURA_CANCER_MICROENVIRONMENT_UP	MSIGDB	0.50619	3.18416e-09
hsa-miR-376c	NAKAMURA_CANCER_MICROENVIRONMENT_UP	MSIGDB	0.511194	2.05196e-09
hsa-miR-377	NAKAMURA_CANCER_MICROENVIRONMENT_UP	MSIGDB	0.463648	8.44954e-08
hsa-miR-379	NAKAMURA_CANCER_MICROENVIRONMENT_UP	MSIGDB	0.52795	3.79949e-10
hsa-miR-381	NAKAMURA_CANCER_MICROENVIRONMENT_UP	MSIGDB	0.491141	1.09331e-08
hsa-miR-382	NAKAMURA_CANCER_MICROENVIRONMENT_UP	MSIGDB	0.502074	4.51328e-09
hsa-miR-409-3p	NAKAMURA_CANCER_MICROENVIRONMENT_UP	MSIGDB	0.439031	4.5151e-07
hsa-miR-409-5p	NAKAMURA_CANCER_MICROENVIRONMENT_UP	MSIGDB	0.487969	1.40043e-08
hsa-miR-410	COLON PROGNOSIS	CANCER	0.464094	8.18632e-08
hsa-miR-92a	NAKAMURA_CANCER_MICROENVIRONMENT_UP	MSIGDB	-0.435795	5.57557e-07
hsa-miR-505	FUTREAL ET AL., CANCER GENES	CANCER	0.418933	1.62041e-06
hsa-miR-106b	POOR PROGNOSIS BREAST CANCER REPORTERS (SET OF 70)	CANCER	0.462533	9.14132e-08
hsa-miR-139-5p	POOR PROGNOSIS BREAST CANCER REPORTERS (SET OF 70)	CANCER	-0.435795	5.57557e-07
hsa-miR-18a	POOR PROGNOSIS BREAST CANCER REPORTERS (SET OF 70)	CANCER	0.446395	2.77154e-07
hsa-miR-29c	POOR PROGNOSIS BREAST CANCER REPORTERS (SET OF 70)	CANCER	-0.499991	5.36516e-09
hsa-miR-29c*	POOR PROGNOSIS BREAST CANCER REPORTERS (SET OF 70)	CANCER	-0.417095	1.81434e-06
hsa-miR-301a	POOR PROGNOSIS BREAST CANCER REPORTERS (SET OF 70)	CANCER	0.45019	2.1459e-07
hsa-miR-301b	POOR PROGNOSIS BREAST CANCER REPORTERS (SET OF 70)	CANCER	0.433196	6.59571e-07
hsa-miR-362-5p	POOR PROGNOSIS BREAST CANCER REPORTERS (SET OF 70)	CANCER	0.518552	1.03177e-09
hsa-miR-500*	POOR PROGNOSIS BREAST CANCER REPORTERS (SET OF 70)	CANCER	0.431408	7.39793e-07
hsa-miR-629*	POOR PROGNOSIS BREAST CANCER REPORTERS (SET OF 70)	CANCER	0.401448	4.63286e-06
hsa-miR-93	POOR PROGNOSIS BREAST CANCER REPORTERS (SET OF 70)	CANCER	0.47453	3.85626e-08
hsa-miR-1183	CANCERGENE DATABASE	CANCER	-0.407748	3.19322e-06
hsa-miR-1300	CANCERGENE DATABASE	CANCER	-0.426386	1.018e-06
hsa-miR-1321	CANCERGENE DATABASE	CANCER	-0.412173	2.44831e-06
hsa-miR-214	CANCERGENE DATABASE	CANCER	0.407887	3.16695e-06
hsa-miR-142-3p	MOUSE RETROVIRUS INTEGRATION SITES (RISS)	CANCER	0.404337	3.90951e-06
hsa-miR-142-5p	MOUSE RETROVIRUS INTEGRATION SITES (RISS)	CANCER	0.464755	7.81134e-08
hsa-miR-146a	MOUSE RETROVIRUS INTEGRATION SITES (RISS)	CANCER	0.475997	3.46146e-08
hsa-miR-146b-5p	MOUSE RETROVIRUS INTEGRATION SITES (RISS)	CANCER	0.423937	1.18734e-06
hsa-miR-150	MOUSE RETROVIRUS INTEGRATION SITES (RISS)	CANCER	0.543566	6.86632e-11
hsa-miR-155	MOUSE RETROVIRUS INTEGRATION SITES (RISS)	CANCER	0.526987	4.24942e-10
hsa-miR-139-5p	POOR PROGNOSIS BREAST CANCER REPORTERS (SET OF 231)	CANCER	-0.424837	1.12219e-06
hsa-miR-18a	POOR PROGNOSIS BREAST CANCER REPORTERS (SET OF 231)	CANCER	0.413847	2.21214e-06
hsa-miR-29c	POOR PROGNOSIS BREAST CANCER REPORTERS (SET OF 231)	CANCER	-0.463358	8.62436e-08
hsa-miR-301b	POOR PROGNOSIS BREAST CANCER REPORTERS (SET OF 231)	CANCER	0.468425	6.00958e-08
hsa-miR-362-5p	POOR PROGNOSIS BREAST CANCER REPORTERS (SET OF 231)	CANCER	0.478389	2.89876e-08
hsa-miR-500*	POOR PROGNOSIS BREAST CANCER REPORTERS (SET OF 231)	CANCER	0.405419	3.66714e-06
hsa-miR-93	POOR PROGNOSIS BREAST CANCER REPORTERS (SET OF 231)	CANCER	0.403745	4.04831e-06
hsa-miR-100	COLON PROGNOSIS	CANCER	0.491147	1.09277e-08
hsa-miR-125b	COLON PROGNOSIS	CANCER	0.556381	0
hsa-miR-127-3p	COLON PROGNOSIS	CANCER	0.48214	2.1875e-08
hsa-miR-136	COLON PROGNOSIS	CANCER	0.487075	1.50064e-08
hsa-miR-136*	COLON PROGNOSIS	CANCER	0.455893	1.45273e-07
hsa-miR-143	COLON PROGNOSIS	CANCER	0.508544	2.59557e-09
hsa-miR-143*	COLON PROGNOSIS	CANCER	0.594543	0
hsa-miR-145	COLON PROGNOSIS	CANCER	0.605822	0
hsa-miR-145*	COLON PROGNOSIS	CANCER	0.48513	1.74256e-08
hsa-miR-152	COLON PROGNOSIS	CANCER	0.458159	1.2417e-07
hsa-miR-154	COLON PROGNOSIS	CANCER	0.460274	1.07139e-07
hsa-miR-199a-5p	COLON PROGNOSIS	CANCER	0.49695	6.87812e-09
hsa-miR-214	COLON PROGNOSIS	CANCER	0.500651	5.08007e-09
hsa-miR-23b	COLON PROGNOSIS	CANCER	0.458234	1.2352e-07
hsa-miR-27b	COLON PROGNOSIS	CANCER	0.411034	2.62251e-06
hsa-miR-299-3p	COLON PROGNOSIS	CANCER	0.424604	1.13871e-06
hsa-miR-337-5p	COLON PROGNOSIS	CANCER	0.467814	6.27898e-08
hsa-miR-376a	COLON PROGNOSIS	CANCER	0.513341	1.68889e-09
hsa-miR-376c	COLON PROGNOSIS	CANCER	0.522939	6.62005e-10
hsa-miR-377	COLON PROGNOSIS	CANCER	0.505511	3.37538e-09
hsa-miR-379	COLON PROGNOSIS	CANCER	0.528818	3.42574e-10
hsa-miR-381	COLON PROGNOSIS	CANCER	0.5165	1.25744e-09
hsa-miR-382	COLON PROGNOSIS	CANCER	0.428393	8.96561e-07
hsa-miR-409-3p	COLON PROGNOSIS	CANCER	0.401095	4.72933e-06
hsa-miR-409-5p	COLON PROGNOSIS	CANCER	0.483531	1.96856e-08
hsa-miR-410	E2F3 ONCOGENIC PATHWAY SIGNATURE GENES (NEVINS)	CANCER	-0.460387	1.06293e-07
hsa-miR-411	COLON PROGNOSIS	CANCER	0.409832	2.81906e-06
hsa-miR-497	COLON PROGNOSIS	CANCER	0.425284	1.09112e-06
hsa-miR-654-3p	COLON PROGNOSIS	CANCER	0.438105	4.79691e-07
hsa-miR-142-3p	MELANOMA PROGNOSIS	CANCER	0.717822	0
hsa-miR-142-5p	MELANOMA PROGNOSIS	CANCER	0.8542	0
hsa-miR-146a	MELANOMA PROGNOSIS	CANCER	0.463478	8.55173e-08
hsa-miR-146b-5p	MELANOMA PROGNOSIS	CANCER	0.467298	6.51567e-08
hsa-miR-150	MELANOMA PROGNOSIS	CANCER	0.704089	7.38882e-20
hsa-miR-155	MELANOMA PROGNOSIS	CANCER	0.822968	0
hsa-miR-223	MELANOMA PROGNOSIS	CANCER	0.444299	3.18809e-07
hsa-miR-361-3p	MELANOMA PROGNOSIS	CANCER	0.473391	4.19213e-08
hsa-miR-1246	SIRNA-SURVIVAL-PHOSPHATASE	CANCER	-0.417108	1.81294e-06
ebv-miR-BART16	SIRNA-CELLDEATH-PHOSPHATASE	CANCER	-0.408994	2.9641e-06
hsa-miR-1323	SIRNA-CELLDEATH-PHOSPHATASE	CANCER	-0.418121	1.70352e-06
hsa-miR-127-3p	E2F3 ONCOGENIC PATHWAY SIGNATURE GENES (NEVINS)	CANCER	-0.417278	1.79414e-06
hsa-miR-139-5p	E2F3 ONCOGENIC PATHWAY SIGNATURE GENES (NEVINS)	CANCER	-0.429161	8.53871e-07
hsa-miR-17	E2F3 ONCOGENIC PATHWAY SIGNATURE GENES (NEVINS)	CANCER	0.431736	7.24441e-07
hsa-miR-17*	E2F3 ONCOGENIC PATHWAY SIGNATURE GENES (NEVINS)	CANCER	0.456787	1.3657e-07
hsa-miR-18a	E2F3 ONCOGENIC PATHWAY SIGNATURE GENES (NEVINS)	CANCER	0.433435	6.49489e-07
hsa-miR-19a	E2F3 ONCOGENIC PATHWAY SIGNATURE GENES (NEVINS)	CANCER	0.438131	4.78903e-07
hsa-miR-19b	E2F3 ONCOGENIC PATHWAY SIGNATURE GENES (NEVINS)	CANCER	0.426493	1.01115e-06
hsa-miR-301a	E2F3 ONCOGENIC PATHWAY SIGNATURE GENES (NEVINS)	CANCER	0.471534	4.79989e-08
hsa-miR-376a	E2F3 ONCOGENIC PATHWAY SIGNATURE GENES (NEVINS)	CANCER	-0.428853	8.70779e-07
hsa-miR-376c	E2F3 ONCOGENIC PATHWAY SIGNATURE GENES (NEVINS)	CANCER	-0.454936	1.55174e-07
hsa-miR-377	E2F3 ONCOGENIC PATHWAY SIGNATURE GENES (NEVINS)	CANCER	-0.438697	4.61483e-07
hsa-miR-381	E2F3 ONCOGENIC PATHWAY SIGNATURE GENES (NEVINS)	CANCER	-0.422773	1.27698e-06
hsa-miR-409-3p	E2F3 ONCOGENIC PATHWAY SIGNATURE GENES (NEVINS)	CANCER	-0.410839	2.6535e-06
hsa-miR-409-5p	E2F3 ONCOGENIC PATHWAY SIGNATURE GENES (NEVINS)	CANCER	-0.424869	1.11997e-06
hsa-miR-410	MEDULLOBLASTOMA, TREATMENT FAILURE PREDICTIVE SIGNATURE GENES	CANCER	-0.427814	9.3009e-07
hsa-let-7c	MYC ONCOGENIC PATHWAY SIGNATURE GENES (NEVINS)	CANCER	-0.443084	3.45617e-07
hsa-miR-125b	MYC ONCOGENIC PATHWAY SIGNATURE GENES (NEVINS)	CANCER	-0.430943	7.62175e-07
hsa-miR-127-3p	MYC ONCOGENIC PATHWAY SIGNATURE GENES (NEVINS)	CANCER	-0.421835	1.35382e-06
hsa-miR-136	MYC ONCOGENIC PATHWAY SIGNATURE GENES (NEVINS)	CANCER	-0.414584	2.11527e-06
hsa-miR-136*	MYC ONCOGENIC PATHWAY SIGNATURE GENES (NEVINS)	CANCER	-0.464082	8.19363e-08
hsa-miR-143	MYC ONCOGENIC PATHWAY SIGNATURE GENES (NEVINS)	CANCER	-0.417026	1.82206e-06
hsa-miR-143*	MYC ONCOGENIC PATHWAY SIGNATURE GENES (NEVINS)	CANCER	-0.423729	1.20288e-06
hsa-miR-145	MYC ONCOGENIC PATHWAY SIGNATURE GENES (NEVINS)	CANCER	-0.43859	4.64727e-07
hsa-miR-199a-5p	MYC ONCOGENIC PATHWAY SIGNATURE GENES (NEVINS)	CANCER	-0.506763	3.03075e-09
hsa-miR-200c	MYC ONCOGENIC PATHWAY SIGNATURE GENES (NEVINS)	CANCER	0.443223	3.42456e-07
hsa-miR-214	MYC ONCOGENIC PATHWAY SIGNATURE GENES (NEVINS)	CANCER	-0.4426	3.56902e-07
hsa-miR-214*	MYC ONCOGENIC PATHWAY SIGNATURE GENES (NEVINS)	CANCER	-0.495201	7.92013e-09
hsa-miR-26a	MYC ONCOGENIC PATHWAY SIGNATURE GENES (NEVINS)	CANCER	-0.481101	2.36579e-08
hsa-miR-337-5p	MYC ONCOGENIC PATHWAY SIGNATURE GENES (NEVINS)	CANCER	-0.511327	2.02774e-09
hsa-miR-376a	MYC ONCOGENIC PATHWAY SIGNATURE GENES (NEVINS)	CANCER	-0.453766	1.68169e-07
hsa-miR-376b	MYC ONCOGENIC PATHWAY SIGNATURE GENES (NEVINS)	CANCER	-0.41099	2.62947e-06
hsa-miR-376c	MYC ONCOGENIC PATHWAY SIGNATURE GENES (NEVINS)	CANCER	-0.453917	1.66435e-07
hsa-miR-377	MYC ONCOGENIC PATHWAY SIGNATURE GENES (NEVINS)	CANCER	-0.476198	3.41034e-08
hsa-miR-379	MYC ONCOGENIC PATHWAY SIGNATURE GENES (NEVINS)	CANCER	-0.42597	1.04501e-06
hsa-miR-381	MYC ONCOGENIC PATHWAY SIGNATURE GENES (NEVINS)	CANCER	-0.431943	7.14857e-07
hsa-miR-409-5p	MYC ONCOGENIC PATHWAY SIGNATURE GENES (NEVINS)	CANCER	-0.425039	1.10808e-06
hsa-miR-99a	MYC ONCOGENIC PATHWAY SIGNATURE GENES (NEVINS)	CANCER	-0.417844	1.73278e-06
hsa-miR-106b	MEDULLOBLASTOMA, TREATMENT FAILURE PREDICTIVE SIGNATURE GENES	CANCER	0.539972	5.69341e-11
hsa-miR-106b*	MEDULLOBLASTOMA, TREATMENT FAILURE PREDICTIVE SIGNATURE GENES	CANCER	0.407421	3.25612e-06
hsa-miR-127-3p	MEDULLOBLASTOMA, TREATMENT FAILURE PREDICTIVE SIGNATURE GENES	CANCER	-0.50281	4.24334e-09
hsa-miR-135b	MEDULLOBLASTOMA, TREATMENT FAILURE PREDICTIVE SIGNATURE GENES	CANCER	0.482039	2.20421e-08
hsa-miR-136	MEDULLOBLASTOMA, TREATMENT FAILURE PREDICTIVE SIGNATURE GENES	CANCER	-0.480787	2.42248e-08
hsa-miR-145	MEDULLOBLASTOMA, TREATMENT FAILURE PREDICTIVE SIGNATURE GENES	CANCER	-0.47504	3.7144e-08
hsa-miR-152	MEDULLOBLASTOMA, TREATMENT FAILURE PREDICTIVE SIGNATURE GENES	CANCER	-0.437533	4.9797e-07
hsa-miR-17	MEDULLOBLASTOMA, TREATMENT FAILURE PREDICTIVE SIGNATURE GENES	CANCER	0.556356	0
hsa-miR-17*	MEDULLOBLASTOMA, TREATMENT FAILURE PREDICTIVE SIGNATURE GENES	CANCER	0.513076	1.73028e-09
hsa-miR-18a	MEDULLOBLASTOMA, TREATMENT FAILURE PREDICTIVE SIGNATURE GENES	CANCER	0.606628	0
hsa-miR-18b	MEDULLOBLASTOMA, TREATMENT FAILURE PREDICTIVE SIGNATURE GENES	CANCER	0.485577	1.08904e-08
hsa-miR-193b	MEDULLOBLASTOMA, TREATMENT FAILURE PREDICTIVE SIGNATURE GENES	CANCER	-0.519213	9.66924e-10
hsa-miR-199a-5p	MEDULLOBLASTOMA, TREATMENT FAILURE PREDICTIVE SIGNATURE GENES	CANCER	-0.513958	1.59569e-09
hsa-miR-19a	MEDULLOBLASTOMA, TREATMENT FAILURE PREDICTIVE SIGNATURE GENES	CANCER	0.585479	0
hsa-miR-19b	MEDULLOBLASTOMA, TREATMENT FAILURE PREDICTIVE SIGNATURE GENES	CANCER	0.554146	0
hsa-miR-20a	MEDULLOBLASTOMA, TREATMENT FAILURE PREDICTIVE SIGNATURE GENES	CANCER	0.411443	2.55864e-06
hsa-miR-214	MEDULLOBLASTOMA, TREATMENT FAILURE PREDICTIVE SIGNATURE GENES	CANCER	-0.481712	2.25938e-08
hsa-miR-25	MEDULLOBLASTOMA, TREATMENT FAILURE PREDICTIVE SIGNATURE GENES	CANCER	0.524431	5.6474e-10
hsa-miR-26a	MEDULLOBLASTOMA, TREATMENT FAILURE PREDICTIVE SIGNATURE GENES	CANCER	-0.537045	1.04886e-10
hsa-miR-29c	MEDULLOBLASTOMA, TREATMENT FAILURE PREDICTIVE SIGNATURE GENES	CANCER	-0.51183	1.9378e-09
hsa-miR-29c*	MEDULLOBLASTOMA, TREATMENT FAILURE PREDICTIVE SIGNATURE GENES	CANCER	-0.470622	5.12851e-08
hsa-miR-362-5p	MEDULLOBLASTOMA, TREATMENT FAILURE PREDICTIVE SIGNATURE GENES	CANCER	0.431666	7.27663e-07
hsa-miR-375	MEDULLOBLASTOMA, TREATMENT FAILURE PREDICTIVE SIGNATURE GENES	CANCER	-0.417133	1.81014e-06
hsa-miR-376a	MEDULLOBLASTOMA, TREATMENT FAILURE PREDICTIVE SIGNATURE GENES	CANCER	-0.484765	1.7919e-08
hsa-miR-376c	MEDULLOBLASTOMA, TREATMENT FAILURE PREDICTIVE SIGNATURE GENES	CANCER	-0.486628	1.55324e-08
hsa-miR-377	MEDULLOBLASTOMA, TREATMENT FAILURE PREDICTIVE SIGNATURE GENES	CANCER	-0.45374	1.68459e-07
hsa-miR-379	MEDULLOBLASTOMA, TREATMENT FAILURE PREDICTIVE SIGNATURE GENES	CANCER	-0.413199	2.3009e-06
hsa-miR-381	MEDULLOBLASTOMA, TREATMENT FAILURE PREDICTIVE SIGNATURE GENES	CANCER	-0.429275	8.47739e-07
hsa-miR-382	MEDULLOBLASTOMA, TREATMENT FAILURE PREDICTIVE SIGNATURE GENES	CANCER	-0.420557	1.46561e-06
hsa-miR-409-5p	MEDULLOBLASTOMA, TREATMENT FAILURE PREDICTIVE SIGNATURE GENES	CANCER	-0.441592	3.81485e-07
hsa-miR-410	MEYERSON-NATURE2007-ACGH-IN-HUMAN-LUNG-ADENOCARCINOMA-OTHER_KNOWN_GENE_MODELS-IN-FOCAL-AMPLIFICATION_REGIONS 22Q11.21 --CHR22:19060000-20130000	CANCER	-0.441227	3.90789e-07
hsa-miR-505	MEDULLOBLASTOMA, TREATMENT FAILURE PREDICTIVE SIGNATURE GENES	CANCER	0.515676	1.35949e-09
hsa-miR-663	MEDULLOBLASTOMA, TREATMENT FAILURE PREDICTIVE SIGNATURE GENES	CANCER	0.512057	1.8985e-09
hsa-miR-9	MEDULLOBLASTOMA, TREATMENT FAILURE PREDICTIVE SIGNATURE GENES	CANCER	0.435632	5.63508e-07
hsa-miR-9*	MEDULLOBLASTOMA, TREATMENT FAILURE PREDICTIVE SIGNATURE GENES	CANCER	0.452702	1.8087e-07
hsa-miR-92a	MEDULLOBLASTOMA, TREATMENT FAILURE PREDICTIVE SIGNATURE GENES	CANCER	0.45206	1.88973e-07
hsa-miR-93	MEDULLOBLASTOMA, TREATMENT FAILURE PREDICTIVE SIGNATURE GENES	CANCER	0.555418	0
hsa-miR-181a-2*	MEDULLOBLASTOMA, DESMOPLASTIC TYPE - HIGHLY EXPRESSED SIGNATURE GENES	CANCER	0.423585	1.21382e-06
hsa-miR-141	MEDULLOBLASTOMA, TREATMENT SUCCESS PREDICTIVE SIGNATURE GENES	CANCER	-0.40705	3.32892e-06
hsa-miR-214	MEDULLOBLASTOMA, TREATMENT SUCCESS PREDICTIVE SIGNATURE GENES	CANCER	0.425662	1.06551e-06
hsa-miR-500*	MEDULLOBLASTOMA, TREATMENT SUCCESS PREDICTIVE SIGNATURE GENES	CANCER	-0.406949	3.34892e-06
hsa-let-7b	P53 PATHWAY	CANCER	0.43978	4.29859e-07
hsa-let-7c	P53 PATHWAY	CANCER	0.442266	3.64873e-07
hsa-miR-10b	P53 PATHWAY	CANCER	0.425599	1.06974e-06
hsa-miR-1246	P53 PATHWAY	CANCER	-0.514121	1.57174e-09
hsa-miR-127-3p	P53 PATHWAY	CANCER	0.48406	1.89092e-08
hsa-miR-1290	P53 PATHWAY	CANCER	-0.484658	1.8066e-08
hsa-miR-1300	P53 PATHWAY	CANCER	-0.425423	1.08166e-06
hsa-miR-136	P53 PATHWAY	CANCER	0.419852	1.531e-06
hsa-miR-136*	P53 PATHWAY	CANCER	0.452916	1.78243e-07
hsa-miR-139-5p	P53 PATHWAY	CANCER	0.586178	0
hsa-miR-143	P53 PATHWAY	CANCER	0.538304	8.24903e-11
hsa-miR-143*	P53 PATHWAY	CANCER	0.616692	0
hsa-miR-145	P53 PATHWAY	CANCER	0.577983	0
hsa-miR-145*	P53 PATHWAY	CANCER	0.558187	0
hsa-miR-152	P53 PATHWAY	CANCER	0.41177	2.50861e-06
hsa-miR-154	P53 PATHWAY	CANCER	0.533061	1.97255e-10
hsa-miR-154*	P53 PATHWAY	CANCER	0.494414	8.43514e-09
hsa-miR-17*	P53 PATHWAY	CANCER	-0.443021	3.47063e-07
hsa-miR-18a	P53 PATHWAY	CANCER	-0.411223	2.59284e-06
hsa-miR-199a-3p	P53 PATHWAY	CANCER	0.446666	2.72171e-07
hsa-miR-199a-5p	P53 PATHWAY	CANCER	0.499204	5.72386e-09
hsa-miR-199b-5p	P53 PATHWAY	CANCER	0.475449	3.60415e-08
hsa-miR-19a	P53 PATHWAY	CANCER	-0.466719	6.79133e-08
hsa-miR-19b	P53 PATHWAY	CANCER	-0.439471	4.38651e-07
hsa-miR-214	P53 PATHWAY	CANCER	0.481467	2.3016e-08
hsa-miR-214*	P53 PATHWAY	CANCER	0.45549	1.49366e-07
hsa-miR-218	P53 PATHWAY	CANCER	0.408963	2.96969e-06
hsa-miR-25*	P53 PATHWAY	CANCER	-0.406577	3.42368e-06
hsa-miR-26a	P53 PATHWAY	CANCER	0.542515	2.57032e-11
hsa-miR-299-3p	P53 PATHWAY	CANCER	0.43132	7.43979e-07
hsa-miR-337-5p	P53 PATHWAY	CANCER	0.501035	4.92094e-09
hsa-miR-342-3p	P53 PATHWAY	CANCER	0.408063	3.13382e-06
hsa-miR-34c-5p	P53 PATHWAY	CANCER	0.532589	2.10735e-10
hsa-miR-369-5p	P53 PATHWAY	CANCER	0.472623	4.43401e-08
hsa-miR-376a	P53 PATHWAY	CANCER	0.519629	9.2797e-10
hsa-miR-376c	P53 PATHWAY	CANCER	0.534508	1.59501e-10
hsa-miR-377	P53 PATHWAY	CANCER	0.532337	2.18174e-10
hsa-miR-379	P53 PATHWAY	CANCER	0.5405	4.97202e-11
hsa-miR-381	P53 PATHWAY	CANCER	0.534061	1.70602e-10
hsa-miR-382	P53 PATHWAY	CANCER	0.443103	3.45184e-07
hsa-miR-409-5p	P53 PATHWAY	CANCER	0.440403	4.12606e-07
hsa-miR-410	NAKAMURA_CANCER_MICROENVIRONMENT_UP	MSIGDB	0.498253	6.1868e-09
hsa-miR-495	P53 PATHWAY	CANCER	0.438936	4.54311e-07
hsa-miR-542-3p	P53 PATHWAY	CANCER	0.403581	4.08752e-06
hsa-miR-542-5p	P53 PATHWAY	CANCER	0.438206	4.76545e-07
hsa-miR-654-3p	P53 PATHWAY	CANCER	0.470873	5.03578e-08
hsa-miR-92a	P53 PATHWAY	CANCER	-0.400636	4.85796e-06
hsa-miR-99a	P53 PATHWAY	CANCER	0.406212	3.49872e-06
hsa-let-7b	HUMAN TUMOR ATLAS GASTRIC CANCER (20%, FC>2, P<0.01) -JULY06	CANCER	-0.409567	2.86412e-06
hsa-miR-135b	HUMAN TUMOR ATLAS GASTRIC CANCER (20%, FC>2, P<0.01) -JULY06	CANCER	0.43025	7.96642e-07
hsa-miR-142-5p	HUMAN TUMOR ATLAS GASTRIC CANCER (20%, FC>2, P<0.01) -JULY06	CANCER	0.454508	1.5981e-07
hsa-miR-155	HUMAN TUMOR ATLAS GASTRIC CANCER (20%, FC>2, P<0.01) -JULY06	CANCER	0.540123	5.48317e-11
hsa-miR-142-3p	HUMAN TUMOR ATLAS KIDNEY CANCER (20%, FC>2, P<0.01) - JULY06	CANCER	0.512994	1.74328e-09
hsa-miR-142-5p	HUMAN TUMOR ATLAS KIDNEY CANCER (20%, FC>2, P<0.01) - JULY06	CANCER	0.608611	0
hsa-miR-146b-5p	HUMAN TUMOR ATLAS KIDNEY CANCER (20%, FC>2, P<0.01) - JULY06	CANCER	0.444022	3.2474e-07
hsa-miR-150	HUMAN TUMOR ATLAS KIDNEY CANCER (20%, FC>2, P<0.01) - JULY06	CANCER	0.485599	1.08721e-08
hsa-miR-155	HUMAN TUMOR ATLAS KIDNEY CANCER (20%, FC>2, P<0.01) - JULY06	CANCER	0.65522	0
hsa-miR-18a	HUMAN TUMOR ATLAS LUNG CANCER (20%, FC>2, P<0.01) - JULY06	CANCER	0.432126	7.06534e-07
hsa-miR-301b	HUMAN TUMOR ATLAS LUNG CANCER (20%, FC>2, P<0.01) - JULY06	CANCER	0.464151	8.15352e-08
hsa-miR-362-5p	HUMAN TUMOR ATLAS LUNG CANCER (20%, FC>2, P<0.01) - JULY06	CANCER	0.427783	9.31946e-07
hsa-miR-629*	HUMAN TUMOR ATLAS LUNG CANCER (20%, FC>2, P<0.01) - JULY06	CANCER	0.41031	2.73923e-06
hsa-miR-106b	HUMAN TUMOR ATLAS COLON CANCER (20%, FC>2, P<0.01) - JULY06	CANCER	0.405426	3.66578e-06
hsa-miR-135b	HUMAN TUMOR ATLAS COLON CANCER (20%, FC>2, P<0.01) - JULY06	CANCER	0.423685	1.2062e-06
hsa-miR-18a	HUMAN TUMOR ATLAS COLON CANCER (20%, FC>2, P<0.01) - JULY06	CANCER	0.470836	5.04959e-08
hsa-miR-18b	HUMAN TUMOR ATLAS COLON CANCER (20%, FC>2, P<0.01) - JULY06	CANCER	0.400265	4.10311e-06
hsa-miR-29c	HUMAN TUMOR ATLAS COLON CANCER (20%, FC>2, P<0.01) - JULY06	CANCER	-0.456541	1.38909e-07
hsa-miR-301b	HUMAN TUMOR ATLAS COLON CANCER (20%, FC>2, P<0.01) - JULY06	CANCER	0.470911	5.02201e-08
hsa-miR-362-5p	HUMAN TUMOR ATLAS COLON CANCER (20%, FC>2, P<0.01) - JULY06	CANCER	0.445124	3.01755e-07
hsa-miR-93	HUMAN TUMOR ATLAS COLON CANCER (20%, FC>2, P<0.01) - JULY06	CANCER	0.419254	1.58863e-06
hsa-miR-142-3p	HUMAN TUMOR ATLAS UNION OF 5 CANCER (20%, FC>2, P<0.01) -JULY06	CANCER	0.417762	1.74152e-06
hsa-miR-142-5p	HUMAN TUMOR ATLAS UNION OF 5 CANCER (20%, FC>2, P<0.01) -JULY06	CANCER	0.411808	2.5029e-06
hsa-miR-155	HUMAN TUMOR ATLAS UNION OF 5 CANCER (20%, FC>2, P<0.01) -JULY06	CANCER	0.448736	2.36771e-07
hsa-miR-564	HUMAN TUMOR ATLAS UNION OF 5 CANCER (20%, FC>2, P<0.01) -JULY06	CANCER	-0.422105	1.3312e-06
hsa-miR-135b	GENE SIGNATURE - PROSTATE METASTATIC VS LOCALIZED TUMORS BASED ON CONCORDANT PROTEOMIC/MRNA LEVELS	CANCER	0.443556	3.34953e-07
hsa-miR-18a	GENE SIGNATURE - PROSTATE METASTATIC VS LOCALIZED TUMORS BASED ON CONCORDANT PROTEOMIC/MRNA LEVELS	CANCER	0.42546	1.0791e-06
hsa-miR-197	GENE SIGNATURE - PROSTATE METASTATIC VS LOCALIZED TUMORS BASED ON CONCORDANT PROTEOMIC/MRNA LEVELS	CANCER	0.411166	2.60171e-06
hsa-miR-29c	GENE SIGNATURE - PROSTATE METASTATIC VS LOCALIZED TUMORS BASED ON CONCORDANT PROTEOMIC/MRNA LEVELS	CANCER	-0.490159	1.18084e-08
hsa-miR-29c*	GENE SIGNATURE - PROSTATE METASTATIC VS LOCALIZED TUMORS BASED ON CONCORDANT PROTEOMIC/MRNA LEVELS	CANCER	-0.432938	6.70618e-07
hsa-miR-505	GENE SIGNATURE - PROSTATE METASTATIC VS LOCALIZED TUMORS BASED ON CONCORDANT PROTEOMIC/MRNA LEVELS	CANCER	0.455559	1.48655e-07
hsa-miR-24	HUMAN_CANCER_PATHWAYFINDER_MICROARRAY_OHS_033	CANCER	0.404173	3.94744e-06
hsa-miR-145	MEYERSON-NATURE2007-ACGH-IN-HUMAN-LUNG-ADENOCARCINOMA-OTHER_KNOWN_GENE_MODELS-IN-FOCAL-AMPLIFICATION_REGIONS 19Q12 --CHR19:34790000-35420000	CANCER	-0.444337	3.18008e-07
hsa-let-7b	MEYERSON-NATURE2007-ACGH-IN-HUMAN-LUNG-ADENOCARCINOMA-OTHER_KNOWN_GENE_MODELS-IN-FOCAL-AMPLIFICATION_REGIONS 5P15.33 --CHR5:750000-1620000	CANCER	-0.451518	1.96074e-07
hsa-let-7c	MEYERSON-NATURE2007-ACGH-IN-HUMAN-LUNG-ADENOCARCINOMA-OTHER_KNOWN_GENE_MODELS-IN-FOCAL-AMPLIFICATION_REGIONS 5P15.33 --CHR5:750000-1620000	CANCER	-0.43195	7.14568e-07
hsa-miR-136*	MEYERSON-NATURE2007-ACGH-IN-HUMAN-LUNG-ADENOCARCINOMA-OTHER_KNOWN_GENE_MODELS-IN-FOCAL-AMPLIFICATION_REGIONS 22Q11.21 --CHR22:19060000-20130000	CANCER	-0.503969	3.84869e-09
hsa-miR-143	MEYERSON-NATURE2007-ACGH-IN-HUMAN-LUNG-ADENOCARCINOMA-OTHER_KNOWN_GENE_MODELS-IN-FOCAL-AMPLIFICATION_REGIONS 22Q11.21 --CHR22:19060000-20130000	CANCER	-0.436853	5.20525e-07
hsa-miR-145*	MEYERSON-NATURE2007-ACGH-IN-HUMAN-LUNG-ADENOCARCINOMA-OTHER_KNOWN_GENE_MODELS-IN-FOCAL-AMPLIFICATION_REGIONS 22Q11.21 --CHR22:19060000-20130000	CANCER	-0.418077	1.70814e-06
hsa-miR-199a-3p	MEYERSON-NATURE2007-ACGH-IN-HUMAN-LUNG-ADENOCARCINOMA-OTHER_KNOWN_GENE_MODELS-IN-FOCAL-AMPLIFICATION_REGIONS 22Q11.21 --CHR22:19060000-20130000	CANCER	-0.416724	1.85612e-06
hsa-miR-199a-5p	MEYERSON-NATURE2007-ACGH-IN-HUMAN-LUNG-ADENOCARCINOMA-OTHER_KNOWN_GENE_MODELS-IN-FOCAL-AMPLIFICATION_REGIONS 22Q11.21 --CHR22:19060000-20130000	CANCER	-0.47453	3.85626e-08
hsa-miR-199b-5p	MEYERSON-NATURE2007-ACGH-IN-HUMAN-LUNG-ADENOCARCINOMA-OTHER_KNOWN_GENE_MODELS-IN-FOCAL-AMPLIFICATION_REGIONS 22Q11.21 --CHR22:19060000-20130000	CANCER	-0.454577	1.59051e-07
hsa-miR-214*	MEYERSON-NATURE2007-ACGH-IN-HUMAN-LUNG-ADENOCARCINOMA-OTHER_KNOWN_GENE_MODELS-IN-FOCAL-AMPLIFICATION_REGIONS 22Q11.21 --CHR22:19060000-20130000	CANCER	-0.436375	5.36977e-07
hsa-miR-26a	MEYERSON-NATURE2007-ACGH-IN-HUMAN-LUNG-ADENOCARCINOMA-OTHER_KNOWN_GENE_MODELS-IN-FOCAL-AMPLIFICATION_REGIONS 22Q11.21 --CHR22:19060000-20130000	CANCER	-0.442083	3.69306e-07
hsa-miR-337-5p	MEYERSON-NATURE2007-ACGH-IN-HUMAN-LUNG-ADENOCARCINOMA-OTHER_KNOWN_GENE_MODELS-IN-FOCAL-AMPLIFICATION_REGIONS 22Q11.21 --CHR22:19060000-20130000	CANCER	-0.489322	1.26063e-08
hsa-miR-376a	MEYERSON-NATURE2007-ACGH-IN-HUMAN-LUNG-ADENOCARCINOMA-OTHER_KNOWN_GENE_MODELS-IN-FOCAL-AMPLIFICATION_REGIONS 22Q11.21 --CHR22:19060000-20130000	CANCER	-0.476803	3.26124e-08
hsa-miR-376b	MEYERSON-NATURE2007-ACGH-IN-HUMAN-LUNG-ADENOCARCINOMA-OTHER_KNOWN_GENE_MODELS-IN-FOCAL-AMPLIFICATION_REGIONS 22Q11.21 --CHR22:19060000-20130000	CANCER	-0.483569	1.96292e-08
hsa-miR-376c	MEYERSON-NATURE2007-ACGH-IN-HUMAN-LUNG-ADENOCARCINOMA-OTHER_KNOWN_GENE_MODELS-IN-FOCAL-AMPLIFICATION_REGIONS 22Q11.21 --CHR22:19060000-20130000	CANCER	-0.486584	1.55852e-08
hsa-miR-377	MEYERSON-NATURE2007-ACGH-IN-HUMAN-LUNG-ADENOCARCINOMA-OTHER_KNOWN_GENE_MODELS-IN-FOCAL-AMPLIFICATION_REGIONS 22Q11.21 --CHR22:19060000-20130000	CANCER	-0.515248	1.41525e-09
hsa-miR-379	MEYERSON-NATURE2007-ACGH-IN-HUMAN-LUNG-ADENOCARCINOMA-OTHER_KNOWN_GENE_MODELS-IN-FOCAL-AMPLIFICATION_REGIONS 22Q11.21 --CHR22:19060000-20130000	CANCER	-0.465404	7.45946e-08
hsa-miR-381	MEYERSON-NATURE2007-ACGH-IN-HUMAN-LUNG-ADENOCARCINOMA-OTHER_KNOWN_GENE_MODELS-IN-FOCAL-AMPLIFICATION_REGIONS 22Q11.21 --CHR22:19060000-20130000	CANCER	-0.418631	1.65087e-06
hsa-miR-382	MEYERSON-NATURE2007-ACGH-IN-HUMAN-LUNG-ADENOCARCINOMA-OTHER_KNOWN_GENE_MODELS-IN-FOCAL-AMPLIFICATION_REGIONS 22Q11.21 --CHR22:19060000-20130000	CANCER	-0.43572	5.60296e-07
hsa-miR-409-3p	MEYERSON-NATURE2007-ACGH-IN-HUMAN-LUNG-ADENOCARCINOMA-OTHER_KNOWN_GENE_MODELS-IN-FOCAL-AMPLIFICATION_REGIONS 22Q11.21 --CHR22:19060000-20130000	CANCER	-0.427537	9.46544e-07
hsa-miR-410	P53 PATHWAY	CANCER	0.494156	8.61077e-09
hsa-miR-497	MEYERSON-NATURE2007-ACGH-IN-HUMAN-LUNG-ADENOCARCINOMA-OTHER_KNOWN_GENE_MODELS-IN-FOCAL-AMPLIFICATION_REGIONS 22Q11.21 --CHR22:19060000-20130000	CANCER	-0.411405	2.56447e-06
hsa-miR-654-3p	MEYERSON-NATURE2007-ACGH-IN-HUMAN-LUNG-ADENOCARCINOMA-OTHER_KNOWN_GENE_MODELS-IN-FOCAL-AMPLIFICATION_REGIONS 22Q11.21 --CHR22:19060000-20130000	CANCER	-0.441674	3.79429e-07
hsa-miR-127-3p	MEYERSON-NATURE2007-ACGH-IN-HUMAN-LUNG-ADENOCARCINOMA-OTHER_KNOWN_GENE_MODELS-IN-FOCAL-DELETION_REGIONS 9P23 --CHR9:9410000-10400000	CANCER	0.42439	1.1541e-06
hsa-miR-214	MEYERSON-NATURE2007-ACGH-IN-HUMAN-LUNG-ADENOCARCINOMA-OTHER_KNOWN_GENE_MODELS-IN-FOCAL-DELETION_REGIONS 9P23 --CHR9:9410000-10400000	CANCER	0.407068	3.32518e-06
hsa-miR-24	MEYERSON-NATURE2007-ACGH-IN-HUMAN-LUNG-ADENOCARCINOMA-OTHER_KNOWN_GENE_MODELS-IN-FOCAL-DELETION_REGIONS 9P23 --CHR9:9410000-10400000	CANCER	0.448352	2.42984e-07
hsa-miR-379	MEYERSON-NATURE2007-ACGH-IN-HUMAN-LUNG-ADENOCARCINOMA-OTHER_KNOWN_GENE_MODELS-IN-FOCAL-DELETION_REGIONS 9P23 --CHR9:9410000-10400000	CANCER	0.408264	3.09636e-06
hsa-miR-382	MEYERSON-NATURE2007-ACGH-IN-HUMAN-LUNG-ADENOCARCINOMA-OTHER_KNOWN_GENE_MODELS-IN-FOCAL-DELETION_REGIONS 9P23 --CHR9:9410000-10400000	CANCER	0.40124	4.68948e-06
hsa-miR-127-3p	MEYERSON-NATURE2007-ACGH-IN-HUMAN-LUNG-ADENOCARCINOMA-OTHER_KNOWN_GENE_MODELS-IN-FOCAL-AMPLIFICATION_REGIONS 5P15.31 --CHR5:8880000-10510000	CANCER	0.427865	9.27127e-07
hsa-miR-135b	MEYERSON-NATURE2007-ACGH-IN-HUMAN-LUNG-ADENOCARCINOMA-OTHER_KNOWN_GENE_MODELS-IN-FOCAL-AMPLIFICATION_REGIONS 5P15.31 --CHR5:8880000-10510000	CANCER	-0.453356	1.72949e-07
hsa-miR-136	MEYERSON-NATURE2007-ACGH-IN-HUMAN-LUNG-ADENOCARCINOMA-OTHER_KNOWN_GENE_MODELS-IN-FOCAL-AMPLIFICATION_REGIONS 5P15.31 --CHR5:8880000-10510000	CANCER	0.414332	2.14793e-06
hsa-miR-145	MEYERSON-NATURE2007-ACGH-IN-HUMAN-LUNG-ADENOCARCINOMA-OTHER_KNOWN_GENE_MODELS-IN-FOCAL-AMPLIFICATION_REGIONS 5P15.31 --CHR5:8880000-10510000	CANCER	0.409083	2.94851e-06
hsa-miR-17	MEYERSON-NATURE2007-ACGH-IN-HUMAN-LUNG-ADENOCARCINOMA-OTHER_KNOWN_GENE_MODELS-IN-FOCAL-AMPLIFICATION_REGIONS 5P15.31 --CHR5:8880000-10510000	CANCER	-0.494817	8.16767e-09
hsa-miR-17*	MEYERSON-NATURE2007-ACGH-IN-HUMAN-LUNG-ADENOCARCINOMA-OTHER_KNOWN_GENE_MODELS-IN-FOCAL-AMPLIFICATION_REGIONS 5P15.31 --CHR5:8880000-10510000	CANCER	-0.44445	3.15617e-07
hsa-miR-18a	MEYERSON-NATURE2007-ACGH-IN-HUMAN-LUNG-ADENOCARCINOMA-OTHER_KNOWN_GENE_MODELS-IN-FOCAL-AMPLIFICATION_REGIONS 5P15.31 --CHR5:8880000-10510000	CANCER	-0.478766	2.81828e-08
hsa-miR-18b	MEYERSON-NATURE2007-ACGH-IN-HUMAN-LUNG-ADENOCARCINOMA-OTHER_KNOWN_GENE_MODELS-IN-FOCAL-AMPLIFICATION_REGIONS 5P15.31 --CHR5:8880000-10510000	CANCER	-0.43026	6.11596e-07
hsa-miR-193b	MEYERSON-NATURE2007-ACGH-IN-HUMAN-LUNG-ADENOCARCINOMA-OTHER_KNOWN_GENE_MODELS-IN-FOCAL-AMPLIFICATION_REGIONS 5P15.31 --CHR5:8880000-10510000	CANCER	0.493256	9.25048e-09
hsa-miR-199a-5p	MEYERSON-NATURE2007-ACGH-IN-HUMAN-LUNG-ADENOCARCINOMA-OTHER_KNOWN_GENE_MODELS-IN-FOCAL-AMPLIFICATION_REGIONS 5P15.31 --CHR5:8880000-10510000	CANCER	0.417762	1.74152e-06
hsa-miR-19a	MEYERSON-NATURE2007-ACGH-IN-HUMAN-LUNG-ADENOCARCINOMA-OTHER_KNOWN_GENE_MODELS-IN-FOCAL-AMPLIFICATION_REGIONS 5P15.31 --CHR5:8880000-10510000	CANCER	-0.507009	2.96709e-09
hsa-miR-19b	MEYERSON-NATURE2007-ACGH-IN-HUMAN-LUNG-ADENOCARCINOMA-OTHER_KNOWN_GENE_MODELS-IN-FOCAL-AMPLIFICATION_REGIONS 5P15.31 --CHR5:8880000-10510000	CANCER	-0.479339	2.70025e-08
hsa-miR-20a	MEYERSON-NATURE2007-ACGH-IN-HUMAN-LUNG-ADENOCARCINOMA-OTHER_KNOWN_GENE_MODELS-IN-FOCAL-AMPLIFICATION_REGIONS 5P15.31 --CHR5:8880000-10510000	CANCER	-0.414993	2.06321e-06
hsa-miR-214	MEYERSON-NATURE2007-ACGH-IN-HUMAN-LUNG-ADENOCARCINOMA-OTHER_KNOWN_GENE_MODELS-IN-FOCAL-AMPLIFICATION_REGIONS 5P15.31 --CHR5:8880000-10510000	CANCER	0.417907	1.72609e-06
hsa-miR-376a	MEYERSON-NATURE2007-ACGH-IN-HUMAN-LUNG-ADENOCARCINOMA-OTHER_KNOWN_GENE_MODELS-IN-FOCAL-AMPLIFICATION_REGIONS 5P15.31 --CHR5:8880000-10510000	CANCER	0.400296	4.95523e-06
hsa-miR-376c	MEYERSON-NATURE2007-ACGH-IN-HUMAN-LUNG-ADENOCARCINOMA-OTHER_KNOWN_GENE_MODELS-IN-FOCAL-AMPLIFICATION_REGIONS 5P15.31 --CHR5:8880000-10510000	CANCER	0.400957	4.76775e-06
hsa-miR-379	MEYERSON-NATURE2007-ACGH-IN-HUMAN-LUNG-ADENOCARCINOMA-OTHER_KNOWN_GENE_MODELS-IN-FOCAL-AMPLIFICATION_REGIONS 5P15.31 --CHR5:8880000-10510000	CANCER	0.403915	4.00797e-06
hsa-miR-382	MEYERSON-NATURE2007-ACGH-IN-HUMAN-LUNG-ADENOCARCINOMA-OTHER_KNOWN_GENE_MODELS-IN-FOCAL-AMPLIFICATION_REGIONS 5P15.31 --CHR5:8880000-10510000	CANCER	0.41712	1.81154e-06
hsa-miR-500*	MEYERSON-NATURE2007-ACGH-IN-HUMAN-LUNG-ADENOCARCINOMA-OTHER_KNOWN_GENE_MODELS-IN-FOCAL-AMPLIFICATION_REGIONS 1Q21.2 --CHR1:143480000-149410000	CANCER	0.422483	1.30025e-06
hsa-miR-501-5p	MEYERSON-NATURE2007-ACGH-IN-HUMAN-LUNG-ADENOCARCINOMA-OTHER_KNOWN_GENE_MODELS-IN-FOCAL-AMPLIFICATION_REGIONS 1Q21.2 --CHR1:143480000-149410000	CANCER	0.478779	2.81563e-08
hsa-miR-210	MEYERSON-NATURE2007-ACGH-IN-HUMAN-LUNG-ADENOCARCINOMA-OTHER_KNOWN_GENE_MODELS-IN-FOCAL-AMPLIFICATION_REGIONS 6P21.1 --CHR6:43760000-44120000	CANCER	0.520013	8.93158e-10
hsa-miR-145	MEYERSON-NATURE2007-ACGH-IN-HUMAN-LUNG-ADENOCARCINOMA-OTHER_KNOWN_GENE_MODELS-IN-FOCAL-DELETION_REGIONS 5Q11.2 --CHR5:58400000-59060000	CANCER	0.408189	3.11036e-06
hsa-miR-26a	MEYERSON-NATURE2007-ACGH-IN-HUMAN-LUNG-ADENOCARCINOMA-OTHER_KNOWN_GENE_MODELS-IN-FOCAL-DELETION_REGIONS 5Q11.2 --CHR5:58400000-59060000	CANCER	0.414187	2.16692e-06
hsa-miR-382	MEYERSON-NATURE2007-ACGH-IN-HUMAN-LUNG-ADENOCARCINOMA-OTHER_KNOWN_GENE_MODELS-IN-FOCAL-DELETION_REGIONS 5Q11.2 --CHR5:58400000-59060000	CANCER	0.403732	4.05131e-06
hsa-miR-503	MEYERSON-NATURE2007-ACGH-IN-HUMAN-LUNG-ADENOCARCINOMA-OTHER_KNOWN_GENE_MODELS-IN-FOCAL-DELETION_REGIONS 5Q11.2 --CHR5:58400000-59060000	CANCER	0.406349	2.83037e-06
hsa-miR-542-5p	MEYERSON-NATURE2007-ACGH-IN-HUMAN-LUNG-ADENOCARCINOMA-OTHER_KNOWN_GENE_MODELS-IN-FOCAL-DELETION_REGIONS 5Q11.2 --CHR5:58400000-59060000	CANCER	0.40017	4.99172e-06
hsa-miR-145	MEYERSON-NATURE2007-ACGH-IN-HUMAN-LUNG-ADENOCARCINOMA-OTHER_KNOWN_GENES-IN-FOCAL-AMPLIFICATION_REGIONS 19Q12 --CHR19:34790000-35420000	CANCER	-0.444337	3.18008e-07
hsa-let-7b	MEYERSON-NATURE2007-ACGH-IN-HUMAN-LUNG-ADENOCARCINOMA-OTHER_KNOWN_GENES-IN-FOCAL-AMPLIFICATION_REGIONS 5P15.33 --CHR5:750000-1620000	CANCER	-0.504718	3.6117e-09
hsa-let-7c	MEYERSON-NATURE2007-ACGH-IN-HUMAN-LUNG-ADENOCARCINOMA-OTHER_KNOWN_GENES-IN-FOCAL-AMPLIFICATION_REGIONS 5P15.33 --CHR5:750000-1620000	CANCER	-0.464504	7.95222e-08
hsa-miR-127-3p	MEYERSON-NATURE2007-ACGH-IN-HUMAN-LUNG-ADENOCARCINOMA-OTHER_KNOWN_GENES-IN-FOCAL-DELETION_REGIONS 9P23 --CHR9:9410000-10400000	CANCER	0.42439	1.1541e-06
hsa-miR-214	MEYERSON-NATURE2007-ACGH-IN-HUMAN-LUNG-ADENOCARCINOMA-OTHER_KNOWN_GENES-IN-FOCAL-DELETION_REGIONS 9P23 --CHR9:9410000-10400000	CANCER	0.407068	3.32518e-06
hsa-miR-24	MEYERSON-NATURE2007-ACGH-IN-HUMAN-LUNG-ADENOCARCINOMA-OTHER_KNOWN_GENES-IN-FOCAL-DELETION_REGIONS 9P23 --CHR9:9410000-10400000	CANCER	0.448352	2.42984e-07
hsa-miR-379	MEYERSON-NATURE2007-ACGH-IN-HUMAN-LUNG-ADENOCARCINOMA-OTHER_KNOWN_GENES-IN-FOCAL-DELETION_REGIONS 9P23 --CHR9:9410000-10400000	CANCER	0.408264	3.09636e-06
hsa-miR-382	MEYERSON-NATURE2007-ACGH-IN-HUMAN-LUNG-ADENOCARCINOMA-OTHER_KNOWN_GENES-IN-FOCAL-DELETION_REGIONS 9P23 --CHR9:9410000-10400000	CANCER	0.40124	4.68948e-06
hsa-miR-127-3p	MEYERSON-NATURE2007-ACGH-IN-HUMAN-LUNG-ADENOCARCINOMA-OTHER_KNOWN_GENES-IN-FOCAL-AMPLIFICATION_REGIONS 5P15.31 --CHR5:8880000-10510000	CANCER	0.425064	1.10633e-06
hsa-miR-135b	MEYERSON-NATURE2007-ACGH-IN-HUMAN-LUNG-ADENOCARCINOMA-OTHER_KNOWN_GENES-IN-FOCAL-AMPLIFICATION_REGIONS 5P15.31 --CHR5:8880000-10510000	CANCER	-0.444192	3.21088e-07
hsa-miR-17	MEYERSON-NATURE2007-ACGH-IN-HUMAN-LUNG-ADENOCARCINOMA-OTHER_KNOWN_GENES-IN-FOCAL-AMPLIFICATION_REGIONS 5P15.31 --CHR5:8880000-10510000	CANCER	-0.477319	3.13881e-08
hsa-miR-17*	MEYERSON-NATURE2007-ACGH-IN-HUMAN-LUNG-ADENOCARCINOMA-OTHER_KNOWN_GENES-IN-FOCAL-AMPLIFICATION_REGIONS 5P15.31 --CHR5:8880000-10510000	CANCER	-0.44073	4.0381e-07
hsa-miR-18a	MEYERSON-NATURE2007-ACGH-IN-HUMAN-LUNG-ADENOCARCINOMA-OTHER_KNOWN_GENES-IN-FOCAL-AMPLIFICATION_REGIONS 5P15.31 --CHR5:8880000-10510000	CANCER	-0.458914	1.17811e-07
hsa-miR-18b	MEYERSON-NATURE2007-ACGH-IN-HUMAN-LUNG-ADENOCARCINOMA-OTHER_KNOWN_GENES-IN-FOCAL-AMPLIFICATION_REGIONS 5P15.31 --CHR5:8880000-10510000	CANCER	-0.418056	1.35667e-06
hsa-miR-193b	MEYERSON-NATURE2007-ACGH-IN-HUMAN-LUNG-ADENOCARCINOMA-OTHER_KNOWN_GENES-IN-FOCAL-AMPLIFICATION_REGIONS 5P15.31 --CHR5:8880000-10510000	CANCER	0.472661	4.42181e-08
hsa-miR-19a	MEYERSON-NATURE2007-ACGH-IN-HUMAN-LUNG-ADENOCARCINOMA-OTHER_KNOWN_GENES-IN-FOCAL-AMPLIFICATION_REGIONS 5P15.31 --CHR5:8880000-10510000	CANCER	-0.508538	2.597e-09
hsa-miR-19b	MEYERSON-NATURE2007-ACGH-IN-HUMAN-LUNG-ADENOCARCINOMA-OTHER_KNOWN_GENES-IN-FOCAL-AMPLIFICATION_REGIONS 5P15.31 --CHR5:8880000-10510000	CANCER	-0.476016	3.45664e-08
hsa-miR-20a	MEYERSON-NATURE2007-ACGH-IN-HUMAN-LUNG-ADENOCARCINOMA-OTHER_KNOWN_GENES-IN-FOCAL-AMPLIFICATION_REGIONS 5P15.31 --CHR5:8880000-10510000	CANCER	-0.407389	3.26223e-06
hsa-miR-214	MEYERSON-NATURE2007-ACGH-IN-HUMAN-LUNG-ADENOCARCINOMA-OTHER_KNOWN_GENES-IN-FOCAL-AMPLIFICATION_REGIONS 5P15.31 --CHR5:8880000-10510000	CANCER	0.403777	4.04081e-06
hsa-miR-500*	MEYERSON-NATURE2007-ACGH-IN-HUMAN-LUNG-ADENOCARCINOMA-OTHER_KNOWN_GENES-IN-FOCAL-AMPLIFICATION_REGIONS 1Q21.2 --CHR1:143480000-149410000	CANCER	0.409183	2.93078e-06
hsa-miR-501-5p	MEYERSON-NATURE2007-ACGH-IN-HUMAN-LUNG-ADENOCARCINOMA-OTHER_KNOWN_GENES-IN-FOCAL-AMPLIFICATION_REGIONS 1Q21.2 --CHR1:143480000-149410000	CANCER	0.447182	2.62903e-07
hsa-miR-210	MEYERSON-NATURE2007-ACGH-IN-HUMAN-LUNG-ADENOCARCINOMA-OTHER_KNOWN_GENES-IN-FOCAL-AMPLIFICATION_REGIONS 6P21.1 --CHR6:43760000-44120000	CANCER	0.520013	8.93158e-10
hsa-miR-379	MEYERSON-NATURE2007-ACGH-IN-HUMAN-LUNG-ADENOCARCINOMA-OTHER_KNOWN_GENES-IN-FOCAL-AMPLIFICATION_REGIONS 3Q26.2 --CHR3:171560000-172260000	CANCER	0.404393	3.89646e-06
hsa-miR-145	MEYERSON-NATURE2007-ACGH-IN-HUMAN-LUNG-ADENOCARCINOMA-OTHER_KNOWN_GENES-IN-FOCAL-DELETION_REGIONS 5Q11.2 --CHR5:58400000-59060000	CANCER	0.408189	3.11036e-06
hsa-miR-26a	MEYERSON-NATURE2007-ACGH-IN-HUMAN-LUNG-ADENOCARCINOMA-OTHER_KNOWN_GENES-IN-FOCAL-DELETION_REGIONS 5Q11.2 --CHR5:58400000-59060000	CANCER	0.414187	2.16692e-06
hsa-miR-382	MEYERSON-NATURE2007-ACGH-IN-HUMAN-LUNG-ADENOCARCINOMA-OTHER_KNOWN_GENES-IN-FOCAL-DELETION_REGIONS 5Q11.2 --CHR5:58400000-59060000	CANCER	0.403732	4.05131e-06
hsa-miR-503	MEYERSON-NATURE2007-ACGH-IN-HUMAN-LUNG-ADENOCARCINOMA-OTHER_KNOWN_GENES-IN-FOCAL-DELETION_REGIONS 5Q11.2 --CHR5:58400000-59060000	CANCER	0.406349	2.83037e-06
hsa-miR-542-5p	MEYERSON-NATURE2007-ACGH-IN-HUMAN-LUNG-ADENOCARCINOMA-OTHER_KNOWN_GENES-IN-FOCAL-DELETION_REGIONS 5Q11.2 --CHR5:58400000-59060000	CANCER	0.40017	4.99172e-06
hsa-miR-106b	CELLCYC@G1/S	CELLCYC	0.475355	3.62931e-08
hsa-miR-1208	CELLCYC@G1/S	CELLCYC	0.402499	4.35612e-06
hsa-miR-17	CELLCYC@G1/S	CELLCYC	0.413325	2.28341e-06
hsa-miR-18a	CELLCYC@G1/S	CELLCYC	0.482927	2.06099e-08
hsa-miR-18b	CELLCYC@G1/S	CELLCYC	0.482062	1.43768e-08
hsa-miR-19a	CELLCYC@G1/S	CELLCYC	0.457681	1.28365e-07
hsa-miR-19b	CELLCYC@G1/S	CELLCYC	0.419531	1.56168e-06
hsa-miR-29c	CELLCYC@G1/S	CELLCYC	-0.433939	6.2874e-07
hsa-miR-301b	CELLCYC@G1/S	CELLCYC	0.425913	1.04875e-06
hsa-miR-324-5p	CELLCYC@G1/S	CELLCYC	0.439666	4.33069e-07
hsa-miR-362-5p	CELLCYC@G1/S	CELLCYC	0.412192	2.44552e-06
hsa-miR-93	CELLCYC@G1/S	CELLCYC	0.465737	7.28433e-08
hsa-let-7c	CELLCYC@G2	CELLCYC	-0.409706	2.84043e-06
hsa-miR-106b	CELLCYC@G2	CELLCYC	0.556966	0
hsa-miR-125b	CELLCYC@G2	CELLCYC	-0.437803	4.89251e-07
hsa-miR-127-3p	CELLCYC@G2	CELLCYC	-0.403644	4.07239e-06
hsa-miR-135b	CELLCYC@G2	CELLCYC	0.401391	4.64824e-06
hsa-miR-139-5p	CELLCYC@G2	CELLCYC	-0.465863	7.21927e-08
hsa-miR-145	CELLCYC@G2	CELLCYC	-0.485891	1.64374e-08
hsa-miR-154	CELLCYC@G2	CELLCYC	-0.409794	2.82545e-06
hsa-miR-17	CELLCYC@G2	CELLCYC	0.431962	7.13991e-07
hsa-miR-17*	CELLCYC@G2	CELLCYC	0.413275	2.29039e-06
hsa-miR-18a	CELLCYC@G2	CELLCYC	0.571065	0
hsa-miR-18b	CELLCYC@G2	CELLCYC	0.512287	1.18772e-09
hsa-miR-199a-5p	CELLCYC@G2	CELLCYC	-0.440082	4.2141e-07
hsa-miR-19a	CELLCYC@G2	CELLCYC	0.498889	5.87346e-09
hsa-miR-19b	CELLCYC@G2	CELLCYC	0.43431	6.13844e-07
hsa-miR-214	CELLCYC@G2	CELLCYC	-0.439755	4.30571e-07
hsa-miR-25	CELLCYC@G2	CELLCYC	0.411374	2.56934e-06
hsa-miR-26a	CELLCYC@G2	CELLCYC	-0.442285	3.64417e-07
hsa-miR-29c	CELLCYC@G2	CELLCYC	-0.466807	6.74867e-08
hsa-miR-301b	CELLCYC@G2	CELLCYC	0.448617	2.3869e-07
hsa-miR-362-5p	CELLCYC@G2	CELLCYC	0.503163	4.11946e-09
hsa-miR-376a	CELLCYC@G2	CELLCYC	-0.433681	6.39293e-07
hsa-miR-376c	CELLCYC@G2	CELLCYC	-0.447824	2.51794e-07
hsa-miR-377	CELLCYC@G2	CELLCYC	-0.40953	2.87061e-06
hsa-miR-409-5p	CELLCYC@G2	CELLCYC	-0.421766	1.35966e-06
hsa-miR-500*	CELLCYC@G2	CELLCYC	0.472617	4.43605e-08
hsa-miR-501-3p	CELLCYC@G2	CELLCYC	0.410644	2.68484e-06
hsa-miR-505	CELLCYC@G2	CELLCYC	0.427632	9.40904e-07
hsa-miR-664	CELLCYC@G2	CELLCYC	-0.47239	4.50996e-08
hsa-miR-93	CELLCYC@G2	CELLCYC	0.554172	0
hsa-miR-99a	CELLCYC@G2	CELLCYC	-0.405249	3.70422e-06
hsa-let-7c	CELLCYC@G2/M	CELLCYC	-0.418644	1.64959e-06
hsa-miR-106b	CELLCYC@G2/M	CELLCYC	0.576692	0
hsa-miR-125b	CELLCYC@G2/M	CELLCYC	-0.441895	3.73945e-07
hsa-miR-127-3p	CELLCYC@G2/M	CELLCYC	-0.407906	3.16339e-06
hsa-miR-1301	CELLCYC@G2/M	CELLCYC	0.417101	1.81364e-06
hsa-miR-130b	CELLCYC@G2/M	CELLCYC	0.418543	1.65986e-06
hsa-miR-139-5p	CELLCYC@G2/M	CELLCYC	-0.506102	3.20837e-09
hsa-miR-145	CELLCYC@G2/M	CELLCYC	-0.468891	5.8115e-08
hsa-miR-154	CELLCYC@G2/M	CELLCYC	-0.417095	1.81434e-06
hsa-miR-17	CELLCYC@G2/M	CELLCYC	0.410725	2.67165e-06
hsa-miR-17*	CELLCYC@G2/M	CELLCYC	0.421281	1.40125e-06
hsa-miR-18a	CELLCYC@G2/M	CELLCYC	0.551591	0
hsa-miR-18b	CELLCYC@G2/M	CELLCYC	0.48716	9.60022e-09
hsa-miR-199a-5p	CELLCYC@G2/M	CELLCYC	-0.456843	1.36035e-07
hsa-miR-19a	CELLCYC@G2/M	CELLCYC	0.508173	2.68132e-09
hsa-miR-19b	CELLCYC@G2/M	CELLCYC	0.438691	4.61673e-07
hsa-miR-214	CELLCYC@G2/M	CELLCYC	-0.458996	1.17141e-07
hsa-miR-25	CELLCYC@G2/M	CELLCYC	0.424321	1.15912e-06
hsa-miR-26a	CELLCYC@G2/M	CELLCYC	-0.447981	2.49141e-07
hsa-miR-29c	CELLCYC@G2/M	CELLCYC	-0.457259	1.32176e-07
hsa-miR-301a	CELLCYC@G2/M	CELLCYC	0.405312	3.69045e-06
hsa-miR-301b	CELLCYC@G2/M	CELLCYC	0.478899	2.79061e-08
hsa-miR-362-5p	CELLCYC@G2/M	CELLCYC	0.487566	1.44479e-08
hsa-miR-376a	CELLCYC@G2/M	CELLCYC	-0.452085	1.88649e-07
hsa-miR-376c	CELLCYC@G2/M	CELLCYC	-0.468721	5.88304e-08
hsa-miR-377	CELLCYC@G2/M	CELLCYC	-0.444028	3.24604e-07
hsa-miR-381	CELLCYC@G2/M	CELLCYC	-0.414269	2.15617e-06
hsa-miR-409-5p	CELLCYC@G2/M	CELLCYC	-0.423358	1.23114e-06
hsa-miR-410	PROLIFERATION_CANCER RES 2008_685405_5413	LITERATURE	-0.448743	2.3667e-07
hsa-miR-500*	CELLCYC@G2/M	CELLCYC	0.477828	3.02217e-08
hsa-miR-501-3p	CELLCYC@G2/M	CELLCYC	0.402027	4.4784e-06
hsa-miR-505	CELLCYC@G2/M	CELLCYC	0.43764	4.94505e-07
hsa-miR-664	CELLCYC@G2/M	CELLCYC	-0.462691	9.04043e-08
hsa-miR-93	CELLCYC@G2/M	CELLCYC	0.567408	0
hsa-miR-99a	CELLCYC@G2/M	CELLCYC	-0.426505	1.01035e-06
hsa-miR-106b	CELLCYC@S PHASE	CELLCYC	0.48214	2.1875e-08
hsa-miR-18b	CELLCYC@S PHASE	CELLCYC	0.428413	6.91375e-07
hsa-miR-301b	CELLCYC@S PHASE	CELLCYC	0.401599	4.59209e-06
hsa-miR-93	CELLCYC@S PHASE	CELLCYC	0.452803	1.79629e-07
hsa-miR-100	GENEGO@ CELL ADHESION_ECM REMODELING	GENEGO	0.433423	6.50016e-07
hsa-miR-125b	GENEGO@ CELL ADHESION_ECM REMODELING	GENEGO	0.503994	3.8405e-09
hsa-miR-127-3p	GENEGO@ CELL ADHESION_ECM REMODELING	GENEGO	0.567282	0
hsa-miR-136	GENEGO@ CELL ADHESION_ECM REMODELING	GENEGO	0.526401	4.54239e-10
hsa-miR-136*	GENEGO@ CELL ADHESION_ECM REMODELING	GENEGO	0.501287	4.81911e-09
hsa-miR-143	GENEGO@ CELL ADHESION_ECM REMODELING	GENEGO	0.48705	1.50356e-08
hsa-miR-143*	GENEGO@ CELL ADHESION_ECM REMODELING	GENEGO	0.583207	0
hsa-miR-145	GENEGO@ CELL ADHESION_ECM REMODELING	GENEGO	0.518773	1.00975e-09
hsa-miR-145*	GENEGO@ CELL ADHESION_ECM REMODELING	GENEGO	0.483046	2.04238e-08
hsa-miR-152	GENEGO@ CELL ADHESION_ECM REMODELING	GENEGO	0.539355	6.58735e-11
hsa-miR-154	GENEGO@ CELL ADHESION_ECM REMODELING	GENEGO	0.505064	3.50674e-09
hsa-miR-154*	GENEGO@ CELL ADHESION_ECM REMODELING	GENEGO	0.445986	2.84854e-07
hsa-miR-199a-3p	GENEGO@ CELL ADHESION_ECM REMODELING	GENEGO	0.481907	2.22634e-08
hsa-miR-199a-5p	GENEGO@ CELL ADHESION_ECM REMODELING	GENEGO	0.557193	0
hsa-miR-199b-5p	GENEGO@ CELL ADHESION_ECM REMODELING	GENEGO	0.43786	4.87445e-07
hsa-miR-214	GENEGO@ CELL ADHESION_ECM REMODELING	GENEGO	0.596437	0
hsa-miR-214*	GENEGO@ CELL ADHESION_ECM REMODELING	GENEGO	0.489089	1.28371e-08
hsa-miR-23a	GENEGO@ CELL ADHESION_ECM REMODELING	GENEGO	0.403493	4.10878e-06
hsa-miR-23b	GENEGO@ CELL ADHESION_ECM REMODELING	GENEGO	0.429281	8.47399e-07
hsa-miR-27a	GENEGO@ CELL ADHESION_ECM REMODELING	GENEGO	0.412815	2.35505e-06
hsa-miR-27b	GENEGO@ CELL ADHESION_ECM REMODELING	GENEGO	0.423981	1.18407e-06
hsa-miR-299-3p	GENEGO@ CELL ADHESION_ECM REMODELING	GENEGO	0.566439	0
hsa-miR-31	GENEGO@ CELL ADHESION_ECM REMODELING	GENEGO	0.408113	3.12442e-06
hsa-miR-337-5p	GENEGO@ CELL ADHESION_ECM REMODELING	GENEGO	0.524601	5.54438e-10
hsa-miR-369-5p	GENEGO@ CELL ADHESION_ECM REMODELING	GENEGO	0.42918	8.52846e-07
hsa-miR-376a	GENEGO@ CELL ADHESION_ECM REMODELING	GENEGO	0.560126	0
hsa-miR-376b	GENEGO@ CELL ADHESION_ECM REMODELING	GENEGO	0.491424	1.06922e-08
hsa-miR-376c	GENEGO@ CELL ADHESION_ECM REMODELING	GENEGO	0.588721	0
hsa-miR-377	GENEGO@ CELL ADHESION_ECM REMODELING	GENEGO	0.574288	0
hsa-miR-379	GENEGO@ CELL ADHESION_ECM REMODELING	GENEGO	0.636299	0
hsa-miR-381	GENEGO@ CELL ADHESION_ECM REMODELING	GENEGO	0.597715	0
hsa-miR-382	GENEGO@ CELL ADHESION_ECM REMODELING	GENEGO	0.605677	0
hsa-miR-409-3p	GENEGO@ CELL ADHESION_ECM REMODELING	GENEGO	0.45612	1.43018e-07
hsa-miR-409-5p	GENEGO@ CELL ADHESION_ECM REMODELING	GENEGO	0.50726	2.90306e-09
hsa-miR-410	GENEGO@ CELL ADHESION_ECM REMODELING	GENEGO	0.538367	8.14439e-11
hsa-miR-411	GENEGO@ CELL ADHESION_ECM REMODELING	GENEGO	0.407767	3.18962e-06
hsa-miR-431	GENEGO@ CELL ADHESION_ECM REMODELING	GENEGO	0.457171	1.32986e-07
hsa-miR-432	GENEGO@ CELL ADHESION_ECM REMODELING	GENEGO	0.518307	1.05678e-09
hsa-miR-485-3p	GENEGO@ CELL ADHESION_ECM REMODELING	GENEGO	0.436689	5.26098e-07
hsa-miR-495	GENEGO@ CELL ADHESION_ECM REMODELING	GENEGO	0.426895	9.85762e-07
hsa-miR-542-3p	GENEGO@ CELL ADHESION_ECM REMODELING	GENEGO	0.431566	7.32374e-07
hsa-miR-542-5p	GENEGO@ CELL ADHESION_ECM REMODELING	GENEGO	0.480535	2.46875e-08
hsa-miR-543	GENEGO@ CELL ADHESION_ECM REMODELING	GENEGO	0.437186	5.09337e-07
hsa-miR-654-3p	GENEGO@ CELL ADHESION_ECM REMODELING	GENEGO	0.503591	3.97351e-09
hsa-miR-758	GENEGO@ CELL ADHESION_ECM REMODELING	GENEGO	0.451569	1.95403e-07
hsa-miR-145	GENEGO@ CELL ADHESION_TIGHT JUNCTIONS	GENEGO	0.447906	2.50411e-07
hsa-let-7e*	GENEGO@ CYTOSKELETON REMODELING_ALPHA-1A ADRENERGIC RECEPTOR-DEPENDENT INHIBITION OF PI3K	GENEGO	0.413086	2.31676e-06
hsa-miR-143*	GENEGO@ CYTOSKELETON REMODELING_ALPHA-1A ADRENERGIC RECEPTOR-DEPENDENT INHIBITION OF PI3K	GENEGO	0.406659	3.40708e-06
hsa-miR-145	GENEGO@ CYTOSKELETON REMODELING_ALPHA-1A ADRENERGIC RECEPTOR-DEPENDENT INHIBITION OF PI3K	GENEGO	0.415969	1.94393e-06
hsa-miR-623	GENEGO@ CYTOSKELETON REMODELING_RALB REGULATION PATHWAY	GENEGO	-0.402109	4.45698e-06
hsa-miR-125b	GENEGO@ CYTOSKELETON REMODELING_ROLE PKA IN CYTOSKELETON REORGANISATION	GENEGO	0.417813	1.73614e-06
hsa-miR-136	GENEGO@ CYTOSKELETON REMODELING_ROLE PKA IN CYTOSKELETON REORGANISATION	GENEGO	0.45048	2.10416e-07
hsa-miR-136*	GENEGO@ CYTOSKELETON REMODELING_ROLE PKA IN CYTOSKELETON REORGANISATION	GENEGO	0.422061	1.33486e-06
hsa-miR-140-5p	GENEGO@ CYTOSKELETON REMODELING_ROLE PKA IN CYTOSKELETON REORGANISATION	GENEGO	0.402814	4.27636e-06
hsa-miR-143	GENEGO@ CYTOSKELETON REMODELING_ROLE PKA IN CYTOSKELETON REORGANISATION	GENEGO	0.494363	8.46914e-09
hsa-miR-143*	GENEGO@ CYTOSKELETON REMODELING_ROLE PKA IN CYTOSKELETON REORGANISATION	GENEGO	0.576157	0
hsa-miR-145	GENEGO@ CYTOSKELETON REMODELING_ROLE PKA IN CYTOSKELETON REORGANISATION	GENEGO	0.545114	1.7013e-12
hsa-miR-145*	GENEGO@ CYTOSKELETON REMODELING_ROLE PKA IN CYTOSKELETON REORGANISATION	GENEGO	0.476752	3.27343e-08
hsa-miR-152	GENEGO@ CYTOSKELETON REMODELING_ROLE PKA IN CYTOSKELETON REORGANISATION	GENEGO	0.42152	1.38058e-06
hsa-miR-154	GENEGO@ CYTOSKELETON REMODELING_ROLE PKA IN CYTOSKELETON REORGANISATION	GENEGO	0.403688	4.06184e-06
hsa-miR-199a-5p	GENEGO@ CYTOSKELETON REMODELING_ROLE PKA IN CYTOSKELETON REORGANISATION	GENEGO	0.443978	3.25693e-07
hsa-miR-214	GENEGO@ CYTOSKELETON REMODELING_ROLE PKA IN CYTOSKELETON REORGANISATION	GENEGO	0.425794	1.05668e-06
hsa-miR-26a	GENEGO@ CYTOSKELETON REMODELING_ROLE PKA IN CYTOSKELETON REORGANISATION	GENEGO	0.403575	4.08903e-06
hsa-miR-337-5p	GENEGO@ CYTOSKELETON REMODELING_ROLE PKA IN CYTOSKELETON REORGANISATION	GENEGO	0.446489	2.75406e-07
hsa-miR-376a	GENEGO@ CYTOSKELETON REMODELING_ROLE PKA IN CYTOSKELETON REORGANISATION	GENEGO	0.467021	6.64615e-08
hsa-miR-376b	GENEGO@ CYTOSKELETON REMODELING_ROLE PKA IN CYTOSKELETON REORGANISATION	GENEGO	0.469633	5.50845e-08
hsa-miR-376c	GENEGO@ CYTOSKELETON REMODELING_ROLE PKA IN CYTOSKELETON REORGANISATION	GENEGO	0.472466	4.48519e-08
hsa-miR-377	GENEGO@ CYTOSKELETON REMODELING_ROLE PKA IN CYTOSKELETON REORGANISATION	GENEGO	0.494559	8.33809e-09
hsa-miR-379	GENEGO@ CYTOSKELETON REMODELING_ROLE PKA IN CYTOSKELETON REORGANISATION	GENEGO	0.543817	1.27818e-11
hsa-miR-381	GENEGO@ CYTOSKELETON REMODELING_ROLE PKA IN CYTOSKELETON REORGANISATION	GENEGO	0.470729	5.0889e-08
hsa-miR-382	GENEGO@ CYTOSKELETON REMODELING_ROLE PKA IN CYTOSKELETON REORGANISATION	GENEGO	0.483411	1.98654e-08
hsa-miR-409-5p	GENEGO@ CYTOSKELETON REMODELING_ROLE PKA IN CYTOSKELETON REORGANISATION	GENEGO	0.415786	1.96574e-06
hsa-miR-410	GENEGO@ CYTOSKELETON REMODELING_ROLE PKA IN CYTOSKELETON REORGANISATION	GENEGO	0.445545	2.93374e-07
hsa-miR-424	GENEGO@ CYTOSKELETON REMODELING_ROLE PKA IN CYTOSKELETON REORGANISATION	GENEGO	0.416415	1.89151e-06
hsa-miR-503	GENEGO@ CYTOSKELETON REMODELING_ROLE PKA IN CYTOSKELETON REORGANISATION	GENEGO	0.466541	4.72375e-08
hsa-miR-542-3p	GENEGO@ CYTOSKELETON REMODELING_ROLE PKA IN CYTOSKELETON REORGANISATION	GENEGO	0.477338	3.13442e-08
hsa-miR-542-5p	GENEGO@ CYTOSKELETON REMODELING_ROLE PKA IN CYTOSKELETON REORGANISATION	GENEGO	0.498077	6.27637e-09
hsa-miR-654-3p	GENEGO@ CYTOSKELETON REMODELING_ROLE PKA IN CYTOSKELETON REORGANISATION	GENEGO	0.418782	1.63557e-06
hsa-miR-136	GENEGO@ DEVELOPMENT_ALPHA-1 ADRENERGIC RECEPTORS ACTIVATION OF ERK	GENEGO	0.418209	1.69431e-06
ebv-miR-BART16	GENEGO@ DEVELOPMENT_ANGIOTENSIN SIGNALING VIA PYK2	GENEGO	-0.449202	2.29437e-07
hsa-miR-136	GENEGO@ DEVELOPMENT_ANGIOTENSIN SIGNALING VIA PYK2	GENEGO	0.415559	1.99313e-06
hsa-miR-17	GENEGO@ DEVELOPMENT_ANGIOTENSIN SIGNALING VIA PYK2	GENEGO	-0.404639	3.84039e-06
hsa-miR-19b	GENEGO@ DEVELOPMENT_ANGIOTENSIN SIGNALING VIA PYK2	GENEGO	-0.42891	8.67649e-07
hsa-miR-376c	GENEGO@ DEVELOPMENT_ANGIOTENSIN SIGNALING VIA PYK2	GENEGO	0.406785	3.38168e-06
hsa-miR-409-3p	GENEGO@ DEVELOPMENT_ANGIOTENSIN SIGNALING VIA PYK2	GENEGO	0.4054	3.67125e-06
hsa-miR-1300	GENEGO@ DEVELOPMENT_EDNRB SIGNALING	GENEGO	-0.440774	4.0264e-07
hsa-miR-136	GENEGO@ DEVELOPMENT_EDNRB SIGNALING	GENEGO	0.44817	2.45992e-07
hsa-miR-136*	GENEGO@ DEVELOPMENT_EDNRB SIGNALING	GENEGO	0.428884	8.69039e-07
hsa-miR-143	GENEGO@ DEVELOPMENT_EDNRB SIGNALING	GENEGO	0.412035	2.46888e-06
hsa-miR-145*	GENEGO@ DEVELOPMENT_EDNRB SIGNALING	GENEGO	0.4355	5.68359e-07
hsa-miR-154	GENEGO@ DEVELOPMENT_EDNRB SIGNALING	GENEGO	0.409253	2.91865e-06
hsa-miR-154*	GENEGO@ DEVELOPMENT_EDNRB SIGNALING	GENEGO	0.410096	2.77467e-06
hsa-miR-299-3p	GENEGO@ DEVELOPMENT_EDNRB SIGNALING	GENEGO	0.45775	1.2775e-07
hsa-miR-337-5p	GENEGO@ DEVELOPMENT_EDNRB SIGNALING	GENEGO	0.41977	1.53877e-06
hsa-miR-371-5p	GENEGO@ DEVELOPMENT_EDNRB SIGNALING	GENEGO	-0.436721	5.25022e-07
hsa-miR-376a	GENEGO@ DEVELOPMENT_EDNRB SIGNALING	GENEGO	0.437803	4.89251e-07
hsa-miR-376b	GENEGO@ DEVELOPMENT_EDNRB SIGNALING	GENEGO	0.432422	6.93241e-07
hsa-miR-376c	GENEGO@ DEVELOPMENT_EDNRB SIGNALING	GENEGO	0.454628	1.58501e-07
hsa-miR-377	GENEGO@ DEVELOPMENT_EDNRB SIGNALING	GENEGO	0.47037	5.22287e-08
hsa-miR-379	GENEGO@ DEVELOPMENT_EDNRB SIGNALING	GENEGO	0.489888	1.2061e-08
hsa-miR-381	GENEGO@ DEVELOPMENT_EDNRB SIGNALING	GENEGO	0.430212	7.98565e-07
hsa-miR-382	GENEGO@ DEVELOPMENT_EDNRB SIGNALING	GENEGO	0.411789	2.50575e-06
hsa-miR-409-3p	GENEGO@ DEVELOPMENT_EDNRB SIGNALING	GENEGO	0.410386	2.72682e-06
hsa-miR-410	GENEGO@ DEVELOPMENT_EDNRB SIGNALING	GENEGO	0.430949	7.61869e-07
hsa-miR-542-3p	GENEGO@ DEVELOPMENT_EDNRB SIGNALING	GENEGO	0.434178	6.19107e-07
hsa-miR-542-5p	GENEGO@ DEVELOPMENT_EDNRB SIGNALING	GENEGO	0.412834	2.35236e-06
hsa-miR-127-3p	GENEGO@ DEVELOPMENT_HEDGEHOG AND PTH SIGNALING PATHWAYS PARTICIPATION IN BONE AND CARTILAGE DEVELOPMENT	GENEGO	0.46057	1.04942e-07
hsa-miR-143*	GENEGO@ DEVELOPMENT_HEDGEHOG AND PTH SIGNALING PATHWAYS PARTICIPATION IN BONE AND CARTILAGE DEVELOPMENT	GENEGO	0.425637	1.0672e-06
hsa-miR-152	GENEGO@ DEVELOPMENT_HEDGEHOG AND PTH SIGNALING PATHWAYS PARTICIPATION IN BONE AND CARTILAGE DEVELOPMENT	GENEGO	0.418348	1.67993e-06
hsa-miR-199a-5p	GENEGO@ DEVELOPMENT_HEDGEHOG AND PTH SIGNALING PATHWAYS PARTICIPATION IN BONE AND CARTILAGE DEVELOPMENT	GENEGO	0.432277	6.99716e-07
hsa-miR-214	GENEGO@ DEVELOPMENT_HEDGEHOG AND PTH SIGNALING PATHWAYS PARTICIPATION IN BONE AND CARTILAGE DEVELOPMENT	GENEGO	0.505492	3.38084e-09
hsa-miR-376c	GENEGO@ DEVELOPMENT_HEDGEHOG AND PTH SIGNALING PATHWAYS PARTICIPATION IN BONE AND CARTILAGE DEVELOPMENT	GENEGO	0.428809	8.7322e-07
hsa-miR-379	GENEGO@ DEVELOPMENT_HEDGEHOG AND PTH SIGNALING PATHWAYS PARTICIPATION IN BONE AND CARTILAGE DEVELOPMENT	GENEGO	0.453703	1.68896e-07
hsa-miR-382	GENEGO@ DEVELOPMENT_HEDGEHOG AND PTH SIGNALING PATHWAYS PARTICIPATION IN BONE AND CARTILAGE DEVELOPMENT	GENEGO	0.43346	6.48436e-07
hsa-miR-410	GENEGO@ DEVELOPMENT_HEDGEHOG AND PTH SIGNALING PATHWAYS PARTICIPATION IN BONE AND CARTILAGE DEVELOPMENT	GENEGO	0.400636	4.85796e-06
hsa-miR-193a-3p	GENEGO@ DEVELOPMENT_LEPTIN SIGNALING VIA PI3K-DEPENDENT PATHWAY	GENEGO	0.438867	4.56376e-07
hsa-miR-29c	GENEGO@ DEVELOPMENT_LEPTIN SIGNALING VIA PI3K-DEPENDENT PATHWAY	GENEGO	0.463761	8.38205e-08
hsa-miR-29c*	GENEGO@ DEVELOPMENT_LEPTIN SIGNALING VIA PI3K-DEPENDENT PATHWAY	GENEGO	0.456932	1.35208e-07
hsa-miR-143	GENEGO@ CELL ADHESION_CADHERIN-MEDIATED CELL ADHESION	GENEGO	0.41933	1.58124e-06
hsa-miR-143*	GENEGO@ CELL ADHESION_CADHERIN-MEDIATED CELL ADHESION	GENEGO	0.515739	1.35145e-09
hsa-miR-145	GENEGO@ CELL ADHESION_CADHERIN-MEDIATED CELL ADHESION	GENEGO	0.524803	5.42425e-10
hsa-miR-145*	GENEGO@ CELL ADHESION_CADHERIN-MEDIATED CELL ADHESION	GENEGO	0.462483	9.17383e-08
hsa-miR-24	GENEGO@ CELL ADHESION_CADHERIN-MEDIATED CELL ADHESION	GENEGO	0.476475	3.34122e-08
hsa-miR-27a	GENEGO@ CELL ADHESION_CADHERIN-MEDIATED CELL ADHESION	GENEGO	0.45741	1.30799e-07
hsa-miR-379	GENEGO@ CELL ADHESION_CADHERIN-MEDIATED CELL ADHESION	GENEGO	0.441385	3.86752e-07
hsa-miR-382	GENEGO@ CELL ADHESION_CADHERIN-MEDIATED CELL ADHESION	GENEGO	0.427456	9.51459e-07
hsa-miR-136	GENEGO@ CELL ADHESION_CHEMOKINES AND ADHESION	GENEGO	0.40209	4.46191e-06
hsa-miR-143*	GENEGO@ CELL ADHESION_CHEMOKINES AND ADHESION	GENEGO	0.417555	1.76389e-06
hsa-miR-214	GENEGO@ CELL ADHESION_CHEMOKINES AND ADHESION	GENEGO	0.400768	4.82062e-06
hsa-miR-24	GENEGO@ CELL ADHESION_CHEMOKINES AND ADHESION	GENEGO	0.420167	1.50147e-06
hsa-miR-299-3p	GENEGO@ CELL ADHESION_CHEMOKINES AND ADHESION	GENEGO	0.406332	3.47397e-06
hsa-miR-379	GENEGO@ CELL ADHESION_CHEMOKINES AND ADHESION	GENEGO	0.461382	9.91319e-08
hsa-miR-381	GENEGO@ CELL ADHESION_CHEMOKINES AND ADHESION	GENEGO	0.401234	4.69121e-06
hsa-miR-382	GENEGO@ CELL ADHESION_CHEMOKINES AND ADHESION	GENEGO	0.431629	7.29426e-07
hsa-miR-143*	GENEGO@ CELL ADHESION_HISTAMINE H1 RECEPTOR SIGNALING IN THE INTERRUPTION OF CELL BARRIER INTEGRITY	GENEGO	0.418688	1.64512e-06
hsa-miR-145	GENEGO@ CELL ADHESION_HISTAMINE H1 RECEPTOR SIGNALING IN THE INTERRUPTION OF CELL BARRIER INTEGRITY	GENEGO	0.450883	2.04738e-07
hsa-miR-136	GENEGO@ CELL ADHESION_ROLE OF TETRASPANINS IN THE INTEGRIN-MEDIATED CELL ADHESION	GENEGO	0.414634	2.1088e-06
hsa-miR-143	GENEGO@ CELL ADHESION_ROLE OF TETRASPANINS IN THE INTEGRIN-MEDIATED CELL ADHESION	GENEGO	0.41809	1.70682e-06
hsa-miR-143*	GENEGO@ CELL ADHESION_ROLE OF TETRASPANINS IN THE INTEGRIN-MEDIATED CELL ADHESION	GENEGO	0.501407	4.77142e-09
hsa-miR-145	GENEGO@ CELL ADHESION_ROLE OF TETRASPANINS IN THE INTEGRIN-MEDIATED CELL ADHESION	GENEGO	0.470785	5.06805e-08
hsa-miR-145*	GENEGO@ CELL ADHESION_ROLE OF TETRASPANINS IN THE INTEGRIN-MEDIATED CELL ADHESION	GENEGO	0.445174	3.00743e-07
hsa-miR-152	GENEGO@ CELL ADHESION_ROLE OF TETRASPANINS IN THE INTEGRIN-MEDIATED CELL ADHESION	GENEGO	0.403909	4.00946e-06
hsa-miR-24	GENEGO@ CELL ADHESION_ROLE OF TETRASPANINS IN THE INTEGRIN-MEDIATED CELL ADHESION	GENEGO	0.474845	3.76809e-08
hsa-miR-27a	GENEGO@ CELL ADHESION_ROLE OF TETRASPANINS IN THE INTEGRIN-MEDIATED CELL ADHESION	GENEGO	0.420463	1.47422e-06
hsa-miR-299-3p	GENEGO@ CELL ADHESION_ROLE OF TETRASPANINS IN THE INTEGRIN-MEDIATED CELL ADHESION	GENEGO	0.423068	1.25361e-06
hsa-miR-376a	GENEGO@ CELL ADHESION_ROLE OF TETRASPANINS IN THE INTEGRIN-MEDIATED CELL ADHESION	GENEGO	0.408598	3.03525e-06
hsa-miR-376b	GENEGO@ CELL ADHESION_ROLE OF TETRASPANINS IN THE INTEGRIN-MEDIATED CELL ADHESION	GENEGO	0.427355	9.57541e-07
hsa-miR-376c	GENEGO@ CELL ADHESION_ROLE OF TETRASPANINS IN THE INTEGRIN-MEDIATED CELL ADHESION	GENEGO	0.423855	1.19344e-06
hsa-miR-377	GENEGO@ CELL ADHESION_ROLE OF TETRASPANINS IN THE INTEGRIN-MEDIATED CELL ADHESION	GENEGO	0.425309	1.0894e-06
hsa-miR-379	GENEGO@ CELL ADHESION_ROLE OF TETRASPANINS IN THE INTEGRIN-MEDIATED CELL ADHESION	GENEGO	0.495824	7.53325e-09
hsa-miR-381	GENEGO@ CELL ADHESION_ROLE OF TETRASPANINS IN THE INTEGRIN-MEDIATED CELL ADHESION	GENEGO	0.44141	3.8611e-07
hsa-miR-382	GENEGO@ CELL ADHESION_ROLE OF TETRASPANINS IN THE INTEGRIN-MEDIATED CELL ADHESION	GENEGO	0.455931	1.44895e-07
hsa-miR-409-3p	GENEGO@ CELL ADHESION_ROLE OF TETRASPANINS IN THE INTEGRIN-MEDIATED CELL ADHESION	GENEGO	0.400988	4.75899e-06
hsa-miR-127-3p	GENEGO@ CYTOSKELETON REMODELING_CYTOSKELETON REMODELING	GENEGO	0.470961	5.0037e-08
hsa-miR-136	GENEGO@ CYTOSKELETON REMODELING_CYTOSKELETON REMODELING	GENEGO	0.470766	5.075e-08
hsa-miR-143	GENEGO@ CYTOSKELETON REMODELING_CYTOSKELETON REMODELING	GENEGO	0.443877	3.27882e-07
hsa-miR-143*	GENEGO@ CYTOSKELETON REMODELING_CYTOSKELETON REMODELING	GENEGO	0.549463	0
hsa-miR-145	GENEGO@ CYTOSKELETON REMODELING_CYTOSKELETON REMODELING	GENEGO	0.513876	1.60779e-09
hsa-miR-145*	GENEGO@ CYTOSKELETON REMODELING_CYTOSKELETON REMODELING	GENEGO	0.463018	8.83398e-08
hsa-miR-152	GENEGO@ CYTOSKELETON REMODELING_CYTOSKELETON REMODELING	GENEGO	0.418782	1.63557e-06
hsa-miR-154	GENEGO@ CYTOSKELETON REMODELING_CYTOSKELETON REMODELING	GENEGO	0.432724	6.79911e-07
hsa-miR-199a-5p	GENEGO@ CYTOSKELETON REMODELING_CYTOSKELETON REMODELING	GENEGO	0.440648	4.05992e-07
hsa-miR-214	GENEGO@ CYTOSKELETON REMODELING_CYTOSKELETON REMODELING	GENEGO	0.499928	5.39307e-09
hsa-miR-23b	GENEGO@ CYTOSKELETON REMODELING_CYTOSKELETON REMODELING	GENEGO	0.426631	1.00236e-06
hsa-miR-24	GENEGO@ CYTOSKELETON REMODELING_CYTOSKELETON REMODELING	GENEGO	0.432283	6.99433e-07
hsa-miR-27a	GENEGO@ CYTOSKELETON REMODELING_CYTOSKELETON REMODELING	GENEGO	0.404337	3.90951e-06
hsa-miR-299-3p	GENEGO@ CYTOSKELETON REMODELING_CYTOSKELETON REMODELING	GENEGO	0.435915	5.53246e-07
hsa-miR-376a	GENEGO@ CYTOSKELETON REMODELING_CYTOSKELETON REMODELING	GENEGO	0.464516	7.94512e-08
hsa-miR-376c	GENEGO@ CYTOSKELETON REMODELING_CYTOSKELETON REMODELING	GENEGO	0.497725	6.45915e-09
hsa-miR-377	GENEGO@ CYTOSKELETON REMODELING_CYTOSKELETON REMODELING	GENEGO	0.457882	1.26583e-07
hsa-miR-379	GENEGO@ CYTOSKELETON REMODELING_CYTOSKELETON REMODELING	GENEGO	0.55234	0
hsa-miR-381	GENEGO@ CYTOSKELETON REMODELING_CYTOSKELETON REMODELING	GENEGO	0.500859	4.9934e-09
hsa-miR-382	GENEGO@ CYTOSKELETON REMODELING_CYTOSKELETON REMODELING	GENEGO	0.515021	1.44558e-09
hsa-miR-409-3p	GENEGO@ CYTOSKELETON REMODELING_CYTOSKELETON REMODELING	GENEGO	0.402864	4.26373e-06
hsa-miR-410	GENEGO@ CYTOSKELETON REMODELING_CYTOSKELETON REMODELING	GENEGO	0.449926	2.18469e-07
hsa-miR-503	GENEGO@ CYTOSKELETON REMODELING_CYTOSKELETON REMODELING	GENEGO	0.436423	4.04138e-07
hsa-miR-542-3p	GENEGO@ CYTOSKELETON REMODELING_CYTOSKELETON REMODELING	GENEGO	0.409372	2.89781e-06
hsa-miR-542-5p	GENEGO@ CYTOSKELETON REMODELING_CYTOSKELETON REMODELING	GENEGO	0.429312	8.45704e-07
hsa-miR-203	GENEGO@ CYTOSKELETON REMODELING_KERATIN FILAMENTS	GENEGO	0.413935	2.20033e-06
hsa-miR-31	GENEGO@ CYTOSKELETON REMODELING_KERATIN FILAMENTS	GENEGO	0.459556	1.12651e-07
hsa-miR-143*	GENEGO@ CYTOSKELETON REMODELING_REGULATION OF ACTIN CYTOSKELETON BY RHO GTPASES	GENEGO	0.401851	4.52489e-06
ebv-miR-BART16	GENEGO@ CYTOSKELETON REMODELING_ROLE OF PDGFS IN CELL MIGRATION	GENEGO	-0.444318	3.18408e-07
hsa-let-7c	GENEGO@ CYTOSKELETON REMODELING_ROLE OF PDGFS IN CELL MIGRATION	GENEGO	0.4027	4.30491e-06
hsa-miR-1183	GENEGO@ CYTOSKELETON REMODELING_ROLE OF PDGFS IN CELL MIGRATION	GENEGO	-0.434404	6.10111e-07
hsa-miR-125b	GENEGO@ CYTOSKELETON REMODELING_ROLE OF PDGFS IN CELL MIGRATION	GENEGO	0.401485	4.62263e-06
hsa-miR-127-3p	GENEGO@ CYTOSKELETON REMODELING_ROLE OF PDGFS IN CELL MIGRATION	GENEGO	0.491399	1.07134e-08
hsa-miR-1299	GENEGO@ CYTOSKELETON REMODELING_ROLE OF PDGFS IN CELL MIGRATION	GENEGO	-0.419059	1.60787e-06
hsa-miR-1300	GENEGO@ CYTOSKELETON REMODELING_ROLE OF PDGFS IN CELL MIGRATION	GENEGO	-0.439408	4.40467e-07
hsa-miR-136	GENEGO@ CYTOSKELETON REMODELING_ROLE OF PDGFS IN CELL MIGRATION	GENEGO	0.512573	1.81162e-09
hsa-miR-136*	GENEGO@ CYTOSKELETON REMODELING_ROLE OF PDGFS IN CELL MIGRATION	GENEGO	0.534936	1.49309e-10
hsa-miR-143	GENEGO@ CYTOSKELETON REMODELING_ROLE OF PDGFS IN CELL MIGRATION	GENEGO	0.510118	2.25901e-09
hsa-miR-143*	GENEGO@ CYTOSKELETON REMODELING_ROLE OF PDGFS IN CELL MIGRATION	GENEGO	0.532236	2.21199e-10
hsa-miR-145	GENEGO@ CYTOSKELETON REMODELING_ROLE OF PDGFS IN CELL MIGRATION	GENEGO	0.528881	3.39978e-10
hsa-miR-145*	GENEGO@ CYTOSKELETON REMODELING_ROLE OF PDGFS IN CELL MIGRATION	GENEGO	0.531695	2.37959e-10
hsa-miR-152	GENEGO@ CYTOSKELETON REMODELING_ROLE OF PDGFS IN CELL MIGRATION	GENEGO	0.462911	8.90098e-08
hsa-miR-154	GENEGO@ CYTOSKELETON REMODELING_ROLE OF PDGFS IN CELL MIGRATION	GENEGO	0.510785	2.12857e-09
hsa-miR-154*	GENEGO@ CYTOSKELETON REMODELING_ROLE OF PDGFS IN CELL MIGRATION	GENEGO	0.416875	1.83902e-06
hsa-miR-199a-3p	GENEGO@ CYTOSKELETON REMODELING_ROLE OF PDGFS IN CELL MIGRATION	GENEGO	0.542892	2.17611e-11
hsa-miR-199a-5p	GENEGO@ CYTOSKELETON REMODELING_ROLE OF PDGFS IN CELL MIGRATION	GENEGO	0.617907	0
hsa-miR-199b-5p	GENEGO@ CYTOSKELETON REMODELING_ROLE OF PDGFS IN CELL MIGRATION	GENEGO	0.505309	3.43402e-09
hsa-miR-21	GENEGO@ CYTOSKELETON REMODELING_ROLE OF PDGFS IN CELL MIGRATION	GENEGO	0.412376	1.94498e-06
hsa-miR-214	GENEGO@ CYTOSKELETON REMODELING_ROLE OF PDGFS IN CELL MIGRATION	GENEGO	0.573665	0
hsa-miR-214*	GENEGO@ CYTOSKELETON REMODELING_ROLE OF PDGFS IN CELL MIGRATION	GENEGO	0.530077	2.93376e-10
hsa-miR-23a	GENEGO@ CYTOSKELETON REMODELING_ROLE OF PDGFS IN CELL MIGRATION	GENEGO	0.431874	7.18038e-07
hsa-miR-23b	GENEGO@ CYTOSKELETON REMODELING_ROLE OF PDGFS IN CELL MIGRATION	GENEGO	0.439157	4.478e-07
hsa-miR-26a	GENEGO@ CYTOSKELETON REMODELING_ROLE OF PDGFS IN CELL MIGRATION	GENEGO	0.489253	1.26745e-08
hsa-miR-27a	GENEGO@ CYTOSKELETON REMODELING_ROLE OF PDGFS IN CELL MIGRATION	GENEGO	0.4764	3.35993e-08
hsa-miR-27b	GENEGO@ CYTOSKELETON REMODELING_ROLE OF PDGFS IN CELL MIGRATION	GENEGO	0.424082	1.17662e-06
hsa-miR-299-3p	GENEGO@ CYTOSKELETON REMODELING_ROLE OF PDGFS IN CELL MIGRATION	GENEGO	0.551887	0
hsa-miR-299-5p	GENEGO@ CYTOSKELETON REMODELING_ROLE OF PDGFS IN CELL MIGRATION	GENEGO	0.423597	1.21286e-06
hsa-miR-337-5p	GENEGO@ CYTOSKELETON REMODELING_ROLE OF PDGFS IN CELL MIGRATION	GENEGO	0.554008	0
hsa-miR-34c-5p	GENEGO@ CYTOSKELETON REMODELING_ROLE OF PDGFS IN CELL MIGRATION	GENEGO	0.402392	4.38355e-06
hsa-miR-371-5p	GENEGO@ CYTOSKELETON REMODELING_ROLE OF PDGFS IN CELL MIGRATION	GENEGO	-0.424862	1.12042e-06
hsa-miR-376a	GENEGO@ CYTOSKELETON REMODELING_ROLE OF PDGFS IN CELL MIGRATION	GENEGO	0.583736	0
hsa-miR-376b	GENEGO@ CYTOSKELETON REMODELING_ROLE OF PDGFS IN CELL MIGRATION	GENEGO	0.51825	1.06262e-09
hsa-miR-376c	GENEGO@ CYTOSKELETON REMODELING_ROLE OF PDGFS IN CELL MIGRATION	GENEGO	0.602505	0
hsa-miR-377	GENEGO@ CYTOSKELETON REMODELING_ROLE OF PDGFS IN CELL MIGRATION	GENEGO	0.592535	0
hsa-miR-379	GENEGO@ CYTOSKELETON REMODELING_ROLE OF PDGFS IN CELL MIGRATION	GENEGO	0.623673	0
hsa-miR-381	GENEGO@ CYTOSKELETON REMODELING_ROLE OF PDGFS IN CELL MIGRATION	GENEGO	0.551792	0
hsa-miR-382	GENEGO@ CYTOSKELETON REMODELING_ROLE OF PDGFS IN CELL MIGRATION	GENEGO	0.556437	0
hsa-miR-409-3p	GENEGO@ CYTOSKELETON REMODELING_ROLE OF PDGFS IN CELL MIGRATION	GENEGO	0.573772	0
hsa-miR-409-5p	GENEGO@ CYTOSKELETON REMODELING_ROLE OF PDGFS IN CELL MIGRATION	GENEGO	0.514927	1.45838e-09
hsa-miR-410	GENEGO@ CYTOSKELETON REMODELING_ROLE OF PDGFS IN CELL MIGRATION	GENEGO	0.569958	0
hsa-miR-495	GENEGO@ CYTOSKELETON REMODELING_ROLE OF PDGFS IN CELL MIGRATION	GENEGO	0.431327	7.43679e-07
hsa-miR-542-3p	GENEGO@ CYTOSKELETON REMODELING_ROLE OF PDGFS IN CELL MIGRATION	GENEGO	0.413873	2.20876e-06
hsa-miR-542-5p	GENEGO@ CYTOSKELETON REMODELING_ROLE OF PDGFS IN CELL MIGRATION	GENEGO	0.419323	1.58185e-06
hsa-miR-543	GENEGO@ CYTOSKELETON REMODELING_ROLE OF PDGFS IN CELL MIGRATION	GENEGO	0.444809	3.08159e-07
hsa-miR-654-3p	GENEGO@ CYTOSKELETON REMODELING_ROLE OF PDGFS IN CELL MIGRATION	GENEGO	0.49515	7.95219e-09
hsa-miR-758	GENEGO@ CYTOSKELETON REMODELING_ROLE OF PDGFS IN CELL MIGRATION	GENEGO	0.423862	1.19297e-06
hsa-miR-99a	GENEGO@ CYTOSKELETON REMODELING_ROLE OF PDGFS IN CELL MIGRATION	GENEGO	0.404966	3.76681e-06
hsa-miR-143*	GENEGO@ CYTOSKELETON REMODELING_SLIT-ROBO SIGNALING	GENEGO	0.420991	1.42666e-06
hsa-miR-24	GENEGO@ CYTOSKELETON REMODELING_TGF, WNT AND CYTOSKELETAL REMODELING	GENEGO	0.431037	7.57587e-07
hsa-miR-136	GENEGO@ DEVELOPMENT_ANGIOTENSIN SIGNALING VIA STATS	GENEGO	0.404721	3.82187e-06
hsa-miR-371-5p	GENEGO@ DEVELOPMENT_ANGIOTENSIN SIGNALING VIA STATS	GENEGO	-0.415547	1.99466e-06
hsa-miR-409-3p	GENEGO@ DEVELOPMENT_ANGIOTENSIN SIGNALING VIA STATS	GENEGO	0.40557	3.63448e-06
hsa-miR-142-3p	GENEGO@ DEVELOPMENT_EPO-INDUCED MAPK PATHWAY	GENEGO	0.417297	1.79206e-06
hsa-miR-142-5p	GENEGO@ DEVELOPMENT_EPO-INDUCED MAPK PATHWAY	GENEGO	0.428179	9.08815e-07
hsa-miR-146a	GENEGO@ DEVELOPMENT_EPO-INDUCED MAPK PATHWAY	GENEGO	0.411953	2.48112e-06
hsa-miR-146b-5p	GENEGO@ DEVELOPMENT_EPO-INDUCED MAPK PATHWAY	GENEGO	0.414093	2.17939e-06
hsa-miR-150	GENEGO@ DEVELOPMENT_EPO-INDUCED MAPK PATHWAY	GENEGO	0.421699	1.07301e-06
hsa-miR-136	GENEGO@ DEVELOPMENT_FGF-FAMILY SIGNALING	GENEGO	0.406338	3.47267e-06
hsa-miR-145	GENEGO@ DEVELOPMENT_FGF-FAMILY SIGNALING	GENEGO	0.46981	5.43878e-08
hsa-miR-199a-5p	GENEGO@ DEVELOPMENT_FGF-FAMILY SIGNALING	GENEGO	0.408856	2.98876e-06
hsa-miR-376c	GENEGO@ DEVELOPMENT_FGF-FAMILY SIGNALING	GENEGO	0.419726	1.54296e-06
hsa-miR-136	GENEGO@ DEVELOPMENT_PDGF SIGNALING VIA MAPK CASCADES	GENEGO	0.44068	4.05152e-07
hsa-miR-136*	GENEGO@ DEVELOPMENT_PDGF SIGNALING VIA MAPK CASCADES	GENEGO	0.445879	2.86901e-07
hsa-miR-143	GENEGO@ DEVELOPMENT_PDGF SIGNALING VIA MAPK CASCADES	GENEGO	0.407377	3.26468e-06
hsa-miR-145	GENEGO@ DEVELOPMENT_PDGF SIGNALING VIA MAPK CASCADES	GENEGO	0.430999	7.59419e-07
hsa-miR-145*	GENEGO@ DEVELOPMENT_PDGF SIGNALING VIA MAPK CASCADES	GENEGO	0.421092	1.41777e-06
hsa-miR-199a-5p	GENEGO@ DEVELOPMENT_PDGF SIGNALING VIA MAPK CASCADES	GENEGO	0.468746	5.87239e-08
hsa-miR-199b-5p	GENEGO@ DEVELOPMENT_PDGF SIGNALING VIA MAPK CASCADES	GENEGO	0.428035	9.17196e-07
hsa-miR-214	GENEGO@ DEVELOPMENT_PDGF SIGNALING VIA MAPK CASCADES	GENEGO	0.424453	1.14955e-06
hsa-miR-23a	GENEGO@ DEVELOPMENT_PDGF SIGNALING VIA MAPK CASCADES	GENEGO	0.403556	4.09358e-06
hsa-miR-26a	GENEGO@ DEVELOPMENT_PDGF SIGNALING VIA MAPK CASCADES	GENEGO	0.42118	1.41004e-06
hsa-miR-27a	GENEGO@ DEVELOPMENT_PDGF SIGNALING VIA MAPK CASCADES	GENEGO	0.462307	9.28848e-08
hsa-miR-299-3p	GENEGO@ DEVELOPMENT_PDGF SIGNALING VIA MAPK CASCADES	GENEGO	0.423874	1.19203e-06
hsa-miR-299-5p	GENEGO@ DEVELOPMENT_PDGF SIGNALING VIA MAPK CASCADES	GENEGO	0.403858	4.02137e-06
hsa-miR-337-5p	GENEGO@ DEVELOPMENT_PDGF SIGNALING VIA MAPK CASCADES	GENEGO	0.410574	2.69604e-06
hsa-miR-376a	GENEGO@ DEVELOPMENT_PDGF SIGNALING VIA MAPK CASCADES	GENEGO	0.449618	2.2308e-07
hsa-miR-376b	GENEGO@ DEVELOPMENT_PDGF SIGNALING VIA MAPK CASCADES	GENEGO	0.415377	2.01546e-06
hsa-miR-376c	GENEGO@ DEVELOPMENT_PDGF SIGNALING VIA MAPK CASCADES	GENEGO	0.478521	2.87035e-08
hsa-miR-377	GENEGO@ DEVELOPMENT_PDGF SIGNALING VIA MAPK CASCADES	GENEGO	0.435405	5.71848e-07
hsa-miR-379	GENEGO@ DEVELOPMENT_PDGF SIGNALING VIA MAPK CASCADES	GENEGO	0.440793	4.02139e-07
hsa-miR-409-3p	GENEGO@ DEVELOPMENT_PDGF SIGNALING VIA MAPK CASCADES	GENEGO	0.423157	1.24673e-06
hsa-miR-410	GENEGO@ DEVELOPMENT_PDGF SIGNALING VIA MAPK CASCADES	GENEGO	0.406452	3.44938e-06
hsa-miR-1183	GENEGO@ DEVELOPMENT_PIP3 SIGNALING IN CARDIAC MYOCYTES	GENEGO	-0.437677	4.93288e-07
hsa-miR-622	GENEGO@ DEVELOPMENT_PIP3 SIGNALING IN CARDIAC MYOCYTES	GENEGO	-0.428696	8.79528e-07
hsa-miR-623	GENEGO@ DEVELOPMENT_PIP3 SIGNALING IN CARDIAC MYOCYTES	GENEGO	-0.455541	1.48849e-07
hsa-miR-155	GENEGO@ DEVELOPMENT_TPO SIGNALING VIA JAK-STAT PATHWAY	GENEGO	0.41498	2.06479e-06
hsa-miR-136	GENEGO@ DEVELOPMENT_VEGF-FAMILY SIGNALING	GENEGO	0.426493	1.01115e-06
hsa-miR-143*	GENEGO@ DEVELOPMENT_VEGF-FAMILY SIGNALING	GENEGO	0.435336	5.7442e-07
hsa-miR-145	GENEGO@ DEVELOPMENT_VEGF-FAMILY SIGNALING	GENEGO	0.43178	7.22398e-07
hsa-miR-23a	GENEGO@ DEVELOPMENT_VEGF-FAMILY SIGNALING	GENEGO	0.41549	2.00157e-06
hsa-miR-24	GENEGO@ DEVELOPMENT_VEGF-FAMILY SIGNALING	GENEGO	0.427097	9.73295e-07
hsa-miR-27a	GENEGO@ DEVELOPMENT_VEGF-FAMILY SIGNALING	GENEGO	0.504472	3.68785e-09
hsa-miR-376a	GENEGO@ DEVELOPMENT_VEGF-FAMILY SIGNALING	GENEGO	0.401492	4.62093e-06
hsa-miR-376c	GENEGO@ DEVELOPMENT_VEGF-FAMILY SIGNALING	GENEGO	0.425536	1.07398e-06
hsa-miR-379	GENEGO@ DEVELOPMENT_VEGF-FAMILY SIGNALING	GENEGO	0.446036	2.83895e-07
hsa-miR-382	GENEGO@ DEVELOPMENT_VEGF-FAMILY SIGNALING	GENEGO	0.436173	5.44052e-07
hsa-miR-142-3p	GENEGO@ IMMUNE RESPONSE _ANTIGEN PRESENTATION BY MHC CLASS I	GENEGO	0.516129	1.30254e-09
hsa-miR-142-5p	GENEGO@ IMMUNE RESPONSE _ANTIGEN PRESENTATION BY MHC CLASS I	GENEGO	0.578002	0
hsa-miR-150	GENEGO@ IMMUNE RESPONSE _ANTIGEN PRESENTATION BY MHC CLASS I	GENEGO	0.427062	7.55898e-07
hsa-miR-155	GENEGO@ IMMUNE RESPONSE _ANTIGEN PRESENTATION BY MHC CLASS I	GENEGO	0.598886	0
hsa-miR-142-3p	GENEGO@ IMMUNE RESPONSE _ANTIGEN PRESENTATION BY MHC CLASS II	GENEGO	0.661942	0
hsa-miR-142-5p	GENEGO@ IMMUNE RESPONSE _ANTIGEN PRESENTATION BY MHC CLASS II	GENEGO	0.780633	0
hsa-miR-146b-5p	GENEGO@ IMMUNE RESPONSE _ANTIGEN PRESENTATION BY MHC CLASS II	GENEGO	0.455421	1.50081e-07
hsa-miR-150	GENEGO@ IMMUNE RESPONSE _ANTIGEN PRESENTATION BY MHC CLASS II	GENEGO	0.62182	1.2841e-14
hsa-miR-155	GENEGO@ IMMUNE RESPONSE _ANTIGEN PRESENTATION BY MHC CLASS II	GENEGO	0.75059	0
hsa-miR-361-3p	GENEGO@ IMMUNE RESPONSE _ANTIGEN PRESENTATION BY MHC CLASS II	GENEGO	0.431761	7.23273e-07
hsa-miR-142-3p	GENEGO@ IMMUNE RESPONSE _BCR PATHWAY	GENEGO	0.564028	0
hsa-miR-142-5p	GENEGO@ IMMUNE RESPONSE _BCR PATHWAY	GENEGO	0.614194	0
hsa-miR-146a	GENEGO@ IMMUNE RESPONSE _BCR PATHWAY	GENEGO	0.41848	1.66631e-06
hsa-miR-146b-5p	GENEGO@ IMMUNE RESPONSE _BCR PATHWAY	GENEGO	0.417039	1.82066e-06
hsa-miR-150	GENEGO@ IMMUNE RESPONSE _BCR PATHWAY	GENEGO	0.598827	2.04008e-13
hsa-miR-155	GENEGO@ IMMUNE RESPONSE _BCR PATHWAY	GENEGO	0.567559	0
hsa-miR-223	GENEGO@ IMMUNE RESPONSE _BCR PATHWAY	GENEGO	0.4027	4.30491e-06
hsa-miR-142-3p	GENEGO@ IMMUNE RESPONSE _CCR3 SIGNALING IN EOSINOPHILS	GENEGO	0.414401	2.1389e-06
hsa-miR-142-5p	GENEGO@ IMMUNE RESPONSE _CCR3 SIGNALING IN EOSINOPHILS	GENEGO	0.50536	3.41927e-09
hsa-miR-146a	GENEGO@ IMMUNE RESPONSE _CCR3 SIGNALING IN EOSINOPHILS	GENEGO	0.414156	2.17107e-06
hsa-miR-150	GENEGO@ IMMUNE RESPONSE _CCR3 SIGNALING IN EOSINOPHILS	GENEGO	0.401268	3.86148e-06
hsa-miR-155	GENEGO@ IMMUNE RESPONSE _CCR3 SIGNALING IN EOSINOPHILS	GENEGO	0.588626	0
hsa-miR-142-3p	GENEGO@ IMMUNE RESPONSE _CD16 SIGNALING IN NK CELLS	GENEGO	0.588186	0
hsa-miR-142-5p	GENEGO@ IMMUNE RESPONSE _CD16 SIGNALING IN NK CELLS	GENEGO	0.696296	0
hsa-miR-146a	GENEGO@ IMMUNE RESPONSE _CD16 SIGNALING IN NK CELLS	GENEGO	0.416636	1.86617e-06
hsa-miR-146b-5p	GENEGO@ IMMUNE RESPONSE _CD16 SIGNALING IN NK CELLS	GENEGO	0.471799	4.70851e-08
hsa-miR-150	GENEGO@ IMMUNE RESPONSE _CD16 SIGNALING IN NK CELLS	GENEGO	0.624583	9.06923e-15
hsa-miR-155	GENEGO@ IMMUNE RESPONSE _CD16 SIGNALING IN NK CELLS	GENEGO	0.640088	0
hsa-miR-223	GENEGO@ IMMUNE RESPONSE _CD16 SIGNALING IN NK CELLS	GENEGO	0.409869	2.81268e-06
hsa-miR-142-3p	GENEGO@ IMMUNE RESPONSE _CD28 SIGNALING	GENEGO	0.687899	0
hsa-miR-142-5p	GENEGO@ IMMUNE RESPONSE _CD28 SIGNALING	GENEGO	0.71443	0
hsa-miR-146a	GENEGO@ IMMUNE RESPONSE _CD28 SIGNALING	GENEGO	0.496113	7.35955e-09
hsa-miR-146b-5p	GENEGO@ IMMUNE RESPONSE _CD28 SIGNALING	GENEGO	0.529467	3.16532e-10
hsa-miR-150	GENEGO@ IMMUNE RESPONSE _CD28 SIGNALING	GENEGO	0.704489	6.89831e-20
hsa-miR-155	GENEGO@ IMMUNE RESPONSE _CD28 SIGNALING	GENEGO	0.71132	0
hsa-miR-223	GENEGO@ IMMUNE RESPONSE _CD28 SIGNALING	GENEGO	0.493117	9.35276e-09
hsa-miR-342-5p	GENEGO@ IMMUNE RESPONSE _CD28 SIGNALING	GENEGO	0.454238	1.62809e-07
hsa-miR-361-3p	GENEGO@ IMMUNE RESPONSE _CD28 SIGNALING	GENEGO	0.488667	1.32653e-08
hsa-miR-142-3p	GENEGO@ IMMUNE RESPONSE _FC EPSILON RI PATHWAY	GENEGO	0.481196	2.34903e-08
hsa-miR-142-5p	GENEGO@ IMMUNE RESPONSE _FC EPSILON RI PATHWAY	GENEGO	0.452979	1.77478e-07
hsa-miR-146a	GENEGO@ IMMUNE RESPONSE _FC EPSILON RI PATHWAY	GENEGO	0.4293	8.46382e-07
hsa-miR-146b-5p	GENEGO@ IMMUNE RESPONSE _FC EPSILON RI PATHWAY	GENEGO	0.446068	2.83298e-07
hsa-miR-150	GENEGO@ IMMUNE RESPONSE _FC EPSILON RI PATHWAY	GENEGO	0.4498	1.59786e-07
hsa-miR-155	GENEGO@ IMMUNE RESPONSE _FC EPSILON RI PATHWAY	GENEGO	0.451449	1.97e-07
hsa-miR-142-3p	GENEGO@ IMMUNE RESPONSE _HUMAN NKG2D SIGNALING	GENEGO	0.414899	2.07511e-06
hsa-miR-142-5p	GENEGO@ IMMUNE RESPONSE _HUMAN NKG2D SIGNALING	GENEGO	0.482134	2.18854e-08
hsa-miR-146a	GENEGO@ IMMUNE RESPONSE _HUMAN NKG2D SIGNALING	GENEGO	0.401662	4.5752e-06
hsa-miR-146b-5p	GENEGO@ IMMUNE RESPONSE _HUMAN NKG2D SIGNALING	GENEGO	0.414036	2.18691e-06
hsa-miR-150	GENEGO@ IMMUNE RESPONSE _HUMAN NKG2D SIGNALING	GENEGO	0.487103	9.64439e-09
hsa-miR-155	GENEGO@ IMMUNE RESPONSE _HUMAN NKG2D SIGNALING	GENEGO	0.492928	9.49394e-09
hsa-miR-142-3p	GENEGO@ IMMUNE RESPONSE _ICOS-ICOSL PATHWAY IN T-HELPER CELL	GENEGO	0.692205	0
hsa-miR-142-5p	GENEGO@ IMMUNE RESPONSE _ICOS-ICOSL PATHWAY IN T-HELPER CELL	GENEGO	0.795342	0
hsa-miR-146a	GENEGO@ IMMUNE RESPONSE _ICOS-ICOSL PATHWAY IN T-HELPER CELL	GENEGO	0.472082	4.61244e-08
hsa-miR-146b-5p	GENEGO@ IMMUNE RESPONSE _ICOS-ICOSL PATHWAY IN T-HELPER CELL	GENEGO	0.508016	2.71842e-09
hsa-miR-150	GENEGO@ IMMUNE RESPONSE _ICOS-ICOSL PATHWAY IN T-HELPER CELL	GENEGO	0.709411	2.93243e-20
hsa-miR-155	GENEGO@ IMMUNE RESPONSE _ICOS-ICOSL PATHWAY IN T-HELPER CELL	GENEGO	0.789438	0
hsa-miR-223	GENEGO@ IMMUNE RESPONSE _ICOS-ICOSL PATHWAY IN T-HELPER CELL	GENEGO	0.455459	1.49691e-07
hsa-miR-361-3p	GENEGO@ IMMUNE RESPONSE _ICOS-ICOSL PATHWAY IN T-HELPER CELL	GENEGO	0.468878	5.81677e-08
hsa-miR-142-5p	GENEGO@ IMMUNE RESPONSE _IL2 ACTIVATION AND SIGNALING PATHWAY	GENEGO	0.415547	1.99466e-06
hsa-miR-146a	GENEGO@ IMMUNE RESPONSE _IL2 ACTIVATION AND SIGNALING PATHWAY	GENEGO	0.423006	1.25855e-06
hsa-miR-146b-5p	GENEGO@ IMMUNE RESPONSE _IL2 ACTIVATION AND SIGNALING PATHWAY	GENEGO	0.416554	1.87554e-06
hsa-miR-150	GENEGO@ IMMUNE RESPONSE _IL2 ACTIVATION AND SIGNALING PATHWAY	GENEGO	0.431071	5.79419e-07
hsa-miR-155	GENEGO@ IMMUNE RESPONSE _IL2 ACTIVATION AND SIGNALING PATHWAY	GENEGO	0.477067	3.19798e-08
hsa-miR-142-3p	GENEGO@ IMMUNE RESPONSE _LECTIN INDUCED COMPLEMENT PATHWAY	GENEGO	0.523777	6.05878e-10
hsa-miR-142-5p	GENEGO@ IMMUNE RESPONSE _LECTIN INDUCED COMPLEMENT PATHWAY	GENEGO	0.669961	0
hsa-miR-146b-5p	GENEGO@ IMMUNE RESPONSE _LECTIN INDUCED COMPLEMENT PATHWAY	GENEGO	0.431308	7.44579e-07
hsa-miR-150	GENEGO@ IMMUNE RESPONSE _LECTIN INDUCED COMPLEMENT PATHWAY	GENEGO	0.615884	2.67934e-14
hsa-miR-155	GENEGO@ IMMUNE RESPONSE _LECTIN INDUCED COMPLEMENT PATHWAY	GENEGO	0.592648	0
hsa-miR-140-3p	GENEGO@ IMMUNE RESPONSE _MIF - THE NEUROENDOCRINE-MACROPHAGE CONNECTOR	GENEGO	0.532998	1.99018e-10
hsa-miR-142-5p	GENEGO@ IMMUNE RESPONSE _MIF - THE NEUROENDOCRINE-MACROPHAGE CONNECTOR	GENEGO	0.473353	4.20372e-08
hsa-miR-155	GENEGO@ IMMUNE RESPONSE _MIF - THE NEUROENDOCRINE-MACROPHAGE CONNECTOR	GENEGO	0.41797	1.71942e-06
hsa-miR-127-3p	GENEGO@ IMMUNE RESPONSE _MIF-JAB1 SIGNALLING	GENEGO	-0.436035	5.48967e-07
hsa-miR-143*	GENEGO@ IMMUNE RESPONSE _MIF-JAB1 SIGNALLING	GENEGO	-0.47978	2.61266e-08
hsa-miR-145	GENEGO@ IMMUNE RESPONSE _MIF-JAB1 SIGNALLING	GENEGO	-0.510917	2.10354e-09
hsa-miR-199a-5p	GENEGO@ IMMUNE RESPONSE _MIF-JAB1 SIGNALLING	GENEGO	-0.446464	2.75871e-07
hsa-miR-19a	GENEGO@ IMMUNE RESPONSE _MIF-JAB1 SIGNALLING	GENEGO	0.422754	1.27848e-06
hsa-miR-214	GENEGO@ IMMUNE RESPONSE _MIF-JAB1 SIGNALLING	GENEGO	-0.427921	9.23806e-07
hsa-miR-376a	GENEGO@ IMMUNE RESPONSE _MIF-JAB1 SIGNALLING	GENEGO	-0.406055	3.53154e-06
hsa-miR-376c	GENEGO@ IMMUNE RESPONSE _MIF-JAB1 SIGNALLING	GENEGO	-0.410776	2.66357e-06
hsa-miR-381	GENEGO@ IMMUNE RESPONSE _MIF-JAB1 SIGNALLING	GENEGO	-0.413942	2.19949e-06
hsa-miR-155	GENEGO@ IMMUNE RESPONSE _MIF-MEDIATED GLUCOCORTICOID REGULATION	GENEGO	0.459361	1.14196e-07
hsa-miR-142-3p	GENEGO@ IMMUNE RESPONSE _NF-AT SIGNALING AND LEUKOCYTE INTERACTIONS	GENEGO	0.5885	0
hsa-miR-142-5p	GENEGO@ IMMUNE RESPONSE _NF-AT SIGNALING AND LEUKOCYTE INTERACTIONS	GENEGO	0.709224	0
hsa-miR-146a	GENEGO@ IMMUNE RESPONSE _NF-AT SIGNALING AND LEUKOCYTE INTERACTIONS	GENEGO	0.406609	3.41729e-06
hsa-miR-146b-5p	GENEGO@ IMMUNE RESPONSE _NF-AT SIGNALING AND LEUKOCYTE INTERACTIONS	GENEGO	0.457158	1.33102e-07
hsa-miR-150	GENEGO@ IMMUNE RESPONSE _NF-AT SIGNALING AND LEUKOCYTE INTERACTIONS	GENEGO	0.670667	1.58209e-17
hsa-miR-155	GENEGO@ IMMUNE RESPONSE _NF-AT SIGNALING AND LEUKOCYTE INTERACTIONS	GENEGO	0.694672	0
hsa-miR-223	GENEGO@ IMMUNE RESPONSE _NF-AT SIGNALING AND LEUKOCYTE INTERACTIONS	GENEGO	0.404803	3.80343e-06
hsa-miR-127-3p	GENEGO@ IMMUNE RESPONSE _ONCOSTATIN M SIGNALING VIA MAPK IN HUMAN CELLS	GENEGO	0.432579	6.86268e-07
hsa-miR-199a-3p	GENEGO@ IMMUNE RESPONSE _ONCOSTATIN M SIGNALING VIA MAPK IN HUMAN CELLS	GENEGO	0.406502	3.43908e-06
hsa-miR-214	GENEGO@ IMMUNE RESPONSE _ONCOSTATIN M SIGNALING VIA MAPK IN HUMAN CELLS	GENEGO	0.439931	4.25615e-07
hsa-miR-299-3p	GENEGO@ IMMUNE RESPONSE _ONCOSTATIN M SIGNALING VIA MAPK IN HUMAN CELLS	GENEGO	0.422156	1.32704e-06
hsa-miR-376a	GENEGO@ IMMUNE RESPONSE _ONCOSTATIN M SIGNALING VIA MAPK IN HUMAN CELLS	GENEGO	0.404847	3.79354e-06
hsa-miR-376c	GENEGO@ IMMUNE RESPONSE _ONCOSTATIN M SIGNALING VIA MAPK IN HUMAN CELLS	GENEGO	0.440579	4.07847e-07
hsa-miR-377	GENEGO@ IMMUNE RESPONSE _ONCOSTATIN M SIGNALING VIA MAPK IN HUMAN CELLS	GENEGO	0.430936	7.62482e-07
hsa-miR-379	GENEGO@ IMMUNE RESPONSE _ONCOSTATIN M SIGNALING VIA MAPK IN HUMAN CELLS	GENEGO	0.463559	8.50238e-08
hsa-miR-381	GENEGO@ IMMUNE RESPONSE _ONCOSTATIN M SIGNALING VIA MAPK IN HUMAN CELLS	GENEGO	0.40963	2.85333e-06
hsa-miR-382	GENEGO@ IMMUNE RESPONSE _ONCOSTATIN M SIGNALING VIA MAPK IN HUMAN CELLS	GENEGO	0.451625	1.9465e-07
hsa-miR-375	GENEGO@ IMMUNE RESPONSE _PGE2 IN IMMUNE AND NEUROENDOCRINE SYSTEM INTERACTIONS	GENEGO	-0.410795	2.66054e-06
hsa-miR-142-3p	GENEGO@ IMMUNE RESPONSE _ROLE OF DAP12 RECEPTORS IN NK CELLS	GENEGO	0.595342	0
hsa-miR-142-5p	GENEGO@ IMMUNE RESPONSE _ROLE OF DAP12 RECEPTORS IN NK CELLS	GENEGO	0.72771	0
hsa-miR-146a	GENEGO@ IMMUNE RESPONSE _ROLE OF DAP12 RECEPTORS IN NK CELLS	GENEGO	0.402398	4.38194e-06
hsa-miR-150	GENEGO@ IMMUNE RESPONSE _ROLE OF DAP12 RECEPTORS IN NK CELLS	GENEGO	0.574968	2.8753e-12
hsa-miR-155	GENEGO@ IMMUNE RESPONSE _ROLE OF DAP12 RECEPTORS IN NK CELLS	GENEGO	0.675588	0
hsa-miR-142-5p	GENEGO@ IMMUNE RESPONSE _ROLE OF TLRS 3 AND 4 IN CELL ANTIVIRAL RESPONSE: TICAM1-SPECIFIC SIGNALLING PATHWAYS	GENEGO	0.48547	1.69779e-08
hsa-miR-155	GENEGO@ IMMUNE RESPONSE _ROLE OF TLRS 3 AND 4 IN CELL ANTIVIRAL RESPONSE: TICAM1-SPECIFIC SIGNALLING PATHWAYS	GENEGO	0.506493	3.10238e-09
hsa-miR-142-3p	GENEGO@ IMMUNE RESPONSE _SIALIC-ACID RECEPTORS (SIGLECS) SIGNALING	GENEGO	0.635216	0
hsa-miR-142-5p	GENEGO@ IMMUNE RESPONSE _SIALIC-ACID RECEPTORS (SIGLECS) SIGNALING	GENEGO	0.75256	0
hsa-miR-146b-5p	GENEGO@ IMMUNE RESPONSE _SIALIC-ACID RECEPTORS (SIGLECS) SIGNALING	GENEGO	0.425895	1.05e-06
hsa-miR-150	GENEGO@ IMMUNE RESPONSE _SIALIC-ACID RECEPTORS (SIGLECS) SIGNALING	GENEGO	0.695696	3.04642e-19
hsa-miR-155	GENEGO@ IMMUNE RESPONSE _SIALIC-ACID RECEPTORS (SIGLECS) SIGNALING	GENEGO	0.692979	0
hsa-miR-223	GENEGO@ IMMUNE RESPONSE _SIALIC-ACID RECEPTORS (SIGLECS) SIGNALING	GENEGO	0.421067	1.41999e-06
hsa-miR-342-3p	GENEGO@ IMMUNE RESPONSE _SIALIC-ACID RECEPTORS (SIGLECS) SIGNALING	GENEGO	0.440623	4.06666e-07
hsa-miR-342-5p	GENEGO@ IMMUNE RESPONSE _SIALIC-ACID RECEPTORS (SIGLECS) SIGNALING	GENEGO	0.405054	3.74723e-06
hsa-miR-361-3p	GENEGO@ IMMUNE RESPONSE _SIALIC-ACID RECEPTORS (SIGLECS) SIGNALING	GENEGO	0.478659	2.84086e-08
hsa-miR-142-3p	GENEGO@ IMMUNE RESPONSE _TOLL-LIKE RECEPTOR (TLR) LIGANDS AND COMMON TLR SIGNALLING PATHWAY LEADING TO CELL PROINFLAMMATORY RESPONSE	GENEGO	0.4134	2.27297e-06
hsa-miR-142-5p	GENEGO@ IMMUNE RESPONSE _TOLL-LIKE RECEPTOR (TLR) LIGANDS AND COMMON TLR SIGNALLING PATHWAY LEADING TO CELL PROINFLAMMATORY RESPONSE	GENEGO	0.508161	2.68427e-09
hsa-miR-146a	GENEGO@ IMMUNE RESPONSE _TOLL-LIKE RECEPTOR (TLR) LIGANDS AND COMMON TLR SIGNALLING PATHWAY LEADING TO CELL PROINFLAMMATORY RESPONSE	GENEGO	0.409788	2.82652e-06
hsa-miR-146b-5p	GENEGO@ IMMUNE RESPONSE _TOLL-LIKE RECEPTOR (TLR) LIGANDS AND COMMON TLR SIGNALLING PATHWAY LEADING TO CELL PROINFLAMMATORY RESPONSE	GENEGO	0.422804	1.27447e-06
hsa-miR-150	GENEGO@ IMMUNE RESPONSE _TOLL-LIKE RECEPTOR (TLR) LIGANDS AND COMMON TLR SIGNALLING PATHWAY LEADING TO CELL PROINFLAMMATORY RESPONSE	GENEGO	0.474159	2.65421e-08
hsa-miR-155	GENEGO@ IMMUNE RESPONSE _TOLL-LIKE RECEPTOR (TLR) LIGANDS AND COMMON TLR SIGNALLING PATHWAY LEADING TO CELL PROINFLAMMATORY RESPONSE	GENEGO	0.548104	0
hsa-miR-143*	GENEGO@ MUSCLE CONTRACTION_ GPCRS IN THE REGULATION OF SMOOTH MUSCLE TONE	GENEGO	0.462477	9.1779e-08
hsa-miR-145	GENEGO@ MUSCLE CONTRACTION_ GPCRS IN THE REGULATION OF SMOOTH MUSCLE TONE	GENEGO	0.466159	7.06855e-08
hsa-miR-623	GENEGO@ REGULATION OF LIPID METABOLISM_INSULIN SIGNALING:GENERIC CASCADES	GENEGO	-0.452085	1.88649e-07
hsa-miR-106b	GENEGO@ TRANSCRIPTION_FORMATION OF SIN3A AND NURD COMPLEXES AND THEIR ROLE IN TRANSCRIPTION REGULATION	GENEGO	0.435015	5.86488e-07
hsa-miR-17*	GENEGO@ TRANSCRIPTION_FORMATION OF SIN3A AND NURD COMPLEXES AND THEIR ROLE IN TRANSCRIPTION REGULATION	GENEGO	0.40141	4.64311e-06
hsa-miR-199a-5p	GENEGO@ TRANSCRIPTION_FORMATION OF SIN3A AND NURD COMPLEXES AND THEIR ROLE IN TRANSCRIPTION REGULATION	GENEGO	-0.434744	5.9685e-07
hsa-miR-19a	GENEGO@ TRANSCRIPTION_FORMATION OF SIN3A AND NURD COMPLEXES AND THEIR ROLE IN TRANSCRIPTION REGULATION	GENEGO	0.453772	1.68096e-07
hsa-miR-214	GENEGO@ TRANSCRIPTION_FORMATION OF SIN3A AND NURD COMPLEXES AND THEIR ROLE IN TRANSCRIPTION REGULATION	GENEGO	-0.451946	1.90439e-07
hsa-miR-25	GENEGO@ TRANSCRIPTION_FORMATION OF SIN3A AND NURD COMPLEXES AND THEIR ROLE IN TRANSCRIPTION REGULATION	GENEGO	0.418631	1.65087e-06
hsa-miR-382	GENEGO@ TRANSCRIPTION_FORMATION OF SIN3A AND NURD COMPLEXES AND THEIR ROLE IN TRANSCRIPTION REGULATION	GENEGO	-0.409032	2.95741e-06
hsa-miR-127-3p	GENEGO@ TRANSCRIPTION_LIGAND-DEPENDENT ACTIVATION OF THE ESR1/SP PATHWAY	GENEGO	-0.420299	1.48924e-06
hsa-miR-145	GENEGO@ TRANSCRIPTION_LIGAND-DEPENDENT ACTIVATION OF THE ESR1/SP PATHWAY	GENEGO	-0.408371	3.07663e-06
hsa-miR-376a	GENEGO@ TRANSCRIPTION_LIGAND-DEPENDENT ACTIVATION OF THE ESR1/SP PATHWAY	GENEGO	-0.405382	3.67535e-06
hsa-miR-381	GENEGO@ TRANSCRIPTION_LIGAND-DEPENDENT ACTIVATION OF THE ESR1/SP PATHWAY	GENEGO	-0.417448	1.77552e-06
ebv-miR-BART16	GENEGO@ TRANSLATION _REGULATION ACTIVITY OF EIF4F	GENEGO	-0.41967	1.54838e-06
hsa-miR-34a	GENEGO@ TRANSLATION _REGULATION ACTIVITY OF EIF4F	GENEGO	0.404161	3.95037e-06
hsa-miR-623	GENEGO@ TRANSLATION _REGULATION ACTIVITY OF EIF4F	GENEGO	-0.414326	2.14875e-06
hsa-miR-140-3p	GENEGO@ TRANSPORT_ALPHA-2 ADRENERGIC RECEPTOR REGULATION OF ION CHANNELS	GENEGO	0.411556	2.54122e-06
hsa-miR-503	GENEGO@ TRANSPORT_MEMBRANE TRAFFICKING AND SIGNAL TRANSDUCTION OF G-ALPHA (I) HETEROTRIMERIC G-PROTEIN	GENEGO	0.462513	6.3714e-08
hsa-miR-542-3p	GENEGO@ TRANSPORT_MEMBRANE TRAFFICKING AND SIGNAL TRANSDUCTION OF G-ALPHA (I) HETEROTRIMERIC G-PROTEIN	GENEGO	0.410027	2.78623e-06
hsa-miR-542-5p	GENEGO@ TRANSPORT_MEMBRANE TRAFFICKING AND SIGNAL TRANSDUCTION OF G-ALPHA (I) HETEROTRIMERIC G-PROTEIN	GENEGO	0.43859	4.64727e-07
hsa-miR-140-3p	GENEGO@ACM1 AND ACM2 IN NEURONAL MEMBRANE POLARIZATION	GENEGO	0.405224	3.70975e-06
hsa-miR-136*	GENEGO@ALANINE, CYSTEINE, AND L-METHIONINE METABOLISM / HUMAN VERSION	GENEGO	-0.437564	4.96948e-07
hsa-miR-214*	GENEGO@ALANINE, CYSTEINE, AND L-METHIONINE METABOLISM / HUMAN VERSION	GENEGO	-0.416699	1.85899e-06
hsa-miR-299-3p	GENEGO@ALANINE, CYSTEINE, AND L-METHIONINE METABOLISM / HUMAN VERSION	GENEGO	-0.455182	1.52574e-07
hsa-miR-337-5p	GENEGO@ALANINE, CYSTEINE, AND L-METHIONINE METABOLISM / HUMAN VERSION	GENEGO	-0.447515	2.57074e-07
hsa-miR-376b	GENEGO@ALANINE, CYSTEINE, AND L-METHIONINE METABOLISM / HUMAN VERSION	GENEGO	-0.448749	2.3657e-07
hsa-miR-377	GENEGO@ALANINE, CYSTEINE, AND L-METHIONINE METABOLISM / HUMAN VERSION	GENEGO	-0.423175	1.24526e-06
hsa-miR-379	GENEGO@ALANINE, CYSTEINE, AND L-METHIONINE METABOLISM / HUMAN VERSION	GENEGO	-0.42473	1.12975e-06
hsa-miR-382	GENEGO@ALANINE, CYSTEINE, AND L-METHIONINE METABOLISM / HUMAN VERSION	GENEGO	-0.403437	4.1225e-06
hsa-miR-409-3p	GENEGO@ALANINE, CYSTEINE, AND L-METHIONINE METABOLISM / HUMAN VERSION	GENEGO	-0.413854	2.2113e-06
hsa-miR-513a-5p	GENEGO@ALANINE, CYSTEINE, AND L-METHIONINE METABOLISM / HUMAN VERSION	GENEGO	0.416283	1.90687e-06
hsa-miR-542-5p	GENEGO@ALANINE, CYSTEINE, AND L-METHIONINE METABOLISM / HUMAN VERSION	GENEGO	-0.430559	7.81109e-07
hsa-miR-500*	GENEGO@ANDROSTENEDIONE AND TESTOSTERONE BIOSYNTHESIS AND METABOLISM P.2	GENEGO	-0.440812	4.01639e-07
hsa-miR-9*	GENEGO@ANDROSTENEDIONE AND TESTOSTERONE BIOSYNTHESIS AND METABOLISM P.2	GENEGO	-0.401397	4.64653e-06
hsa-miR-142-3p	GENEGO@APOPTOSIS AND SURVIVAL_ANTI-APOPTOTIC TNFS/NF-KB/IAP PATHWAY	GENEGO	0.453879	1.66867e-07
hsa-miR-142-5p	GENEGO@APOPTOSIS AND SURVIVAL_ANTI-APOPTOTIC TNFS/NF-KB/IAP PATHWAY	GENEGO	0.546763	0
hsa-miR-145	GENEGO@APOPTOSIS AND SURVIVAL_ANTI-APOPTOTIC TNFS/NF-KB/IAP PATHWAY	GENEGO	-0.438093	4.80086e-07
hsa-miR-146a	GENEGO@APOPTOSIS AND SURVIVAL_ANTI-APOPTOTIC TNFS/NF-KB/IAP PATHWAY	GENEGO	0.523235	6.41705e-10
hsa-miR-146b-5p	GENEGO@APOPTOSIS AND SURVIVAL_ANTI-APOPTOTIC TNFS/NF-KB/IAP PATHWAY	GENEGO	0.418039	1.71212e-06
hsa-miR-150	GENEGO@APOPTOSIS AND SURVIVAL_ANTI-APOPTOTIC TNFS/NF-KB/IAP PATHWAY	GENEGO	0.492374	6.30862e-09
hsa-miR-155	GENEGO@APOPTOSIS AND SURVIVAL_ANTI-APOPTOTIC TNFS/NF-KB/IAP PATHWAY	GENEGO	0.593083	0
hsa-miR-142-5p	GENEGO@APOPTOSIS AND SURVIVAL_APOPTOTIC TNF-FAMILY PATHWAYS	GENEGO	0.464038	8.21925e-08
hsa-miR-150	GENEGO@APOPTOSIS AND SURVIVAL_APOPTOTIC TNF-FAMILY PATHWAYS	GENEGO	0.454228	1.16492e-07
hsa-miR-155	GENEGO@APOPTOSIS AND SURVIVAL_APOPTOTIC TNF-FAMILY PATHWAYS	GENEGO	0.518395	1.04774e-09
hsa-miR-150	GENEGO@APOPTOSIS AND SURVIVAL_CYTOPLASMIC/MITOCHONDRIAL TRANSPORT OF PROAPOPTOTIC PROTEINS BID, BMF AND BIM	GENEGO	0.446347	2.038e-07
hsa-miR-155	GENEGO@APOPTOSIS AND SURVIVAL_CYTOPLASMIC/MITOCHONDRIAL TRANSPORT OF PROAPOPTOTIC PROTEINS BID, BMF AND BIM	GENEGO	0.450612	2.08537e-07
hsa-miR-623	GENEGO@APOPTOSIS AND SURVIVAL_NGF SIGNALING PATHWAY	GENEGO	-0.43667	5.26745e-07
hsa-miR-1183	GENEGO@APOPTOSIS AND SURVIVAL_ROLE OF CDK5 IN NEURONAL DEATH AND SURVIVAL	GENEGO	-0.403833	4.02734e-06
hsa-miR-376b	GENEGO@ASPARTATE AND ASPARAGINE METABOLISM	GENEGO	-0.452041	1.89217e-07
hsa-miR-142-3p	GENEGO@BACTERIAL INFECTIONS IN CF AIRWAYS	GENEGO	0.405419	3.66714e-06
hsa-miR-142-5p	GENEGO@BACTERIAL INFECTIONS IN CF AIRWAYS	GENEGO	0.481341	2.32355e-08
hsa-miR-146b-5p	GENEGO@BACTERIAL INFECTIONS IN CF AIRWAYS	GENEGO	0.436651	5.27393e-07
hsa-miR-150	GENEGO@BACTERIAL INFECTIONS IN CF AIRWAYS	GENEGO	0.450763	1.4923e-07
hsa-miR-155	GENEGO@BACTERIAL INFECTIONS IN CF AIRWAYS	GENEGO	0.538121	8.55631e-11
hsa-miR-204	GENEGO@BILE ACID BIOSYNTHESIS / RODENT VERSION	GENEGO	0.404349	3.90661e-06
hsa-miR-140-3p	GENEGO@BLOOD COAGULATION_GPCRS IN PLATELET AGGREGATION	GENEGO	0.409334	2.90438e-06
hsa-miR-143*	GENEGO@BLOOD COAGULATION_GPCRS IN PLATELET AGGREGATION	GENEGO	0.45228	1.86155e-07
hsa-miR-379	GENEGO@BLOOD COAGULATION_GPCRS IN PLATELET AGGREGATION	GENEGO	0.418341	1.68058e-06
hsa-miR-429	GENEGO@BLOOD COAGULATION_GPCRS IN PLATELET AGGREGATION	GENEGO	-0.405369	3.67809e-06
hsa-miR-542-5p	GENEGO@BLOOD COAGULATION_GPCRS IN PLATELET AGGREGATION	GENEGO	0.432516	6.89049e-07
hsa-miR-127-3p	GENEGO@BLOOD COAGULATION_GPVI-DEPENDENT PLATELET ACTIVATION	GENEGO	0.402052	4.4718e-06
hsa-miR-136	GENEGO@BLOOD COAGULATION_GPVI-DEPENDENT PLATELET ACTIVATION	GENEGO	0.41223	2.43995e-06
hsa-miR-142-3p	GENEGO@BLOOD COAGULATION_GPVI-DEPENDENT PLATELET ACTIVATION	GENEGO	0.466631	6.83424e-08
hsa-miR-142-5p	GENEGO@BLOOD COAGULATION_GPVI-DEPENDENT PLATELET ACTIVATION	GENEGO	0.463427	8.58224e-08
hsa-miR-150	GENEGO@BLOOD COAGULATION_GPVI-DEPENDENT PLATELET ACTIVATION	GENEGO	0.460761	7.24797e-08
hsa-miR-155	GENEGO@BLOOD COAGULATION_GPVI-DEPENDENT PLATELET ACTIVATION	GENEGO	0.428815	8.72871e-07
hsa-miR-21	GENEGO@BLOOD COAGULATION_GPVI-DEPENDENT PLATELET ACTIVATION	GENEGO	0.410463	2.19271e-06
hsa-miR-214	GENEGO@BLOOD COAGULATION_GPVI-DEPENDENT PLATELET ACTIVATION	GENEGO	0.403921	4.00648e-06
hsa-miR-299-3p	GENEGO@BLOOD COAGULATION_GPVI-DEPENDENT PLATELET ACTIVATION	GENEGO	0.405935	3.55668e-06
hsa-miR-342-3p	GENEGO@BLOOD COAGULATION_GPVI-DEPENDENT PLATELET ACTIVATION	GENEGO	0.442826	3.51583e-07
hsa-miR-377	GENEGO@BLOOD COAGULATION_GPVI-DEPENDENT PLATELET ACTIVATION	GENEGO	0.439893	4.26672e-07
hsa-miR-379	GENEGO@BLOOD COAGULATION_GPVI-DEPENDENT PLATELET ACTIVATION	GENEGO	0.489146	1.27806e-08
hsa-miR-382	GENEGO@BLOOD COAGULATION_GPVI-DEPENDENT PLATELET ACTIVATION	GENEGO	0.429671	8.26605e-07
hsa-miR-409-3p	GENEGO@BLOOD COAGULATION_GPVI-DEPENDENT PLATELET ACTIVATION	GENEGO	0.467714	6.32451e-08
hsa-miR-503	GENEGO@BLOOD COAGULATION_GPVI-DEPENDENT PLATELET ACTIVATION	GENEGO	0.444363	2.34101e-07
hsa-miR-542-3p	GENEGO@BLOOD COAGULATION_GPVI-DEPENDENT PLATELET ACTIVATION	GENEGO	0.402316	4.40302e-06
hsa-miR-542-5p	GENEGO@BLOOD COAGULATION_GPVI-DEPENDENT PLATELET ACTIVATION	GENEGO	0.448208	2.45366e-07
hsa-miR-193a-3p	GENEGO@BUTANOATE METABOLISM	GENEGO	0.412727	2.36765e-06
hsa-miR-196a	GENEGO@BUTANOATE METABOLISM	GENEGO	0.435248	5.77709e-07
hsa-miR-33b	GENEGO@BUTANOATE METABOLISM	GENEGO	0.45257	1.82511e-07
hsa-miR-140-3p	GENEGO@CARDIAC HYPERTROPHY_CA(2+)-DEPENDENT NF-AT SIGNALING IN CARDIAC HYPERTROPHY	GENEGO	0.444135	3.22301e-07
hsa-miR-145	GENEGO@CELL ADHESION_ENDOTHELIAL CELL CONTACTS BY JUNCTIONAL MECHANISMS	GENEGO	0.426832	9.89689e-07
hsa-miR-125b	GENEGO@CELL ADHESION_ENDOTHELIAL CELL CONTACTS BY NON-JUNCTIONAL MECHANISMS	GENEGO	0.438515	4.67029e-07
hsa-miR-127-3p	GENEGO@CELL ADHESION_ENDOTHELIAL CELL CONTACTS BY NON-JUNCTIONAL MECHANISMS	GENEGO	0.574326	0
hsa-miR-136	GENEGO@CELL ADHESION_ENDOTHELIAL CELL CONTACTS BY NON-JUNCTIONAL MECHANISMS	GENEGO	0.579619	0
hsa-miR-136*	GENEGO@CELL ADHESION_ENDOTHELIAL CELL CONTACTS BY NON-JUNCTIONAL MECHANISMS	GENEGO	0.505794	3.29447e-09
hsa-miR-143	GENEGO@CELL ADHESION_ENDOTHELIAL CELL CONTACTS BY NON-JUNCTIONAL MECHANISMS	GENEGO	0.538436	8.03007e-11
hsa-miR-143*	GENEGO@CELL ADHESION_ENDOTHELIAL CELL CONTACTS BY NON-JUNCTIONAL MECHANISMS	GENEGO	0.639062	0
hsa-miR-145	GENEGO@CELL ADHESION_ENDOTHELIAL CELL CONTACTS BY NON-JUNCTIONAL MECHANISMS	GENEGO	0.622143	0
hsa-miR-145*	GENEGO@CELL ADHESION_ENDOTHELIAL CELL CONTACTS BY NON-JUNCTIONAL MECHANISMS	GENEGO	0.539632	6.17885e-11
hsa-miR-152	GENEGO@CELL ADHESION_ENDOTHELIAL CELL CONTACTS BY NON-JUNCTIONAL MECHANISMS	GENEGO	0.504724	3.60976e-09
hsa-miR-154	GENEGO@CELL ADHESION_ENDOTHELIAL CELL CONTACTS BY NON-JUNCTIONAL MECHANISMS	GENEGO	0.524186	5.79893e-10
hsa-miR-199a-3p	GENEGO@CELL ADHESION_ENDOTHELIAL CELL CONTACTS BY NON-JUNCTIONAL MECHANISMS	GENEGO	0.447371	2.59588e-07
hsa-miR-199a-5p	GENEGO@CELL ADHESION_ENDOTHELIAL CELL CONTACTS BY NON-JUNCTIONAL MECHANISMS	GENEGO	0.609284	0
hsa-miR-199b-5p	GENEGO@CELL ADHESION_ENDOTHELIAL CELL CONTACTS BY NON-JUNCTIONAL MECHANISMS	GENEGO	0.416969	1.8284e-06
hsa-miR-214	GENEGO@CELL ADHESION_ENDOTHELIAL CELL CONTACTS BY NON-JUNCTIONAL MECHANISMS	GENEGO	0.605249	0
hsa-miR-214*	GENEGO@CELL ADHESION_ENDOTHELIAL CELL CONTACTS BY NON-JUNCTIONAL MECHANISMS	GENEGO	0.466732	6.78522e-08
hsa-miR-23b	GENEGO@CELL ADHESION_ENDOTHELIAL CELL CONTACTS BY NON-JUNCTIONAL MECHANISMS	GENEGO	0.425253	1.09328e-06
hsa-miR-26a	GENEGO@CELL ADHESION_ENDOTHELIAL CELL CONTACTS BY NON-JUNCTIONAL MECHANISMS	GENEGO	0.409882	2.81055e-06
hsa-miR-27a	GENEGO@CELL ADHESION_ENDOTHELIAL CELL CONTACTS BY NON-JUNCTIONAL MECHANISMS	GENEGO	0.412482	2.40308e-06
hsa-miR-27b	GENEGO@CELL ADHESION_ENDOTHELIAL CELL CONTACTS BY NON-JUNCTIONAL MECHANISMS	GENEGO	0.417435	1.77689e-06
hsa-miR-299-3p	GENEGO@CELL ADHESION_ENDOTHELIAL CELL CONTACTS BY NON-JUNCTIONAL MECHANISMS	GENEGO	0.539865	5.84437e-11
hsa-miR-337-5p	GENEGO@CELL ADHESION_ENDOTHELIAL CELL CONTACTS BY NON-JUNCTIONAL MECHANISMS	GENEGO	0.535572	1.34932e-10
hsa-miR-376a	GENEGO@CELL ADHESION_ENDOTHELIAL CELL CONTACTS BY NON-JUNCTIONAL MECHANISMS	GENEGO	0.598697	0
hsa-miR-376b	GENEGO@CELL ADHESION_ENDOTHELIAL CELL CONTACTS BY NON-JUNCTIONAL MECHANISMS	GENEGO	0.485363	1.71176e-08
hsa-miR-376c	GENEGO@CELL ADHESION_ENDOTHELIAL CELL CONTACTS BY NON-JUNCTIONAL MECHANISMS	GENEGO	0.627386	0
hsa-miR-377	GENEGO@CELL ADHESION_ENDOTHELIAL CELL CONTACTS BY NON-JUNCTIONAL MECHANISMS	GENEGO	0.590382	0
hsa-miR-379	GENEGO@CELL ADHESION_ENDOTHELIAL CELL CONTACTS BY NON-JUNCTIONAL MECHANISMS	GENEGO	0.658209	0
hsa-miR-381	GENEGO@CELL ADHESION_ENDOTHELIAL CELL CONTACTS BY NON-JUNCTIONAL MECHANISMS	GENEGO	0.609397	0
hsa-miR-382	GENEGO@CELL ADHESION_ENDOTHELIAL CELL CONTACTS BY NON-JUNCTIONAL MECHANISMS	GENEGO	0.604538	0
hsa-miR-409-3p	GENEGO@CELL ADHESION_ENDOTHELIAL CELL CONTACTS BY NON-JUNCTIONAL MECHANISMS	GENEGO	0.539676	6.11494e-11
hsa-miR-409-5p	GENEGO@CELL ADHESION_ENDOTHELIAL CELL CONTACTS BY NON-JUNCTIONAL MECHANISMS	GENEGO	0.501828	4.60672e-09
hsa-miR-410	GENEGO@CELL ADHESION_ENDOTHELIAL CELL CONTACTS BY NON-JUNCTIONAL MECHANISMS	GENEGO	0.607534	0
hsa-miR-411	GENEGO@CELL ADHESION_ENDOTHELIAL CELL CONTACTS BY NON-JUNCTIONAL MECHANISMS	GENEGO	0.425127	1.10197e-06
hsa-miR-431	GENEGO@CELL ADHESION_ENDOTHELIAL CELL CONTACTS BY NON-JUNCTIONAL MECHANISMS	GENEGO	0.432082	7.08534e-07
hsa-miR-432	GENEGO@CELL ADHESION_ENDOTHELIAL CELL CONTACTS BY NON-JUNCTIONAL MECHANISMS	GENEGO	0.436878	5.19672e-07
hsa-miR-542-5p	GENEGO@CELL ADHESION_ENDOTHELIAL CELL CONTACTS BY NON-JUNCTIONAL MECHANISMS	GENEGO	0.423969	1.185e-06
hsa-miR-654-3p	GENEGO@CELL ADHESION_ENDOTHELIAL CELL CONTACTS BY NON-JUNCTIONAL MECHANISMS	GENEGO	0.487427	1.46034e-08
hsa-miR-127-3p	GENEGO@CELL ADHESION_INTEGRIN-MEDIATED CELL ADHESION	GENEGO	0.479459	2.6762e-08
hsa-miR-136	GENEGO@CELL ADHESION_INTEGRIN-MEDIATED CELL ADHESION	GENEGO	0.451745	1.93071e-07
hsa-miR-143	GENEGO@CELL ADHESION_INTEGRIN-MEDIATED CELL ADHESION	GENEGO	0.437124	5.1143e-07
hsa-miR-143*	GENEGO@CELL ADHESION_INTEGRIN-MEDIATED CELL ADHESION	GENEGO	0.567503	0
hsa-miR-145	GENEGO@CELL ADHESION_INTEGRIN-MEDIATED CELL ADHESION	GENEGO	0.551868	0
hsa-miR-145*	GENEGO@CELL ADHESION_INTEGRIN-MEDIATED CELL ADHESION	GENEGO	0.433057	6.65477e-07
hsa-miR-154	GENEGO@CELL ADHESION_INTEGRIN-MEDIATED CELL ADHESION	GENEGO	0.410908	2.64246e-06
hsa-miR-199a-5p	GENEGO@CELL ADHESION_INTEGRIN-MEDIATED CELL ADHESION	GENEGO	0.453526	1.70948e-07
hsa-miR-214	GENEGO@CELL ADHESION_INTEGRIN-MEDIATED CELL ADHESION	GENEGO	0.48829	1.366e-08
hsa-miR-376a	GENEGO@CELL ADHESION_INTEGRIN-MEDIATED CELL ADHESION	GENEGO	0.458744	1.19214e-07
hsa-miR-376c	GENEGO@CELL ADHESION_INTEGRIN-MEDIATED CELL ADHESION	GENEGO	0.482448	2.13706e-08
hsa-miR-377	GENEGO@CELL ADHESION_INTEGRIN-MEDIATED CELL ADHESION	GENEGO	0.447616	2.55338e-07
hsa-miR-379	GENEGO@CELL ADHESION_INTEGRIN-MEDIATED CELL ADHESION	GENEGO	0.526697	4.39243e-10
hsa-miR-381	GENEGO@CELL ADHESION_INTEGRIN-MEDIATED CELL ADHESION	GENEGO	0.511666	1.96663e-09
hsa-miR-382	GENEGO@CELL ADHESION_INTEGRIN-MEDIATED CELL ADHESION	GENEGO	0.489756	1.21863e-08
hsa-miR-409-5p	GENEGO@CELL ADHESION_INTEGRIN-MEDIATED CELL ADHESION	GENEGO	0.410537	2.70217e-06
hsa-miR-410	GENEGO@CELL ADHESION_INTEGRIN-MEDIATED CELL ADHESION	GENEGO	0.439125	4.48724e-07
hsa-miR-106b	GENEGO@CELL CYCLE_INITIATION OF MITOSIS	GENEGO	0.582269	0
hsa-miR-106b*	GENEGO@CELL CYCLE_INITIATION OF MITOSIS	GENEGO	0.406722	3.39435e-06
hsa-miR-125b	GENEGO@CELL CYCLE_INITIATION OF MITOSIS	GENEGO	-0.474814	3.77682e-08
hsa-miR-127-3p	GENEGO@CELL CYCLE_INITIATION OF MITOSIS	GENEGO	-0.446426	2.76571e-07
hsa-miR-136	GENEGO@CELL CYCLE_INITIATION OF MITOSIS	GENEGO	-0.422861	1.26997e-06
hsa-miR-139-5p	GENEGO@CELL CYCLE_INITIATION OF MITOSIS	GENEGO	-0.465479	7.41946e-08
hsa-miR-145	GENEGO@CELL CYCLE_INITIATION OF MITOSIS	GENEGO	-0.480201	2.53136e-08
hsa-miR-152	GENEGO@CELL CYCLE_INITIATION OF MITOSIS	GENEGO	-0.41245	2.40766e-06
hsa-miR-154	GENEGO@CELL CYCLE_INITIATION OF MITOSIS	GENEGO	-0.431465	7.37114e-07
hsa-miR-17	GENEGO@CELL CYCLE_INITIATION OF MITOSIS	GENEGO	0.487031	1.50575e-08
hsa-miR-17*	GENEGO@CELL CYCLE_INITIATION OF MITOSIS	GENEGO	0.449756	2.20998e-07
hsa-miR-18a	GENEGO@CELL CYCLE_INITIATION OF MITOSIS	GENEGO	0.595506	0
hsa-miR-18b	GENEGO@CELL CYCLE_INITIATION OF MITOSIS	GENEGO	0.516882	7.95519e-10
hsa-miR-199a-5p	GENEGO@CELL CYCLE_INITIATION OF MITOSIS	GENEGO	-0.468582	5.94195e-08
hsa-miR-19a	GENEGO@CELL CYCLE_INITIATION OF MITOSIS	GENEGO	0.555569	0
hsa-miR-19b	GENEGO@CELL CYCLE_INITIATION OF MITOSIS	GENEGO	0.512258	1.86416e-09
hsa-miR-214	GENEGO@CELL CYCLE_INITIATION OF MITOSIS	GENEGO	-0.468022	6.18607e-08
hsa-miR-25	GENEGO@CELL CYCLE_INITIATION OF MITOSIS	GENEGO	0.499229	5.71204e-09
hsa-miR-26a	GENEGO@CELL CYCLE_INITIATION OF MITOSIS	GENEGO	-0.497146	6.7702e-09
hsa-miR-29c	GENEGO@CELL CYCLE_INITIATION OF MITOSIS	GENEGO	-0.475185	3.67503e-08
hsa-miR-301b	GENEGO@CELL CYCLE_INITIATION OF MITOSIS	GENEGO	0.434939	5.89362e-07
hsa-miR-362-5p	GENEGO@CELL CYCLE_INITIATION OF MITOSIS	GENEGO	0.476784	3.26581e-08
hsa-miR-376a	GENEGO@CELL CYCLE_INITIATION OF MITOSIS	GENEGO	-0.45656	1.38728e-07
hsa-miR-376c	GENEGO@CELL CYCLE_INITIATION OF MITOSIS	GENEGO	-0.466442	6.92706e-08
hsa-miR-377	GENEGO@CELL CYCLE_INITIATION OF MITOSIS	GENEGO	-0.44569	2.90548e-07
hsa-miR-379	GENEGO@CELL CYCLE_INITIATION OF MITOSIS	GENEGO	-0.407773	3.18843e-06
hsa-miR-381	GENEGO@CELL CYCLE_INITIATION OF MITOSIS	GENEGO	-0.425341	1.08724e-06
hsa-miR-409-5p	GENEGO@CELL CYCLE_INITIATION OF MITOSIS	GENEGO	-0.477602	3.0735e-08
hsa-miR-410	GENEGO@CELL CYCLE_INITIATION OF MITOSIS	GENEGO	-0.425882	1.05083e-06
hsa-miR-489	GENEGO@CELL CYCLE_INITIATION OF MITOSIS	GENEGO	-0.426203	1.02979e-06
hsa-miR-500*	GENEGO@CELL CYCLE_INITIATION OF MITOSIS	GENEGO	0.42811	9.12814e-07
hsa-miR-501-3p	GENEGO@CELL CYCLE_INITIATION OF MITOSIS	GENEGO	0.425435	1.08081e-06
hsa-miR-505	GENEGO@CELL CYCLE_INITIATION OF MITOSIS	GENEGO	0.444614	3.12194e-07
hsa-miR-663	GENEGO@CELL CYCLE_INITIATION OF MITOSIS	GENEGO	0.457435	1.30571e-07
hsa-miR-664	GENEGO@CELL CYCLE_INITIATION OF MITOSIS	GENEGO	-0.466291	7.00219e-08
hsa-miR-92a	GENEGO@CELL CYCLE_INITIATION OF MITOSIS	GENEGO	0.413596	2.24622e-06
hsa-miR-93	GENEGO@CELL CYCLE_INITIATION OF MITOSIS	GENEGO	0.62371	0
hsa-miR-99a	GENEGO@CELL CYCLE_INITIATION OF MITOSIS	GENEGO	-0.409448	2.88472e-06
hsa-miR-106b	GENEGO@CELL CYCLE_NUCLEOCYTOPLASMIC TRANSPORT OF CDK/CYCLINS	GENEGO	0.411053	2.61953e-06
hsa-miR-145	GENEGO@CELL CYCLE_NUCLEOCYTOPLASMIC TRANSPORT OF CDK/CYCLINS	GENEGO	-0.437142	5.10801e-07
hsa-miR-18a	GENEGO@CELL CYCLE_NUCLEOCYTOPLASMIC TRANSPORT OF CDK/CYCLINS	GENEGO	0.452809	1.79552e-07
hsa-miR-664	GENEGO@CELL CYCLE_NUCLEOCYTOPLASMIC TRANSPORT OF CDK/CYCLINS	GENEGO	-0.406345	3.47137e-06
hsa-miR-93	GENEGO@CELL CYCLE_NUCLEOCYTOPLASMIC TRANSPORT OF CDK/CYCLINS	GENEGO	0.409259	2.91755e-06
hsa-let-7c	GENEGO@CELL CYCLE_ROLE OF APC IN CELL CYCLE REGULATION	GENEGO	-0.431648	7.28544e-07
hsa-miR-106b	GENEGO@CELL CYCLE_ROLE OF APC IN CELL CYCLE REGULATION	GENEGO	0.568988	0
hsa-miR-125b	GENEGO@CELL CYCLE_ROLE OF APC IN CELL CYCLE REGULATION	GENEGO	-0.469312	5.63754e-08
hsa-miR-127-3p	GENEGO@CELL CYCLE_ROLE OF APC IN CELL CYCLE REGULATION	GENEGO	-0.47487	3.76112e-08
hsa-miR-1301	GENEGO@CELL CYCLE_ROLE OF APC IN CELL CYCLE REGULATION	GENEGO	0.418253	1.68972e-06
hsa-miR-136	GENEGO@CELL CYCLE_ROLE OF APC IN CELL CYCLE REGULATION	GENEGO	-0.454017	1.65289e-07
hsa-miR-139-5p	GENEGO@CELL CYCLE_ROLE OF APC IN CELL CYCLE REGULATION	GENEGO	-0.454433	1.60641e-07
hsa-miR-143	GENEGO@CELL CYCLE_ROLE OF APC IN CELL CYCLE REGULATION	GENEGO	-0.417196	1.80317e-06
hsa-miR-143*	GENEGO@CELL CYCLE_ROLE OF APC IN CELL CYCLE REGULATION	GENEGO	-0.431081	7.55455e-07
hsa-miR-145	GENEGO@CELL CYCLE_ROLE OF APC IN CELL CYCLE REGULATION	GENEGO	-0.538612	7.74269e-11
hsa-miR-154	GENEGO@CELL CYCLE_ROLE OF APC IN CELL CYCLE REGULATION	GENEGO	-0.441139	3.93067e-07
hsa-miR-17	GENEGO@CELL CYCLE_ROLE OF APC IN CELL CYCLE REGULATION	GENEGO	0.461721	9.67918e-08
hsa-miR-17*	GENEGO@CELL CYCLE_ROLE OF APC IN CELL CYCLE REGULATION	GENEGO	0.401592	4.59378e-06
hsa-miR-18a	GENEGO@CELL CYCLE_ROLE OF APC IN CELL CYCLE REGULATION	GENEGO	0.595179	0
hsa-miR-18b	GENEGO@CELL CYCLE_ROLE OF APC IN CELL CYCLE REGULATION	GENEGO	0.541861	8.0821e-11
hsa-miR-199a-5p	GENEGO@CELL CYCLE_ROLE OF APC IN CELL CYCLE REGULATION	GENEGO	-0.486118	1.61538e-08
hsa-miR-19a	GENEGO@CELL CYCLE_ROLE OF APC IN CELL CYCLE REGULATION	GENEGO	0.535213	1.42936e-10
hsa-miR-19b	GENEGO@CELL CYCLE_ROLE OF APC IN CELL CYCLE REGULATION	GENEGO	0.467109	6.60436e-08
hsa-miR-214	GENEGO@CELL CYCLE_ROLE OF APC IN CELL CYCLE REGULATION	GENEGO	-0.505164	3.47674e-09
hsa-miR-25	GENEGO@CELL CYCLE_ROLE OF APC IN CELL CYCLE REGULATION	GENEGO	0.48664	1.55174e-08
hsa-miR-26a	GENEGO@CELL CYCLE_ROLE OF APC IN CELL CYCLE REGULATION	GENEGO	-0.506738	3.03735e-09
hsa-miR-29c	GENEGO@CELL CYCLE_ROLE OF APC IN CELL CYCLE REGULATION	GENEGO	-0.440787	4.02306e-07
hsa-miR-301b	GENEGO@CELL CYCLE_ROLE OF APC IN CELL CYCLE REGULATION	GENEGO	0.448195	2.45575e-07
hsa-miR-362-5p	GENEGO@CELL CYCLE_ROLE OF APC IN CELL CYCLE REGULATION	GENEGO	0.479515	2.66488e-08
hsa-miR-376a	GENEGO@CELL CYCLE_ROLE OF APC IN CELL CYCLE REGULATION	GENEGO	-0.487603	1.44057e-08
hsa-miR-376c	GENEGO@CELL CYCLE_ROLE OF APC IN CELL CYCLE REGULATION	GENEGO	-0.505454	3.39178e-09
hsa-miR-377	GENEGO@CELL CYCLE_ROLE OF APC IN CELL CYCLE REGULATION	GENEGO	-0.466222	7.03688e-08
hsa-miR-379	GENEGO@CELL CYCLE_ROLE OF APC IN CELL CYCLE REGULATION	GENEGO	-0.416302	1.90467e-06
hsa-miR-381	GENEGO@CELL CYCLE_ROLE OF APC IN CELL CYCLE REGULATION	GENEGO	-0.448006	2.48719e-07
hsa-miR-409-5p	GENEGO@CELL CYCLE_ROLE OF APC IN CELL CYCLE REGULATION	GENEGO	-0.472271	4.54944e-08
hsa-miR-410	GENEGO@CELL CYCLE_ROLE OF APC IN CELL CYCLE REGULATION	GENEGO	-0.445514	2.93991e-07
hsa-miR-500*	GENEGO@CELL CYCLE_ROLE OF APC IN CELL CYCLE REGULATION	GENEGO	0.461457	9.86072e-08
hsa-miR-501-3p	GENEGO@CELL CYCLE_ROLE OF APC IN CELL CYCLE REGULATION	GENEGO	0.441378	3.86913e-07
hsa-miR-505	GENEGO@CELL CYCLE_ROLE OF APC IN CELL CYCLE REGULATION	GENEGO	0.438068	4.80877e-07
hsa-miR-663	GENEGO@CELL CYCLE_ROLE OF APC IN CELL CYCLE REGULATION	GENEGO	0.432705	6.80737e-07
hsa-miR-664	GENEGO@CELL CYCLE_ROLE OF APC IN CELL CYCLE REGULATION	GENEGO	-0.444696	3.10496e-07
hsa-miR-93	GENEGO@CELL CYCLE_ROLE OF APC IN CELL CYCLE REGULATION	GENEGO	0.582137	0
hsa-miR-99a	GENEGO@CELL CYCLE_ROLE OF APC IN CELL CYCLE REGULATION	GENEGO	-0.414521	2.12339e-06
hsa-miR-106b	GENEGO@CELL CYCLE_ROLE OF NEK IN CELL CYCLE REGULATION	GENEGO	0.5404	5.10633e-11
hsa-miR-1181	GENEGO@CELL CYCLE_ROLE OF NEK IN CELL CYCLE REGULATION	GENEGO	0.420022	1.51499e-06
hsa-miR-125b	GENEGO@CELL CYCLE_ROLE OF NEK IN CELL CYCLE REGULATION	GENEGO	-0.438836	4.57318e-07
hsa-miR-1301	GENEGO@CELL CYCLE_ROLE OF NEK IN CELL CYCLE REGULATION	GENEGO	0.427336	9.58685e-07
hsa-miR-130b	GENEGO@CELL CYCLE_ROLE OF NEK IN CELL CYCLE REGULATION	GENEGO	0.405186	3.71805e-06
hsa-miR-139-5p	GENEGO@CELL CYCLE_ROLE OF NEK IN CELL CYCLE REGULATION	GENEGO	-0.456352	1.40735e-07
hsa-miR-145	GENEGO@CELL CYCLE_ROLE OF NEK IN CELL CYCLE REGULATION	GENEGO	-0.476991	3.21593e-08
hsa-miR-154	GENEGO@CELL CYCLE_ROLE OF NEK IN CELL CYCLE REGULATION	GENEGO	-0.41933	1.58124e-06
hsa-miR-17	GENEGO@CELL CYCLE_ROLE OF NEK IN CELL CYCLE REGULATION	GENEGO	0.443928	3.26786e-07
hsa-miR-17*	GENEGO@CELL CYCLE_ROLE OF NEK IN CELL CYCLE REGULATION	GENEGO	0.429205	8.51481e-07
hsa-miR-18a	GENEGO@CELL CYCLE_ROLE OF NEK IN CELL CYCLE REGULATION	GENEGO	0.590823	0
hsa-miR-18b	GENEGO@CELL CYCLE_ROLE OF NEK IN CELL CYCLE REGULATION	GENEGO	0.499806	3.42541e-09
hsa-miR-199a-5p	GENEGO@CELL CYCLE_ROLE OF NEK IN CELL CYCLE REGULATION	GENEGO	-0.468324	6.05325e-08
hsa-miR-19a	GENEGO@CELL CYCLE_ROLE OF NEK IN CELL CYCLE REGULATION	GENEGO	0.509552	2.37535e-09
hsa-miR-19b	GENEGO@CELL CYCLE_ROLE OF NEK IN CELL CYCLE REGULATION	GENEGO	0.461627	9.74365e-08
hsa-miR-214	GENEGO@CELL CYCLE_ROLE OF NEK IN CELL CYCLE REGULATION	GENEGO	-0.430319	7.9313e-07
hsa-miR-25	GENEGO@CELL CYCLE_ROLE OF NEK IN CELL CYCLE REGULATION	GENEGO	0.418404	1.67408e-06
hsa-miR-26a	GENEGO@CELL CYCLE_ROLE OF NEK IN CELL CYCLE REGULATION	GENEGO	-0.497347	6.66046e-09
hsa-miR-29c	GENEGO@CELL CYCLE_ROLE OF NEK IN CELL CYCLE REGULATION	GENEGO	-0.475676	3.54444e-08
hsa-miR-29c*	GENEGO@CELL CYCLE_ROLE OF NEK IN CELL CYCLE REGULATION	GENEGO	-0.400113	5.00823e-06
hsa-miR-301a	GENEGO@CELL CYCLE_ROLE OF NEK IN CELL CYCLE REGULATION	GENEGO	0.420532	1.4679e-06
hsa-miR-301b	GENEGO@CELL CYCLE_ROLE OF NEK IN CELL CYCLE REGULATION	GENEGO	0.470445	5.19439e-08
hsa-miR-34c-5p	GENEGO@CELL CYCLE_ROLE OF NEK IN CELL CYCLE REGULATION	GENEGO	-0.402537	4.34647e-06
hsa-miR-362-5p	GENEGO@CELL CYCLE_ROLE OF NEK IN CELL CYCLE REGULATION	GENEGO	0.491625	1.05239e-08
hsa-miR-369-5p	GENEGO@CELL CYCLE_ROLE OF NEK IN CELL CYCLE REGULATION	GENEGO	-0.417095	1.81434e-06
hsa-miR-376a	GENEGO@CELL CYCLE_ROLE OF NEK IN CELL CYCLE REGULATION	GENEGO	-0.446244	2.79974e-07
hsa-miR-376c	GENEGO@CELL CYCLE_ROLE OF NEK IN CELL CYCLE REGULATION	GENEGO	-0.451229	1.99976e-07
hsa-miR-377	GENEGO@CELL CYCLE_ROLE OF NEK IN CELL CYCLE REGULATION	GENEGO	-0.428526	8.8907e-07
hsa-miR-409-5p	GENEGO@CELL CYCLE_ROLE OF NEK IN CELL CYCLE REGULATION	GENEGO	-0.457366	1.31199e-07
hsa-miR-410	GENEGO@CELL CYCLE_ROLE OF NEK IN CELL CYCLE REGULATION	GENEGO	-0.429306	8.46043e-07
hsa-miR-500*	GENEGO@CELL CYCLE_ROLE OF NEK IN CELL CYCLE REGULATION	GENEGO	0.412098	2.45951e-06
hsa-miR-505	GENEGO@CELL CYCLE_ROLE OF NEK IN CELL CYCLE REGULATION	GENEGO	0.41493	2.07114e-06
hsa-miR-629*	GENEGO@CELL CYCLE_ROLE OF NEK IN CELL CYCLE REGULATION	GENEGO	0.453394	1.72503e-07
hsa-miR-663	GENEGO@CELL CYCLE_ROLE OF NEK IN CELL CYCLE REGULATION	GENEGO	0.450033	2.16891e-07
hsa-miR-664	GENEGO@CELL CYCLE_ROLE OF NEK IN CELL CYCLE REGULATION	GENEGO	-0.467185	6.56875e-08
hsa-miR-93	GENEGO@CELL CYCLE_ROLE OF NEK IN CELL CYCLE REGULATION	GENEGO	0.572563	0
hsa-miR-106b	GENEGO@CELL CYCLE_SPINDLE ASSEMBLY AND CHROMOSOME SEPARATION	GENEGO	0.470792	5.06574e-08
hsa-miR-18a	GENEGO@CELL CYCLE_SPINDLE ASSEMBLY AND CHROMOSOME SEPARATION	GENEGO	0.457057	1.34034e-07
hsa-miR-19a	GENEGO@CELL CYCLE_SPINDLE ASSEMBLY AND CHROMOSOME SEPARATION	GENEGO	0.404312	3.91532e-06
hsa-miR-301b	GENEGO@CELL CYCLE_SPINDLE ASSEMBLY AND CHROMOSOME SEPARATION	GENEGO	0.421923	1.34642e-06
hsa-miR-362-5p	GENEGO@CELL CYCLE_SPINDLE ASSEMBLY AND CHROMOSOME SEPARATION	GENEGO	0.440655	4.05824e-07
hsa-miR-500*	GENEGO@CELL CYCLE_SPINDLE ASSEMBLY AND CHROMOSOME SEPARATION	GENEGO	0.429791	8.2033e-07
hsa-miR-664	GENEGO@CELL CYCLE_SPINDLE ASSEMBLY AND CHROMOSOME SEPARATION	GENEGO	-0.425467	1.07867e-06
hsa-miR-93	GENEGO@CELL CYCLE_SPINDLE ASSEMBLY AND CHROMOSOME SEPARATION	GENEGO	0.470489	5.17785e-08
hsa-let-7c	GENEGO@CELL CYCLE_START OF DNA REPLICATION IN EARLY S PHASE	GENEGO	-0.406024	3.53814e-06
hsa-miR-106b	GENEGO@CELL CYCLE_START OF DNA REPLICATION IN EARLY S PHASE	GENEGO	0.666593	0
hsa-miR-106b*	GENEGO@CELL CYCLE_START OF DNA REPLICATION IN EARLY S PHASE	GENEGO	0.467078	6.61926e-08
hsa-miR-10a	GENEGO@CELL CYCLE_START OF DNA REPLICATION IN EARLY S PHASE	GENEGO	-0.411676	2.52295e-06
hsa-miR-125b	GENEGO@CELL CYCLE_START OF DNA REPLICATION IN EARLY S PHASE	GENEGO	-0.45493	1.55242e-07
hsa-miR-127-3p	GENEGO@CELL CYCLE_START OF DNA REPLICATION IN EARLY S PHASE	GENEGO	-0.504428	3.70168e-09
hsa-miR-1301	GENEGO@CELL CYCLE_START OF DNA REPLICATION IN EARLY S PHASE	GENEGO	0.461879	9.57264e-08
hsa-miR-130b	GENEGO@CELL CYCLE_START OF DNA REPLICATION IN EARLY S PHASE	GENEGO	0.437501	4.98993e-07
hsa-miR-136	GENEGO@CELL CYCLE_START OF DNA REPLICATION IN EARLY S PHASE	GENEGO	-0.473353	4.20372e-08
hsa-miR-139-5p	GENEGO@CELL CYCLE_START OF DNA REPLICATION IN EARLY S PHASE	GENEGO	-0.484645	1.80834e-08
hsa-miR-143	GENEGO@CELL CYCLE_START OF DNA REPLICATION IN EARLY S PHASE	GENEGO	-0.412192	2.44552e-06
hsa-miR-143*	GENEGO@CELL CYCLE_START OF DNA REPLICATION IN EARLY S PHASE	GENEGO	-0.440409	4.12435e-07
hsa-miR-145	GENEGO@CELL CYCLE_START OF DNA REPLICATION IN EARLY S PHASE	GENEGO	-0.544031	1.08362e-11
hsa-miR-152	GENEGO@CELL CYCLE_START OF DNA REPLICATION IN EARLY S PHASE	GENEGO	-0.417555	1.76389e-06
hsa-miR-154	GENEGO@CELL CYCLE_START OF DNA REPLICATION IN EARLY S PHASE	GENEGO	-0.463245	8.6937e-08
hsa-miR-17	GENEGO@CELL CYCLE_START OF DNA REPLICATION IN EARLY S PHASE	GENEGO	0.540834	4.53727e-11
hsa-miR-17*	GENEGO@CELL CYCLE_START OF DNA REPLICATION IN EARLY S PHASE	GENEGO	0.491254	1.08362e-08
hsa-miR-18a	GENEGO@CELL CYCLE_START OF DNA REPLICATION IN EARLY S PHASE	GENEGO	0.636393	0
hsa-miR-18b	GENEGO@CELL CYCLE_START OF DNA REPLICATION IN EARLY S PHASE	GENEGO	0.578094	2.0579e-12
hsa-miR-199a-5p	GENEGO@CELL CYCLE_START OF DNA REPLICATION IN EARLY S PHASE	GENEGO	-0.502382	4.39836e-09
hsa-miR-199b-5p	GENEGO@CELL CYCLE_START OF DNA REPLICATION IN EARLY S PHASE	GENEGO	-0.403248	4.16856e-06
hsa-miR-19a	GENEGO@CELL CYCLE_START OF DNA REPLICATION IN EARLY S PHASE	GENEGO	0.606577	0
hsa-miR-19b	GENEGO@CELL CYCLE_START OF DNA REPLICATION IN EARLY S PHASE	GENEGO	0.558024	0
hsa-miR-214	GENEGO@CELL CYCLE_START OF DNA REPLICATION IN EARLY S PHASE	GENEGO	-0.514392	1.53282e-09
hsa-miR-25	GENEGO@CELL CYCLE_START OF DNA REPLICATION IN EARLY S PHASE	GENEGO	0.574848	0
hsa-miR-26a	GENEGO@CELL CYCLE_START OF DNA REPLICATION IN EARLY S PHASE	GENEGO	-0.529511	3.14818e-10
hsa-miR-29c	GENEGO@CELL CYCLE_START OF DNA REPLICATION IN EARLY S PHASE	GENEGO	-0.512875	1.76242e-09
hsa-miR-301a	GENEGO@CELL CYCLE_START OF DNA REPLICATION IN EARLY S PHASE	GENEGO	0.418618	1.65215e-06
hsa-miR-301b	GENEGO@CELL CYCLE_START OF DNA REPLICATION IN EARLY S PHASE	GENEGO	0.504976	3.53319e-09
hsa-miR-324-5p	GENEGO@CELL CYCLE_START OF DNA REPLICATION IN EARLY S PHASE	GENEGO	0.401637	4.58195e-06
hsa-miR-337-5p	GENEGO@CELL CYCLE_START OF DNA REPLICATION IN EARLY S PHASE	GENEGO	-0.409561	2.8652e-06
hsa-miR-362-5p	GENEGO@CELL CYCLE_START OF DNA REPLICATION IN EARLY S PHASE	GENEGO	0.445426	2.95728e-07
hsa-miR-376a	GENEGO@CELL CYCLE_START OF DNA REPLICATION IN EARLY S PHASE	GENEGO	-0.513007	1.74127e-09
hsa-miR-376c	GENEGO@CELL CYCLE_START OF DNA REPLICATION IN EARLY S PHASE	GENEGO	-0.534105	1.69486e-10
hsa-miR-377	GENEGO@CELL CYCLE_START OF DNA REPLICATION IN EARLY S PHASE	GENEGO	-0.486496	1.56913e-08
hsa-miR-379	GENEGO@CELL CYCLE_START OF DNA REPLICATION IN EARLY S PHASE	GENEGO	-0.443607	3.33835e-07
hsa-miR-381	GENEGO@CELL CYCLE_START OF DNA REPLICATION IN EARLY S PHASE	GENEGO	-0.489127	1.27994e-08
hsa-miR-409-5p	GENEGO@CELL CYCLE_START OF DNA REPLICATION IN EARLY S PHASE	GENEGO	-0.492954	9.47501e-09
hsa-miR-410	GENEGO@CELL CYCLE_START OF DNA REPLICATION IN EARLY S PHASE	GENEGO	-0.464875	7.74526e-08
hsa-miR-500*	GENEGO@CELL CYCLE_START OF DNA REPLICATION IN EARLY S PHASE	GENEGO	0.420853	1.43898e-06
hsa-miR-501-3p	GENEGO@CELL CYCLE_START OF DNA REPLICATION IN EARLY S PHASE	GENEGO	0.426782	9.92841e-07
hsa-miR-505	GENEGO@CELL CYCLE_START OF DNA REPLICATION IN EARLY S PHASE	GENEGO	0.478886	2.79324e-08
hsa-miR-548c-5p	GENEGO@CELL CYCLE_START OF DNA REPLICATION IN EARLY S PHASE	GENEGO	0.401907	4.5099e-06
hsa-miR-629*	GENEGO@CELL CYCLE_START OF DNA REPLICATION IN EARLY S PHASE	GENEGO	0.407345	3.2708e-06
hsa-miR-663	GENEGO@CELL CYCLE_START OF DNA REPLICATION IN EARLY S PHASE	GENEGO	0.455937	1.44832e-07
hsa-miR-664	GENEGO@CELL CYCLE_START OF DNA REPLICATION IN EARLY S PHASE	GENEGO	-0.416604	1.86977e-06
hsa-miR-92a	GENEGO@CELL CYCLE_START OF DNA REPLICATION IN EARLY S PHASE	GENEGO	0.42789	9.2565e-07
hsa-miR-93	GENEGO@CELL CYCLE_START OF DNA REPLICATION IN EARLY S PHASE	GENEGO	0.670502	0
hsa-miR-106b	GENEGO@CELL CYCLE_TRANSITION AND TERMINATION OF DNA REPLACATION	GENEGO	0.58733	0
hsa-miR-106b*	GENEGO@CELL CYCLE_TRANSITION AND TERMINATION OF DNA REPLACATION	GENEGO	0.410788	2.66155e-06
hsa-miR-125b	GENEGO@CELL CYCLE_TRANSITION AND TERMINATION OF DNA REPLACATION	GENEGO	-0.447528	2.56856e-07
hsa-miR-127-3p	GENEGO@CELL CYCLE_TRANSITION AND TERMINATION OF DNA REPLACATION	GENEGO	-0.47465	3.82253e-08
hsa-miR-136	GENEGO@CELL CYCLE_TRANSITION AND TERMINATION OF DNA REPLACATION	GENEGO	-0.436979	5.16276e-07
hsa-miR-139-5p	GENEGO@CELL CYCLE_TRANSITION AND TERMINATION OF DNA REPLACATION	GENEGO	-0.431345	7.42781e-07
hsa-miR-143*	GENEGO@CELL CYCLE_TRANSITION AND TERMINATION OF DNA REPLACATION	GENEGO	-0.40715	3.30902e-06
hsa-miR-145	GENEGO@CELL CYCLE_TRANSITION AND TERMINATION OF DNA REPLACATION	GENEGO	-0.518024	1.08628e-09
hsa-miR-154	GENEGO@CELL CYCLE_TRANSITION AND TERMINATION OF DNA REPLACATION	GENEGO	-0.430363	7.90903e-07
hsa-miR-17	GENEGO@CELL CYCLE_TRANSITION AND TERMINATION OF DNA REPLACATION	GENEGO	0.485633	1.67662e-08
hsa-miR-17*	GENEGO@CELL CYCLE_TRANSITION AND TERMINATION OF DNA REPLACATION	GENEGO	0.41736	1.78515e-06
hsa-miR-18a	GENEGO@CELL CYCLE_TRANSITION AND TERMINATION OF DNA REPLACATION	GENEGO	0.582936	0
hsa-miR-18b	GENEGO@CELL CYCLE_TRANSITION AND TERMINATION OF DNA REPLACATION	GENEGO	0.566824	6.76202e-12
hsa-miR-199a-5p	GENEGO@CELL CYCLE_TRANSITION AND TERMINATION OF DNA REPLACATION	GENEGO	-0.45797	1.2581e-07
hsa-miR-19a	GENEGO@CELL CYCLE_TRANSITION AND TERMINATION OF DNA REPLACATION	GENEGO	0.544365	7.89752e-12
hsa-miR-19b	GENEGO@CELL CYCLE_TRANSITION AND TERMINATION OF DNA REPLACATION	GENEGO	0.495591	7.67573e-09
hsa-miR-214	GENEGO@CELL CYCLE_TRANSITION AND TERMINATION OF DNA REPLACATION	GENEGO	-0.480258	2.52062e-08
hsa-miR-25	GENEGO@CELL CYCLE_TRANSITION AND TERMINATION OF DNA REPLACATION	GENEGO	0.508916	2.51231e-09
hsa-miR-26a	GENEGO@CELL CYCLE_TRANSITION AND TERMINATION OF DNA REPLACATION	GENEGO	-0.453413	1.7228e-07
hsa-miR-29c	GENEGO@CELL CYCLE_TRANSITION AND TERMINATION OF DNA REPLACATION	GENEGO	-0.418656	1.64831e-06
hsa-miR-301a	GENEGO@CELL CYCLE_TRANSITION AND TERMINATION OF DNA REPLACATION	GENEGO	0.436393	5.36319e-07
hsa-miR-301b	GENEGO@CELL CYCLE_TRANSITION AND TERMINATION OF DNA REPLACATION	GENEGO	0.457951	1.25975e-07
hsa-miR-362-5p	GENEGO@CELL CYCLE_TRANSITION AND TERMINATION OF DNA REPLACATION	GENEGO	0.42602	1.0417e-06
hsa-miR-376a	GENEGO@CELL CYCLE_TRANSITION AND TERMINATION OF DNA REPLACATION	GENEGO	-0.459053	1.16679e-07
hsa-miR-376c	GENEGO@CELL CYCLE_TRANSITION AND TERMINATION OF DNA REPLACATION	GENEGO	-0.484979	1.76282e-08
hsa-miR-377	GENEGO@CELL CYCLE_TRANSITION AND TERMINATION OF DNA REPLACATION	GENEGO	-0.43426	6.15844e-07
hsa-miR-379	GENEGO@CELL CYCLE_TRANSITION AND TERMINATION OF DNA REPLACATION	GENEGO	-0.403758	4.04531e-06
hsa-miR-381	GENEGO@CELL CYCLE_TRANSITION AND TERMINATION OF DNA REPLACATION	GENEGO	-0.442921	3.49389e-07
hsa-miR-409-5p	GENEGO@CELL CYCLE_TRANSITION AND TERMINATION OF DNA REPLACATION	GENEGO	-0.452299	1.85915e-07
hsa-miR-410	GENEGO@CELL CYCLE_TRANSITION AND TERMINATION OF DNA REPLACATION	GENEGO	-0.432258	7.00565e-07
hsa-miR-500*	GENEGO@CELL CYCLE_TRANSITION AND TERMINATION OF DNA REPLACATION	GENEGO	0.407358	3.26835e-06
hsa-miR-501-3p	GENEGO@CELL CYCLE_TRANSITION AND TERMINATION OF DNA REPLACATION	GENEGO	0.40698	3.34266e-06
hsa-miR-505	GENEGO@CELL CYCLE_TRANSITION AND TERMINATION OF DNA REPLACATION	GENEGO	0.425958	1.04584e-06
hsa-miR-548c-5p	GENEGO@CELL CYCLE_TRANSITION AND TERMINATION OF DNA REPLACATION	GENEGO	0.40153	4.61073e-06
hsa-miR-663	GENEGO@CELL CYCLE_TRANSITION AND TERMINATION OF DNA REPLACATION	GENEGO	0.407257	3.28801e-06
hsa-miR-93	GENEGO@CELL CYCLE_TRANSITION AND TERMINATION OF DNA REPLACATION	GENEGO	0.580437	0
hsa-miR-99a	GENEGO@CELL CYCLE_TRANSITION AND TERMINATION OF DNA REPLACATION	GENEGO	-0.409618	2.85548e-06
hsa-miR-142-3p	GENEGO@CHEMOTAXIS_CCR4-INDUCED LEUKOCYTE ADHESION	GENEGO	0.542282	2.82179e-11
hsa-miR-142-5p	GENEGO@CHEMOTAXIS_CCR4-INDUCED LEUKOCYTE ADHESION	GENEGO	0.597986	0
hsa-miR-146a	GENEGO@CHEMOTAXIS_CCR4-INDUCED LEUKOCYTE ADHESION	GENEGO	0.459185	1.15608e-07
hsa-miR-146b-5p	GENEGO@CHEMOTAXIS_CCR4-INDUCED LEUKOCYTE ADHESION	GENEGO	0.45639	1.40368e-07
hsa-miR-150	GENEGO@CHEMOTAXIS_CCR4-INDUCED LEUKOCYTE ADHESION	GENEGO	0.567639	6.21418e-12
hsa-miR-155	GENEGO@CHEMOTAXIS_CCR4-INDUCED LEUKOCYTE ADHESION	GENEGO	0.611651	0
hsa-miR-223	GENEGO@CHEMOTAXIS_CCR4-INDUCED LEUKOCYTE ADHESION	GENEGO	0.418316	1.68319e-06
hsa-miR-142-3p	GENEGO@CHEMOTAXIS_LEUKOCYTE CHEMOTAXIS	GENEGO	0.64829	0
hsa-miR-142-5p	GENEGO@CHEMOTAXIS_LEUKOCYTE CHEMOTAXIS	GENEGO	0.749898	0
hsa-miR-146a	GENEGO@CHEMOTAXIS_LEUKOCYTE CHEMOTAXIS	GENEGO	0.423194	1.24379e-06
hsa-miR-146b-5p	GENEGO@CHEMOTAXIS_LEUKOCYTE CHEMOTAXIS	GENEGO	0.467827	6.27331e-08
hsa-miR-150	GENEGO@CHEMOTAXIS_LEUKOCYTE CHEMOTAXIS	GENEGO	0.646881	4.80744e-16
hsa-miR-155	GENEGO@CHEMOTAXIS_LEUKOCYTE CHEMOTAXIS	GENEGO	0.744214	0
hsa-miR-223	GENEGO@CHEMOTAXIS_LEUKOCYTE CHEMOTAXIS	GENEGO	0.414823	2.08468e-06
hsa-miR-361-3p	GENEGO@CHEMOTAXIS_LEUKOCYTE CHEMOTAXIS	GENEGO	0.415843	1.95894e-06
hsa-miR-193a-3p	GENEGO@CHOLESTEROL BIOSYNTHESIS	GENEGO	0.485627	1.67743e-08
ebv-miR-BART16	GENEGO@COA BIOSYNTHESIS	GENEGO	-0.423969	1.185e-06
hsa-miR-135b	GENEGO@COA BIOSYNTHESIS	GENEGO	-0.440957	3.97826e-07
hsa-miR-17	GENEGO@COA BIOSYNTHESIS	GENEGO	-0.439358	4.41924e-07
hsa-miR-17*	GENEGO@COA BIOSYNTHESIS	GENEGO	-0.430017	8.08566e-07
hsa-miR-18a	GENEGO@COA BIOSYNTHESIS	GENEGO	-0.403034	4.22135e-06
hsa-miR-193a-3p	GENEGO@COA BIOSYNTHESIS	GENEGO	0.477759	3.03777e-08
hsa-miR-193b	GENEGO@COA BIOSYNTHESIS	GENEGO	0.416157	1.92161e-06
hsa-miR-196a	GENEGO@COA BIOSYNTHESIS	GENEGO	0.400623	4.86153e-06
hsa-miR-19a	GENEGO@COA BIOSYNTHESIS	GENEGO	-0.412016	2.4717e-06
hsa-miR-19b	GENEGO@COA BIOSYNTHESIS	GENEGO	-0.440768	4.02807e-07
hsa-miR-19b-1*	GENEGO@COA BIOSYNTHESIS	GENEGO	-0.406269	3.48698e-06
hsa-miR-29c	GENEGO@COA BIOSYNTHESIS	GENEGO	0.537416	9.79804e-11
hsa-miR-29c*	GENEGO@COA BIOSYNTHESIS	GENEGO	0.491493	1.06341e-08
hsa-miR-92a	GENEGO@COA BIOSYNTHESIS	GENEGO	-0.405866	3.57132e-06
ebv-miR-BART16	GENEGO@CYTOSKELETON REMODELING_ROLE ACTIVIN A IN CYTOSKELETON REMODELING	GENEGO	-0.403456	4.11792e-06
hsa-let-7b	GENEGO@CYTOSKELETON REMODELING_ROLE ACTIVIN A IN CYTOSKELETON REMODELING	GENEGO	0.407383	3.26345e-06
hsa-let-7c	GENEGO@CYTOSKELETON REMODELING_ROLE ACTIVIN A IN CYTOSKELETON REMODELING	GENEGO	0.40715	3.30902e-06
hsa-miR-1246	GENEGO@CYTOSKELETON REMODELING_ROLE ACTIVIN A IN CYTOSKELETON REMODELING	GENEGO	-0.467991	6.20006e-08
hsa-miR-125b	GENEGO@CYTOSKELETON REMODELING_ROLE ACTIVIN A IN CYTOSKELETON REMODELING	GENEGO	0.426159	1.03265e-06
hsa-miR-127-3p	GENEGO@CYTOSKELETON REMODELING_ROLE ACTIVIN A IN CYTOSKELETON REMODELING	GENEGO	0.441253	3.9014e-07
hsa-miR-1290	GENEGO@CYTOSKELETON REMODELING_ROLE ACTIVIN A IN CYTOSKELETON REMODELING	GENEGO	-0.405256	3.70284e-06
hsa-miR-136	GENEGO@CYTOSKELETON REMODELING_ROLE ACTIVIN A IN CYTOSKELETON REMODELING	GENEGO	0.463761	8.38205e-08
hsa-miR-136*	GENEGO@CYTOSKELETON REMODELING_ROLE ACTIVIN A IN CYTOSKELETON REMODELING	GENEGO	0.54332	1.74904e-11
hsa-miR-143	GENEGO@CYTOSKELETON REMODELING_ROLE ACTIVIN A IN CYTOSKELETON REMODELING	GENEGO	0.56907	0
hsa-miR-143*	GENEGO@CYTOSKELETON REMODELING_ROLE ACTIVIN A IN CYTOSKELETON REMODELING	GENEGO	0.619323	0
hsa-miR-145	GENEGO@CYTOSKELETON REMODELING_ROLE ACTIVIN A IN CYTOSKELETON REMODELING	GENEGO	0.586656	0
hsa-miR-145*	GENEGO@CYTOSKELETON REMODELING_ROLE ACTIVIN A IN CYTOSKELETON REMODELING	GENEGO	0.618197	0
hsa-miR-152	GENEGO@CYTOSKELETON REMODELING_ROLE ACTIVIN A IN CYTOSKELETON REMODELING	GENEGO	0.446301	2.78913e-07
hsa-miR-153	GENEGO@CYTOSKELETON REMODELING_ROLE ACTIVIN A IN CYTOSKELETON REMODELING	GENEGO	0.418002	1.7161e-06
hsa-miR-154	GENEGO@CYTOSKELETON REMODELING_ROLE ACTIVIN A IN CYTOSKELETON REMODELING	GENEGO	0.482455	2.13604e-08
hsa-miR-154*	GENEGO@CYTOSKELETON REMODELING_ROLE ACTIVIN A IN CYTOSKELETON REMODELING	GENEGO	0.406068	3.52891e-06
hsa-miR-199a-3p	GENEGO@CYTOSKELETON REMODELING_ROLE ACTIVIN A IN CYTOSKELETON REMODELING	GENEGO	0.490392	1.15951e-08
hsa-miR-199a-5p	GENEGO@CYTOSKELETON REMODELING_ROLE ACTIVIN A IN CYTOSKELETON REMODELING	GENEGO	0.559767	0
hsa-miR-199b-5p	GENEGO@CYTOSKELETON REMODELING_ROLE ACTIVIN A IN CYTOSKELETON REMODELING	GENEGO	0.498297	6.16459e-09
hsa-miR-214	GENEGO@CYTOSKELETON REMODELING_ROLE ACTIVIN A IN CYTOSKELETON REMODELING	GENEGO	0.516223	1.29094e-09
hsa-miR-214*	GENEGO@CYTOSKELETON REMODELING_ROLE ACTIVIN A IN CYTOSKELETON REMODELING	GENEGO	0.509564	2.3727e-09
hsa-miR-23a	GENEGO@CYTOSKELETON REMODELING_ROLE ACTIVIN A IN CYTOSKELETON REMODELING	GENEGO	0.41865	1.64895e-06
hsa-miR-23b	GENEGO@CYTOSKELETON REMODELING_ROLE ACTIVIN A IN CYTOSKELETON REMODELING	GENEGO	0.522304	7.07419e-10
hsa-miR-24-1*	GENEGO@CYTOSKELETON REMODELING_ROLE ACTIVIN A IN CYTOSKELETON REMODELING	GENEGO	0.500884	4.98299e-09
hsa-miR-26a	GENEGO@CYTOSKELETON REMODELING_ROLE ACTIVIN A IN CYTOSKELETON REMODELING	GENEGO	0.492601	9.7434e-09
hsa-miR-27a	GENEGO@CYTOSKELETON REMODELING_ROLE ACTIVIN A IN CYTOSKELETON REMODELING	GENEGO	0.459084	1.16423e-07
hsa-miR-27b	GENEGO@CYTOSKELETON REMODELING_ROLE ACTIVIN A IN CYTOSKELETON REMODELING	GENEGO	0.49515	7.95219e-09
hsa-miR-299-3p	GENEGO@CYTOSKELETON REMODELING_ROLE ACTIVIN A IN CYTOSKELETON REMODELING	GENEGO	0.502735	4.27032e-09
hsa-miR-299-5p	GENEGO@CYTOSKELETON REMODELING_ROLE ACTIVIN A IN CYTOSKELETON REMODELING	GENEGO	0.419481	1.56655e-06
hsa-miR-337-5p	GENEGO@CYTOSKELETON REMODELING_ROLE ACTIVIN A IN CYTOSKELETON REMODELING	GENEGO	0.52163	7.58309e-10
hsa-miR-34c-5p	GENEGO@CYTOSKELETON REMODELING_ROLE ACTIVIN A IN CYTOSKELETON REMODELING	GENEGO	0.481297	2.33127e-08
hsa-miR-376a	GENEGO@CYTOSKELETON REMODELING_ROLE ACTIVIN A IN CYTOSKELETON REMODELING	GENEGO	0.534943	1.49162e-10
hsa-miR-376b	GENEGO@CYTOSKELETON REMODELING_ROLE ACTIVIN A IN CYTOSKELETON REMODELING	GENEGO	0.478426	2.89062e-08
hsa-miR-376c	GENEGO@CYTOSKELETON REMODELING_ROLE ACTIVIN A IN CYTOSKELETON REMODELING	GENEGO	0.555928	0
hsa-miR-377	GENEGO@CYTOSKELETON REMODELING_ROLE ACTIVIN A IN CYTOSKELETON REMODELING	GENEGO	0.523795	6.04658e-10
hsa-miR-379	GENEGO@CYTOSKELETON REMODELING_ROLE ACTIVIN A IN CYTOSKELETON REMODELING	GENEGO	0.576906	0
hsa-miR-381	GENEGO@CYTOSKELETON REMODELING_ROLE ACTIVIN A IN CYTOSKELETON REMODELING	GENEGO	0.509596	2.36611e-09
hsa-miR-382	GENEGO@CYTOSKELETON REMODELING_ROLE ACTIVIN A IN CYTOSKELETON REMODELING	GENEGO	0.505164	3.47674e-09
hsa-miR-409-3p	GENEGO@CYTOSKELETON REMODELING_ROLE ACTIVIN A IN CYTOSKELETON REMODELING	GENEGO	0.466474	6.91151e-08
hsa-miR-409-5p	GENEGO@CYTOSKELETON REMODELING_ROLE ACTIVIN A IN CYTOSKELETON REMODELING	GENEGO	0.476878	3.24305e-08
hsa-miR-410	GENEGO@CYTOSKELETON REMODELING_ROLE ACTIVIN A IN CYTOSKELETON REMODELING	GENEGO	0.529611	3.10924e-10
hsa-miR-411	GENEGO@CYTOSKELETON REMODELING_ROLE ACTIVIN A IN CYTOSKELETON REMODELING	GENEGO	0.449851	2.1959e-07
hsa-miR-450a	GENEGO@CYTOSKELETON REMODELING_ROLE ACTIVIN A IN CYTOSKELETON REMODELING	GENEGO	0.403682	4.06335e-06
hsa-miR-493*	GENEGO@CYTOSKELETON REMODELING_ROLE ACTIVIN A IN CYTOSKELETON REMODELING	GENEGO	0.415679	1.97863e-06
hsa-miR-497	GENEGO@CYTOSKELETON REMODELING_ROLE ACTIVIN A IN CYTOSKELETON REMODELING	GENEGO	0.421558	1.37734e-06
hsa-miR-542-3p	GENEGO@CYTOSKELETON REMODELING_ROLE ACTIVIN A IN CYTOSKELETON REMODELING	GENEGO	0.477614	3.07062e-08
hsa-miR-542-5p	GENEGO@CYTOSKELETON REMODELING_ROLE ACTIVIN A IN CYTOSKELETON REMODELING	GENEGO	0.499286	5.68554e-09
hsa-miR-654-3p	GENEGO@CYTOSKELETON REMODELING_ROLE ACTIVIN A IN CYTOSKELETON REMODELING	GENEGO	0.490814	1.12179e-08
hsa-miR-125b	GENEGO@DCTP/DUTP METABOLISM	GENEGO	-0.407969	3.15153e-06
hsa-miR-145	GENEGO@DCTP/DUTP METABOLISM	GENEGO	-0.412154	2.45111e-06
hsa-miR-136	GENEGO@DEVELOPMENT_DOPAMINE D2 RECEPTOR TRANSACTIVATION OF PDGFR IN NON-NEURONAL CELLS	GENEGO	0.445847	2.87506e-07
hsa-miR-214	GENEGO@DEVELOPMENT_DOPAMINE D2 RECEPTOR TRANSACTIVATION OF PDGFR IN NON-NEURONAL CELLS	GENEGO	0.415855	1.95744e-06
hsa-miR-299-3p	GENEGO@DEVELOPMENT_DOPAMINE D2 RECEPTOR TRANSACTIVATION OF PDGFR IN NON-NEURONAL CELLS	GENEGO	0.40219	4.43565e-06
hsa-miR-376a	GENEGO@DEVELOPMENT_DOPAMINE D2 RECEPTOR TRANSACTIVATION OF PDGFR IN NON-NEURONAL CELLS	GENEGO	0.400422	4.91899e-06
hsa-miR-376c	GENEGO@DEVELOPMENT_DOPAMINE D2 RECEPTOR TRANSACTIVATION OF PDGFR IN NON-NEURONAL CELLS	GENEGO	0.421709	1.36446e-06
hsa-miR-377	GENEGO@DEVELOPMENT_DOPAMINE D2 RECEPTOR TRANSACTIVATION OF PDGFR IN NON-NEURONAL CELLS	GENEGO	0.421514	1.38112e-06
hsa-miR-379	GENEGO@DEVELOPMENT_DOPAMINE D2 RECEPTOR TRANSACTIVATION OF PDGFR IN NON-NEURONAL CELLS	GENEGO	0.464692	7.84634e-08
hsa-miR-381	GENEGO@DEVELOPMENT_DOPAMINE D2 RECEPTOR TRANSACTIVATION OF PDGFR IN NON-NEURONAL CELLS	GENEGO	0.407471	3.24637e-06
hsa-miR-29c	GENEGO@DEVELOPMENT_WNT SIGNALING PATHWAY. PART 2	GENEGO	-0.410921	2.64046e-06
hsa-miR-29c*	GENEGO@DEVELOPMENT_WNT SIGNALING PATHWAY. PART 2	GENEGO	-0.454307	1.62036e-07
ebv-miR-BART16	GENEGO@ENDOTHELIN-1/EDNRA TRANSACTIVATION OF EGFR	GENEGO	-0.419367	1.57755e-06
hsa-miR-136	GENEGO@ENDOTHELIN-1/EDNRA TRANSACTIVATION OF EGFR	GENEGO	0.45522	1.52178e-07
hsa-miR-143	GENEGO@ENDOTHELIN-1/EDNRA TRANSACTIVATION OF EGFR	GENEGO	0.408774	3.00343e-06
hsa-miR-145	GENEGO@ENDOTHELIN-1/EDNRA TRANSACTIVATION OF EGFR	GENEGO	0.424617	1.13781e-06
hsa-miR-145*	GENEGO@ENDOTHELIN-1/EDNRA TRANSACTIVATION OF EGFR	GENEGO	0.441844	3.75192e-07
hsa-miR-199a-5p	GENEGO@ENDOTHELIN-1/EDNRA TRANSACTIVATION OF EGFR	GENEGO	0.444161	3.21761e-07
hsa-miR-214	GENEGO@ENDOTHELIN-1/EDNRA TRANSACTIVATION OF EGFR	GENEGO	0.455452	1.49755e-07
hsa-miR-27a	GENEGO@ENDOTHELIN-1/EDNRA TRANSACTIVATION OF EGFR	GENEGO	0.475739	3.52802e-08
hsa-miR-299-3p	GENEGO@ENDOTHELIN-1/EDNRA TRANSACTIVATION OF EGFR	GENEGO	0.41223	2.43995e-06
hsa-miR-376a	GENEGO@ENDOTHELIN-1/EDNRA TRANSACTIVATION OF EGFR	GENEGO	0.433504	6.46598e-07
hsa-miR-376c	GENEGO@ENDOTHELIN-1/EDNRA TRANSACTIVATION OF EGFR	GENEGO	0.464963	7.69692e-08
hsa-miR-377	GENEGO@ENDOTHELIN-1/EDNRA TRANSACTIVATION OF EGFR	GENEGO	0.412897	2.34341e-06
hsa-miR-379	GENEGO@ENDOTHELIN-1/EDNRA TRANSACTIVATION OF EGFR	GENEGO	0.462653	9.06455e-08
hsa-miR-382	GENEGO@ENDOTHELIN-1/EDNRA TRANSACTIVATION OF EGFR	GENEGO	0.429992	8.09865e-07
hsa-miR-409-3p	GENEGO@ENDOTHELIN-1/EDNRA TRANSACTIVATION OF EGFR	GENEGO	0.424365	1.15592e-06
hsa-miR-410	GENEGO@ENDOTHELIN-1/EDNRA TRANSACTIVATION OF EGFR	GENEGO	0.423232	1.24086e-06
hsa-miR-455-3p	GENEGO@ESTRONE METABOLISM / HUMAN VERSION	GENEGO	-0.407855	3.1729e-06
hsa-miR-140-3p	GENEGO@G-PROTEIN SIGNALING_G-PROTEIN BETA/GAMMA SIGNALING CASCADES	GENEGO	0.457832	1.27026e-07
hsa-miR-142-3p	GENEGO@G-PROTEIN SIGNALING_G-PROTEINS MEDIATED REGULATION P38 AND JNK SIGNALING	GENEGO	0.446068	2.83298e-07
hsa-miR-150	GENEGO@G-PROTEIN SIGNALING_G-PROTEINS MEDIATED REGULATION P38 AND JNK SIGNALING	GENEGO	0.425608	8.31709e-07
hsa-miR-371-5p	GENEGO@G-PROTEIN SIGNALING_G-PROTEINS MEDIATED REGULATION P38 AND JNK SIGNALING	GENEGO	-0.401989	4.48833e-06
hsa-miR-142-3p	GENEGO@G-PROTEIN SIGNALING_K-RAS REGULATION PATHWAY	GENEGO	0.432711	6.80462e-07
hsa-miR-142-5p	GENEGO@G-PROTEIN SIGNALING_K-RAS REGULATION PATHWAY	GENEGO	0.483273	2.00755e-08
hsa-miR-146a	GENEGO@G-PROTEIN SIGNALING_K-RAS REGULATION PATHWAY	GENEGO	0.453312	1.73472e-07
hsa-miR-155	GENEGO@G-PROTEIN SIGNALING_K-RAS REGULATION PATHWAY	GENEGO	0.465372	7.47619e-08
hsa-miR-142-5p	GENEGO@G-PROTEIN SIGNALING_R-RAS REGULATION PATHWAY	GENEGO	0.420066	1.51086e-06
hsa-miR-146a	GENEGO@G-PROTEIN SIGNALING_R-RAS REGULATION PATHWAY	GENEGO	0.425315	1.08896e-06
hsa-miR-155	GENEGO@G-PROTEIN SIGNALING_R-RAS REGULATION PATHWAY	GENEGO	0.400793	4.81354e-06
hsa-miR-142-3p	GENEGO@G-PROTEIN SIGNALING_RAC1 IN CELLULAR PROCESS	GENEGO	0.46969	5.48597e-08
hsa-miR-142-5p	GENEGO@G-PROTEIN SIGNALING_RAC1 IN CELLULAR PROCESS	GENEGO	0.485149	1.74005e-08
hsa-miR-155	GENEGO@G-PROTEIN SIGNALING_RAC1 IN CELLULAR PROCESS	GENEGO	0.466455	6.92084e-08
hsa-miR-142-3p	GENEGO@G-PROTEIN SIGNALING_RAC2 REGULATION PATHWAY	GENEGO	0.622458	0
hsa-miR-142-5p	GENEGO@G-PROTEIN SIGNALING_RAC2 REGULATION PATHWAY	GENEGO	0.730102	0
hsa-miR-145	GENEGO@G-PROTEIN SIGNALING_RAC2 REGULATION PATHWAY	GENEGO	-0.426738	9.95608e-07
hsa-miR-146a	GENEGO@G-PROTEIN SIGNALING_RAC2 REGULATION PATHWAY	GENEGO	0.462118	9.41284e-08
hsa-miR-150	GENEGO@G-PROTEIN SIGNALING_RAC2 REGULATION PATHWAY	GENEGO	0.522826	4.69449e-10
hsa-miR-155	GENEGO@G-PROTEIN SIGNALING_RAC2 REGULATION PATHWAY	GENEGO	0.753574	0
hsa-miR-223	GENEGO@G-PROTEIN SIGNALING_RAC2 REGULATION PATHWAY	GENEGO	0.441649	3.8006e-07
hsa-miR-142-3p	GENEGO@G-PROTEIN SIGNALING_REGULATION OF RAC1 ACTIVITY	GENEGO	0.689662	0
hsa-miR-142-5p	GENEGO@G-PROTEIN SIGNALING_REGULATION OF RAC1 ACTIVITY	GENEGO	0.772463	0
hsa-miR-146b-5p	GENEGO@G-PROTEIN SIGNALING_REGULATION OF RAC1 ACTIVITY	GENEGO	0.438533	4.66453e-07
hsa-miR-150	GENEGO@G-PROTEIN SIGNALING_REGULATION OF RAC1 ACTIVITY	GENEGO	0.63585	2.11817e-15
hsa-miR-155	GENEGO@G-PROTEIN SIGNALING_REGULATION OF RAC1 ACTIVITY	GENEGO	0.770493	0
hsa-miR-223	GENEGO@G-PROTEIN SIGNALING_REGULATION OF RAC1 ACTIVITY	GENEGO	0.446836	2.69085e-07
hsa-miR-361-3p	GENEGO@G-PROTEIN SIGNALING_REGULATION OF RAC1 ACTIVITY	GENEGO	0.444154	3.21896e-07
hsa-miR-146a	GENEGO@G-PROTEIN SIGNALING_TC21 REGULATION PATHWAY	GENEGO	0.415276	2.02788e-06
hsa-miR-1208	GENEGO@GAMMA-AMINOBUTYRATE (GABA) BIOSYNTHESIS AND METABOLISM	GENEGO	-0.401259	4.68431e-06
hsa-miR-29c	GENEGO@GAMMA-AMINOBUTYRATE (GABA) BIOSYNTHESIS AND METABOLISM	GENEGO	0.477514	3.09368e-08
hsa-miR-29c*	GENEGO@GAMMA-AMINOBUTYRATE (GABA) BIOSYNTHESIS AND METABOLISM	GENEGO	0.465592	7.35985e-08
hsa-miR-934	GENEGO@GAMMA-AMINOBUTYRATE (GABA) BIOSYNTHESIS AND METABOLISM	GENEGO	-0.403531	4.09965e-06
hsa-miR-142-5p	GENEGO@GANGLIOSIDE METABOLISM P1	GENEGO	0.413847	2.21214e-06
hsa-miR-26a	GENEGO@GLUTATHIONE METABOLISM	GENEGO	0.424239	1.16508e-06
hsa-miR-26a	GENEGO@GLUTATHIONE METABOLISM / HUMAN VERSION	GENEGO	0.43003	8.07917e-07
hsa-miR-210	GENEGO@GLYCOGEN METABOLISM	GENEGO	0.478508	2.87304e-08
hsa-miR-125b	GENEGO@GTP METABOLISM	GENEGO	0.414118	2.17606e-06
hsa-miR-139-5p	GENEGO@GTP METABOLISM	GENEGO	0.408623	3.03069e-06
hsa-miR-143	GENEGO@GTP METABOLISM	GENEGO	0.430231	7.97603e-07
hsa-miR-143*	GENEGO@GTP METABOLISM	GENEGO	0.486559	1.56155e-08
hsa-miR-145	GENEGO@GTP METABOLISM	GENEGO	0.446792	2.69882e-07
hsa-miR-199a-5p	GENEGO@GTP METABOLISM	GENEGO	0.41194	2.483e-06
hsa-miR-214	GENEGO@GTP METABOLISM	GENEGO	0.430162	8.01134e-07
hsa-miR-143	GENEGO@IMP BIOSYNTHESIS	GENEGO	-0.400617	4.86331e-06
hsa-miR-145	GENEGO@IMP BIOSYNTHESIS	GENEGO	-0.407767	3.18962e-06
hsa-miR-214	GENEGO@IMP BIOSYNTHESIS	GENEGO	-0.441372	3.87074e-07
hsa-miR-376a	GENEGO@IMP BIOSYNTHESIS	GENEGO	-0.402637	4.32085e-06
hsa-miR-376c	GENEGO@IMP BIOSYNTHESIS	GENEGO	-0.412192	2.44552e-06
hsa-miR-377	GENEGO@IMP BIOSYNTHESIS	GENEGO	-0.411456	2.5567e-06
hsa-miR-663	GENEGO@IMP BIOSYNTHESIS	GENEGO	0.411103	2.61159e-06
ebv-miR-BART16	GENEGO@INHIBITORY ACTION OF LIPOXIN A4 ON PDGF, EGF AND LTD4 SIGNALING	GENEGO	-0.4587	1.1958e-07
hsa-miR-17*	GENEGO@INHIBITORY ACTION OF LIPOXIN A4 ON PDGF, EGF AND LTD4 SIGNALING	GENEGO	-0.429432	8.39291e-07
hsa-miR-19b	GENEGO@INHIBITORY ACTION OF LIPOXIN A4 ON PDGF, EGF AND LTD4 SIGNALING	GENEGO	-0.431648	7.28544e-07
hsa-miR-92a	GENEGO@INHIBITORY ACTION OF LIPOXIN A4 ON PDGF, EGF AND LTD4 SIGNALING	GENEGO	-0.441806	3.7613e-07
hsa-miR-155	GENEGO@INHIBITORY ACTION OF LIPOXINS AND RESOLVIN E1 ON NEUTROPHIL FUNCTIONS	GENEGO	0.407396	3.26101e-06
hsa-miR-142-3p	GENEGO@INHIBITORY ACTION OF LIPOXINS ON SUPEROXIDE PRODUCTION IN NEUTROPHILS	GENEGO	0.547374	0
hsa-miR-142-5p	GENEGO@INHIBITORY ACTION OF LIPOXINS ON SUPEROXIDE PRODUCTION IN NEUTROPHILS	GENEGO	0.622999	0
hsa-miR-146a	GENEGO@INHIBITORY ACTION OF LIPOXINS ON SUPEROXIDE PRODUCTION IN NEUTROPHILS	GENEGO	0.499789	5.45495e-09
hsa-miR-146b-5p	GENEGO@INHIBITORY ACTION OF LIPOXINS ON SUPEROXIDE PRODUCTION IN NEUTROPHILS	GENEGO	0.412217	2.4418e-06
hsa-miR-150	GENEGO@INHIBITORY ACTION OF LIPOXINS ON SUPEROXIDE PRODUCTION IN NEUTROPHILS	GENEGO	0.541813	8.11901e-11
hsa-miR-155	GENEGO@INHIBITORY ACTION OF LIPOXINS ON SUPEROXIDE PRODUCTION IN NEUTROPHILS	GENEGO	0.653891	0
hsa-miR-223	GENEGO@INHIBITORY ACTION OF LIPOXINS ON SUPEROXIDE PRODUCTION IN NEUTROPHILS	GENEGO	0.472296	4.5411e-08
hsa-miR-1208	GENEGO@INTRACELLULAR CHOLESTEROL TRANSPORT IN CF	GENEGO	-0.423327	1.23356e-06
hsa-miR-136	GENEGO@INTRACELLULAR CHOLESTEROL TRANSPORT IN CF	GENEGO	0.400378	4.93164e-06
hsa-miR-152	GENEGO@INTRACELLULAR CHOLESTEROL TRANSPORT IN CF	GENEGO	0.400636	4.85796e-06
hsa-miR-17	GENEGO@INTRACELLULAR CHOLESTEROL TRANSPORT IN CF	GENEGO	-0.49617	7.32601e-09
hsa-miR-17*	GENEGO@INTRACELLULAR CHOLESTEROL TRANSPORT IN CF	GENEGO	-0.449989	2.1754e-07
hsa-miR-18a	GENEGO@INTRACELLULAR CHOLESTEROL TRANSPORT IN CF	GENEGO	-0.428834	8.71824e-07
hsa-miR-193b	GENEGO@INTRACELLULAR CHOLESTEROL TRANSPORT IN CF	GENEGO	0.416629	1.86689e-06
hsa-miR-19a	GENEGO@INTRACELLULAR CHOLESTEROL TRANSPORT IN CF	GENEGO	-0.44141	3.8611e-07
hsa-miR-19b	GENEGO@INTRACELLULAR CHOLESTEROL TRANSPORT IN CF	GENEGO	-0.488082	1.38819e-08
hsa-miR-214	GENEGO@INTRACELLULAR CHOLESTEROL TRANSPORT IN CF	GENEGO	0.400799	4.81177e-06
hsa-miR-22	GENEGO@INTRACELLULAR CHOLESTEROL TRANSPORT IN CF	GENEGO	0.454892	1.55646e-07
hsa-miR-25	GENEGO@INTRACELLULAR CHOLESTEROL TRANSPORT IN CF	GENEGO	-0.40141	4.64311e-06
hsa-miR-26a	GENEGO@INTRACELLULAR CHOLESTEROL TRANSPORT IN CF	GENEGO	0.440749	4.03308e-07
hsa-miR-29c	GENEGO@INTRACELLULAR CHOLESTEROL TRANSPORT IN CF	GENEGO	0.473076	4.2897e-08
hsa-miR-29c*	GENEGO@INTRACELLULAR CHOLESTEROL TRANSPORT IN CF	GENEGO	0.403304	4.15469e-06
hsa-miR-34a	GENEGO@INTRACELLULAR CHOLESTEROL TRANSPORT IN CF	GENEGO	0.493998	8.71953e-09
hsa-miR-663	GENEGO@INTRACELLULAR CHOLESTEROL TRANSPORT IN CF	GENEGO	-0.470987	4.99457e-08
hsa-miR-92a	GENEGO@INTRACELLULAR CHOLESTEROL TRANSPORT IN CF	GENEGO	-0.440504	4.0988e-07
hsa-miR-199a-5p	GENEGO@KERATAN SULFATE METABOLISM P.2	GENEGO	-0.418411	1.67343e-06
hsa-miR-214*	GENEGO@KERATAN SULFATE METABOLISM P.2	GENEGO	-0.414376	2.14218e-06
hsa-miR-26a	GENEGO@KERATAN SULFATE METABOLISM P.2	GENEGO	-0.403065	4.21355e-06
hsa-miR-521	GENEGO@KERATAN SULFATE METABOLISM P.2	GENEGO	0.428985	8.63494e-07
hsa-miR-135b	GENEGO@LEUCUNE, ISOLEUCINE AND VALINE METABOLISM.P.2	GENEGO	-0.432504	6.89606e-07
hsa-miR-29c	GENEGO@LEUCUNE, ISOLEUCINE AND VALINE METABOLISM.P.2	GENEGO	0.449385	2.26623e-07
hsa-miR-29c*	GENEGO@LEUCUNE, ISOLEUCINE AND VALINE METABOLISM.P.2	GENEGO	0.461715	9.68347e-08
hsa-miR-33b	GENEGO@LEUCUNE, ISOLEUCINE AND VALINE METABOLISM.P.2	GENEGO	0.443537	3.35374e-07
hsa-miR-29c	GENEGO@LEUKOTRIENE 4 BIOSYNTHESIS AND METABOLISM	GENEGO	0.457851	1.2686e-07
hsa-miR-29c*	GENEGO@LEUKOTRIENE 4 BIOSYNTHESIS AND METABOLISM	GENEGO	0.40941	2.89126e-06
hsa-let-7b	GENEGO@METHIONINE METABOLISM	GENEGO	-0.445533	2.9362e-07
hsa-let-7c	GENEGO@METHIONINE METABOLISM	GENEGO	-0.476859	3.24759e-08
hsa-miR-125b	GENEGO@METHIONINE METABOLISM	GENEGO	-0.423364	1.23066e-06
hsa-miR-127-3p	GENEGO@METHIONINE METABOLISM	GENEGO	-0.422867	1.26948e-06
hsa-miR-1301	GENEGO@METHIONINE METABOLISM	GENEGO	0.400478	4.90276e-06
hsa-miR-136*	GENEGO@METHIONINE METABOLISM	GENEGO	-0.408724	3.01249e-06
hsa-miR-143	GENEGO@METHIONINE METABOLISM	GENEGO	-0.416157	1.92161e-06
hsa-miR-143*	GENEGO@METHIONINE METABOLISM	GENEGO	-0.435865	5.55058e-07
hsa-miR-145	GENEGO@METHIONINE METABOLISM	GENEGO	-0.417001	1.82488e-06
hsa-miR-199a-5p	GENEGO@METHIONINE METABOLISM	GENEGO	-0.403172	4.18712e-06
hsa-miR-214	GENEGO@METHIONINE METABOLISM	GENEGO	-0.437363	5.03519e-07
hsa-miR-214*	GENEGO@METHIONINE METABOLISM	GENEGO	-0.451714	1.93486e-07
hsa-miR-299-3p	GENEGO@METHIONINE METABOLISM	GENEGO	-0.476274	3.39135e-08
hsa-miR-337-5p	GENEGO@METHIONINE METABOLISM	GENEGO	-0.486521	1.56609e-08
hsa-miR-33b*	GENEGO@METHIONINE METABOLISM	GENEGO	0.409152	2.93631e-06
hsa-miR-376a	GENEGO@METHIONINE METABOLISM	GENEGO	-0.443279	3.41171e-07
hsa-miR-376a*	GENEGO@METHIONINE METABOLISM	GENEGO	-0.460809	1.03198e-07
hsa-miR-376b	GENEGO@METHIONINE METABOLISM	GENEGO	-0.429684	8.25942e-07
hsa-miR-376c	GENEGO@METHIONINE METABOLISM	GENEGO	-0.467732	6.31595e-08
hsa-miR-377	GENEGO@METHIONINE METABOLISM	GENEGO	-0.492651	9.70463e-09
hsa-miR-379	GENEGO@METHIONINE METABOLISM	GENEGO	-0.471327	4.87287e-08
hsa-miR-381	GENEGO@METHIONINE METABOLISM	GENEGO	-0.488535	1.34022e-08
hsa-miR-382	GENEGO@METHIONINE METABOLISM	GENEGO	-0.434625	6.01485e-07
hsa-miR-409-5p	GENEGO@METHIONINE METABOLISM	GENEGO	-0.439138	4.48354e-07
hsa-miR-432	GENEGO@METHIONINE METABOLISM	GENEGO	-0.445086	3.02517e-07
hsa-miR-485-3p	GENEGO@METHIONINE METABOLISM	GENEGO	-0.426373	1.01881e-06
hsa-miR-542-5p	GENEGO@METHIONINE METABOLISM	GENEGO	-0.517784	1.11175e-09
hsa-miR-602	GENEGO@METHIONINE METABOLISM	GENEGO	0.410851	2.65149e-06
hsa-miR-758	GENEGO@METHIONINE METABOLISM	GENEGO	-0.436129	5.45611e-07
hsa-miR-99a	GENEGO@METHIONINE METABOLISM	GENEGO	-0.473674	4.10612e-08
hsa-miR-148a	GENEGO@MITOCHONDRIAL KETONE BODIES BIOSYNTHESIS AND METABOLISM	GENEGO	0.42536	1.08595e-06
hsa-miR-196a	GENEGO@MITOCHONDRIAL KETONE BODIES BIOSYNTHESIS AND METABOLISM	GENEGO	0.413677	2.23509e-06
hsa-miR-29c	GENEGO@MITOCHONDRIAL LONG CHAIN FATTY ACID BETA-OXIDATION	GENEGO	0.436154	5.4472e-07
hsa-miR-33b	GENEGO@N-GLYCAN BIOSYNTHESIS P1	GENEGO	0.410864	2.64948e-06
hsa-miR-425	GENEGO@N-GLYCAN BIOSYNTHESIS P1	GENEGO	0.401366	4.65509e-06
hcmv-miR-US4	GENEGO@N-GLYCAN BIOSYNTHESIS P2	GENEGO	-0.406936	3.35143e-06
hsa-miR-142-3p	GENEGO@NAD METABOLISM	GENEGO	0.445942	2.85695e-07
hsa-miR-142-5p	GENEGO@NAD METABOLISM	GENEGO	0.531153	2.55587e-10
hsa-miR-155	GENEGO@NAD METABOLISM	GENEGO	0.482902	2.06493e-08
hsa-miR-19b-1*	GENEGO@NAD METABOLISM	GENEGO	-0.438345	4.7225e-07
hsa-miR-136*	GENEGO@NEOLACTO-SERIES GSL METABOLISM P.1	GENEGO	-0.432189	7.03685e-07
hsa-miR-199b-5p	GENEGO@NEOLACTO-SERIES GSL METABOLISM P.1	GENEGO	-0.40496	3.76821e-06
hsa-miR-218	GENEGO@NEOLACTO-SERIES GSL METABOLISM P.1	GENEGO	-0.42074	1.44912e-06
hsa-miR-337-5p	GENEGO@NEOLACTO-SERIES GSL METABOLISM P.1	GENEGO	-0.400843	4.79941e-06
hsa-miR-377	GENEGO@NEOLACTO-SERIES GSL METABOLISM P.1	GENEGO	-0.427449	9.51838e-07
hsa-miR-654-3p	GENEGO@NEOLACTO-SERIES GSL METABOLISM P.1	GENEGO	-0.444595	3.12587e-07
hsa-miR-106b	GENEGO@NEOLACTO-SERIES GSL METABOLISM P.3	GENEGO	0.44372	3.3133e-07
hsa-miR-10a	GENEGO@NEOLACTO-SERIES GSL METABOLISM P.3	GENEGO	-0.457271	1.32061e-07
hsa-miR-10b	GENEGO@NEOLACTO-SERIES GSL METABOLISM P.3	GENEGO	-0.428274	9.03389e-07
hsa-miR-135b	GENEGO@NEOLACTO-SERIES GSL METABOLISM P.3	GENEGO	0.421017	1.42444e-06
hsa-miR-136*	GENEGO@NEOLACTO-SERIES GSL METABOLISM P.3	GENEGO	-0.415578	1.99083e-06
hsa-miR-139-5p	GENEGO@NEOLACTO-SERIES GSL METABOLISM P.3	GENEGO	-0.433523	6.45811e-07
hsa-miR-154	GENEGO@NEOLACTO-SERIES GSL METABOLISM P.3	GENEGO	-0.421721	1.36339e-06
hsa-miR-17	GENEGO@NEOLACTO-SERIES GSL METABOLISM P.3	GENEGO	0.433485	6.47385e-07
hsa-miR-17*	GENEGO@NEOLACTO-SERIES GSL METABOLISM P.3	GENEGO	0.595059	0
hsa-miR-18a	GENEGO@NEOLACTO-SERIES GSL METABOLISM P.3	GENEGO	0.47487	3.76112e-08
hsa-miR-18b	GENEGO@NEOLACTO-SERIES GSL METABOLISM P.3	GENEGO	0.406817	2.74978e-06
hsa-miR-199a-3p	GENEGO@NEOLACTO-SERIES GSL METABOLISM P.3	GENEGO	-0.428532	8.88715e-07
hsa-miR-199a-5p	GENEGO@NEOLACTO-SERIES GSL METABOLISM P.3	GENEGO	-0.486533	1.56458e-08
hsa-miR-199b-5p	GENEGO@NEOLACTO-SERIES GSL METABOLISM P.3	GENEGO	-0.466518	6.88979e-08
hsa-miR-19a	GENEGO@NEOLACTO-SERIES GSL METABOLISM P.3	GENEGO	0.494785	8.18827e-09
hsa-miR-19b	GENEGO@NEOLACTO-SERIES GSL METABOLISM P.3	GENEGO	0.522052	7.26101e-10
hsa-miR-214	GENEGO@NEOLACTO-SERIES GSL METABOLISM P.3	GENEGO	-0.444016	3.24876e-07
hsa-miR-214*	GENEGO@NEOLACTO-SERIES GSL METABOLISM P.3	GENEGO	-0.437463	5.00224e-07
hsa-miR-218	GENEGO@NEOLACTO-SERIES GSL METABOLISM P.3	GENEGO	-0.428891	8.68691e-07
hsa-miR-29c	GENEGO@NEOLACTO-SERIES GSL METABOLISM P.3	GENEGO	-0.47448	3.87055e-08
hsa-miR-29c*	GENEGO@NEOLACTO-SERIES GSL METABOLISM P.3	GENEGO	-0.407597	3.22211e-06
hsa-miR-337-5p	GENEGO@NEOLACTO-SERIES GSL METABOLISM P.3	GENEGO	-0.439956	4.24911e-07
hsa-miR-34a	GENEGO@NEOLACTO-SERIES GSL METABOLISM P.3	GENEGO	-0.431131	7.53025e-07
hsa-miR-34a*	GENEGO@NEOLACTO-SERIES GSL METABOLISM P.3	GENEGO	-0.407094	3.3202e-06
hsa-miR-376a	GENEGO@NEOLACTO-SERIES GSL METABOLISM P.3	GENEGO	-0.487301	1.47461e-08
hsa-miR-376c	GENEGO@NEOLACTO-SERIES GSL METABOLISM P.3	GENEGO	-0.4915	1.06288e-08
hsa-miR-377	GENEGO@NEOLACTO-SERIES GSL METABOLISM P.3	GENEGO	-0.500526	5.13327e-09
hsa-miR-379	GENEGO@NEOLACTO-SERIES GSL METABOLISM P.3	GENEGO	-0.414993	2.06321e-06
hsa-miR-381	GENEGO@NEOLACTO-SERIES GSL METABOLISM P.3	GENEGO	-0.418738	1.64002e-06
hsa-miR-409-5p	GENEGO@NEOLACTO-SERIES GSL METABOLISM P.3	GENEGO	-0.411393	2.56642e-06
hsa-miR-410	GENEGO@NEOLACTO-SERIES GSL METABOLISM P.3	GENEGO	-0.431899	7.1688e-07
hsa-miR-495	GENEGO@NEOLACTO-SERIES GSL METABOLISM P.3	GENEGO	-0.406987	3.34141e-06
hsa-miR-500*	GENEGO@NEOLACTO-SERIES GSL METABOLISM P.3	GENEGO	0.424183	1.16922e-06
hsa-miR-501-5p	GENEGO@NEOLACTO-SERIES GSL METABOLISM P.3	GENEGO	0.429312	8.45704e-07
hsa-miR-516a-5p	GENEGO@NEOLACTO-SERIES GSL METABOLISM P.3	GENEGO	0.492368	9.92462e-09
hsa-miR-517c	GENEGO@NEOLACTO-SERIES GSL METABOLISM P.3	GENEGO	0.417668	1.75165e-06
hsa-miR-521	GENEGO@NEOLACTO-SERIES GSL METABOLISM P.3	GENEGO	0.458832	1.18484e-07
hsa-miR-654-3p	GENEGO@NEOLACTO-SERIES GSL METABOLISM P.3	GENEGO	-0.46045	1.05825e-07
hsa-miR-92a	GENEGO@NEOLACTO-SERIES GSL METABOLISM P.3	GENEGO	0.513227	1.70652e-09
hsa-miR-93	GENEGO@NEOLACTO-SERIES GSL METABOLISM P.3	GENEGO	0.41454	2.12095e-06
hsa-miR-29c	GENEGO@NIACIN-HDL METABOLISM	GENEGO	0.442606	3.56753e-07
hsa-miR-135b	GENEGO@PEROXISOMAL BRANCHED CHAIN FATTY ACID OXIDATION	GENEGO	-0.462622	9.08469e-08
hsa-miR-17	GENEGO@PEROXISOMAL BRANCHED CHAIN FATTY ACID OXIDATION	GENEGO	-0.425095	1.10415e-06
hsa-miR-17*	GENEGO@PEROXISOMAL BRANCHED CHAIN FATTY ACID OXIDATION	GENEGO	-0.401202	4.69985e-06
hsa-miR-18a	GENEGO@PEROXISOMAL BRANCHED CHAIN FATTY ACID OXIDATION	GENEGO	-0.402493	4.35773e-06
hsa-miR-29c	GENEGO@PEROXISOMAL BRANCHED CHAIN FATTY ACID OXIDATION	GENEGO	0.515978	1.32129e-09
hsa-miR-29c*	GENEGO@PEROXISOMAL BRANCHED CHAIN FATTY ACID OXIDATION	GENEGO	0.517558	1.13634e-09
hsa-miR-33b	GENEGO@PEROXISOMAL BRANCHED CHAIN FATTY ACID OXIDATION	GENEGO	0.402008	4.48336e-06
hsa-miR-34a	GENEGO@PEROXISOMAL BRANCHED CHAIN FATTY ACID OXIDATION	GENEGO	0.411367	2.57032e-06
hsa-miR-375	GENEGO@PEROXISOMAL BRANCHED CHAIN FATTY ACID OXIDATION	GENEGO	0.46833	6.05051e-08
hsa-miR-135b	GENEGO@PEROXYSOMAL STRAIGHT-CHAIN FATTY ACID BETA-OXIDATION	GENEGO	-0.487415	1.46176e-08
hsa-miR-17	GENEGO@PEROXYSOMAL STRAIGHT-CHAIN FATTY ACID BETA-OXIDATION	GENEGO	-0.495345	7.82863e-09
hsa-miR-17*	GENEGO@PEROXYSOMAL STRAIGHT-CHAIN FATTY ACID BETA-OXIDATION	GENEGO	-0.497863	6.38676e-09
hsa-miR-18a	GENEGO@PEROXYSOMAL STRAIGHT-CHAIN FATTY ACID BETA-OXIDATION	GENEGO	-0.505964	3.24677e-09
hsa-miR-193b	GENEGO@PEROXYSOMAL STRAIGHT-CHAIN FATTY ACID BETA-OXIDATION	GENEGO	0.400132	5.00272e-06
hsa-miR-199a-5p	GENEGO@PEROXYSOMAL STRAIGHT-CHAIN FATTY ACID BETA-OXIDATION	GENEGO	0.478345	2.90829e-08
hsa-miR-19a	GENEGO@PEROXYSOMAL STRAIGHT-CHAIN FATTY ACID BETA-OXIDATION	GENEGO	-0.487446	1.45821e-08
hsa-miR-19b	GENEGO@PEROXYSOMAL STRAIGHT-CHAIN FATTY ACID BETA-OXIDATION	GENEGO	-0.509413	2.40459e-09
hsa-miR-26a	GENEGO@PEROXYSOMAL STRAIGHT-CHAIN FATTY ACID BETA-OXIDATION	GENEGO	0.483172	2.02296e-08
hsa-miR-29c	GENEGO@PEROXYSOMAL STRAIGHT-CHAIN FATTY ACID BETA-OXIDATION	GENEGO	0.499544	5.56626e-09
hsa-miR-29c*	GENEGO@PEROXYSOMAL STRAIGHT-CHAIN FATTY ACID BETA-OXIDATION	GENEGO	0.505989	3.23976e-09
hsa-miR-34a	GENEGO@PEROXYSOMAL STRAIGHT-CHAIN FATTY ACID BETA-OXIDATION	GENEGO	0.422987	1.26003e-06
hsa-miR-375	GENEGO@PEROXYSOMAL STRAIGHT-CHAIN FATTY ACID BETA-OXIDATION	GENEGO	0.457504	1.29945e-07
hsa-miR-376a	GENEGO@PEROXYSOMAL STRAIGHT-CHAIN FATTY ACID BETA-OXIDATION	GENEGO	0.400541	4.88479e-06
hsa-miR-376c	GENEGO@PEROXYSOMAL STRAIGHT-CHAIN FATTY ACID BETA-OXIDATION	GENEGO	0.406792	3.38041e-06
hsa-miR-663	GENEGO@PEROXYSOMAL STRAIGHT-CHAIN FATTY ACID BETA-OXIDATION	GENEGO	-0.427103	9.72908e-07
hsa-miR-9*	GENEGO@PEROXYSOMAL STRAIGHT-CHAIN FATTY ACID BETA-OXIDATION	GENEGO	-0.400535	4.88659e-06
hsa-miR-92a	GENEGO@PEROXYSOMAL STRAIGHT-CHAIN FATTY ACID BETA-OXIDATION	GENEGO	-0.502212	4.46135e-09
hsa-miR-17*	GENEGO@REGULATION OF LIPID METABOLISM_REGULATION OF ACETYL-COA CARBOXYLASE 1 ACTIVITY IN LIPOGENIC TISSUE	GENEGO	-0.420815	1.44235e-06
hsa-miR-193a-3p	GENEGO@REGULATION OF LIPID METABOLISM_REGULATION OF ACETYL-COA CARBOXYLASE 1 ACTIVITY IN LIPOGENIC TISSUE	GENEGO	0.420299	1.48924e-06
hsa-miR-193b	GENEGO@REGULATION OF LIPID METABOLISM_REGULATION OF ACETYL-COA CARBOXYLASE 1 ACTIVITY IN LIPOGENIC TISSUE	GENEGO	0.532268	2.20251e-10
hsa-miR-19a	GENEGO@REGULATION OF LIPID METABOLISM_REGULATION OF ACETYL-COA CARBOXYLASE 1 ACTIVITY IN LIPOGENIC TISSUE	GENEGO	-0.404853	3.79213e-06
hsa-miR-19b	GENEGO@REGULATION OF LIPID METABOLISM_REGULATION OF ACETYL-COA CARBOXYLASE 1 ACTIVITY IN LIPOGENIC TISSUE	GENEGO	-0.412972	2.33272e-06
hsa-miR-29c	GENEGO@REGULATION OF LIPID METABOLISM_REGULATION OF ACETYL-COA CARBOXYLASE 1 ACTIVITY IN LIPOGENIC TISSUE	GENEGO	0.408296	3.09055e-06
hsa-miR-29c*	GENEGO@REGULATION OF LIPID METABOLISM_REGULATION OF ACETYL-COA CARBOXYLASE 1 ACTIVITY IN LIPOGENIC TISSUE	GENEGO	0.405923	3.55934e-06
hsa-miR-375	GENEGO@REGULATION OF LIPID METABOLISM_REGULATION OF ACETYL-COA CARBOXYLASE 1 ACTIVITY IN LIPOGENIC TISSUE	GENEGO	0.479868	2.59547e-08
hsa-miR-193a-3p	GENEGO@REGULATION OF LIPID METABOLISM_REGULATION OF ACETYL-COA CARBOXYLASE 2 ACTIVITY IN MUSCLE	GENEGO	0.410644	2.68484e-06
hsa-miR-193b	GENEGO@REGULATION OF LIPID METABOLISM_REGULATION OF ACETYL-COA CARBOXYLASE 2 ACTIVITY IN MUSCLE	GENEGO	0.434826	5.93699e-07
hsa-miR-29c	GENEGO@REGULATION OF LIPID METABOLISM_REGULATION OF ACETYL-COA CARBOXYLASE 2 ACTIVITY IN MUSCLE	GENEGO	0.428135	9.11358e-07
hsa-miR-29c*	GENEGO@REGULATION OF LIPID METABOLISM_REGULATION OF ACETYL-COA CARBOXYLASE 2 ACTIVITY IN MUSCLE	GENEGO	0.414458	2.13154e-06
hsa-miR-33b	GENEGO@REGULATION OF LIPID METABOLISM_REGULATION OF FATTY ACID SYNTHASE ACTIVITY IN HEPATOCYTES	GENEGO	0.482367	2.15033e-08
hsa-miR-425	GENEGO@REGULATION OF LIPID METABOLISM_REGULATION OF FATTY ACID SYNTHASE ACTIVITY IN HEPATOCYTES	GENEGO	0.488145	1.38143e-08
hsa-miR-934	GENEGO@REGULATION OF LIPID METABOLISM_REGULATION OF FATTY ACID SYNTHASE ACTIVITY IN HEPATOCYTES	GENEGO	-0.431597	7.30899e-07
hsa-miR-17*	GENEGO@RIBOFLAVIN METABOLISM	GENEGO	-0.412903	2.34252e-06
hsa-miR-19b	GENEGO@RIBOFLAVIN METABOLISM	GENEGO	-0.414282	2.15452e-06
hsa-miR-92a	GENEGO@RIBOFLAVIN METABOLISM	GENEGO	-0.412299	2.42976e-06
hsa-miR-135b	GENEGO@SATURATED FATTY ACID BIOSYNTHESIS	GENEGO	-0.468626	5.92315e-08
hsa-miR-29c*	GENEGO@SATURATED FATTY ACID BIOSYNTHESIS	GENEGO	0.402921	4.24956e-06
hsa-miR-425	GENEGO@SATURATED FATTY ACID BIOSYNTHESIS	GENEGO	0.47229	4.54318e-08
hsa-miR-455-5p	GENEGO@SATURATED FATTY ACID BIOSYNTHESIS	GENEGO	-0.40822	3.10452e-06
hsa-miR-299-3p	GENEGO@SELENOAMINOACIDS AND TAURINE, HYPOTAURINE METABOLISM	GENEGO	-0.426732	9.96003e-07
hsa-miR-379	GENEGO@SELENOAMINOACIDS AND TAURINE, HYPOTAURINE METABOLISM	GENEGO	-0.409939	2.80101e-06
hsa-miR-503	GENEGO@SELENOAMINOACIDS AND TAURINE, HYPOTAURINE METABOLISM	GENEGO	-0.407904	2.57111e-06
hsa-miR-542-5p	GENEGO@SELENOAMINOACIDS AND TAURINE, HYPOTAURINE METABOLISM	GENEGO	-0.449876	2.19216e-07
hsa-miR-150	GENEGO@SEROTONIN - MELATONIN BIOSYNTHESIS AND METABOLISM	GENEGO	0.407313	2.66679e-06
hsa-miR-29c	GENEGO@SEROTONIN - MELATONIN BIOSYNTHESIS AND METABOLISM	GENEGO	0.459273	1.149e-07
hsa-miR-140-3p	GENEGO@SIGNAL TRANSDUCTION_CALCIUM SIGNALING	GENEGO	0.421105	1.41667e-06
hsa-miR-142-5p	GENEGO@SIGNAL TRANSDUCTION_IP3 SIGNALING	GENEGO	0.45206	1.88973e-07
hsa-miR-150	GENEGO@SIGNAL TRANSDUCTION_IP3 SIGNALING	GENEGO	0.471336	3.29173e-08
hsa-miR-155	GENEGO@SIGNAL TRANSDUCTION_IP3 SIGNALING	GENEGO	0.438773	4.59207e-07
hsa-miR-1246	GENEGO@SPHINGOLIPID METABOLISM	GENEGO	-0.490102	1.18609e-08
hsa-miR-1290	GENEGO@SPHINGOLIPID METABOLISM	GENEGO	-0.473637	4.11749e-08
hsa-miR-26a	GENEGO@SPHINGOLIPID METABOLISM	GENEGO	0.43402	6.25428e-07
hsa-miR-29c	GENEGO@SPHINGOLIPID METABOLISM	GENEGO	0.452702	1.8087e-07
hsa-miR-1246	GENEGO@SPHINGOLIPID METABOLISM / HUMAN VERSION	GENEGO	-0.487138	1.49336e-08
hsa-miR-1290	GENEGO@SPHINGOLIPID METABOLISM / HUMAN VERSION	GENEGO	-0.469306	5.6401e-08
hsa-miR-26a	GENEGO@SPHINGOLIPID METABOLISM / HUMAN VERSION	GENEGO	0.41464	2.10799e-06
hsa-miR-29c	GENEGO@SPHINGOLIPID METABOLISM / HUMAN VERSION	GENEGO	0.462508	9.15756e-08
hsa-miR-106b	GENEGO@TRANSCRIPTION_CREB PATHWAY	GENEGO	-0.4302	7.99206e-07
hsa-miR-1208	GENEGO@TRANSPORT_INTRACELLULAR CHOLESTEROL TRANSPORT IN NORM	GENEGO	-0.423327	1.23356e-06
hsa-miR-136	GENEGO@TRANSPORT_INTRACELLULAR CHOLESTEROL TRANSPORT IN NORM	GENEGO	0.400378	4.93164e-06
hsa-miR-152	GENEGO@TRANSPORT_INTRACELLULAR CHOLESTEROL TRANSPORT IN NORM	GENEGO	0.400636	4.85796e-06
hsa-miR-17	GENEGO@TRANSPORT_INTRACELLULAR CHOLESTEROL TRANSPORT IN NORM	GENEGO	-0.49617	7.32601e-09
hsa-miR-17*	GENEGO@TRANSPORT_INTRACELLULAR CHOLESTEROL TRANSPORT IN NORM	GENEGO	-0.449989	2.1754e-07
hsa-miR-18a	GENEGO@TRANSPORT_INTRACELLULAR CHOLESTEROL TRANSPORT IN NORM	GENEGO	-0.428834	8.71824e-07
hsa-miR-193b	GENEGO@TRANSPORT_INTRACELLULAR CHOLESTEROL TRANSPORT IN NORM	GENEGO	0.416629	1.86689e-06
hsa-miR-19a	GENEGO@TRANSPORT_INTRACELLULAR CHOLESTEROL TRANSPORT IN NORM	GENEGO	-0.44141	3.8611e-07
hsa-miR-19b	GENEGO@TRANSPORT_INTRACELLULAR CHOLESTEROL TRANSPORT IN NORM	GENEGO	-0.488082	1.38819e-08
hsa-miR-214	GENEGO@TRANSPORT_INTRACELLULAR CHOLESTEROL TRANSPORT IN NORM	GENEGO	0.400799	4.81177e-06
hsa-miR-22	GENEGO@TRANSPORT_INTRACELLULAR CHOLESTEROL TRANSPORT IN NORM	GENEGO	0.454892	1.55646e-07
hsa-miR-25	GENEGO@TRANSPORT_INTRACELLULAR CHOLESTEROL TRANSPORT IN NORM	GENEGO	-0.40141	4.64311e-06
hsa-miR-26a	GENEGO@TRANSPORT_INTRACELLULAR CHOLESTEROL TRANSPORT IN NORM	GENEGO	0.440749	4.03308e-07
hsa-miR-29c	GENEGO@TRANSPORT_INTRACELLULAR CHOLESTEROL TRANSPORT IN NORM	GENEGO	0.473076	4.2897e-08
hsa-miR-29c*	GENEGO@TRANSPORT_INTRACELLULAR CHOLESTEROL TRANSPORT IN NORM	GENEGO	0.403304	4.15469e-06
hsa-miR-34a	GENEGO@TRANSPORT_INTRACELLULAR CHOLESTEROL TRANSPORT IN NORM	GENEGO	0.493998	8.71953e-09
hsa-miR-663	GENEGO@TRANSPORT_INTRACELLULAR CHOLESTEROL TRANSPORT IN NORM	GENEGO	-0.470987	4.99457e-08
hsa-miR-92a	GENEGO@TRANSPORT_INTRACELLULAR CHOLESTEROL TRANSPORT IN NORM	GENEGO	-0.440504	4.0988e-07
hsa-miR-142-3p	GENEGO@TRYPTOPHAN METABOLISM/ RODENT VERSION	GENEGO	0.411852	2.49625e-06
hsa-miR-142-5p	GENEGO@TRYPTOPHAN METABOLISM/ RODENT VERSION	GENEGO	0.503648	3.95455e-09
hsa-miR-19b-1*	GENEGO@TRYPTOPHAN METABOLISM/ RODENT VERSION	GENEGO	-0.453262	1.74071e-07
hsa-miR-29c	GENEGO@TRYPTOPHAN METABOLISM/ RODENT VERSION	GENEGO	0.428891	8.68691e-07
hsa-miR-29c*	GENEGO@TRYPTOPHAN METABOLISM/ RODENT VERSION	GENEGO	0.412966	2.33361e-06
hsa-miR-10a	GENEGO@UMP BIOSYNTHESIS	GENEGO	-0.462263	9.31736e-08
hsa-miR-10b	GENEGO@UMP BIOSYNTHESIS	GENEGO	-0.432957	6.69803e-07
hsa-miR-10b*	GENEGO@UMP BIOSYNTHESIS	GENEGO	-0.401467	4.62774e-06
hsa-miR-125b	GENEGO@UMP BIOSYNTHESIS	GENEGO	-0.451795	1.9241e-07
hsa-miR-127-3p	GENEGO@UMP BIOSYNTHESIS	GENEGO	-0.40287	4.26215e-06
hsa-miR-136*	GENEGO@UMP BIOSYNTHESIS	GENEGO	-0.49437	8.46489e-09
hsa-miR-139-5p	GENEGO@UMP BIOSYNTHESIS	GENEGO	-0.410071	2.77887e-06
hsa-miR-143	GENEGO@UMP BIOSYNTHESIS	GENEGO	-0.415836	1.9597e-06
hsa-miR-145*	GENEGO@UMP BIOSYNTHESIS	GENEGO	-0.449391	2.26526e-07
hsa-miR-152	GENEGO@UMP BIOSYNTHESIS	GENEGO	-0.414074	2.1819e-06
hsa-miR-154	GENEGO@UMP BIOSYNTHESIS	GENEGO	-0.435355	5.73717e-07
hsa-miR-154*	GENEGO@UMP BIOSYNTHESIS	GENEGO	-0.415849	1.95819e-06
hsa-miR-17*	GENEGO@UMP BIOSYNTHESIS	GENEGO	0.439371	4.41559e-07
hsa-miR-18a	GENEGO@UMP BIOSYNTHESIS	GENEGO	0.4107	2.6757e-06
hsa-miR-199a-3p	GENEGO@UMP BIOSYNTHESIS	GENEGO	-0.485596	1.68148e-08
hsa-miR-199a-5p	GENEGO@UMP BIOSYNTHESIS	GENEGO	-0.508085	2.70204e-09
hsa-miR-199b-5p	GENEGO@UMP BIOSYNTHESIS	GENEGO	-0.485652	1.67419e-08
hsa-miR-19a	GENEGO@UMP BIOSYNTHESIS	GENEGO	0.42366	1.2081e-06
hsa-miR-19b	GENEGO@UMP BIOSYNTHESIS	GENEGO	0.462634	9.07663e-08
hsa-miR-214	GENEGO@UMP BIOSYNTHESIS	GENEGO	-0.497315	6.6775e-09
hsa-miR-214*	GENEGO@UMP BIOSYNTHESIS	GENEGO	-0.509539	2.37799e-09
hsa-miR-299-3p	GENEGO@UMP BIOSYNTHESIS	GENEGO	-0.404985	3.76261e-06
hsa-miR-299-5p	GENEGO@UMP BIOSYNTHESIS	GENEGO	-0.437942	4.84847e-07
hsa-miR-337-5p	GENEGO@UMP BIOSYNTHESIS	GENEGO	-0.472787	4.38138e-08
hsa-miR-34c-5p	GENEGO@UMP BIOSYNTHESIS	GENEGO	-0.409876	2.81161e-06
hsa-miR-369-5p	GENEGO@UMP BIOSYNTHESIS	GENEGO	-0.408957	2.97081e-06
hsa-miR-371-5p	GENEGO@UMP BIOSYNTHESIS	GENEGO	0.417511	1.76867e-06
hsa-miR-376a	GENEGO@UMP BIOSYNTHESIS	GENEGO	-0.483204	2.01813e-08
hsa-miR-376b	GENEGO@UMP BIOSYNTHESIS	GENEGO	-0.436507	5.32382e-07
hsa-miR-376c	GENEGO@UMP BIOSYNTHESIS	GENEGO	-0.489851	1.20967e-08
hsa-miR-377	GENEGO@UMP BIOSYNTHESIS	GENEGO	-0.514751	1.48254e-09
hsa-miR-379	GENEGO@UMP BIOSYNTHESIS	GENEGO	-0.503679	3.94406e-09
hsa-miR-381	GENEGO@UMP BIOSYNTHESIS	GENEGO	-0.41724	1.7983e-06
hsa-miR-382	GENEGO@UMP BIOSYNTHESIS	GENEGO	-0.406666	3.4058e-06
hsa-miR-409-5p	GENEGO@UMP BIOSYNTHESIS	GENEGO	-0.472673	4.41775e-08
hsa-miR-410	GENEGO@UMP BIOSYNTHESIS	GENEGO	-0.481913	2.22528e-08
hsa-miR-432	GENEGO@UMP BIOSYNTHESIS	GENEGO	-0.416201	1.91644e-06
hsa-miR-495	GENEGO@UMP BIOSYNTHESIS	GENEGO	-0.497177	6.75295e-09
hsa-miR-542-3p	GENEGO@UMP BIOSYNTHESIS	GENEGO	-0.411644	2.52774e-06
hsa-miR-542-5p	GENEGO@UMP BIOSYNTHESIS	GENEGO	-0.441718	3.78326e-07
hsa-miR-654-3p	GENEGO@UMP BIOSYNTHESIS	GENEGO	-0.513127	1.72233e-09
hsa-miR-663	GENEGO@UMP BIOSYNTHESIS	GENEGO	0.407912	3.1622e-06
hsa-miR-758	GENEGO@UMP BIOSYNTHESIS	GENEGO	-0.4525	1.83376e-07
hsa-miR-92a	GENEGO@UMP BIOSYNTHESIS	GENEGO	0.480359	2.50164e-08
hsa-miR-143*	GENEGO@VITAMIN D2 (ERGOCALCIFEROL) METABOLISM	GENEGO	-0.413816	2.21638e-06
hsa-miR-379	GENEGO@VITAMIN D2 (ERGOCALCIFEROL) METABOLISM	GENEGO	-0.415912	1.95067e-06
hsa-miR-143*	GENEGO@VITAMIN D3 METABOLIC C-23 AND C-24 PATHWAYS	GENEGO	-0.465416	7.45278e-08
hsa-miR-145	GENEGO@VITAMIN D3 METABOLIC C-23 AND C-24 PATHWAYS	GENEGO	-0.430143	8.021e-07
hsa-miR-17*	GENEGO@VITAMIN D3 METABOLIC C-23 AND C-24 PATHWAYS	GENEGO	0.429564	8.32258e-07
hsa-miR-199a-5p	GENEGO@VITAMIN D3 METABOLIC C-23 AND C-24 PATHWAYS	GENEGO	-0.403304	4.15469e-06
hsa-miR-17	GENEGO@WTCFTR AND DELTA508-CFTR TRAFFIC / GENERIC SCHEMA (NORM AND CF)	GENEGO	-0.400145	4.99905e-06
hsa-miR-199a-5p	GENEGO@WTCFTR AND DELTA508-CFTR TRAFFIC / GENERIC SCHEMA (NORM AND CF)	GENEGO	0.417567	1.76252e-06
hsa-miR-29c	GENEGO@WTCFTR AND DELTA508-CFTR TRAFFIC / GENERIC SCHEMA (NORM AND CF)	GENEGO	0.405501	3.64942e-06
hsa-miR-29c*	GENEGO@WTCFTR AND DELTA508-CFTR TRAFFIC / GENERIC SCHEMA (NORM AND CF)	GENEGO	0.403361	4.14087e-06
hsa-miR-375	GENEGO@WTCFTR AND DELTA508-CFTR TRAFFIC / GENERIC SCHEMA (NORM AND CF)	GENEGO	0.436689	5.26098e-07
hsa-miR-663	GENEGO@WTCFTR AND DELTA508-CFTR TRAFFIC / GENERIC SCHEMA (NORM AND CF)	GENEGO	-0.427311	9.60213e-07
hsa-miR-92a	GENEGO@WTCFTR AND DELTA508-CFTR TRAFFIC / GENERIC SCHEMA (NORM AND CF)	GENEGO	-0.415471	2.00388e-06
hsa-miR-29c*	GENEGO@WTCFTR AND DELTAF508 TRAFFIC / LATE ENDOSOME AND LYSOSOME (NORM AND CF)	GENEGO	0.401416	4.6414e-06
hsa-miR-1182	GENEGO@WTCFTR AND DELTAF508 TRAFFIC / MEMBRANE EXPRESSION (NORM AND CF)	GENEGO	-0.454187	1.63373e-07
hsa-miR-1183	GENEGO@WTCFTR AND DELTAF508 TRAFFIC / MEMBRANE EXPRESSION (NORM AND CF)	GENEGO	-0.446861	2.68631e-07
hsa-miR-526b	GENEGO@WTCFTR AND DELTAF508 TRAFFIC / MEMBRANE EXPRESSION (NORM AND CF)	GENEGO	-0.463541	8.51375e-08
hsa-miR-623	GENEGO@WTCFTR AND DELTAF508 TRAFFIC / MEMBRANE EXPRESSION (NORM AND CF)	GENEGO	-0.466077	7.10994e-08
hsa-miR-760	GENEGO@WTCFTR AND DELTAF508 TRAFFIC / MEMBRANE EXPRESSION (NORM AND CF)	GENEGO	-0.421772	1.35913e-06
hsa-miR-1183	GENEGO@ DEVELOPMENT_MEMBRANE-BOUND ESR1: INTERACTION WITH GROWTH FACTORS SIGNALING	GENEGO	-0.406452	3.44938e-06
hsa-miR-193a-3p	GENEGO@ DEVELOPMENT_MEMBRANE-BOUND ESR1: INTERACTION WITH GROWTH FACTORS SIGNALING	GENEGO	0.400736	4.82948e-06
hsa-miR-24	GENEGO@ DEVELOPMENT_TGF-BETA RECEPTOR SIGNALING	GENEGO	0.445501	2.94239e-07
hsa-miR-130b	GENEGO@ IMMUNE RESPONSE _ALTERNATIVE COMPLEMENT PATHWAY	GENEGO	-0.401832	4.5299e-06
hsa-miR-142-5p	GENEGO@ IMMUNE RESPONSE _ALTERNATIVE COMPLEMENT PATHWAY	GENEGO	0.412551	2.39304e-06
hsa-miR-150	GENEGO@ IMMUNE RESPONSE _ALTERNATIVE COMPLEMENT PATHWAY	GENEGO	0.441743	2.80749e-07
hsa-miR-29c	GENEGO@ IMMUNE RESPONSE _ALTERNATIVE COMPLEMENT PATHWAY	GENEGO	0.414093	2.17939e-06
hsa-miR-301b	GENEGO@ IMMUNE RESPONSE _ALTERNATIVE COMPLEMENT PATHWAY	GENEGO	-0.457781	1.27471e-07
hsa-miR-93	GENEGO@ IMMUNE RESPONSE _ALTERNATIVE COMPLEMENT PATHWAY	GENEGO	-0.429312	8.45704e-07
hsa-miR-142-3p	GENEGO@ IMMUNE RESPONSE _ANTIVIRAL ACTIONS OF INTERFERONS	GENEGO	0.560692	0
hsa-miR-142-5p	GENEGO@ IMMUNE RESPONSE _ANTIVIRAL ACTIONS OF INTERFERONS	GENEGO	0.71088	0
hsa-miR-145	GENEGO@ IMMUNE RESPONSE _ANTIVIRAL ACTIONS OF INTERFERONS	GENEGO	-0.417989	1.71743e-06
hsa-miR-146b-5p	GENEGO@ IMMUNE RESPONSE _ANTIVIRAL ACTIONS OF INTERFERONS	GENEGO	0.422143	1.32808e-06
hsa-miR-150	GENEGO@ IMMUNE RESPONSE _ANTIVIRAL ACTIONS OF INTERFERONS	GENEGO	0.529549	2.55362e-10
hsa-miR-155	GENEGO@ IMMUNE RESPONSE _ANTIVIRAL ACTIONS OF INTERFERONS	GENEGO	0.725967	0
hsa-miR-361-3p	GENEGO@ IMMUNE RESPONSE _ANTIVIRAL ACTIONS OF INTERFERONS	GENEGO	0.420431	1.47709e-06
hsa-miR-361-5p	GENEGO@ IMMUNE RESPONSE _ANTIVIRAL ACTIONS OF INTERFERONS	GENEGO	-0.406496	3.44037e-06
hsa-miR-142-3p	GENEGO@ IMMUNE RESPONSE _CXCR4 SIGNALING VIA SECOND MESSENGER	GENEGO	0.584875	0
hsa-miR-142-5p	GENEGO@ IMMUNE RESPONSE _CXCR4 SIGNALING VIA SECOND MESSENGER	GENEGO	0.636626	0
hsa-miR-146a	GENEGO@ IMMUNE RESPONSE _CXCR4 SIGNALING VIA SECOND MESSENGER	GENEGO	0.523254	6.40427e-10
hsa-miR-146b-5p	GENEGO@ IMMUNE RESPONSE _CXCR4 SIGNALING VIA SECOND MESSENGER	GENEGO	0.510508	2.18187e-09
hsa-miR-150	GENEGO@ IMMUNE RESPONSE _CXCR4 SIGNALING VIA SECOND MESSENGER	GENEGO	0.671919	1.31025e-17
hsa-miR-155	GENEGO@ IMMUNE RESPONSE _CXCR4 SIGNALING VIA SECOND MESSENGER	GENEGO	0.673989	0
hsa-miR-223	GENEGO@ IMMUNE RESPONSE _CXCR4 SIGNALING VIA SECOND MESSENGER	GENEGO	0.493633	8.97684e-09
hsa-miR-142-3p	GENEGO@ IMMUNE RESPONSE _FUNCTION MEF2 IN T LYMPHOCYTES	GENEGO	0.457208	1.32638e-07
hsa-miR-142-5p	GENEGO@ IMMUNE RESPONSE _FUNCTION MEF2 IN T LYMPHOCYTES	GENEGO	0.526055	4.72295e-10
hsa-miR-150	GENEGO@ IMMUNE RESPONSE _FUNCTION MEF2 IN T LYMPHOCYTES	GENEGO	0.576479	2.4472e-12
hsa-miR-155	GENEGO@ IMMUNE RESPONSE _FUNCTION MEF2 IN T LYMPHOCYTES	GENEGO	0.521208	7.91699e-10
hsa-miR-142-5p	GENEGO@ IMMUNE RESPONSE _IFN ALPHA/BETA SIGNALING PATHWAY	GENEGO	0.495125	7.96826e-09
hsa-miR-145	GENEGO@ IMMUNE RESPONSE _IFN ALPHA/BETA SIGNALING PATHWAY	GENEGO	-0.479163	2.73606e-08
hsa-miR-155	GENEGO@ IMMUNE RESPONSE _IFN ALPHA/BETA SIGNALING PATHWAY	GENEGO	0.544994	2.65436e-12
hsa-miR-199a-5p	GENEGO@ IMMUNE RESPONSE _IFN ALPHA/BETA SIGNALING PATHWAY	GENEGO	-0.442297	3.64114e-07
hsa-miR-142-5p	GENEGO@ IMMUNE RESPONSE _IFN GAMMA SIGNALING PATHWAY	GENEGO	0.413721	2.22912e-06
hsa-miR-155	GENEGO@ IMMUNE RESPONSE _IFN GAMMA SIGNALING PATHWAY	GENEGO	0.420651	1.45706e-06
hsa-miR-142-3p	GENEGO@ IMMUNE RESPONSE _IL9 SIGNALING PATHWAY	GENEGO	0.42643	1.01518e-06
hsa-miR-142-5p	GENEGO@ IMMUNE RESPONSE _IL9 SIGNALING PATHWAY	GENEGO	0.490858	1.11792e-08
hsa-miR-146a	GENEGO@ IMMUNE RESPONSE _IL9 SIGNALING PATHWAY	GENEGO	0.463685	8.42698e-08
hsa-miR-146b-5p	GENEGO@ IMMUNE RESPONSE _IL9 SIGNALING PATHWAY	GENEGO	0.410524	2.70422e-06
hsa-miR-150	GENEGO@ IMMUNE RESPONSE _IL9 SIGNALING PATHWAY	GENEGO	0.490905	7.1063e-09
hsa-miR-155	GENEGO@ IMMUNE RESPONSE _IL9 SIGNALING PATHWAY	GENEGO	0.545574	0
hsa-miR-142-3p	GENEGO@ IMMUNE RESPONSE _MURINE NKG2D SIGNALING	GENEGO	0.525061	5.27339e-10
hsa-miR-142-5p	GENEGO@ IMMUNE RESPONSE _MURINE NKG2D SIGNALING	GENEGO	0.608566	0
hsa-miR-146a	GENEGO@ IMMUNE RESPONSE _MURINE NKG2D SIGNALING	GENEGO	0.443726	3.31192e-07
hsa-miR-146b-5p	GENEGO@ IMMUNE RESPONSE _MURINE NKG2D SIGNALING	GENEGO	0.453514	1.71095e-07
hsa-miR-150	GENEGO@ IMMUNE RESPONSE _MURINE NKG2D SIGNALING	GENEGO	0.591623	4.64022e-13
hsa-miR-155	GENEGO@ IMMUNE RESPONSE _MURINE NKG2D SIGNALING	GENEGO	0.585448	0
hsa-miR-142-3p	GENEGO@ IMMUNE RESPONSE _NFAT IN IMMUNE RESPONSE	GENEGO	0.725891	0
hsa-miR-142-5p	GENEGO@ IMMUNE RESPONSE _NFAT IN IMMUNE RESPONSE	GENEGO	0.81656	0
hsa-miR-146a	GENEGO@ IMMUNE RESPONSE _NFAT IN IMMUNE RESPONSE	GENEGO	0.461539	9.80419e-08
hsa-miR-146b-5p	GENEGO@ IMMUNE RESPONSE _NFAT IN IMMUNE RESPONSE	GENEGO	0.516482	1.2597e-09
hsa-miR-150	GENEGO@ IMMUNE RESPONSE _NFAT IN IMMUNE RESPONSE	GENEGO	0.713764	1.35587e-20
hsa-miR-155	GENEGO@ IMMUNE RESPONSE _NFAT IN IMMUNE RESPONSE	GENEGO	0.788242	0
hsa-miR-223	GENEGO@ IMMUNE RESPONSE _NFAT IN IMMUNE RESPONSE	GENEGO	0.463327	8.64357e-08
hsa-miR-342-3p	GENEGO@ IMMUNE RESPONSE _NFAT IN IMMUNE RESPONSE	GENEGO	0.416982	1.82699e-06
hsa-miR-342-5p	GENEGO@ IMMUNE RESPONSE _NFAT IN IMMUNE RESPONSE	GENEGO	0.421161	1.41169e-06
hsa-miR-361-3p	GENEGO@ IMMUNE RESPONSE _NFAT IN IMMUNE RESPONSE	GENEGO	0.479641	2.6399e-08
hsa-miR-127-3p	GENEGO@ IMMUNE RESPONSE _ONCOSTATIN M SIGNALING VIA MAPK IN MOUSE CELLS	GENEGO	0.42033	1.48634e-06
hsa-miR-214	GENEGO@ IMMUNE RESPONSE _ONCOSTATIN M SIGNALING VIA MAPK IN MOUSE CELLS	GENEGO	0.426662	1.00037e-06
hsa-miR-299-3p	GENEGO@ IMMUNE RESPONSE _ONCOSTATIN M SIGNALING VIA MAPK IN MOUSE CELLS	GENEGO	0.412362	2.42053e-06
hsa-miR-376c	GENEGO@ IMMUNE RESPONSE _ONCOSTATIN M SIGNALING VIA MAPK IN MOUSE CELLS	GENEGO	0.420444	1.47594e-06
hsa-miR-377	GENEGO@ IMMUNE RESPONSE _ONCOSTATIN M SIGNALING VIA MAPK IN MOUSE CELLS	GENEGO	0.409832	2.81906e-06
hsa-miR-379	GENEGO@ IMMUNE RESPONSE _ONCOSTATIN M SIGNALING VIA MAPK IN MOUSE CELLS	GENEGO	0.451877	1.9134e-07
hsa-miR-381	GENEGO@ IMMUNE RESPONSE _ONCOSTATIN M SIGNALING VIA MAPK IN MOUSE CELLS	GENEGO	0.402404	4.38032e-06
hsa-miR-382	GENEGO@ IMMUNE RESPONSE _ONCOSTATIN M SIGNALING VIA MAPK IN MOUSE CELLS	GENEGO	0.435594	5.6489e-07
hsa-miR-142-3p	GENEGO@ IMMUNE RESPONSE _PIP3 SIGNALING IN B LYMPHOCYTES	GENEGO	0.649152	0
hsa-miR-142-5p	GENEGO@ IMMUNE RESPONSE _PIP3 SIGNALING IN B LYMPHOCYTES	GENEGO	0.722486	0
hsa-miR-146a	GENEGO@ IMMUNE RESPONSE _PIP3 SIGNALING IN B LYMPHOCYTES	GENEGO	0.438892	4.55624e-07
hsa-miR-146b-5p	GENEGO@ IMMUNE RESPONSE _PIP3 SIGNALING IN B LYMPHOCYTES	GENEGO	0.448541	2.39909e-07
hsa-miR-150	GENEGO@ IMMUNE RESPONSE _PIP3 SIGNALING IN B LYMPHOCYTES	GENEGO	0.680901	3.29861e-18
hsa-miR-155	GENEGO@ IMMUNE RESPONSE _PIP3 SIGNALING IN B LYMPHOCYTES	GENEGO	0.655918	0
hsa-miR-223	GENEGO@ IMMUNE RESPONSE _PIP3 SIGNALING IN B LYMPHOCYTES	GENEGO	0.428947	8.65569e-07
hsa-miR-342-3p	GENEGO@ IMMUNE RESPONSE _PIP3 SIGNALING IN B LYMPHOCYTES	GENEGO	0.400252	4.96797e-06
hsa-miR-361-3p	GENEGO@ IMMUNE RESPONSE _PIP3 SIGNALING IN B LYMPHOCYTES	GENEGO	0.419015	1.61225e-06
hsa-miR-142-3p	GENEGO@ IMMUNE RESPONSE _ROLE OF INTEGRINS IN NK CELLS CYTOTOXICITY	GENEGO	0.535421	1.38268e-10
hsa-miR-142-5p	GENEGO@ IMMUNE RESPONSE _ROLE OF INTEGRINS IN NK CELLS CYTOTOXICITY	GENEGO	0.596066	0
hsa-miR-146b-5p	GENEGO@ IMMUNE RESPONSE _ROLE OF INTEGRINS IN NK CELLS CYTOTOXICITY	GENEGO	0.438659	4.62626e-07
hsa-miR-150	GENEGO@ IMMUNE RESPONSE _ROLE OF INTEGRINS IN NK CELLS CYTOTOXICITY	GENEGO	0.506411	1.96605e-09
hsa-miR-155	GENEGO@ IMMUNE RESPONSE _ROLE OF INTEGRINS IN NK CELLS CYTOTOXICITY	GENEGO	0.635846	0
hsa-miR-223	GENEGO@ IMMUNE RESPONSE _ROLE OF INTEGRINS IN NK CELLS CYTOTOXICITY	GENEGO	0.418285	1.68645e-06
hsa-miR-142-3p	GENEGO@ IMMUNE RESPONSE _T CELL RECEPTOR SIGNALING PATHWAY	GENEGO	0.694168	0
hsa-miR-142-5p	GENEGO@ IMMUNE RESPONSE _T CELL RECEPTOR SIGNALING PATHWAY	GENEGO	0.785888	0
hsa-miR-146a	GENEGO@ IMMUNE RESPONSE _T CELL RECEPTOR SIGNALING PATHWAY	GENEGO	0.488346	1.36001e-08
hsa-miR-146b-5p	GENEGO@ IMMUNE RESPONSE _T CELL RECEPTOR SIGNALING PATHWAY	GENEGO	0.508733	2.55292e-09
hsa-miR-150	GENEGO@ IMMUNE RESPONSE _T CELL RECEPTOR SIGNALING PATHWAY	GENEGO	0.688561	9.78078e-19
hsa-miR-155	GENEGO@ IMMUNE RESPONSE _T CELL RECEPTOR SIGNALING PATHWAY	GENEGO	0.778033	0
hsa-miR-223	GENEGO@ IMMUNE RESPONSE _T CELL RECEPTOR SIGNALING PATHWAY	GENEGO	0.462559	9.12511e-08
hsa-miR-361-3p	GENEGO@ IMMUNE RESPONSE _T CELL RECEPTOR SIGNALING PATHWAY	GENEGO	0.44343	3.37766e-07
hsa-miR-142-3p	GENEGO@ IMMUNE RESPONSE _TCR AND CD28 CO-STIMULATION IN ACTIVATION OF NF-KB	GENEGO	0.705951	0
hsa-miR-142-5p	GENEGO@ IMMUNE RESPONSE _TCR AND CD28 CO-STIMULATION IN ACTIVATION OF NF-KB	GENEGO	0.802769	0
hsa-miR-146a	GENEGO@ IMMUNE RESPONSE _TCR AND CD28 CO-STIMULATION IN ACTIVATION OF NF-KB	GENEGO	0.45493	1.55242e-07
hsa-miR-146b-5p	GENEGO@ IMMUNE RESPONSE _TCR AND CD28 CO-STIMULATION IN ACTIVATION OF NF-KB	GENEGO	0.496176	7.32229e-09
hsa-miR-150	GENEGO@ IMMUNE RESPONSE _TCR AND CD28 CO-STIMULATION IN ACTIVATION OF NF-KB	GENEGO	0.684561	1.85386e-18
hsa-miR-155	GENEGO@ IMMUNE RESPONSE _TCR AND CD28 CO-STIMULATION IN ACTIVATION OF NF-KB	GENEGO	0.795468	0
hsa-miR-223	GENEGO@ IMMUNE RESPONSE _TCR AND CD28 CO-STIMULATION IN ACTIVATION OF NF-KB	GENEGO	0.459632	1.12058e-07
hsa-miR-361-3p	GENEGO@ IMMUNE RESPONSE _TCR AND CD28 CO-STIMULATION IN ACTIVATION OF NF-KB	GENEGO	0.463987	8.24862e-08
hsa-miR-145	GENEGO@ PROTEOLYSIS_ROLE OF PARKIN IN THE UBIQUITIN-PROTEASOMAL PATHWAY	GENEGO	-0.451726	1.9332e-07
hsa-miR-26a	GENEGO@ PROTEOLYSIS_ROLE OF PARKIN IN THE UBIQUITIN-PROTEASOMAL PATHWAY	GENEGO	-0.414961	2.06717e-06
hsa-miR-193a-3p	GENEGO@ REGULATION OF LIPID METABOLISM_INSULIN REGULATION OF FATTY ACID METHABOLISM	GENEGO	0.444696	3.10496e-07
hsa-miR-33b	GENEGO@ REGULATION OF LIPID METABOLISM_INSULIN REGULATION OF FATTY ACID METHABOLISM	GENEGO	0.43657	5.30207e-07
hsa-miR-425	GENEGO@ REGULATION OF LIPID METABOLISM_INSULIN REGULATION OF FATTY ACID METHABOLISM	GENEGO	0.51898	9.89364e-10
hsa-miR-17*	GENEGO@ REGULATION OF LIPID METABOLISM_REGULATION OF LIPID METABOLISM VIA LXR, NF-Y AND SREBP	GENEGO	-0.414886	2.07671e-06
hsa-miR-193a-3p	GENEGO@ REGULATION OF LIPID METABOLISM_REGULATION OF LIPID METABOLISM VIA LXR, NF-Y AND SREBP	GENEGO	0.491197	1.08846e-08
hsa-miR-193b	GENEGO@ REGULATION OF LIPID METABOLISM_REGULATION OF LIPID METABOLISM VIA LXR, NF-Y AND SREBP	GENEGO	0.488906	1.30208e-08
hsa-miR-29c	GENEGO@ REGULATION OF LIPID METABOLISM_REGULATION OF LIPID METABOLISM VIA LXR, NF-Y AND SREBP	GENEGO	0.425315	1.08896e-06
hsa-miR-33b	GENEGO@ REGULATION OF LIPID METABOLISM_REGULATION OF LIPID METABOLISM VIA LXR, NF-Y AND SREBP	GENEGO	0.412249	2.43716e-06
hsa-miR-34a	GENEGO@ REGULATION OF LIPID METABOLISM_REGULATION OF LIPID METABOLISM VIA LXR, NF-Y AND SREBP	GENEGO	0.414087	2.18023e-06
hsa-miR-106b	GENEGO@ TRANSCRIPTION_ANDROGEN RECEPTOR NUCLEAR SIGNALING	GENEGO	-0.410902	2.64346e-06
hsa-miR-145	GENEGO@ TRANSCRIPTION_ANDROGEN RECEPTOR NUCLEAR SIGNALING	GENEGO	0.408711	3.01476e-06
hsa-miR-199a-5p	GENEGO@ TRANSCRIPTION_ANDROGEN RECEPTOR NUCLEAR SIGNALING	GENEGO	0.436223	5.42275e-07
hsa-miR-214	GENEGO@ TRANSCRIPTION_ANDROGEN RECEPTOR NUCLEAR SIGNALING	GENEGO	0.456787	1.3657e-07
hsa-miR-145	GENEGO@ TRANSCRIPTION_ASSEMBLY OF RNA POLYMERASE II PREINITIATION COMPLEX ON TATA-LESS PROMOTERS	GENEGO	-0.415295	2.02555e-06
hsa-miR-18a	GENEGO@ TRANSCRIPTION_ASSEMBLY OF RNA POLYMERASE II PREINITIATION COMPLEX ON TATA-LESS PROMOTERS	GENEGO	0.416447	1.88787e-06
hsa-miR-193b	GENEGO@ TRANSCRIPTION_ASSEMBLY OF RNA POLYMERASE II PREINITIATION COMPLEX ON TATA-LESS PROMOTERS	GENEGO	-0.528302	3.64428e-10
hsa-miR-193b*	GENEGO@ TRANSCRIPTION_ASSEMBLY OF RNA POLYMERASE II PREINITIATION COMPLEX ON TATA-LESS PROMOTERS	GENEGO	-0.465605	7.35325e-08
hsa-miR-19a	GENEGO@ TRANSCRIPTION_ASSEMBLY OF RNA POLYMERASE II PREINITIATION COMPLEX ON TATA-LESS PROMOTERS	GENEGO	0.456504	1.39272e-07
hsa-miR-455-3p	GENEGO@ TRANSCRIPTION_ASSEMBLY OF RNA POLYMERASE II PREINITIATION COMPLEX ON TATA-LESS PROMOTERS	GENEGO	0.401567	4.60055e-06
hsa-miR-505	GENEGO@ TRANSCRIPTION_ASSEMBLY OF RNA POLYMERASE II PREINITIATION COMPLEX ON TATA-LESS PROMOTERS	GENEGO	0.420784	1.44517e-06
hsa-miR-142-5p	GENEGO@ TRANSCRIPTION_NF-KB SIGNALING PATHWAY	GENEGO	0.425026	1.10896e-06
hsa-miR-146a	GENEGO@ TRANSCRIPTION_NF-KB SIGNALING PATHWAY	GENEGO	0.475544	3.57916e-08
hsa-miR-155	GENEGO@ TRANSCRIPTION_NF-KB SIGNALING PATHWAY	GENEGO	0.513467	1.66949e-09
hsa-miR-106b	GENEGO@ TRANSCRIPTION_ROLE OF AP-1 IN REGULATION OF CELLULAR METABOLISM	GENEGO	-0.441983	3.71773e-07
hsa-miR-25	GENEGO@ TRANSCRIPTION_ROLE OF AP-1 IN REGULATION OF CELLULAR METABOLISM	GENEGO	-0.421117	1.41556e-06
hsa-miR-106b	GENEGO@ TRANSPORT_RAN REGULATION PATHWAY	GENEGO	0.492771	9.61312e-09
hsa-miR-145	GENEGO@ TRANSPORT_RAN REGULATION PATHWAY	GENEGO	-0.419865	1.52981e-06
hsa-miR-17	GENEGO@ TRANSPORT_RAN REGULATION PATHWAY	GENEGO	0.405948	3.55403e-06
hsa-miR-18a	GENEGO@ TRANSPORT_RAN REGULATION PATHWAY	GENEGO	0.491355	1.07506e-08
hsa-miR-18b	GENEGO@ TRANSPORT_RAN REGULATION PATHWAY	GENEGO	0.441612	2.83303e-07
hsa-miR-19a	GENEGO@ TRANSPORT_RAN REGULATION PATHWAY	GENEGO	0.451707	1.93569e-07
hsa-miR-214	GENEGO@ TRANSPORT_RAN REGULATION PATHWAY	GENEGO	-0.40056	4.87941e-06
hsa-miR-25	GENEGO@ TRANSPORT_RAN REGULATION PATHWAY	GENEGO	0.414282	2.15452e-06
hsa-miR-93	GENEGO@ TRANSPORT_RAN REGULATION PATHWAY	GENEGO	0.492205	1.00539e-08
hsa-miR-17*	GENEGO@ACETYLCHOLINE BIOSYNTHESIS AND METABOLISM	GENEGO	0.40924	2.92085e-06
hsa-miR-193b	GENEGO@ACETYLCHOLINE BIOSYNTHESIS AND METABOLISM	GENEGO	-0.454307	1.62036e-07
hsa-miR-375	GENEGO@ACETYLCHOLINE BIOSYNTHESIS AND METABOLISM	GENEGO	-0.466939	6.68517e-08
hsa-miR-136*	GENEGO@ALANINE, CYSTEINE, AND L-METHIONINE METABOLISM	GENEGO	-0.406747	3.38928e-06
hsa-miR-299-3p	GENEGO@ALANINE, CYSTEINE, AND L-METHIONINE METABOLISM	GENEGO	-0.462464	9.18605e-08
hsa-miR-337-5p	GENEGO@ALANINE, CYSTEINE, AND L-METHIONINE METABOLISM	GENEGO	-0.408573	3.03982e-06
hsa-miR-376b	GENEGO@ALANINE, CYSTEINE, AND L-METHIONINE METABOLISM	GENEGO	-0.441435	3.85469e-07
hsa-miR-432	GENEGO@ALANINE, CYSTEINE, AND L-METHIONINE METABOLISM	GENEGO	-0.400504	4.89557e-06
hsa-miR-542-5p	GENEGO@ALANINE, CYSTEINE, AND L-METHIONINE METABOLISM	GENEGO	-0.414678	2.10315e-06
hsa-miR-127-3p	GENEGO@AMINOACYL-TRNA BIOSYNTHESIS IN MITOCHONDRION	GENEGO	-0.405841	3.57665e-06
hsa-miR-143*	GENEGO@AMINOACYL-TRNA BIOSYNTHESIS IN MITOCHONDRION	GENEGO	-0.401177	4.70677e-06
hsa-miR-214	GENEGO@AMINOACYL-TRNA BIOSYNTHESIS IN MITOCHONDRION	GENEGO	-0.422968	1.26152e-06
hsa-miR-140-3p	GENEGO@ANANDAMIDE BIOSYNTHESIS AND METABOLISM	GENEGO	0.446936	2.67272e-07
hsa-miR-500*	GENEGO@ANDROSTENEDIONE AND TESTOSTERONE BIOSYNTHESIS AND METABOLISM P.2/ RODENT VERSION	GENEGO	-0.440812	4.01639e-07
hsa-miR-9*	GENEGO@ANDROSTENEDIONE AND TESTOSTERONE BIOSYNTHESIS AND METABOLISM P.2/ RODENT VERSION	GENEGO	-0.401397	4.64653e-06
hsa-miR-142-5p	GENEGO@APOPTOSIS AND SURVIVAL_ANTI-APOPTOTIC TNFS/NF-KB/BCL-2 PATHWAY	GENEGO	0.508765	2.54588e-09
hsa-miR-146a	GENEGO@APOPTOSIS AND SURVIVAL_ANTI-APOPTOTIC TNFS/NF-KB/BCL-2 PATHWAY	GENEGO	0.468362	6.03684e-08
hsa-miR-150	GENEGO@APOPTOSIS AND SURVIVAL_ANTI-APOPTOTIC TNFS/NF-KB/BCL-2 PATHWAY	GENEGO	0.46614	4.86754e-08
hsa-miR-155	GENEGO@APOPTOSIS AND SURVIVAL_ANTI-APOPTOTIC TNFS/NF-KB/BCL-2 PATHWAY	GENEGO	0.560346	0
hsa-miR-101	GENEGO@APOPTOSIS AND SURVIVAL_APRIL AND BAFF SIGNALING	GENEGO	0.406949	3.34892e-06
hsa-miR-142-3p	GENEGO@APOPTOSIS AND SURVIVAL_APRIL AND BAFF SIGNALING	GENEGO	0.494049	8.68459e-09
hsa-miR-142-5p	GENEGO@APOPTOSIS AND SURVIVAL_APRIL AND BAFF SIGNALING	GENEGO	0.555493	0
hsa-miR-146a	GENEGO@APOPTOSIS AND SURVIVAL_APRIL AND BAFF SIGNALING	GENEGO	0.510974	2.0929e-09
hsa-miR-146b-5p	GENEGO@APOPTOSIS AND SURVIVAL_APRIL AND BAFF SIGNALING	GENEGO	0.476016	3.45664e-08
hsa-miR-150	GENEGO@APOPTOSIS AND SURVIVAL_APRIL AND BAFF SIGNALING	GENEGO	0.560743	1.26132e-11
hsa-miR-155	GENEGO@APOPTOSIS AND SURVIVAL_APRIL AND BAFF SIGNALING	GENEGO	0.603355	0
hsa-miR-210	GENEGO@APOPTOSIS AND SURVIVAL_APRIL AND BAFF SIGNALING	GENEGO	-0.439937	4.25439e-07
hsa-miR-342-5p	GENEGO@APOPTOSIS AND SURVIVAL_APRIL AND BAFF SIGNALING	GENEGO	0.438124	4.791e-07
hsa-miR-361-3p	GENEGO@APOPTOSIS AND SURVIVAL_APRIL AND BAFF SIGNALING	GENEGO	0.421275	1.4018e-06
hsa-miR-1183	GENEGO@APOPTOSIS AND SURVIVAL_BAD PHOSPHORYLATION	GENEGO	-0.414571	2.11689e-06
hsa-miR-623	GENEGO@APOPTOSIS AND SURVIVAL_BAD PHOSPHORYLATION	GENEGO	-0.43149	7.35926e-07
hsa-miR-1300	GENEGO@APOPTOSIS AND SURVIVAL_BETA-2 ADRENERGIC RECEPTOR ANTI-APOPTOTIC ACTION	GENEGO	-0.436186	5.43607e-07
hsa-miR-140-3p	GENEGO@APOPTOSIS AND SURVIVAL_BETA-2 ADRENERGIC RECEPTOR ANTI-APOPTOTIC ACTION	GENEGO	0.411865	2.49435e-06
hsa-miR-106b	GENEGO@APOPTOSIS AND SURVIVAL_DNA-DAMAGE-INDUCED APOPTOSIS	GENEGO	0.549923	0
hsa-miR-127-3p	GENEGO@APOPTOSIS AND SURVIVAL_DNA-DAMAGE-INDUCED APOPTOSIS	GENEGO	-0.41549	2.00157e-06
hsa-miR-136	GENEGO@APOPTOSIS AND SURVIVAL_DNA-DAMAGE-INDUCED APOPTOSIS	GENEGO	-0.405394	3.67262e-06
hsa-miR-139-5p	GENEGO@APOPTOSIS AND SURVIVAL_DNA-DAMAGE-INDUCED APOPTOSIS	GENEGO	-0.44309	3.45473e-07
hsa-miR-143*	GENEGO@APOPTOSIS AND SURVIVAL_DNA-DAMAGE-INDUCED APOPTOSIS	GENEGO	-0.408094	3.12794e-06
hsa-miR-145	GENEGO@APOPTOSIS AND SURVIVAL_DNA-DAMAGE-INDUCED APOPTOSIS	GENEGO	-0.535295	1.41086e-10
hsa-miR-154	GENEGO@APOPTOSIS AND SURVIVAL_DNA-DAMAGE-INDUCED APOPTOSIS	GENEGO	-0.400969	4.76425e-06
hsa-miR-17	GENEGO@APOPTOSIS AND SURVIVAL_DNA-DAMAGE-INDUCED APOPTOSIS	GENEGO	0.434719	5.97823e-07
hsa-miR-18a	GENEGO@APOPTOSIS AND SURVIVAL_DNA-DAMAGE-INDUCED APOPTOSIS	GENEGO	0.528491	3.56314e-10
hsa-miR-18b	GENEGO@APOPTOSIS AND SURVIVAL_DNA-DAMAGE-INDUCED APOPTOSIS	GENEGO	0.513386	1.07979e-09
hsa-miR-199a-5p	GENEGO@APOPTOSIS AND SURVIVAL_DNA-DAMAGE-INDUCED APOPTOSIS	GENEGO	-0.449271	2.28366e-07
hsa-miR-19a	GENEGO@APOPTOSIS AND SURVIVAL_DNA-DAMAGE-INDUCED APOPTOSIS	GENEGO	0.512667	1.79612e-09
hsa-miR-19b	GENEGO@APOPTOSIS AND SURVIVAL_DNA-DAMAGE-INDUCED APOPTOSIS	GENEGO	0.453558	1.7058e-07
hsa-miR-214	GENEGO@APOPTOSIS AND SURVIVAL_DNA-DAMAGE-INDUCED APOPTOSIS	GENEGO	-0.47533	3.63605e-08
hsa-miR-25	GENEGO@APOPTOSIS AND SURVIVAL_DNA-DAMAGE-INDUCED APOPTOSIS	GENEGO	0.476683	3.29025e-08
hsa-miR-26a	GENEGO@APOPTOSIS AND SURVIVAL_DNA-DAMAGE-INDUCED APOPTOSIS	GENEGO	-0.410814	2.65752e-06
hsa-miR-376a	GENEGO@APOPTOSIS AND SURVIVAL_DNA-DAMAGE-INDUCED APOPTOSIS	GENEGO	-0.412513	2.39851e-06
hsa-miR-376c	GENEGO@APOPTOSIS AND SURVIVAL_DNA-DAMAGE-INDUCED APOPTOSIS	GENEGO	-0.431704	7.25904e-07
hsa-miR-409-5p	GENEGO@APOPTOSIS AND SURVIVAL_DNA-DAMAGE-INDUCED APOPTOSIS	GENEGO	-0.406087	3.52496e-06
hsa-miR-501-3p	GENEGO@APOPTOSIS AND SURVIVAL_DNA-DAMAGE-INDUCED APOPTOSIS	GENEGO	0.418228	1.69234e-06
hsa-miR-93	GENEGO@APOPTOSIS AND SURVIVAL_DNA-DAMAGE-INDUCED APOPTOSIS	GENEGO	0.499695	5.49752e-09
hsa-miR-142-3p	GENEGO@APOPTOSIS AND SURVIVAL_LYMPHOTOXIN-BETA RECEPTOR SIGNALING	GENEGO	0.506222	3.17555e-09
hsa-miR-142-5p	GENEGO@APOPTOSIS AND SURVIVAL_LYMPHOTOXIN-BETA RECEPTOR SIGNALING	GENEGO	0.521404	7.76101e-10
hsa-miR-146b-5p	GENEGO@APOPTOSIS AND SURVIVAL_LYMPHOTOXIN-BETA RECEPTOR SIGNALING	GENEGO	0.493495	9.07628e-09
hsa-miR-150	GENEGO@APOPTOSIS AND SURVIVAL_LYMPHOTOXIN-BETA RECEPTOR SIGNALING	GENEGO	0.617285	2.25561e-14
hsa-miR-155	GENEGO@APOPTOSIS AND SURVIVAL_LYMPHOTOXIN-BETA RECEPTOR SIGNALING	GENEGO	0.571512	0
hsa-miR-223	GENEGO@APOPTOSIS AND SURVIVAL_LYMPHOTOXIN-BETA RECEPTOR SIGNALING	GENEGO	0.46361	8.47215e-08
hsa-miR-342-5p	GENEGO@APOPTOSIS AND SURVIVAL_LYMPHOTOXIN-BETA RECEPTOR SIGNALING	GENEGO	0.42033	1.48634e-06
hsa-miR-140-3p	GENEGO@ARACHIDONIC ACID PRODUCTION	GENEGO	0.437281	5.06213e-07
hsa-miR-142-5p	GENEGO@ARACHIDONIC ACID PRODUCTION	GENEGO	0.456862	1.35857e-07
hsa-miR-659	GENEGO@ASCORBATE METABOLISM / RODENT VERSION	GENEGO	-0.405854	3.57398e-06
hsa-miR-17	GENEGO@ATP METABOLISM	GENEGO	-0.452859	1.78935e-07
hsa-miR-19b	GENEGO@ATP METABOLISM	GENEGO	-0.424422	1.15182e-06
hsa-miR-19b-1*	GENEGO@ATP METABOLISM	GENEGO	-0.496271	7.26672e-09
hsa-miR-29c	GENEGO@ATP METABOLISM	GENEGO	0.449492	2.24988e-07
hsa-miR-93	GENEGO@ATP METABOLISM	GENEGO	-0.417234	1.79899e-06
hsa-miR-127-3p	GENEGO@BLOOD COAGULATION_GPIB-IX-V-DEPENDENT PLATELET ACTIVATION	GENEGO	0.433769	6.35671e-07
hsa-miR-1300	GENEGO@BLOOD COAGULATION_GPIB-IX-V-DEPENDENT PLATELET ACTIVATION	GENEGO	-0.413772	2.22232e-06
hsa-miR-136	GENEGO@BLOOD COAGULATION_GPIB-IX-V-DEPENDENT PLATELET ACTIVATION	GENEGO	0.443273	3.41313e-07
hsa-miR-136*	GENEGO@BLOOD COAGULATION_GPIB-IX-V-DEPENDENT PLATELET ACTIVATION	GENEGO	0.403424	4.12556e-06
hsa-miR-143	GENEGO@BLOOD COAGULATION_GPIB-IX-V-DEPENDENT PLATELET ACTIVATION	GENEGO	0.464201	8.12447e-08
hsa-miR-143*	GENEGO@BLOOD COAGULATION_GPIB-IX-V-DEPENDENT PLATELET ACTIVATION	GENEGO	0.58045	0
hsa-miR-145	GENEGO@BLOOD COAGULATION_GPIB-IX-V-DEPENDENT PLATELET ACTIVATION	GENEGO	0.488145	1.38143e-08
hsa-miR-145*	GENEGO@BLOOD COAGULATION_GPIB-IX-V-DEPENDENT PLATELET ACTIVATION	GENEGO	0.460016	1.09091e-07
hsa-miR-152	GENEGO@BLOOD COAGULATION_GPIB-IX-V-DEPENDENT PLATELET ACTIVATION	GENEGO	0.41566	1.98091e-06
hsa-miR-199a-5p	GENEGO@BLOOD COAGULATION_GPIB-IX-V-DEPENDENT PLATELET ACTIVATION	GENEGO	0.450996	2.03168e-07
hsa-miR-214	GENEGO@BLOOD COAGULATION_GPIB-IX-V-DEPENDENT PLATELET ACTIVATION	GENEGO	0.477891	3.00806e-08
hsa-miR-24	GENEGO@BLOOD COAGULATION_GPIB-IX-V-DEPENDENT PLATELET ACTIVATION	GENEGO	0.44372	3.3133e-07
hsa-miR-299-3p	GENEGO@BLOOD COAGULATION_GPIB-IX-V-DEPENDENT PLATELET ACTIVATION	GENEGO	0.463635	8.45707e-08
hsa-miR-337-5p	GENEGO@BLOOD COAGULATION_GPIB-IX-V-DEPENDENT PLATELET ACTIVATION	GENEGO	0.445061	3.03026e-07
hsa-miR-376a	GENEGO@BLOOD COAGULATION_GPIB-IX-V-DEPENDENT PLATELET ACTIVATION	GENEGO	0.444236	3.20148e-07
hsa-miR-376b	GENEGO@BLOOD COAGULATION_GPIB-IX-V-DEPENDENT PLATELET ACTIVATION	GENEGO	0.430703	7.73918e-07
hsa-miR-376c	GENEGO@BLOOD COAGULATION_GPIB-IX-V-DEPENDENT PLATELET ACTIVATION	GENEGO	0.459179	1.15659e-07
hsa-miR-377	GENEGO@BLOOD COAGULATION_GPIB-IX-V-DEPENDENT PLATELET ACTIVATION	GENEGO	0.471679	4.74964e-08
hsa-miR-379	GENEGO@BLOOD COAGULATION_GPIB-IX-V-DEPENDENT PLATELET ACTIVATION	GENEGO	0.543805	1.28978e-11
hsa-miR-381	GENEGO@BLOOD COAGULATION_GPIB-IX-V-DEPENDENT PLATELET ACTIVATION	GENEGO	0.473775	4.07594e-08
hsa-miR-382	GENEGO@BLOOD COAGULATION_GPIB-IX-V-DEPENDENT PLATELET ACTIVATION	GENEGO	0.477728	3.04488e-08
hsa-miR-409-3p	GENEGO@BLOOD COAGULATION_GPIB-IX-V-DEPENDENT PLATELET ACTIVATION	GENEGO	0.442807	3.52023e-07
hsa-miR-409-5p	GENEGO@BLOOD COAGULATION_GPIB-IX-V-DEPENDENT PLATELET ACTIVATION	GENEGO	0.409567	2.86412e-06
hsa-miR-410	GENEGO@BLOOD COAGULATION_GPIB-IX-V-DEPENDENT PLATELET ACTIVATION	GENEGO	0.43205	7.09967e-07
hsa-miR-503	GENEGO@BLOOD COAGULATION_GPIB-IX-V-DEPENDENT PLATELET ACTIVATION	GENEGO	0.492769	6.10936e-09
hsa-miR-542-3p	GENEGO@BLOOD COAGULATION_GPIB-IX-V-DEPENDENT PLATELET ACTIVATION	GENEGO	0.430917	7.63404e-07
hsa-miR-542-5p	GENEGO@BLOOD COAGULATION_GPIB-IX-V-DEPENDENT PLATELET ACTIVATION	GENEGO	0.465416	7.45278e-08
hsa-miR-654-3p	GENEGO@BLOOD COAGULATION_GPIB-IX-V-DEPENDENT PLATELET ACTIVATION	GENEGO	0.41143	2.56058e-06
hsa-miR-10a	GENEGO@BROMOBENZENE METABOLISM/RODENT VERSION	GENEGO	0.425913	1.04875e-06
hsa-miR-135b	GENEGO@BROMOBENZENE METABOLISM/RODENT VERSION	GENEGO	-0.448038	2.48192e-07
hsa-miR-139-5p	GENEGO@BROMOBENZENE METABOLISM/RODENT VERSION	GENEGO	0.401133	4.71891e-06
hsa-miR-145	GENEGO@BROMOBENZENE METABOLISM/RODENT VERSION	GENEGO	0.432887	6.72793e-07
hsa-miR-17	GENEGO@BROMOBENZENE METABOLISM/RODENT VERSION	GENEGO	-0.442927	3.49243e-07
hsa-miR-17*	GENEGO@BROMOBENZENE METABOLISM/RODENT VERSION	GENEGO	-0.4995	5.58646e-09
hsa-miR-18a	GENEGO@BROMOBENZENE METABOLISM/RODENT VERSION	GENEGO	-0.472138	4.59346e-08
hsa-miR-193b	GENEGO@BROMOBENZENE METABOLISM/RODENT VERSION	GENEGO	0.467884	6.24786e-08
hsa-miR-196b	GENEGO@BROMOBENZENE METABOLISM/RODENT VERSION	GENEGO	0.41989	1.52743e-06
hsa-miR-199a-5p	GENEGO@BROMOBENZENE METABOLISM/RODENT VERSION	GENEGO	0.485778	1.6581e-08
hsa-miR-19a	GENEGO@BROMOBENZENE METABOLISM/RODENT VERSION	GENEGO	-0.464151	8.15352e-08
hsa-miR-19b	GENEGO@BROMOBENZENE METABOLISM/RODENT VERSION	GENEGO	-0.446533	2.74594e-07
hsa-miR-214	GENEGO@BROMOBENZENE METABOLISM/RODENT VERSION	GENEGO	0.469614	5.51597e-08
hsa-miR-26a	GENEGO@BROMOBENZENE METABOLISM/RODENT VERSION	GENEGO	0.476998	3.21443e-08
hsa-miR-29c	GENEGO@BROMOBENZENE METABOLISM/RODENT VERSION	GENEGO	0.442014	3.71e-07
hsa-miR-375	GENEGO@BROMOBENZENE METABOLISM/RODENT VERSION	GENEGO	0.468009	6.19166e-08
hsa-miR-501-3p	GENEGO@BROMOBENZENE METABOLISM/RODENT VERSION	GENEGO	-0.406936	3.35143e-06
hsa-miR-663	GENEGO@BROMOBENZENE METABOLISM/RODENT VERSION	GENEGO	-0.430936	7.62482e-07
hsa-miR-9	GENEGO@BROMOBENZENE METABOLISM/RODENT VERSION	GENEGO	-0.402839	4.27004e-06
hsa-miR-9*	GENEGO@BROMOBENZENE METABOLISM/RODENT VERSION	GENEGO	-0.460444	1.05872e-07
hsa-miR-92a	GENEGO@BROMOBENZENE METABOLISM/RODENT VERSION	GENEGO	-0.427361	9.57159e-07
hsa-miR-125b	GENEGO@CELL ADHESION_CELL-MATRIX GLYCOCONJUGATES	GENEGO	0.409152	2.93631e-06
hsa-miR-127-3p	GENEGO@CELL ADHESION_CELL-MATRIX GLYCOCONJUGATES	GENEGO	0.433114	6.63055e-07
hsa-miR-136	GENEGO@CELL ADHESION_CELL-MATRIX GLYCOCONJUGATES	GENEGO	0.402197	4.43401e-06
hsa-miR-152	GENEGO@CELL ADHESION_CELL-MATRIX GLYCOCONJUGATES	GENEGO	0.402763	4.28902e-06
hsa-miR-214	GENEGO@CELL ADHESION_CELL-MATRIX GLYCOCONJUGATES	GENEGO	0.453671	1.6926e-07
hsa-miR-299-3p	GENEGO@CELL ADHESION_CELL-MATRIX GLYCOCONJUGATES	GENEGO	0.43419	6.18604e-07
hsa-miR-31	GENEGO@CELL ADHESION_CELL-MATRIX GLYCOCONJUGATES	GENEGO	0.417932	1.72342e-06
hsa-miR-337-5p	GENEGO@CELL ADHESION_CELL-MATRIX GLYCOCONJUGATES	GENEGO	0.404972	3.76541e-06
hsa-miR-376c	GENEGO@CELL ADHESION_CELL-MATRIX GLYCOCONJUGATES	GENEGO	0.426883	9.86546e-07
hsa-miR-377	GENEGO@CELL ADHESION_CELL-MATRIX GLYCOCONJUGATES	GENEGO	0.446194	2.8092e-07
hsa-miR-379	GENEGO@CELL ADHESION_CELL-MATRIX GLYCOCONJUGATES	GENEGO	0.476494	3.33655e-08
hsa-miR-381	GENEGO@CELL ADHESION_CELL-MATRIX GLYCOCONJUGATES	GENEGO	0.45459	1.58913e-07
hsa-miR-382	GENEGO@CELL ADHESION_CELL-MATRIX GLYCOCONJUGATES	GENEGO	0.43516	5.81016e-07
hsa-miR-485-3p	GENEGO@CELL ADHESION_CELL-MATRIX GLYCOCONJUGATES	GENEGO	0.427204	9.66733e-07
hsa-miR-542-5p	GENEGO@CELL ADHESION_CELL-MATRIX GLYCOCONJUGATES	GENEGO	0.417932	1.72342e-06
hsa-let-7b	GENEGO@CELL CYCLE_CELL CYCLE (GENERIC SCHEMA)	GENEGO	-0.445816	2.88112e-07
hsa-let-7c	GENEGO@CELL CYCLE_CELL CYCLE (GENERIC SCHEMA)	GENEGO	-0.511585	1.98119e-09
hsa-miR-106b	GENEGO@CELL CYCLE_CELL CYCLE (GENERIC SCHEMA)	GENEGO	0.520894	8.17409e-10
hsa-miR-106b*	GENEGO@CELL CYCLE_CELL CYCLE (GENERIC SCHEMA)	GENEGO	0.424107	1.17477e-06
hsa-miR-10a	GENEGO@CELL CYCLE_CELL CYCLE (GENERIC SCHEMA)	GENEGO	-0.405942	3.55536e-06
hsa-miR-125b	GENEGO@CELL CYCLE_CELL CYCLE (GENERIC SCHEMA)	GENEGO	-0.465013	7.66942e-08
hsa-miR-127-3p	GENEGO@CELL CYCLE_CELL CYCLE (GENERIC SCHEMA)	GENEGO	-0.488151	1.38076e-08
hsa-miR-133b	GENEGO@CELL CYCLE_CELL CYCLE (GENERIC SCHEMA)	GENEGO	-0.417353	1.78584e-06
hsa-miR-135b	GENEGO@CELL CYCLE_CELL CYCLE (GENERIC SCHEMA)	GENEGO	0.448138	2.46514e-07
hsa-miR-136	GENEGO@CELL CYCLE_CELL CYCLE (GENERIC SCHEMA)	GENEGO	-0.508557	2.59271e-09
hsa-miR-139-5p	GENEGO@CELL CYCLE_CELL CYCLE (GENERIC SCHEMA)	GENEGO	-0.522839	6.69035e-10
hsa-miR-143	GENEGO@CELL CYCLE_CELL CYCLE (GENERIC SCHEMA)	GENEGO	-0.502087	4.50854e-09
hsa-miR-143*	GENEGO@CELL CYCLE_CELL CYCLE (GENERIC SCHEMA)	GENEGO	-0.492891	9.52242e-09
hsa-miR-145	GENEGO@CELL CYCLE_CELL CYCLE (GENERIC SCHEMA)	GENEGO	-0.626008	0
hsa-miR-145*	GENEGO@CELL CYCLE_CELL CYCLE (GENERIC SCHEMA)	GENEGO	-0.453526	1.70948e-07
hsa-miR-152	GENEGO@CELL CYCLE_CELL CYCLE (GENERIC SCHEMA)	GENEGO	-0.413168	2.3053e-06
hsa-miR-154	GENEGO@CELL CYCLE_CELL CYCLE (GENERIC SCHEMA)	GENEGO	-0.474027	4.00143e-08
hsa-miR-17	GENEGO@CELL CYCLE_CELL CYCLE (GENERIC SCHEMA)	GENEGO	0.504957	3.53888e-09
hsa-miR-17*	GENEGO@CELL CYCLE_CELL CYCLE (GENERIC SCHEMA)	GENEGO	0.480667	2.44435e-08
hsa-miR-18a	GENEGO@CELL CYCLE_CELL CYCLE (GENERIC SCHEMA)	GENEGO	0.610039	0
hsa-miR-18b	GENEGO@CELL CYCLE_CELL CYCLE (GENERIC SCHEMA)	GENEGO	0.500951	3.11359e-09
hsa-miR-193b	GENEGO@CELL CYCLE_CELL CYCLE (GENERIC SCHEMA)	GENEGO	-0.409158	2.9352e-06
hsa-miR-196b	GENEGO@CELL CYCLE_CELL CYCLE (GENERIC SCHEMA)	GENEGO	-0.404211	3.93866e-06
hsa-miR-199a-5p	GENEGO@CELL CYCLE_CELL CYCLE (GENERIC SCHEMA)	GENEGO	-0.553416	0
hsa-miR-199b-5p	GENEGO@CELL CYCLE_CELL CYCLE (GENERIC SCHEMA)	GENEGO	-0.418946	1.61915e-06
hsa-miR-19a	GENEGO@CELL CYCLE_CELL CYCLE (GENERIC SCHEMA)	GENEGO	0.567264	0
hsa-miR-19b	GENEGO@CELL CYCLE_CELL CYCLE (GENERIC SCHEMA)	GENEGO	0.526974	4.25556e-10
hsa-miR-200c	GENEGO@CELL CYCLE_CELL CYCLE (GENERIC SCHEMA)	GENEGO	0.402467	4.36417e-06
hsa-miR-214	GENEGO@CELL CYCLE_CELL CYCLE (GENERIC SCHEMA)	GENEGO	-0.527031	4.22798e-10
hsa-miR-214*	GENEGO@CELL CYCLE_CELL CYCLE (GENERIC SCHEMA)	GENEGO	-0.407333	3.27326e-06
hsa-miR-25	GENEGO@CELL CYCLE_CELL CYCLE (GENERIC SCHEMA)	GENEGO	0.435304	5.75592e-07
hsa-miR-26a	GENEGO@CELL CYCLE_CELL CYCLE (GENERIC SCHEMA)	GENEGO	-0.580708	0
hsa-miR-29c	GENEGO@CELL CYCLE_CELL CYCLE (GENERIC SCHEMA)	GENEGO	-0.534489	1.5996e-10
hsa-miR-29c*	GENEGO@CELL CYCLE_CELL CYCLE (GENERIC SCHEMA)	GENEGO	-0.440258	4.16554e-07
hsa-miR-337-5p	GENEGO@CELL CYCLE_CELL CYCLE (GENERIC SCHEMA)	GENEGO	-0.467726	6.3188e-08
hsa-miR-362-5p	GENEGO@CELL CYCLE_CELL CYCLE (GENERIC SCHEMA)	GENEGO	0.420847	1.43954e-06
hsa-miR-376a	GENEGO@CELL CYCLE_CELL CYCLE (GENERIC SCHEMA)	GENEGO	-0.549728	0
hsa-miR-376c	GENEGO@CELL CYCLE_CELL CYCLE (GENERIC SCHEMA)	GENEGO	-0.556903	0
hsa-miR-377	GENEGO@CELL CYCLE_CELL CYCLE (GENERIC SCHEMA)	GENEGO	-0.503094	4.14353e-09
hsa-miR-379	GENEGO@CELL CYCLE_CELL CYCLE (GENERIC SCHEMA)	GENEGO	-0.476582	3.31487e-08
hsa-miR-381	GENEGO@CELL CYCLE_CELL CYCLE (GENERIC SCHEMA)	GENEGO	-0.485646	1.675e-08
hsa-miR-382	GENEGO@CELL CYCLE_CELL CYCLE (GENERIC SCHEMA)	GENEGO	-0.435468	5.6952e-07
hsa-miR-409-3p	GENEGO@CELL CYCLE_CELL CYCLE (GENERIC SCHEMA)	GENEGO	-0.414036	2.18691e-06
hsa-miR-409-5p	GENEGO@CELL CYCLE_CELL CYCLE (GENERIC SCHEMA)	GENEGO	-0.506386	3.13112e-09
hsa-miR-410	GENEGO@CELL CYCLE_CELL CYCLE (GENERIC SCHEMA)	GENEGO	-0.509879	2.30749e-09
hsa-miR-497	GENEGO@CELL CYCLE_CELL CYCLE (GENERIC SCHEMA)	GENEGO	-0.409334	2.90438e-06
hsa-miR-500*	GENEGO@CELL CYCLE_CELL CYCLE (GENERIC SCHEMA)	GENEGO	0.409208	2.92636e-06
hsa-miR-501-3p	GENEGO@CELL CYCLE_CELL CYCLE (GENERIC SCHEMA)	GENEGO	0.405476	3.65486e-06
hsa-miR-505	GENEGO@CELL CYCLE_CELL CYCLE (GENERIC SCHEMA)	GENEGO	0.44535	2.97224e-07
hsa-miR-654-3p	GENEGO@CELL CYCLE_CELL CYCLE (GENERIC SCHEMA)	GENEGO	-0.402732	4.29696e-06
hsa-miR-663	GENEGO@CELL CYCLE_CELL CYCLE (GENERIC SCHEMA)	GENEGO	0.482323	2.15751e-08
hsa-miR-664	GENEGO@CELL CYCLE_CELL CYCLE (GENERIC SCHEMA)	GENEGO	-0.449706	2.21753e-07
hsa-miR-92a	GENEGO@CELL CYCLE_CELL CYCLE (GENERIC SCHEMA)	GENEGO	0.451764	1.92823e-07
hsa-miR-93	GENEGO@CELL CYCLE_CELL CYCLE (GENERIC SCHEMA)	GENEGO	0.527264	4.11603e-10
hsa-miR-99a	GENEGO@CELL CYCLE_CELL CYCLE (GENERIC SCHEMA)	GENEGO	-0.468589	5.93926e-08
ebv-miR-BART16	GENEGO@CELL CYCLE_CHROMOSOME CONDENSATION IN PROMETAPHASE	GENEGO	0.422911	1.26599e-06
hsa-let-7c	GENEGO@CELL CYCLE_CHROMOSOME CONDENSATION IN PROMETAPHASE	GENEGO	-0.4365	5.326e-07
hsa-miR-106b	GENEGO@CELL CYCLE_CHROMOSOME CONDENSATION IN PROMETAPHASE	GENEGO	0.610832	0
hsa-miR-106b*	GENEGO@CELL CYCLE_CHROMOSOME CONDENSATION IN PROMETAPHASE	GENEGO	0.439522	4.37204e-07
hsa-miR-10a	GENEGO@CELL CYCLE_CHROMOSOME CONDENSATION IN PROMETAPHASE	GENEGO	-0.406596	3.41984e-06
hsa-miR-1246	GENEGO@CELL CYCLE_CHROMOSOME CONDENSATION IN PROMETAPHASE	GENEGO	0.426725	9.96399e-07
hsa-miR-125b	GENEGO@CELL CYCLE_CHROMOSOME CONDENSATION IN PROMETAPHASE	GENEGO	-0.489762	1.21803e-08
hsa-miR-127-3p	GENEGO@CELL CYCLE_CHROMOSOME CONDENSATION IN PROMETAPHASE	GENEGO	-0.511175	2.05544e-09
hsa-miR-1301	GENEGO@CELL CYCLE_CHROMOSOME CONDENSATION IN PROMETAPHASE	GENEGO	0.438489	4.67799e-07
hsa-miR-130b	GENEGO@CELL CYCLE_CHROMOSOME CONDENSATION IN PROMETAPHASE	GENEGO	0.417246	1.79761e-06
hsa-miR-133b	GENEGO@CELL CYCLE_CHROMOSOME CONDENSATION IN PROMETAPHASE	GENEGO	-0.41498	2.06479e-06
hsa-miR-136	GENEGO@CELL CYCLE_CHROMOSOME CONDENSATION IN PROMETAPHASE	GENEGO	-0.489687	1.22523e-08
hsa-miR-139-5p	GENEGO@CELL CYCLE_CHROMOSOME CONDENSATION IN PROMETAPHASE	GENEGO	-0.517998	1.08894e-09
hsa-miR-143	GENEGO@CELL CYCLE_CHROMOSOME CONDENSATION IN PROMETAPHASE	GENEGO	-0.452859	1.78935e-07
hsa-miR-143*	GENEGO@CELL CYCLE_CHROMOSOME CONDENSATION IN PROMETAPHASE	GENEGO	-0.479862	2.5967e-08
hsa-miR-145	GENEGO@CELL CYCLE_CHROMOSOME CONDENSATION IN PROMETAPHASE	GENEGO	-0.580878	0
hsa-miR-145*	GENEGO@CELL CYCLE_CHROMOSOME CONDENSATION IN PROMETAPHASE	GENEGO	-0.424491	1.14683e-06
hsa-miR-152	GENEGO@CELL CYCLE_CHROMOSOME CONDENSATION IN PROMETAPHASE	GENEGO	-0.429614	8.29593e-07
hsa-miR-154	GENEGO@CELL CYCLE_CHROMOSOME CONDENSATION IN PROMETAPHASE	GENEGO	-0.496214	7.30002e-09
hsa-miR-17	GENEGO@CELL CYCLE_CHROMOSOME CONDENSATION IN PROMETAPHASE	GENEGO	0.531084	2.57906e-10
hsa-miR-17*	GENEGO@CELL CYCLE_CHROMOSOME CONDENSATION IN PROMETAPHASE	GENEGO	0.46974	5.46605e-08
hsa-miR-18a	GENEGO@CELL CYCLE_CHROMOSOME CONDENSATION IN PROMETAPHASE	GENEGO	0.640655	0
hsa-miR-18b	GENEGO@CELL CYCLE_CHROMOSOME CONDENSATION IN PROMETAPHASE	GENEGO	0.584442	1.03188e-12
hsa-miR-199a-5p	GENEGO@CELL CYCLE_CHROMOSOME CONDENSATION IN PROMETAPHASE	GENEGO	-0.528825	3.42314e-10
hsa-miR-199b-5p	GENEGO@CELL CYCLE_CHROMOSOME CONDENSATION IN PROMETAPHASE	GENEGO	-0.416887	1.8376e-06
hsa-miR-19a	GENEGO@CELL CYCLE_CHROMOSOME CONDENSATION IN PROMETAPHASE	GENEGO	0.603147	0
hsa-miR-19b	GENEGO@CELL CYCLE_CHROMOSOME CONDENSATION IN PROMETAPHASE	GENEGO	0.549822	0
hsa-miR-214	GENEGO@CELL CYCLE_CHROMOSOME CONDENSATION IN PROMETAPHASE	GENEGO	-0.525822	4.84756e-10
hsa-miR-214*	GENEGO@CELL CYCLE_CHROMOSOME CONDENSATION IN PROMETAPHASE	GENEGO	-0.401435	4.63627e-06
hsa-miR-25	GENEGO@CELL CYCLE_CHROMOSOME CONDENSATION IN PROMETAPHASE	GENEGO	0.526508	4.48769e-10
hsa-miR-26a	GENEGO@CELL CYCLE_CHROMOSOME CONDENSATION IN PROMETAPHASE	GENEGO	-0.561221	0
hsa-miR-29c	GENEGO@CELL CYCLE_CHROMOSOME CONDENSATION IN PROMETAPHASE	GENEGO	-0.50981	2.3217e-09
hsa-miR-301a	GENEGO@CELL CYCLE_CHROMOSOME CONDENSATION IN PROMETAPHASE	GENEGO	0.411707	2.51816e-06
hsa-miR-301b	GENEGO@CELL CYCLE_CHROMOSOME CONDENSATION IN PROMETAPHASE	GENEGO	0.472264	4.55153e-08
hsa-miR-337-5p	GENEGO@CELL CYCLE_CHROMOSOME CONDENSATION IN PROMETAPHASE	GENEGO	-0.429199	8.51822e-07
[truncated: 5,178 more rows]
