# Supplementary material for: Integrated genomic analysis of triple-negative breast cancers reveals novel microRNAs associated with clinical and molecular phenotypes and sheds light on the pathways they control
Source: BMC Genomics. 2013 Sep 23;14:643. doi: 10.1186/1471-2164-14-643 (PMC4008358; doi:10.1186/1471-2164-14-643)
Supplement: Additional file 4: Table S2 — miRNA integrated analysis results summary. miRNA ALL worksheet: for each miRNA represented on the Agilent chip the following information are reported: genomic position, statistical association between expression and DNA copy numbers, mean expression in different PAM50 intrinsic subtypes miRNA assoc. with CN changes worksheet: list of miRNA whose expression is associated with DNA copy number changes of the respective genetic loci. The occurrence of each miRNA in regions of recurrent DNA amplifications/deletions in basal-like and all-breast cancer populations, as reported in the extensive TCGA study [8], is indicated. miRNA assoc. with PAM50 subtypes: list of miRNA differentially expressed between different PAM50 subtypes. PAM50 mRNAs-comparisons: miRNA differentially expressed between different PAM50 subtypes in our and two external studies (Blenkiron et al. [24], Dvinge et al. [7]). Guys.miR.CoxRegAllRes: results from DMFS and BCSS survival analysis on ER-negative and TNBC samples, using different univariate and multivariate Cox-regression models (described in Additional File) (Wald test p-value, HR, and FDR corrected q-values). ExtDataSets.miR.CoxRegAllRes: results from DMFS survival analysis on ER-negative and TNBC samples, using different Cox-regression models in external data sets [17,18] (Wald test p-value, HR, and FDR corrected q-values). [file 1471-2164-14-643-S4.xlsx]

## Sheet: GENE_SETS DESCRIPTION
GENESET NAME	GENESET SOURCE	GENESET INFO
CELL ADHESION_CADHERIN-MEDIATED CELL ADHESION	GeneGo	GeneGo Pathway
CELL ADHESION_CHEMOKINES AND ADHESION	GeneGo	GeneGo Pathway
CELL ADHESION_ECM REMODELING	GeneGo	GeneGo Pathway
CELL ADHESION_EPHRINS SIGNALING	GeneGo	GeneGo Pathway
CELL ADHESION_GAP JUNCTIONS	GeneGo	GeneGo Pathway
CELL ADHESION_HISTAMINE H1 RECEPTOR SIGNALING IN THE INTERRUPTION OF CELL BARRIER INTEGRITY	GeneGo	GeneGo Pathway
CELL ADHESION_ROLE OF CDK5 IN CELL ADHESION	GeneGo	GeneGo Pathway
CELL ADHESION_ROLE OF TETRASPANINS IN THE INTEGRIN-MEDIATED CELL ADHESION	GeneGo	GeneGo Pathway
CELL ADHESION_TIGHT JUNCTIONS	GeneGo	GeneGo Pathway
CYTOSKELETON REMODELING_ALPHA-1A ADRENERGIC RECEPTOR-DEPENDENT INHIBITION OF PI3K	GeneGo	GeneGo Pathway
CYTOSKELETON REMODELING_CYTOSKELETON REMODELING	GeneGo	GeneGo Pathway
CYTOSKELETON REMODELING_KERATIN FILAMENTS	GeneGo	GeneGo Pathway
CYTOSKELETON REMODELING_NEUROFILAMENTS	GeneGo	GeneGo Pathway
CYTOSKELETON REMODELING_RALA REGULATION PATHWAY	GeneGo	GeneGo Pathway
CYTOSKELETON REMODELING_RALB REGULATION PATHWAY	GeneGo	GeneGo Pathway
CYTOSKELETON REMODELING_REGULATION OF ACTIN CYTOSKELETON BY RHO GTPASES	GeneGo	GeneGo Pathway
CYTOSKELETON REMODELING_REVERSE SIGNALLING BY EPHRIN B	GeneGo	GeneGo Pathway
CYTOSKELETON REMODELING_ROLE OF PDGFS IN CELL MIGRATION	GeneGo	GeneGo Pathway
CYTOSKELETON REMODELING_ROLE PKA IN CYTOSKELETON REORGANISATION	GeneGo	GeneGo Pathway
CYTOSKELETON REMODELING_SLIT-ROBO SIGNALING	GeneGo	GeneGo Pathway
CYTOSKELETON REMODELING_TGF, WNT AND CYTOSKELETAL REMODELING	GeneGo	GeneGo Pathway
DEVELOPMENT_A2B RECEPTOR: ACTION VIA G-PROTEIN ALPHA S	GeneGo	GeneGo Pathway
DEVELOPMENT_A3 RECEPTOR SIGNALING	GeneGo	GeneGo Pathway
DEVELOPMENT_ALPHA-1 ADRENERGIC RECEPTORS ACTIVATION OF ERK	GeneGo	GeneGo Pathway
DEVELOPMENT_ALPHA-1 ADRENERGIC RECEPTORS SIGNALING VIA CAMP	GeneGo	GeneGo Pathway
DEVELOPMENT_ALPHA-2 ADRENERGIC RECEPTOR ACTIVATION OF ERK	GeneGo	GeneGo Pathway
DEVELOPMENT_ANGIOTENSIN ACTIVATION OF AKT	GeneGo	GeneGo Pathway
DEVELOPMENT_ANGIOTENSIN ACTIVATION OF ERK	GeneGo	GeneGo Pathway
DEVELOPMENT_ANGIOTENSIN SIGNALING VIA BETA-ARRESTIN	GeneGo	GeneGo Pathway
DEVELOPMENT_ANGIOTENSIN SIGNALING VIA PYK2	GeneGo	GeneGo Pathway
DEVELOPMENT_ANGIOTENSIN SIGNALING VIA STATS	GeneGo	GeneGo Pathway
DEVELOPMENT_BETA-ADRENERGIC RECEPTORS REGULATION OF ERK	GeneGo	GeneGo Pathway
DEVELOPMENT_BETA-ADRENERGIC RECEPTORS TRANSACTIVATION OF EGFR	GeneGo	GeneGo Pathway
DEVELOPMENT_CNTF RECEPTOR SIGNALING	GeneGo	GeneGo Pathway
DEVELOPMENT_EDNRB SIGNALING	GeneGo	GeneGo Pathway
DEVELOPMENT_EGF SIGNALING PATHWAY	GeneGo	GeneGo Pathway
DEVELOPMENT_ENDOTHELIN-1/EDNRA SIGNALING	GeneGo	GeneGo Pathway
DEVELOPMENT_EPO-INDUCED MAPK PATHWAY	GeneGo	GeneGo Pathway
DEVELOPMENT_EPO-INDUCED PI3K/AKT PATHWAY AND CA(2+) INFLUX	GeneGo	GeneGo Pathway
DEVELOPMENT_FGF-FAMILY SIGNALING	GeneGo	GeneGo Pathway
DEVELOPMENT_FLT3 SIGNALING	GeneGo	GeneGo Pathway
DEVELOPMENT_G-PROTEINS MEDIATED REGULATION MARK-ERK SIGNALING	GeneGo	GeneGo Pathway
DEVELOPMENT_GROWTH HORMONE SIGNALING VIA PI3K/AKT AND MAPK CASCADES	GeneGo	GeneGo Pathway
DEVELOPMENT_GROWTH HORMONE SIGNALING VIA STATS AND PLC/IP3	GeneGo	GeneGo Pathway
DEVELOPMENT_HEDGEHOG AND PTH SIGNALING PATHWAYS PARTICIPATION IN BONE AND CARTILAGE DEVELOPMENT	GeneGo	GeneGo Pathway
DEVELOPMENT_LEPTIN SIGNALING VIA PI3K-DEPENDENT PATHWAY	GeneGo	GeneGo Pathway
DEVELOPMENT_LIGAND-DEPENDENT ACTIVATION OF THE ESR1/AP-1 PATHWAY	GeneGo	GeneGo Pathway
DEVELOPMENT_LIGAND-INDEPENDENT ACTIVATION OF ESR1 AND ESR2	GeneGo	GeneGo Pathway
DEVELOPMENT_MAG-DEPENDENT INHIBITION OF NEURITE OUTGROWTH	GeneGo	GeneGo Pathway
DEVELOPMENT_MEMBRANE-BOUND ESR1: INTERACTION WITH GROWTH FACTORS SIGNALING	GeneGo	GeneGo Pathway
DEVELOPMENT_MU-TYPE OPIOID RECEPTOR REGULATION OF PROLIFERATION	GeneGo	GeneGo Pathway
DEVELOPMENT_NEUROTROPHIN FAMILY SIGNALING	GeneGo	GeneGo Pathway
DEVELOPMENT_NOTCH ACTIVATING PATHWAY FOR NF-KB	GeneGo	GeneGo Pathway
DEVELOPMENT_NOTCH SIGNALING PATHWAY	GeneGo	GeneGo Pathway
DEVELOPMENT_PDGF SIGNALING VIA MAPK CASCADES	GeneGo	GeneGo Pathway
DEVELOPMENT_PDGF SIGNALING VIA STATS AND NF-KB	GeneGo	GeneGo Pathway
DEVELOPMENT_PIP3 SIGNALING IN CARDIAC MYOCYTES	GeneGo	GeneGo Pathway
DEVELOPMENT_REGULATION OF CDK5 IN CNS	GeneGo	GeneGo Pathway
DEVELOPMENT_ROLE OF CDK5 IN NEURONAL DEVELOPMENT	GeneGo	GeneGo Pathway
DEVELOPMENT_ROLE OF HDAC AND CALCIUM/CALMODULIN-DEPENDENT KINASE (CAMK) IN CONTROL OF SKELETAL MYOGENESIS	GeneGo	GeneGo Pathway
DEVELOPMENT_TGF-BETA RECEPTOR SIGNALING	GeneGo	GeneGo Pathway
DEVELOPMENT_TPO IN CELL PROCESS	GeneGo	GeneGo Pathway
DEVELOPMENT_TPO SIGNALING VIA JAK-STAT PATHWAY	GeneGo	GeneGo Pathway
DEVELOPMENT_VEGF-FAMILY SIGNALING	GeneGo	GeneGo Pathway
DEVELOPMENT_WNT SIGNALING PATHWAY. PART 1. DEGRADATION OF BETA-CATENIN IN THE ABSENCE WNT SIGNALING	GeneGo	GeneGo Pathway
IMMUNE RESPONSE _ALTERNATIVE COMPLEMENT PATHWAY	GeneGo	GeneGo Pathway
IMMUNE RESPONSE _ANTIGEN PRESENTATION BY MHC CLASS I	GeneGo	GeneGo Pathway
IMMUNE RESPONSE _ANTIGEN PRESENTATION BY MHC CLASS II	GeneGo	GeneGo Pathway
IMMUNE RESPONSE _ANTIVIRAL ACTIONS OF INTERFERONS	GeneGo	GeneGo Pathway
IMMUNE RESPONSE _BCR PATHWAY	GeneGo	GeneGo Pathway
IMMUNE RESPONSE _CCR3 SIGNALING IN EOSINOPHILS	GeneGo	GeneGo Pathway
IMMUNE RESPONSE _CD16 SIGNALING IN NK CELLS	GeneGo	GeneGo Pathway
IMMUNE RESPONSE _CD28 SIGNALING	GeneGo	GeneGo Pathway
IMMUNE RESPONSE _CXCR4 SIGNALING VIA SECOND MESSENGER	GeneGo	GeneGo Pathway
IMMUNE RESPONSE _FC EPSILON RI PATHWAY	GeneGo	GeneGo Pathway
IMMUNE RESPONSE _FUNCTION MEF2 IN T LYMPHOCYTES	GeneGo	GeneGo Pathway
IMMUNE RESPONSE _HISTAMINE H1 RECEPTOR SIGNALING IN IMMUNE RESPONSE	GeneGo	GeneGo Pathway
IMMUNE RESPONSE _HISTAMINE SIGNALING IN DENDRITIC CELLS	GeneGo	GeneGo Pathway
IMMUNE RESPONSE _HUMAN NKG2D SIGNALING	GeneGo	GeneGo Pathway
IMMUNE RESPONSE _ICOS-ICOSL PATHWAY IN T-HELPER CELL	GeneGo	GeneGo Pathway
IMMUNE RESPONSE _IFN ALPHA/BETA SIGNALING PATHWAY	GeneGo	GeneGo Pathway
IMMUNE RESPONSE _IFN GAMMA SIGNALING PATHWAY	GeneGo	GeneGo Pathway
IMMUNE RESPONSE _IL1 SIGNALING PATHWAY	GeneGo	GeneGo Pathway
IMMUNE RESPONSE _IL2 ACTIVATION AND SIGNALING PATHWAY	GeneGo	GeneGo Pathway
IMMUNE RESPONSE _IL3 ACTIVATION AND SIGNALING PATHWAY	GeneGo	GeneGo Pathway
IMMUNE RESPONSE _IL4 - ANTIAPOPTOTIC ACTION	GeneGo	GeneGo Pathway
IMMUNE RESPONSE _IL4 SIGNALING PATHWAY	GeneGo	GeneGo Pathway
IMMUNE RESPONSE _IL9 SIGNALING PATHWAY	GeneGo	GeneGo Pathway
IMMUNE RESPONSE _LECTIN INDUCED COMPLEMENT PATHWAY	GeneGo	GeneGo Pathway
IMMUNE RESPONSE _MIF - THE NEUROENDOCRINE-MACROPHAGE CONNECTOR	GeneGo	GeneGo Pathway
IMMUNE RESPONSE _MIF IN INNATE IMMUNITY RESPONSE	GeneGo	GeneGo Pathway
IMMUNE RESPONSE _MIF-JAB1 SIGNALLING	GeneGo	GeneGo Pathway
IMMUNE RESPONSE _MIF-MEDIATED GLUCOCORTICOID REGULATION	GeneGo	GeneGo Pathway
IMMUNE RESPONSE _MURINE NKG2D SIGNALING	GeneGo	GeneGo Pathway
IMMUNE RESPONSE _NFAT IN IMMUNE RESPONSE	GeneGo	GeneGo Pathway
IMMUNE RESPONSE _NF-AT SIGNALING AND LEUKOCYTE INTERACTIONS	GeneGo	GeneGo Pathway
IMMUNE RESPONSE _NTS ACTIVATION OF IL-8 IN COLONOCYTES	GeneGo	GeneGo Pathway
IMMUNE RESPONSE _ONCOSTATIN M SIGNALING VIA JAK-STAT IN HUMAN CELLS	GeneGo	GeneGo Pathway
IMMUNE RESPONSE _ONCOSTATIN M SIGNALING VIA JAK-STAT IN MOUSE CELLS	GeneGo	GeneGo Pathway
IMMUNE RESPONSE _ONCOSTATIN M SIGNALING VIA MAPK IN HUMAN CELLS	GeneGo	GeneGo Pathway
IMMUNE RESPONSE _ONCOSTATIN M SIGNALING VIA MAPK IN MOUSE CELLS	GeneGo	GeneGo Pathway
IMMUNE RESPONSE _PGE2 COMMON PATHWAYS	GeneGo	GeneGo Pathway
IMMUNE RESPONSE _PGE2 IN IMMUNE AND NEUROENDOCRINE SYSTEM INTERACTIONS	GeneGo	GeneGo Pathway
IMMUNE RESPONSE _PGE2 SIGNALING IN IMMUNE RESPONSE	GeneGo	GeneGo Pathway
IMMUNE RESPONSE _PIP3 SIGNALING IN B LYMPHOCYTES	GeneGo	GeneGo Pathway
IMMUNE RESPONSE _ROLE OF DAP12 RECEPTORS IN NK CELLS	GeneGo	GeneGo Pathway
IMMUNE RESPONSE _ROLE OF INTEGRINS IN NK CELLS CYTOTOXICITY	GeneGo	GeneGo Pathway
IMMUNE RESPONSE _ROLE OF THE C5B-9 COMPLEMENT COMPLEX IN CELL SURVIVAL	GeneGo	GeneGo Pathway
IMMUNE RESPONSE _ROLE OF TLRS 3 AND 4 IN CELL ANTIVIRAL RESPONSE: TICAM1-SPECIFIC SIGNALLING PATHWAYS	GeneGo	GeneGo Pathway
IMMUNE RESPONSE _SIALIC-ACID RECEPTORS (SIGLECS) SIGNALING	GeneGo	GeneGo Pathway
IMMUNE RESPONSE _T CELL RECEPTOR SIGNALING PATHWAY	GeneGo	GeneGo Pathway
IMMUNE RESPONSE _TCR AND CD28 CO-STIMULATION IN ACTIVATION OF NF-KB	GeneGo	GeneGo Pathway
IMMUNE RESPONSE _TOLL-LIKE RECEPTOR (TLR) LIGANDS AND COMMON TLR SIGNALLING PATHWAY LEADING TO CELL PROINFLAMMATORY RESPONSE	GeneGo	GeneGo Pathway
MUSCLE CONTRACTION_ GPCRS IN THE REGULATION OF SMOOTH MUSCLE TONE	GeneGo	GeneGo Pathway
NEUROPHYSIOLOGICAL PROCESS _GLUTAMATE REGULATION OF DOPAMINE D1A RECEPTOR SIGNALING	GeneGo	GeneGo Pathway
NEUROPHYSIOLOGICAL PROCESS _ROLE OF CDK5 IN PRESYNAPTIC SIGNALING	GeneGo	GeneGo Pathway
NEUROPHYSIOLOGICAL PROCESS _VISUAL PERCEPTION	GeneGo	GeneGo Pathway
PROTEOLYSIS_ROLE OF PARKIN IN THE UBIQUITIN-PROTEASOMAL PATHWAY	GeneGo	GeneGo Pathway
REGULATION OF LIPID METABOLISM_ALPHA-1 ADRENERGIC RECEPTORS SIGNALING VIA ARACHIDONIC ACID	GeneGo	GeneGo Pathway
REGULATION OF LIPID METABOLISM_G-ALPHA(Q) REGULATION OF LIPID METABOLISM	GeneGo	GeneGo Pathway
REGULATION OF LIPID METABOLISM_INSULIN REGULATION OF FATTY ACID METHABOLISM	GeneGo	GeneGo Pathway
REGULATION OF LIPID METABOLISM_INSULIN REGULATION OF GLYCOGEN METABOLISM	GeneGo	GeneGo Pathway
REGULATION OF LIPID METABOLISM_INSULIN SIGNALING:GENERIC CASCADES	GeneGo	GeneGo Pathway
REGULATION OF LIPID METABOLISM_PDGF ACTIVATION OF PROSTACYCLIN SYNTHESIS	GeneGo	GeneGo Pathway
REGULATION OF LIPID METABOLISM_PPAR REGULATION OF LIPID METABOLISM	GeneGo	GeneGo Pathway
REGULATION OF LIPID METABOLISM_REGULATION OF FATTY ACID SYNTHESIS: NLTP AND EHHADH	GeneGo	GeneGo Pathway
REGULATION OF LIPID METABOLISM_REGULATION OF LIPID METABOLISM BY NIACIN AND ISOPRENALINE	GeneGo	GeneGo Pathway
REGULATION OF LIPID METABOLISM_REGULATION OF LIPID METABOLISM VIA LXR, NF-Y AND SREBP	GeneGo	GeneGo Pathway
TRANSCRIPTION_ANDROGEN RECEPTOR NUCLEAR SIGNALING	GeneGo	GeneGo Pathway
TRANSCRIPTION_ASSEMBLY OF RNA POLYMERASE II PREINITIATION COMPLEX ON TATA-LESS PROMOTERS	GeneGo	GeneGo Pathway
TRANSCRIPTION_CREM SIGNALING IN TESTIS	GeneGo	GeneGo Pathway
TRANSCRIPTION_FORMATION OF SIN3A AND NURD COMPLEXES AND THEIR ROLE IN TRANSCRIPTION REGULATION	GeneGo	GeneGo Pathway
TRANSCRIPTION_LIGAND-DEPENDENT ACTIVATION OF THE ESR1/SP PATHWAY	GeneGo	GeneGo Pathway
TRANSCRIPTION_LIGAND-DEPENDENT TRANSCRIPTION OF RETINOID-TARGET GENES	GeneGo	GeneGo Pathway
TRANSCRIPTION_NF-KB SIGNALING PATHWAY	GeneGo	GeneGo Pathway
TRANSCRIPTION_PPAR PATHWAY	GeneGo	GeneGo Pathway
TRANSCRIPTION_RAC3 REGULATION PATHWAY	GeneGo	GeneGo Pathway
TRANSCRIPTION_ROLE OF AKT IN HYPOXIA INDUCED HIF1 ACTIVATION	GeneGo	GeneGo Pathway
TRANSCRIPTION_ROLE OF AP-1 IN REGULATION OF CELLULAR METABOLISM	GeneGo	GeneGo Pathway
TRANSCRIPTION_TRANSCRIPTION FACTOR TUBBY SIGNALING PATHWAYS	GeneGo	GeneGo Pathway
TRANSCRIPTION_TRANSCRIPTION REGULATION OF AMINOACID METABOLISM	GeneGo	GeneGo Pathway
TRANSLATION _ALPHA-1 ADRENERGIC RECEPTORS REGULATION OF TRANSLATION	GeneGo	GeneGo Pathway
TRANSLATION _NON-GENOMIC (RAPID) ACTION OF ANDROGEN RECEPTOR	GeneGo	GeneGo Pathway
TRANSLATION _REGULATION ACTIVITY OF EIF2	GeneGo	GeneGo Pathway
TRANSLATION _REGULATION ACTIVITY OF EIF4F	GeneGo	GeneGo Pathway
TRANSLATION _REGULATION OF TRANSLATION INITIATION	GeneGo	GeneGo Pathway
TRANSPORT_ALPHA-2 ADRENERGIC RECEPTOR REGULATION OF ION CHANNELS	GeneGo	GeneGo Pathway
TRANSPORT_MEMBRANE TRAFFICKING AND SIGNAL TRANSDUCTION OF G-ALPHA (I) HETEROTRIMERIC G-PROTEIN	GeneGo	GeneGo Pathway
TRANSPORT_RAB1A REGULATION PATHWAY	GeneGo	GeneGo Pathway
TRANSPORT_RAB3A REGULATION PATHWAY	GeneGo	GeneGo Pathway
TRANSPORT_RAB5A REGULATION PATHWAY	GeneGo	GeneGo Pathway
TRANSPORT_RAB-9 REGULATION PATHWAY	GeneGo	GeneGo Pathway
TRANSPORT_RAN REGULATION PATHWAY	GeneGo	GeneGo Pathway
1-NAPHTHYLAMINE AND 1-NITRONAPHTALENE METABOLISM	GeneGo	GeneGo Pathway
2-NAPHTHYLAMINE AND 2-NITRONAPHTALENE METABOLISM	GeneGo	GeneGo Pathway
ACETAMINOPHEN METABOLISM	GeneGo	GeneGo Pathway
ACETYLCHOLINE BIOSYNTHESIS AND METABOLISM	GeneGo	GeneGo Pathway
ACM1 AND ACM2 IN NEURONAL MEMBRANE POLARIZATION	GeneGo	GeneGo Pathway
ALANINE, CYSTEINE, AND L-METHIONINE METABOLISM	GeneGo	GeneGo Pathway
ALANINE, CYSTEINE, AND L-METHIONINE METABOLISM / HUMAN VERSION	GeneGo	GeneGo Pathway
ALDOSTERONE BIOSYNTHESIS AND METABOLISM	GeneGo	GeneGo Pathway
AMINOACYL-TRNA BIOSYNTHESIS IN CYTOPLASMA	GeneGo	GeneGo Pathway
AMINOACYL-TRNA BIOSYNTHESIS IN CYTOPLASMA/ RODENT VERSION	GeneGo	GeneGo Pathway
AMINOACYL-TRNA BIOSYNTHESIS IN MITOCHONDRION	GeneGo	GeneGo Pathway
ANANDAMIDE BIOSYNTHESIS AND METABOLISM	GeneGo	GeneGo Pathway
ANDROSTENEDIONE AND TESTOSTERONE BIOSYNTHESIS AND METABOLISM P.1	GeneGo	GeneGo Pathway
ANDROSTENEDIONE AND TESTOSTERONE BIOSYNTHESIS AND METABOLISM P.1/ RODENT VERSION	GeneGo	GeneGo Pathway
ANDROSTENEDIONE AND TESTOSTERONE BIOSYNTHESIS AND METABOLISM P.2	GeneGo	GeneGo Pathway
ANDROSTENEDIONE AND TESTOSTERONE BIOSYNTHESIS AND METABOLISM P.2/ RODENT VERSION	GeneGo	GeneGo Pathway
ANDROSTENEDIONE AND TESTOSTERONE BIOSYNTHESIS AND METABOLISM P.3	GeneGo	GeneGo Pathway
ANDROSTENEDIONE AND TESTOSTERONE BIOSYNTHESIS AND METABOLISM P.3/ RODENT VERSION	GeneGo	GeneGo Pathway
APOPTOSIS AND SURVIVAL_ANTI-APOPTOTIC ACTION OF MEMBRANE-BOUND ESR1	GeneGo	GeneGo Pathway
APOPTOSIS AND SURVIVAL_ANTI-APOPTOTIC ACTION OF NUCLEAR ESR1 AND ESR2	GeneGo	GeneGo Pathway
APOPTOSIS AND SURVIVAL_ANTI-APOPTOTIC TNFS/NF-KB/BCL-2 PATHWAY	GeneGo	GeneGo Pathway
APOPTOSIS AND SURVIVAL_ANTI-APOPTOTIC TNFS/NF-KB/IAP PATHWAY	GeneGo	GeneGo Pathway
APOPTOSIS AND SURVIVAL_APOPTOTIC ACTIVIN A SIGNALING	GeneGo	GeneGo Pathway
APOPTOSIS AND SURVIVAL_APOPTOTIC TNF-FAMILY PATHWAYS	GeneGo	GeneGo Pathway
APOPTOSIS AND SURVIVAL_APRIL AND BAFF SIGNALING	GeneGo	GeneGo Pathway
APOPTOSIS AND SURVIVAL_BAD PHOSPHORYLATION	GeneGo	GeneGo Pathway
APOPTOSIS AND SURVIVAL_BETA-2 ADRENERGIC RECEPTOR ANTI-APOPTOTIC ACTION	GeneGo	GeneGo Pathway
APOPTOSIS AND SURVIVAL_CASPASE CASCADE	GeneGo	GeneGo Pathway
APOPTOSIS AND SURVIVAL_CYTOPLASMIC/MITOCHONDRIAL TRANSPORT OF PROAPOPTOTIC PROTEINS BID, BMF AND BIM	GeneGo	GeneGo Pathway
APOPTOSIS AND SURVIVAL_DNA-DAMAGE-INDUCED APOPTOSIS	GeneGo	GeneGo Pathway
APOPTOSIS AND SURVIVAL_FAS SIGNALING CASCADES	GeneGo	GeneGo Pathway
APOPTOSIS AND SURVIVAL_INHIBITION OF ROS-INDUCED APOPTOSIS BY 17BETA-ESTRADIOL	GeneGo	GeneGo Pathway
APOPTOSIS AND SURVIVAL_LYMPHOTOXIN-BETA RECEPTOR SIGNALING	GeneGo	GeneGo Pathway
APOPTOSIS AND SURVIVAL_NGF ACTIVATION OF NF-KB	GeneGo	GeneGo Pathway
APOPTOSIS AND SURVIVAL_NGF SIGNALING PATHWAY	GeneGo	GeneGo Pathway
APOPTOSIS AND SURVIVAL_P53-DEPENDENT APOPTOSIS	GeneGo	GeneGo Pathway
APOPTOSIS AND SURVIVAL_REGULATION OF APOPTOSIS BY MITOCHONDRIAL PROTEINS	GeneGo	GeneGo Pathway
APOPTOSIS AND SURVIVAL_ROLE OF CDK5 IN NEURONAL DEATH AND SURVIVAL	GeneGo	GeneGo Pathway
APOPTOSIS AND SURVIVAL_ROLE OF IAP-PROTEINS IN APOPTOSIS	GeneGo	GeneGo Pathway
APOPTOSIS AND SURVIVAL_TNFR1 SIGNALING PATHWAY	GeneGo	GeneGo Pathway
ARACHIDONIC ACID PRODUCTION	GeneGo	GeneGo Pathway
ARGININE METABOLISM	GeneGo	GeneGo Pathway
ARGININE METABOLISM/ RODENT VERSION	GeneGo	GeneGo Pathway
ASCORBATE METABOLISM	GeneGo	GeneGo Pathway
ASCORBATE METABOLISM / RODENT VERSION	GeneGo	GeneGo Pathway
ASPARTATE AND ASPARAGINE METABOLISM	GeneGo	GeneGo Pathway
ATHEROSCLEROSIS_ROLE OF ZNF202 IN REGULATION OF EXPRESSION OF GENES INVOLVED IN ATHEROSCLEROSIS	GeneGo	GeneGo Pathway
ATP METABOLISM	GeneGo	GeneGo Pathway
ATP/ITP METABOLISM	GeneGo	GeneGo Pathway
BACTERIAL INFECTIONS IN CF AIRWAYS	GeneGo	GeneGo Pathway
BENZO[A]PYRENE METABOLISM	GeneGo	GeneGo Pathway
BETA-ALANINE METABOLISM	GeneGo	GeneGo Pathway
BETA-ALANINE METABOLISM/ RODENT VERSION	GeneGo	GeneGo Pathway
BILE ACID BIOSYNTHESIS	GeneGo	GeneGo Pathway
BILE ACID BIOSYNTHESIS / RODENT VERSION	GeneGo	GeneGo Pathway
BLOOD COAGULATION_GPCRS IN PLATELET AGGREGATION	GeneGo	GeneGo Pathway
BLOOD COAGULATION_GPIB-IX-V-DEPENDENT PLATELET ACTIVATION	GeneGo	GeneGo Pathway
BLOOD COAGULATION_GPVI-DEPENDENT PLATELET ACTIVATION	GeneGo	GeneGo Pathway
BROMOBENZENE METABOLISM/RODENT VERSION	GeneGo	GeneGo Pathway
BUTANOATE METABOLISM	GeneGo	GeneGo Pathway
CARDIAC HYPERTROPHY_CA(2+)-DEPENDENT NF-AT SIGNALING IN CARDIAC HYPERTROPHY	GeneGo	GeneGo Pathway
CARDIAC HYPERTROPHY_NF-AT SIGNALING IN CARDIAC HYPERTROPHY	GeneGo	GeneGo Pathway
CATECHOLAMINE METABOLISM	GeneGo	GeneGo Pathway
CATECHOLAMINE METABOLISM / HUMAN VERSION	GeneGo	GeneGo Pathway
CELL ADHESION_ALPHA-4 INTEGRINS IN CELL MIGRATION AND ADHESION	GeneGo	GeneGo Pathway
CELL ADHESION_CELL-MATRIX GLYCOCONJUGATES	GeneGo	GeneGo Pathway
CELL ADHESION_ENDOTHELIAL CELL CONTACTS BY JUNCTIONAL MECHANISMS	GeneGo	GeneGo Pathway
CELL ADHESION_ENDOTHELIAL CELL CONTACTS BY NON-JUNCTIONAL MECHANISMS	GeneGo	GeneGo Pathway
CELL ADHESION_INTEGRIN INSIDE-OUT SIGNALING	GeneGo	GeneGo Pathway
CELL ADHESION_INTEGRIN-MEDIATED CELL ADHESION	GeneGo	GeneGo Pathway
CELL ADHESION_PLASMIN SIGNALING	GeneGo	GeneGo Pathway
CELL ADHESION_PLAU SIGNALING	GeneGo	GeneGo Pathway
CELL CYCLE_CELL CYCLE (GENERIC SCHEMA)	GeneGo	GeneGo Pathway
CELL CYCLE_CHROMOSOME CONDENSATION IN PROMETAPHASE	GeneGo	GeneGo Pathway
CELL CYCLE_ESR1 REGULATION OF G1/S TRANSITION	GeneGo	GeneGo Pathway
CELL CYCLE_INITIATION OF MITOSIS	GeneGo	GeneGo Pathway
CELL CYCLE_NUCLEOCYTOPLASMIC TRANSPORT OF CDK/CYCLINS	GeneGo	GeneGo Pathway
CELL CYCLE_REGULATION OF G1/S TRANSITION (PART 1)	GeneGo	GeneGo Pathway
CELL CYCLE_REGULATION OF G1/S TRANSITION (PART 2)	GeneGo	GeneGo Pathway
CELL CYCLE_ROLE OF 14-3-3 PROTEINS IN CELL CYCLE REGULATION	GeneGo	GeneGo Pathway
CELL CYCLE_ROLE OF APC IN CELL CYCLE REGULATION	GeneGo	GeneGo Pathway
CELL CYCLE_ROLE OF NEK IN CELL CYCLE REGULATION	GeneGo	GeneGo Pathway
CELL CYCLE_ROLE OF SCF COMPLEX IN CELL CYCLE REGULATION	GeneGo	GeneGo Pathway
CELL CYCLE_SISTER CHROMATID COHESION	GeneGo	GeneGo Pathway
CELL CYCLE_SPINDLE ASSEMBLY AND CHROMOSOME SEPARATION	GeneGo	GeneGo Pathway
CELL CYCLE_START OF DNA REPLICATION IN EARLY S PHASE	GeneGo	GeneGo Pathway
CELL CYCLE_THE METAPHASE CHECKPOINT	GeneGo	GeneGo Pathway
CELL CYCLE_TRANSITION AND TERMINATION OF DNA REPLACATION	GeneGo	GeneGo Pathway
CFTR FOLDING AND MATURATION (NORM AND CF)	GeneGo	GeneGo Pathway
CFTR-DEPENDENT REGULATION OF ION CHANNELS IN AIRWAY EPITHELIUM (NORM AND CF)	GeneGo	GeneGo Pathway
CHEMOTAXIS_CCR4-INDUCED LEUKOCYTE ADHESION	GeneGo	GeneGo Pathway
CHEMOTAXIS_CXCR4 SIGNALING PATHWAY	GeneGo	GeneGo Pathway
CHEMOTAXIS_LEUKOCYTE CHEMOTAXIS	GeneGo	GeneGo Pathway
CHEMOTAXIS_LIPOXIN INHIBITORY ACTION ON FMLP-INDUCED NEUTROPHIL CHEMOTAXIS	GeneGo	GeneGo Pathway
CHEMOTAXIS_LIPOXIN INHIBITORY ACTION ON NEUTROPHIL MIGRATION	GeneGo	GeneGo Pathway
CHOLESTEROL BIOSYNTHESIS	GeneGo	GeneGo Pathway
CHOLESTEROL METABOLISM	GeneGo	GeneGo Pathway
CHONDROITIN SULFATE AND DERMATAN SULFATE METABOLISM	GeneGo	GeneGo Pathway
COA BIOSYNTHESIS	GeneGo	GeneGo Pathway
CORTISONE BIOSYNTHESIS AND METABOLISM	GeneGo	GeneGo Pathway
CTP/UTP METABOLISM	GeneGo	GeneGo Pathway
CYTOKINE PRODUCTION BY TH17 CELLS IN CF	GeneGo	GeneGo Pathway
CYTOKINE PRODUCTION BY TH17 CELLS IN CF (MOUSE MODEL)	GeneGo	GeneGo Pathway
CYTOSKELETON REMODELING_ACM3 AND ACM4 IN KERATINOCYTE MIGRATION	GeneGo	GeneGo Pathway
CYTOSKELETON REMODELING_CDC42 IN CELLULAR PROCESSES	GeneGo	GeneGo Pathway
CYTOSKELETON REMODELING_ESR1 ACTION ON CYTOSKELETON REMODELING AND CELL MIGRATION	GeneGo	GeneGo Pathway
CYTOSKELETON REMODELING_FAK SIGNALING	GeneGo	GeneGo Pathway
CYTOSKELETON REMODELING_FIBRONECTIN-BINDING INTEGRINS IN CELL MOTILITY	GeneGo	GeneGo Pathway
CYTOSKELETON REMODELING_INTEGRIN OUTSIDE-IN SIGNALING	GeneGo	GeneGo Pathway
CYTOSKELETON REMODELING_ROLE ACTIVIN A IN CYTOSKELETON REMODELING	GeneGo	GeneGo Pathway
DATP/DITP METABOLISM	GeneGo	GeneGo Pathway
DCTP/DUTP METABOLISM	GeneGo	GeneGo Pathway
DELTA508-CFTR TRAFFIC / ER-TO-GOLGI IN CF	GeneGo	GeneGo Pathway
DELTA508-CFTR TRAFFIC / SORTING ENDOSOME FORMATION IN CF	GeneGo	GeneGo Pathway
DEVELOPMENT _ACM2 AND ACM4 ACTIVATION OF ERK	GeneGo	GeneGo Pathway
DEVELOPMENT _GLUCOCORTICOID RECEPTOR SIGNALING	GeneGo	GeneGo Pathway
DEVELOPMENT_A1 RECEPTOR SIGNALING	GeneGo	GeneGo Pathway
DEVELOPMENT_A2A RECEPTOR SIGNALING	GeneGo	GeneGo Pathway
DEVELOPMENT_ACM1, ACM3, ACM5 ACTIVATION OF ERK	GeneGo	GeneGo Pathway
DEVELOPMENT_ACM3 ACTIVATION OF ASTROGLIAL CELLS PROLIFERATION	GeneGo	GeneGo Pathway
DEVELOPMENT_ANGIOPOIETIN - TIE2 SIGNALING	GeneGo	GeneGo Pathway
DEVELOPMENT_BETA-ADRENERGIC RECEPTORS SIGNALING VIA BETA-ARRESTIN	GeneGo	GeneGo Pathway
DEVELOPMENT_BETA-ADRENERGIC RECEPTORS SIGNALING VIA CAMP	GeneGo	GeneGo Pathway
DEVELOPMENT_CROSS-TALK VEGF AND ANGIOPOIETIN 1SIGNALING	GeneGo	GeneGo Pathway
DEVELOPMENT_DELTA- AND KAPPA-TYPE OPIOID RECEPTORS SIGNALING VIA BETA-ARRESTIN	GeneGo	GeneGo Pathway
DEVELOPMENT_DELTA-TYPE OPIOID RECEPTOR MEDIATED CARDIOPROTECTION	GeneGo	GeneGo Pathway
DEVELOPMENT_DELTA-TYPE OPIOID RECEPTOR SIGNALING VIA G-PROTEIN ALPHA-14	GeneGo	GeneGo Pathway
DEVELOPMENT_DOPAMINE D2 RECEPTOR TRANSACTIVATION OF EGFR	GeneGo	GeneGo Pathway
DEVELOPMENT_DOPAMINE D2 RECEPTOR TRANSACTIVATION OF PDGFR IN NON-NEURONAL CELLS	GeneGo	GeneGo Pathway
DEVELOPMENT_EGFR SIGNALING VIA PIP3	GeneGo	GeneGo Pathway
DEVELOPMENT_EGFR SIGNALING VIA SMALL GTPASES	GeneGo	GeneGo Pathway
DEVELOPMENT_EPO-INDUCED JAK-STAT PATHWAY	GeneGo	GeneGo Pathway
DEVELOPMENT_ERBB-FAMILY SIGNALING	GeneGo	GeneGo Pathway
DEVELOPMENT_FGFR SIGNALING PATHWAY	GeneGo	GeneGo Pathway
DEVELOPMENT_GDNF FAMILY SIGNALING	GeneGo	GeneGo Pathway
DEVELOPMENT_GDNF SIGNALING	GeneGo	GeneGo Pathway
DEVELOPMENT_HGF SIGNALING PATHWAY	GeneGo	GeneGo Pathway
DEVELOPMENT_IGF-RI SIGNALING	GeneGo	GeneGo Pathway
DEVELOPMENT_KAPPA-TYPE OPIOID RECEPTOR ACTIVATION OF ERK	GeneGo	GeneGo Pathway
DEVELOPMENT_LEPTIN SIGNALING VIA JAK/STAT AND MAPK CASCADES	GeneGo	GeneGo Pathway
DEVELOPMENT_LIPOXIN INHIBITORY ACTION ON PDGF, EGF AND LTD4 SIGNALING	GeneGo	GeneGo Pathway
DEVELOPMENT_MU-TYPE OPIOID RECEPTOR SIGNALING	GeneGo	GeneGo Pathway
DEVELOPMENT_MU-TYPE OPIOID RECEPTOR SIGNALING VIA BETA-ARRESTIN	GeneGo	GeneGo Pathway
DEVELOPMENT_PROLACTIN RECEPTOR SIGNALING	GeneGo	GeneGo Pathway
DEVELOPMENT_ROLE ACTIVIN A IN CELL DIFFERENTIATION AND PROLIFERATION	GeneGo	GeneGo Pathway
DEVELOPMENT_TRANSCRIPTION REGULATION OF GRANULOCYTE DEVELOPMENT	GeneGo	GeneGo Pathway
DEVELOPMENT_VEGF SIGNALING AND ACTIVATION	GeneGo	GeneGo Pathway
DEVELOPMENT_VEGF SIGNALING VIA VEGFR2 - GENERIC CASCADES	GeneGo	GeneGo Pathway
DEVELOPMENT_WNT SIGNALING PATHWAY. PART 2	GeneGo	GeneGo Pathway
DIBROMOETHANE METABOLISM	GeneGo	GeneGo Pathway
DICHLOROETHYLENE METABOLISM	GeneGo	GeneGo Pathway
DNA DAMAGE_ATM / ATR REGULATION OF G2 / M CHECKPOINT	GeneGo	GeneGo Pathway
DNA DAMAGE_ATM/ATR REGULATION OF G1/S CHECKPOINT	GeneGo	GeneGo Pathway
DNA DAMAGE_BRCA1 AS A TRANSCRIPTION REGULATOR	GeneGo	GeneGo Pathway
DNA DAMAGE_DNA-DAMAGE-INDUCED RESPONSES	GeneGo	GeneGo Pathway
DNA DAMAGE_NHEJ MECHANISMS OF DSBS REPAIR	GeneGo	GeneGo Pathway
DNA DAMAGE_ROLE OF BRCA1 AND BRCA2 IN DNA REPAIR	GeneGo	GeneGo Pathway
DNA DAMAGE_ROLE OF NFBD1 IN DNA DAMAGE RESPONSE	GeneGo	GeneGo Pathway
DNA DAMAGE_ROLE OF SUMO IN P53 REGULATION	GeneGo	GeneGo Pathway
ENDOTHELIN-1/EDNRA TRANSACTIVATION OF EGFR	GeneGo	GeneGo Pathway
ESTRADIOL METABOLISM	GeneGo	GeneGo Pathway
ESTRADIOL METABOLISM / HUMAN VERSION	GeneGo	GeneGo Pathway
ESTRADIOL METABOLISM / RODENT VERSION	GeneGo	GeneGo Pathway
ESTROGEN BIOSYNTHESIS	GeneGo	GeneGo Pathway
ESTRONE METABOLISM	GeneGo	GeneGo Pathway
ESTRONE METABOLISM / HUMAN VERSION	GeneGo	GeneGo Pathway
FATTY ACID OMEGA OXIDATION	GeneGo	GeneGo Pathway
FOLIC ACID METABOLISM	GeneGo	GeneGo Pathway
FRUCTOSE METABOLISM	GeneGo	GeneGo Pathway
FRUCTOSE METABOLISM/ RODENT VERSION	GeneGo	GeneGo Pathway
GALACTOSE METABOLISM	GeneGo	GeneGo Pathway
GALACTOSE METABOLISM/ RODENT VERSION	GeneGo	GeneGo Pathway
GAMMA-AMINOBUTYRATE (GABA) BIOSYNTHESIS AND METABOLISM	GeneGo	GeneGo Pathway
GANGLIOSIDE METABOLISM P1	GeneGo	GeneGo Pathway
GANGLIOSIDE METABOLISM P2	GeneGo	GeneGo Pathway
GLOBO-(ISOGLOBO) SERIES GSL METABOLISM	GeneGo	GeneGo Pathway
GLUTATHIONE METABOLISM	GeneGo	GeneGo Pathway
GLUTATHIONE METABOLISM / HUMAN VERSION	GeneGo	GeneGo Pathway
GLUTATHIONE METABOLISM / RODENT VERSION	GeneGo	GeneGo Pathway
GLYCINE, SERINE, CYSTEINE AND THREONINE METABOLISM	GeneGo	GeneGo Pathway
GLYCINE, SERINE, CYSTEINE AND THREONINE METABOLISM/ RODENT VERSION	GeneGo	GeneGo Pathway
GLYCOGEN METABOLISM	GeneGo	GeneGo Pathway
GLYCOLYSIS AND GLUCONEOGENESIS (SHORT MAP)	GeneGo	GeneGo Pathway
GLYCOLYSIS AND GLUCONEOGENESIS P. 1	GeneGo	GeneGo Pathway
GLYCOLYSIS AND GLUCONEOGENESIS P. 2	GeneGo	GeneGo Pathway
GLYCOLYSIS AND GLUCONEOGENESIS P. 2 / HUMAN VERSION	GeneGo	GeneGo Pathway
GLYCOLYSIS AND GLUCONEOGENESIS P. 2/ RODENT VERSION	GeneGo	GeneGo Pathway
GLYCOLYSIS AND GLUCONEOGENESIS P.3	GeneGo	GeneGo Pathway
GLYCOLYSIS AND GLUCONEOGENESIS P.3 / HUMAN VERSION	GeneGo	GeneGo Pathway
G-PROTEIN SIGNALING_ACM REGULATION OF CAMP LEVEL	GeneGo	GeneGo Pathway
G-PROTEIN SIGNALING_CROSS-TALK BETWEEN RAS-FAMILY GTPASES	GeneGo	GeneGo Pathway
G-PROTEIN SIGNALING_G-PROTEIN ALPHA-12 SIGNALING PATHWAY	GeneGo	GeneGo Pathway
G-PROTEIN SIGNALING_G-PROTEIN ALPHA-I SIGNALING CASCADES	GeneGo	GeneGo Pathway
G-PROTEIN SIGNALING_G-PROTEIN ALPHA-Q SIGNALING CASCADES	GeneGo	GeneGo Pathway
G-PROTEIN SIGNALING_G-PROTEIN ALPHA-S SIGNALING CASCADES	GeneGo	GeneGo Pathway
G-PROTEIN SIGNALING_G-PROTEIN BETA/GAMMA SIGNALING CASCADES	GeneGo	GeneGo Pathway
G-PROTEIN SIGNALING_G-PROTEINS MEDIATED REGULATION P38 AND JNK SIGNALING	GeneGo	GeneGo Pathway
G-PROTEIN SIGNALING_H-RAS REGULATION PATHWAY	GeneGo	GeneGo Pathway
G-PROTEIN SIGNALING_K-RAS REGULATION PATHWAY	GeneGo	GeneGo Pathway
G-PROTEIN SIGNALING_M-RAS REGULATION PATHWAY	GeneGo	GeneGo Pathway
G-PROTEIN SIGNALING_N-RAS REGULATION PATHWAY	GeneGo	GeneGo Pathway
G-PROTEIN SIGNALING_RAC1 IN CELLULAR PROCESS	GeneGo	GeneGo Pathway
G-PROTEIN SIGNALING_RAC2 REGULATION PATHWAY	GeneGo	GeneGo Pathway
G-PROTEIN SIGNALING_RAP1A REGULATION PATHWAY	GeneGo	GeneGo Pathway
G-PROTEIN SIGNALING_RAP1B REGULATION PATHWAY	GeneGo	GeneGo Pathway
G-PROTEIN SIGNALING_RAP2A REGULATION PATHWAY	GeneGo	GeneGo Pathway
G-PROTEIN SIGNALING_RAP2B REGULATION PATHWAY	GeneGo	GeneGo Pathway
G-PROTEIN SIGNALING_RAS FAMILY GTPASES IN KINASE CASCADES (SCHEME)	GeneGo	GeneGo Pathway
G-PROTEIN SIGNALING_REGULATION OF CDC42 ACTIVITY	GeneGo	GeneGo Pathway
G-PROTEIN SIGNALING_REGULATION OF RAC1 ACTIVITY	GeneGo	GeneGo Pathway
G-PROTEIN SIGNALING_RHOA REGULATION PATHWAY	GeneGo	GeneGo Pathway
G-PROTEIN SIGNALING_RHOB REGULATION PATHWAY	GeneGo	GeneGo Pathway
G-PROTEIN SIGNALING_R-RAS REGULATION PATHWAY	GeneGo	GeneGo Pathway
G-PROTEIN SIGNALING_TC21 REGULATION PATHWAY	GeneGo	GeneGo Pathway
GTP METABOLISM	GeneGo	GeneGo Pathway
HEME METABOLISM	GeneGo	GeneGo Pathway
HEPARAN SULFATE/HEPARIN METABOLISM	GeneGo	GeneGo Pathway
HETE AND HPETE BIOSYNTHESIS AND METABOLISM	GeneGo	GeneGo Pathway
HISTAMINE METABOLISM	GeneGo	GeneGo Pathway
HISTIDINE-GLUTAMATE-GLUTAMINE AND PROLINE METABOLISM	GeneGo	GeneGo Pathway
HISTIDINE-GLUTAMATE-GLUTAMINE AND PROLINE METABOLISM/ RODENT VERSION	GeneGo	GeneGo Pathway
IMMUNE RESPONCE_IL-23 SIGNALING PATHWAY	GeneGo	GeneGo Pathway
IMMUNE RESPONSE _IL10 SIGNALING PATHWAY	GeneGo	GeneGo Pathway
IMMUNE RESPONSE _IL22 SIGNALING PATHWAY	GeneGo	GeneGo Pathway
IMMUNE RESPONSE _IL6 SIGNALING PATHWAY	GeneGo	GeneGo Pathway
IMMUNE RESPONSE _IMMUNOLOGICAL SYNAPSE FORMATION	GeneGo	GeneGo Pathway
IMMUNE RESPONSE _SIGNALING PATHWAY MEDIATED BY IL-6 AND IL-1	GeneGo	GeneGo Pathway
IMMUNE RESPONSE_BACTERIAL INFECTIONS IN NORMAL AIRWAYS	GeneGo	GeneGo Pathway
IMMUNE RESPONSE_CLASSICAL COMPLEMENT PATHWAY	GeneGo	GeneGo Pathway
IMMUNE RESPONSE_DELTA-TYPE OPIOID RECEPTOR SIGNALING IN T-CELLS	GeneGo	GeneGo Pathway
IMMUNE RESPONSE_HTR2A-INDUCED ACTIVATION OF CPLA2	GeneGo	GeneGo Pathway
IMMUNE RESPONSE_IL-12 SIGNALING PATHWAY	GeneGo	GeneGo Pathway
IMMUNE RESPONSE_IL-12-INDUCED IFN-GAMMA PRODUCTION	GeneGo	GeneGo Pathway
IMMUNE RESPONSE_IL-27 SIGNALING PATHWAY	GeneGo	GeneGo Pathway
IMMUNE RESPONSE_INHIBITORY ACTION OF LIPOXINS ON PRO-INFLAMMATORY TNF-ALPHA SIGNALING	GeneGo	GeneGo Pathway
IMMUNE RESPONSE_LIPOXIN INHIBITORY ACTION ON SUPEROXIDE PRODUCTION IN NEUTROPHILS	GeneGo	GeneGo Pathway
IMMUNE RESPONSE_LIPOXINS AND RESOLVIN E1 INHIBITORY ACTION ON NEUTROPHIL FUNCTIONS	GeneGo	GeneGo Pathway
IMP BIOSYNTHESIS	GeneGo	GeneGo Pathway
INHIBITORY ACTION OF LIPOXIN A4 ON PDGF, EGF AND LTD4 SIGNALING	GeneGo	GeneGo Pathway
INHIBITORY ACTION OF LIPOXINS AND RESOLVIN E1 ON NEUTROPHIL FUNCTIONS	GeneGo	GeneGo Pathway
INHIBITORY ACTION OF LIPOXINS ON NEUTROPHIL MIGRATION	GeneGo	GeneGo Pathway
INHIBITORY ACTION OF LIPOXINS ON SUPEROXIDE PRODUCTION IN NEUTROPHILS	GeneGo	GeneGo Pathway
INTRACELLULAR CHOLESTEROL TRANSPORT IN CF	GeneGo	GeneGo Pathway
KERATAN SULFATE METABOLISM P.1	GeneGo	GeneGo Pathway
KERATAN SULFATE METABOLISM P.2	GeneGo	GeneGo Pathway
LACTO-SERIES GSL METABOLISM	GeneGo	GeneGo Pathway
LACTO-SERIES GSL METABOLISM / HUMAN VERSION	GeneGo	GeneGo Pathway
LEUCUNE, ISOLEUCINE AND VALINE METABOLISM	GeneGo	GeneGo Pathway
LEUCUNE, ISOLEUCINE AND VALINE METABOLISM.P.2	GeneGo	GeneGo Pathway
LEUCUNE, ISOLEUCINE AND VALINE METABOLISM/ RODENT VERSION	GeneGo	GeneGo Pathway
LEUKOTRIENE 4 BIOSYNTHESIS AND METABOLISM	GeneGo	GeneGo Pathway
LINOLEIC ACID / RODENT VERSION	GeneGo	GeneGo Pathway
LYSINE METABOLISM	GeneGo	GeneGo Pathway
LYSINE METABOLISM/ RODENT VERSION	GeneGo	GeneGo Pathway
MEMBRANE-BOUND ESR1: INTERACTION WITH G-PROTEINS SIGNALING	GeneGo	GeneGo Pathway
METHIONINE METABOLISM	GeneGo	GeneGo Pathway
METHIONINE-CYSTEINE-GLUTAMATE METABOLISM	GeneGo	GeneGo Pathway
MITOCHONDRIAL KETONE BODIES BIOSYNTHESIS AND METABOLISM	GeneGo	GeneGo Pathway
MITOCHONDRIAL LONG CHAIN FATTY ACID BETA-OXIDATION	GeneGo	GeneGo Pathway
MITOCHONDRIAL UNSATURATED FATTY ACID BETA-OXIDATION	GeneGo	GeneGo Pathway
MUCIN EXPRESSION IN CF VIA IL-6, IL-17 SIGNALING PATHWAYS	GeneGo	GeneGo Pathway
MUCIN EXPRESSION IN CF VIA TLRS, EGFR SIGNALING PATHWAYS	GeneGo	GeneGo Pathway
MUSCLE CONTRACTION_ACM REGULATION OF SMOOTH MUSCLE CONTRACTION	GeneGo	GeneGo Pathway
MUSCLE CONTRACTION_DELTA-TYPE OPIOID RECEPTOR IN SMOOTH MUSCLE CONTRACTION	GeneGo	GeneGo Pathway
MUSCLE CONTRACTION_ROLE OF KAPPA-TYPE OPIOID RECEPTOR IN HEART	GeneGo	GeneGo Pathway
N-3 POLYUNSATURATED FATTY ACID BIOSYNTHESIS	GeneGo	GeneGo Pathway
N-6 POLYUNSATURATED FATTY ACID BIOSYNTHESIS	GeneGo	GeneGo Pathway
N-ACYLETHANOLAMINES, PHOSPHOLIPASE A2 PATHWAY	GeneGo	GeneGo Pathway
N-ACYLETHANOLAMINES. N-ACYLTRANSFERASE PATHWAY	GeneGo	GeneGo Pathway
NAD METABOLISM	GeneGo	GeneGo Pathway
NAPHTHALENE METABOLISM	GeneGo	GeneGo Pathway
NEOLACTO-SERIES GSL METABOLISM P.1	GeneGo	GeneGo Pathway
NEOLACTO-SERIES GSL METABOLISM P.1 / HUMAN VERSION	GeneGo	GeneGo Pathway
NEOLACTO-SERIES GSL METABOLISM P.2	GeneGo	GeneGo Pathway
NEOLACTO-SERIES GSL METABOLISM P.2 / HUMAN VERSION	GeneGo	GeneGo Pathway
NEOLACTO-SERIES GSL METABOLISM P.3	GeneGo	GeneGo Pathway
NEURODISEASE_PARKIN DISORDER UNDER PARKINSON'S DISEASE	GeneGo	GeneGo Pathway
NEUROPHYSIOLOGICAL PROCESS_ACM REGULATION OF NERVE IMPULSE	GeneGo	GeneGo Pathway
NEUROPHYSIOLOGICAL PROCESS_DELTA-TYPE OPIOID RECEPTOR IN NERVOUS SYSTEM	GeneGo	GeneGo Pathway
NEUROPHYSIOLOGICAL PROCESS_DOPAMINE D2 RECEPTOR SIGNALING IN CNS	GeneGo	GeneGo Pathway
NEUROPHYSIOLOGICAL PROCESS_DOPAMINE D2 RECEPTOR TRANSACTIVATION OF PDGFR IN CNS	GeneGo	GeneGo Pathway
NEUROPHYSIOLOGICAL PROCESS_EPHB RECEPTORS IN DENDRITIC SPINE MORPHOGENESIS AND SYNAPTOGENESIS	GeneGo	GeneGo Pathway
NEUROPHYSIOLOGICAL PROCESS_KAPPA-TYPE OPIOID RECEPTOR IN TRANSMISSION OF NERVE IMPULSE	GeneGo	GeneGo Pathway
NEUROPHYSIOLOGICAL PROCESS_MU-TYPE OPIOID RECEPTOR-MEDIATED ANALGESIA	GeneGo	GeneGo Pathway
NEUROPHYSIOLOGICAL PROCESS_PGE2-INDUCED PAIN PROCESSING	GeneGo	GeneGo Pathway
NEUROPHYSIOLOGICAL PROCESS_RECEPTOR-MEDIATED AXON GROWTH REPULSION	GeneGo	GeneGo Pathway
N-GLYCAN BIOSYNTHESIS P1	GeneGo	GeneGo Pathway
N-GLYCAN BIOSYNTHESIS P2	GeneGo	GeneGo Pathway
NIACIN-HDL METABOLISM	GeneGo	GeneGo Pathway
NITROGEN METABOLISM	GeneGo	GeneGo Pathway
NITROGEN METABOLISM/ RODENT VERSION	GeneGo	GeneGo Pathway
NORMAL WTCFTR TRAFFIC / ER-TO-GOLGI	GeneGo	GeneGo Pathway
NORMAL WTCFTR TRAFFIC / SORTING ENDOSOME FORMATION	GeneGo	GeneGo Pathway
O-GLYCAN BIOSYNTHESIS	GeneGo	GeneGo Pathway
O-GLYCAN BIOSYNTHESIS / HUMAN VERSION	GeneGo	GeneGo Pathway
OXIDATIVE PHOSPHORYLATION	GeneGo	GeneGo Pathway
OXIDATIVE STRESS_ANGIOTENSIN II-INDUCED ROS PRODUCTION	GeneGo	GeneGo Pathway
OXIDATIVE STRESS_ROLE OF ASK1 UNDER OXIDATIVE STRESS	GeneGo	GeneGo Pathway
PENTOSE PHOSPHATE PATHWAY	GeneGo	GeneGo Pathway
PENTOSE PHOSPHATE PATHWAY/ RODENT VERSION	GeneGo	GeneGo Pathway
PEROXISOMAL BRANCHED CHAIN FATTY ACID OXIDATION	GeneGo	GeneGo Pathway
PEROXYSOMAL STRAIGHT-CHAIN FATTY ACID BETA-OXIDATION	GeneGo	GeneGo Pathway
PHENYLALANINE METABOLISM	GeneGo	GeneGo Pathway
PHENYLALANINE METABOLISM/ RODENT VERSION	GeneGo	GeneGo Pathway
PHOSPHATIDYLINOSITOL METABOLISM	GeneGo	GeneGo Pathway
PHOSPHOLIPID METABOLISM P,1	GeneGo	GeneGo Pathway
PHOSPHOLIPID METABOLISM P,2	GeneGo	GeneGo Pathway
PHOSPHOLIPID METABOLISM. P,3	GeneGo	GeneGo Pathway
PLASMALOGEN BIOSYNTHESIS	GeneGo	GeneGo Pathway
POLYAMINE METABOLISM	GeneGo	GeneGo Pathway
PROLINE METABOLISM	GeneGo	GeneGo Pathway
PROPIONATE METABOLISM P.1	GeneGo	GeneGo Pathway
PROPIONATE METABOLISM P.1 / HUMAN VERSION	GeneGo	GeneGo Pathway
PROPIONATE METABOLISM P.2	GeneGo	GeneGo Pathway
PROSTAGLANDIN 1 BIOSYNTHESIS AND METABOLISM	GeneGo	GeneGo Pathway
PROSTAGLANDIN 2 BIOSYNTHESIS AND METABOLISM	GeneGo	GeneGo Pathway
PROTEOLYSIS_PUTATIVE SUMO-1 PATHWAY	GeneGo	GeneGo Pathway
PROTEOLYSIS_PUTATIVE UBIQUITIN PATHWAY	GeneGo	GeneGo Pathway
PYRUVATE METABOLISM	GeneGo	GeneGo Pathway
PYRUVATE METABOLISM/ RODENT VERSION	GeneGo	GeneGo Pathway
REGULATION OF CFTR ACTIVITY (NORM AND CF)	GeneGo	GeneGo Pathway
REGULATION OF DEGRADATION OF DELTAF508 CFTR IN CF	GeneGo	GeneGo Pathway
REGULATION OF DEGRADATION OF WT-CFTR	GeneGo	GeneGo Pathway
REGULATION OF LIPID METABOLISM_ACM STIMULATION OF ARACHIDONIC ACID PRODUCTION	GeneGo	GeneGo Pathway
REGULATION OF LIPID METABOLISM_REGULATION OF ACETYL-COA CARBOXYLASE 1 ACTIVITY IN KERATINOCYTES	GeneGo	GeneGo Pathway
REGULATION OF LIPID METABOLISM_REGULATION OF ACETYL-COA CARBOXYLASE 1 ACTIVITY IN LIPOGENIC TISSUE	GeneGo	GeneGo Pathway
REGULATION OF LIPID METABOLISM_REGULATION OF ACETYL-COA CARBOXYLASE 2 ACTIVITY IN MUSCLE	GeneGo	GeneGo Pathway
REGULATION OF LIPID METABOLISM_REGULATION OF FATTY ACID SYNTHASE ACTIVITY IN HEPATOCYTES	GeneGo	GeneGo Pathway
REGULATION OF LIPID METABOLISM_RXR-DEPENDENT REGULATION OF LIPID METABOLISM VIA PPAR, RAR AND VDR	GeneGo	GeneGo Pathway
RETINOL METABOLISM	GeneGo	GeneGo Pathway
RETINOL METABOLISM / RODENT VERSION	GeneGo	GeneGo Pathway
RIBOFLAVIN METABOLISM	GeneGo	GeneGo Pathway
SATURATED FATTY ACID BIOSYNTHESIS	GeneGo	GeneGo Pathway
SELENOAMINOACIDS AND TAURINE, HYPOTAURINE METABOLISM	GeneGo	GeneGo Pathway
SEROTONIN - MELATONIN BIOSYNTHESIS AND METABOLISM	GeneGo	GeneGo Pathway
SIGNAL TRANSDUCTION_ACTIVATION OF PKC VIA G-PROTEIN COUPLED RECEPTOR	GeneGo	GeneGo Pathway
SIGNAL TRANSDUCTION_ACTIVIN A SIGNALING REGULATION	GeneGo	GeneGo Pathway
SIGNAL TRANSDUCTION_AKT SIGNALING	GeneGo	GeneGo Pathway
SIGNAL TRANSDUCTION_CALCIUM SIGNALING	GeneGo	GeneGo Pathway
SIGNAL TRANSDUCTION_CAMP SIGNALING	GeneGo	GeneGo Pathway
SIGNAL TRANSDUCTION_ERK INTERACTIONS: INHIBITION OF ERK	GeneGo	GeneGo Pathway
SIGNAL TRANSDUCTION_IP3 SIGNALING	GeneGo	GeneGo Pathway
SIGNAL TRANSDUCTION_JNK PATHWAY	GeneGo	GeneGo Pathway
SIGNAL TRANSDUCTION_PKA SIGNALING	GeneGo	GeneGo Pathway
SIGNAL TRANSDUCTION_PTEN PATHWAY	GeneGo	GeneGo Pathway
SPHINGOLIPID METABOLISM	GeneGo	GeneGo Pathway
SPHINGOLIPID METABOLISM / HUMAN VERSION	GeneGo	GeneGo Pathway
SULFUR METABOLISM	GeneGo	GeneGo Pathway
TCA	GeneGo	GeneGo Pathway
THIAMINE METABOLISM	GeneGo	GeneGo Pathway
TRANSCRIPTION_CHREBP REGULATION PATHWAY	GeneGo	GeneGo Pathway
TRANSCRIPTION_CREB PATHWAY	GeneGo	GeneGo Pathway
TRANSCRIPTION_P53 SIGNALING PATHWAY	GeneGo	GeneGo Pathway
TRANSCRIPTION_RECEPTOR-MEDIATED HIF REGULATION	GeneGo	GeneGo Pathway
TRANSCRIPTION_ROLE OF HETEROCHROMATIN PROTEIN 1 (HP1) FAMILY IN TRANSCRIPTIONAL SILENCING	GeneGo	GeneGo Pathway
TRANSCRIPTION_ROLE OF VDR IN REGULATION OF GENES INVOLVED IN OSTEOPOROSIS	GeneGo	GeneGo Pathway
TRANSLATION _INSULIN REGULATION OF PROTEIN SYNTHESIS	GeneGo	GeneGo Pathway
TRANSLATION_IL-2 REGULATION OF TRANSLATION	GeneGo	GeneGo Pathway
TRANSLATION_OPIOID RECEPTORS IN REGULATION OF TRANSLATION	GeneGo	GeneGo Pathway
TRANSPORT_ACM3 IN SALIVARY GLANDS	GeneGo	GeneGo Pathway
TRANSPORT_CLATHRIN-COATED VESICLE CYCLE	GeneGo	GeneGo Pathway
TRANSPORT_INTRACELLULAR CHOLESTEROL TRANSPORT IN NORM	GeneGo	GeneGo Pathway
TRIACYLGLYCEROL METABOLISM P.1	GeneGo	GeneGo Pathway
TRIACYLGLYCEROL METABOLISM P.2	GeneGo	GeneGo Pathway
TRICHLOROETHYLENE METABOLISM/RODENT VERSION	GeneGo	GeneGo Pathway
TRYPTOPHAN METABOLISM	GeneGo	GeneGo Pathway
TRYPTOPHAN METABOLISM/ RODENT VERSION	GeneGo	GeneGo Pathway
TTP METABOLISM	GeneGo	GeneGo Pathway
TYROSINE METABOLISM P.1 (DOPAMINE)	GeneGo	GeneGo Pathway
TYROSINE METABOLISM P.2 (MELANIN)	GeneGo	GeneGo Pathway
UBIQUINONE METABOLISM	GeneGo	GeneGo Pathway
UMP BIOSYNTHESIS	GeneGo	GeneGo Pathway
UNSATURATED FATTY ACID BIOSYNTHESIS	GeneGo	GeneGo Pathway
UREA CYCLE	GeneGo	GeneGo Pathway
VITAMIN B3 (NICOTINAMIDE) METABOLISM	GeneGo	GeneGo Pathway
VITAMIN B6 METABOLISM	GeneGo	GeneGo Pathway
VITAMIN B7 (BIOTIN) METABOLISM	GeneGo	GeneGo Pathway
VITAMIN D2 (ERGOCALCIFEROL) METABOLISM	GeneGo	GeneGo Pathway
VITAMIN D3 METABOLIC C-23 AND C-24 PATHWAYS	GeneGo	GeneGo Pathway
VITAMIN E (ALFA-TOCOPHEROL) METABOLISM	GeneGo	GeneGo Pathway
VITAMIN K METABOLISM	GeneGo	GeneGo Pathway
WTCFTR AND DELTA508 TRAFFIC / CLATHRIN COATED VESICLES FORMATION (NORM AND CF)	GeneGo	GeneGo Pathway
WTCFTR AND DELTA508-CFTR TRAFFIC / GENERIC SCHEMA (NORM AND CF)	GeneGo	GeneGo Pathway
WTCFTR AND DELTAF508 TRAFFIC / LATE ENDOSOME AND LYSOSOME (NORM AND CF)	GeneGo	GeneGo Pathway
WTCFTR AND DELTAF508 TRAFFIC / MEMBRANE EXPRESSION (NORM AND CF)	GeneGo	GeneGo Pathway
14-3-3-MEDIATED SIGNALING (3DDVX)	IngenuityPathways	Ingenuity canonical pathway gene set.
ACTIN CYTOSKELETON SIGNALING (1DEZ8)	IngenuityPathways	Ingenuity canonical pathway gene set.
ACTIVATION OF IRF BY CYTOSOLIC PATTERN RECOGNITION RECEPTORS (3J6WH)	IngenuityPathways	Ingenuity canonical pathway gene set.
ACUTE PHASE RESPONSE SIGNALING (1NILF)	IngenuityPathways	Ingenuity canonical pathway gene set.
-ADRENERGIC SIGNALING (3DDWC)	IngenuityPathways	Ingenuity canonical pathway gene set.
ALANINE AND ASPARTATE METABOLISM (DSG)	IngenuityPathways	Ingenuity canonical pathway gene set.
AMINOACYL-TRNA BIOSYNTHESIS (XY6W)	IngenuityPathways	Ingenuity canonical pathway gene set.
AMINOPHOSPHONATE METABOLISM (1BK2K)	IngenuityPathways	Ingenuity canonical pathway gene set.
AMINOSUGARS METABOLISM (DS2)	IngenuityPathways	Ingenuity canonical pathway gene set.
AMYLOID PROCESSING (CIC)	IngenuityPathways	Ingenuity canonical pathway gene set.
AMYOTROPHIC LATERAL SCLEROSIS SIGNALING (1DEYS)	IngenuityPathways	Ingenuity canonical pathway gene set.
ANDROGEN AND ESTROGEN METABOLISM (DT9)	IngenuityPathways	Ingenuity canonical pathway gene set.
ANTIGEN PRESENTATION PATHWAY (CIK)	IngenuityPathways	Ingenuity canonical pathway gene set.
APOPTOSIS SIGNALING (CJ2)	IngenuityPathways	Ingenuity canonical pathway gene set.
ARACHIDONIC ACID METABOLISM (1BTL8)	IngenuityPathways	Ingenuity canonical pathway gene set.
ARGININE AND PROLINE METABOLISM (DSA)	IngenuityPathways	Ingenuity canonical pathway gene set.
ARYL HYDROCARBON RECEPTOR SIGNALING (1JZ9Z)	IngenuityPathways	Ingenuity canonical pathway gene set.
ASCORBATE AND ALDARATE METABOLISM (XY6V)	IngenuityPathways	Ingenuity canonical pathway gene set.
AXONAL GUIDANCE SIGNALING (1DEYQ)	IngenuityPathways	Ingenuity canonical pathway gene set.
B CELL RECEPTOR SIGNALING (CIL)	IngenuityPathways	Ingenuity canonical pathway gene set.
BILE ACID BIOSYNTHESIS (DTC)	IngenuityPathways	Ingenuity canonical pathway gene set.
BIOSYNTHESIS OF STEROIDS (DT7)	IngenuityPathways	Ingenuity canonical pathway gene set.
BMP SIGNALING PATHWAY (CKG)	IngenuityPathways	Ingenuity canonical pathway gene set.
BUTANOATE METABOLISM (DRU)	IngenuityPathways	Ingenuity canonical pathway gene set.
C21-STEROID HORMONE METABOLISM (DTA)	IngenuityPathways	Ingenuity canonical pathway gene set.
CALCIUM SIGNALING (XY6J)	IngenuityPathways	Ingenuity canonical pathway gene set.
CAMP-MEDIATED SIGNALING (CIY)	IngenuityPathways	Ingenuity canonical pathway gene set.
CARDIAC -ADRENERGIC SIGNALING (CI8)	IngenuityPathways	Ingenuity canonical pathway gene set.
CAVEOLAR-MEDIATED ENDOCYTOSIS (3J6WI)	IngenuityPathways	Ingenuity canonical pathway gene set.
CELL CYCLE G1 S CHECKPOINT REGULATION (CI1)	IngenuityPathways	Ingenuity canonical pathway gene set.
CELL CYCLE G2 M DNA DAMAGE CHECKPOINT REGULATION (CIG)	IngenuityPathways	Ingenuity canonical pathway gene set.
CERAMIDE SIGNALING (2Y6UE)	IngenuityPathways	Ingenuity canonical pathway gene set.
CHEMOKINE SIGNALING (CIQ)	IngenuityPathways	Ingenuity canonical pathway gene set.
CHONDROITIN SULFATE BIOSYNTHESIS (18OSD)	IngenuityPathways	Ingenuity canonical pathway gene set.
CIRCADIAN RHYTHM SIGNALING (1BU9J)	IngenuityPathways	Ingenuity canonical pathway gene set.
CITRATE CYCLE (DS1)	IngenuityPathways	Ingenuity canonical pathway gene set.
CLATRIN-MEDIATED ENDOCYTOSIS (3J6WJ)	IngenuityPathways	Ingenuity canonical pathway gene set.
COAGULATION SYSTEM (1N71S)	IngenuityPathways	Ingenuity canonical pathway gene set.
COMPLEMENT SYSTEM (XY6L)	IngenuityPathways	Ingenuity canonical pathway gene set.
CYANOAMINO ACID METABOLISM (18OY4)	IngenuityPathways	Ingenuity canonical pathway gene set.
CYSTEINE METABOLISM (DSR)	IngenuityPathways	Ingenuity canonical pathway gene set.
D-ARGININE AND D-ORNITHINE METABOLISM (1DEZ1)	IngenuityPathways	Ingenuity canonical pathway gene set.
DEATH RECEPTOR SIGNALING (CIU)	IngenuityPathways	Ingenuity canonical pathway gene set.
D-GLUTAMINE AND D-GLUTAMATE METABOLISM (1BHPJ)	IngenuityPathways	Ingenuity canonical pathway gene set.
DOPAMINE RECEPTOR SIGNALING (CIX)	IngenuityPathways	Ingenuity canonical pathway gene set.
EGF SIGNALING (CI0)	IngenuityPathways	Ingenuity canonical pathway gene set.
EICOSANOID SIGNALING (XY6M)	IngenuityPathways	Ingenuity canonical pathway gene set.
ENDOPLASMIC RETICULUM STRESS PATHWAY (CIE)	IngenuityPathways	Ingenuity canonical pathway gene set.
EPHRIN RECEPTOR SIGNALING (XY6N)	IngenuityPathways	Ingenuity canonical pathway gene set.
ERK MAPK SIGNALING (CI2)	IngenuityPathways	Ingenuity canonical pathway gene set.
ERYTHROPOIETIN SIGNALING (3DDV4)	IngenuityPathways	Ingenuity canonical pathway gene set.
ESTROGEN RECEPTOR SIGNALING (CHY)	IngenuityPathways	Ingenuity canonical pathway gene set.
FATTY ACID BIOSYNTHESIS (DT5)	IngenuityPathways	Ingenuity canonical pathway gene set.
FATTY ACID ELONGATION IN MITOCHONDRIA (1DEZ6)	IngenuityPathways	Ingenuity canonical pathway gene set.
FATTY ACID METABOLISM (DT8)	IngenuityPathways	Ingenuity canonical pathway gene set.
FC RECEPTOR-MEDIATED PHAGOCYTOSIS IN MACROPHAGES AND MONOCYTES (3J6WK)	IngenuityPathways	Ingenuity canonical pathway gene set.
FC EPSILON RI SIGNALING (1DEZ2)	IngenuityPathways	Ingenuity canonical pathway gene set.
FGF SIGNALING (CID)	IngenuityPathways	Ingenuity canonical pathway gene set.
FOLATE BIOSYNTHESIS (DSU)	IngenuityPathways	Ingenuity canonical pathway gene set.
FRUCTOSE AND MANNOSE METABOLISM (DS0)	IngenuityPathways	Ingenuity canonical pathway gene set.
FXR RXR ACTIVATION (1Q7BZ)	IngenuityPathways	Ingenuity canonical pathway gene set.
GABA RECEPTOR SIGNALING (CIH)	IngenuityPathways	Ingenuity canonical pathway gene set.
GALACTOSE METABOLISM (DRX)	IngenuityPathways	Ingenuity canonical pathway gene set.
GLUCOCORTICOID RECEPTOR SIGNALING (1AR1K)	IngenuityPathways	Ingenuity canonical pathway gene set.
GLUTAMATE METABOLISM (DSM)	IngenuityPathways	Ingenuity canonical pathway gene set.
GLUTAMATE RECEPTOR SIGNALING (CJ0)	IngenuityPathways	Ingenuity canonical pathway gene set.
GLUTATHIONE METABOLISM (DSB)	IngenuityPathways	Ingenuity canonical pathway gene set.
GLYCEROLIPID METABOLISM (DT0)	IngenuityPathways	Ingenuity canonical pathway gene set.
GLYCEROPHOSPHOLIPID METABOLISM (18OPL)	IngenuityPathways	Ingenuity canonical pathway gene set.
GLYCINE SERINE AND THREONINE METABOLISM (DS9)	IngenuityPathways	Ingenuity canonical pathway gene set.
GLYCOLYSIS GLUCONEOGENESIS (DS3)	IngenuityPathways	Ingenuity canonical pathway gene set.
GLYCOSAMINOGLYCAN DEGRADATION (18P4M)	IngenuityPathways	Ingenuity canonical pathway gene set.
GLYCOSPHINGOLIPID BIOSYNTHESIS - GANGLIOSERIES (18OWF)	IngenuityPathways	Ingenuity canonical pathway gene set.
GLYCOSPHINGOLIPID BIOSYNTHESIS - GLOBOSERIES (18OXP)	IngenuityPathways	Ingenuity canonical pathway gene set.
GLYCOSPHINGOLIPID BIOSYNTHESIS - LACTOSERIES (1BIQD)	IngenuityPathways	Ingenuity canonical pathway gene set.
GLYCOSPHINGOLIPID BIOSYNTHESIS - NEOLACTOSERIES (1BLGE)	IngenuityPathways	Ingenuity canonical pathway gene set.
GLYOXYLATE AND DICARBOXYLATE METABOLISM (18P3Y)	IngenuityPathways	Ingenuity canonical pathway gene set.
GM-CSF SIGNALING (XY6K)	IngenuityPathways	Ingenuity canonical pathway gene set.
G-PROTEIN COUPLED RECEPTOR SIGNALING (CJ8)	IngenuityPathways	Ingenuity canonical pathway gene set.
HEPATIC CHOLESTASIS (1NILH)	IngenuityPathways	Ingenuity canonical pathway gene set.
HEPATIC FIBROSIS HEPATIC STELLATE CELL ACTIVATION (1NILK)	IngenuityPathways	Ingenuity canonical pathway gene set.
HISTIDINE METABOLISM (DSI)	IngenuityPathways	Ingenuity canonical pathway gene set.
HUNTINGTONS DISEASE SIGNALING (1DEZA)	IngenuityPathways	Ingenuity canonical pathway gene set.
HYPOXIA SIGNALING IN THE CARDIOVASCULAR SYSTEM (CJ6)	IngenuityPathways	Ingenuity canonical pathway gene set.
IGF-1 SIGNALING (CIW)	IngenuityPathways	Ingenuity canonical pathway gene set.
IL-10 SIGNALING (1BKMB)	IngenuityPathways	Ingenuity canonical pathway gene set.
IL-12 SIGNALING AND PRODUCTION IN MACROPHAGES (3J6WM)	IngenuityPathways	Ingenuity canonical pathway gene set.
IL-2 SIGNALING (CIB)	IngenuityPathways	Ingenuity canonical pathway gene set.
IL-4 SIGNALING (CIJ)	IngenuityPathways	Ingenuity canonical pathway gene set.
IL-6 SIGNALING (CJ9)	IngenuityPathways	Ingenuity canonical pathway gene set.
IL-8 SIGNALING (3J6WL)	IngenuityPathways	Ingenuity canonical pathway gene set.
INOSITOL METABOLISM (DRW)	IngenuityPathways	Ingenuity canonical pathway gene set.
INOSITOL PHOSPHATE METABOLISM (DT2)	IngenuityPathways	Ingenuity canonical pathway gene set.
INSULIN RECEPTOR SIGNALING (CIO)	IngenuityPathways	Ingenuity canonical pathway gene set.
INTEGRIN SIGNALING (CIT)	IngenuityPathways	Ingenuity canonical pathway gene set.
INTERFERON SIGNALING (CI9)	IngenuityPathways	Ingenuity canonical pathway gene set.
JAK STAT SIGNALING (CIF)	IngenuityPathways	Ingenuity canonical pathway gene set.
KERATAN SULFATE BIOSYNTHESIS (1BQHZ)	IngenuityPathways	Ingenuity canonical pathway gene set.
LEUKOCYTE EXTRAVASATION SIGNALING (1DEYJ)	IngenuityPathways	Ingenuity canonical pathway gene set.
LINOLEIC ACID METABOLISM (1BU5K)	IngenuityPathways	Ingenuity canonical pathway gene set.
LPS IL-1 MEDIATED INHIBITION OF RXR FUNCTION (1JZAU)	IngenuityPathways	Ingenuity canonical pathway gene set.
LXR RXR ACTIVATION (1NILI)	IngenuityPathways	Ingenuity canonical pathway gene set.
LYSINE BIOSYNTHESIS (1BI2R)	IngenuityPathways	Ingenuity canonical pathway gene set.
LYSINE DEGRADATION (DSH)	IngenuityPathways	Ingenuity canonical pathway gene set.
MACROPINOCYTOSIS (E86)	IngenuityPathways	Ingenuity canonical pathway gene set.
METABOLISM OF XENOBIOTICS BY CYTOCHROME P450 (1DEZ5)	IngenuityPathways	Ingenuity canonical pathway gene set.
METHANE METABOLISM (DS7)	IngenuityPathways	Ingenuity canonical pathway gene set.
METHIONINE METABOLISM (DSE)	IngenuityPathways	Ingenuity canonical pathway gene set.
MITOCHONDRIAL DYSFUNCTION (1NILM)	IngenuityPathways	Ingenuity canonical pathway gene set.
NATURAL KILLER CELL SIGNALING (1BK4K)	IngenuityPathways	Ingenuity canonical pathway gene set.
NEUREGULIN SIGNALING (1BQ6P)	IngenuityPathways	Ingenuity canonical pathway gene set.
NEUROTROPHIN TRK SIGNALING (CIR)	IngenuityPathways	Ingenuity canonical pathway gene set.
NF- B SIGNALING (CJ4)	IngenuityPathways	Ingenuity canonical pathway gene set.
N-GLYCAN BIOSYNTHESIS (DTE)	IngenuityPathways	Ingenuity canonical pathway gene set.
N-GLYCAN DEGRADATION (1BPZ7)	IngenuityPathways	Ingenuity canonical pathway gene set.
NICOTINATE AND NICOTINAMIDE METABOLISM (DSV)	IngenuityPathways	Ingenuity canonical pathway gene set.
NITRIC OXIDE SIGNALING IN THE CARDIOVASCULAR SYSTEM (CI7)	IngenuityPathways	Ingenuity canonical pathway gene set.
NITROGEN METABOLISM (DS5)	IngenuityPathways	Ingenuity canonical pathway gene set.
NOTCH SIGNALING (CJ3)	IngenuityPathways	Ingenuity canonical pathway gene set.
NRF2-MEDIATED OXIDATIVE STRESS RESPONSE (1JYVG)	IngenuityPathways	Ingenuity canonical pathway gene set.
NUCLEOTIDE EXCISION REPAIR PATHWAY (CI3)	IngenuityPathways	Ingenuity canonical pathway gene set.
NUCLEOTIDE SUGARS METABOLISM (1BU8O)	IngenuityPathways	Ingenuity canonical pathway gene set.
O-GLYCAN BIOSYNTHESIS (18P74)	IngenuityPathways	Ingenuity canonical pathway gene set.
ONE CARBON POOL BY FOLATE (DST)	IngenuityPathways	Ingenuity canonical pathway gene set.
OXIDATIVE PHOSPHORYLATION (DS6)	IngenuityPathways	Ingenuity canonical pathway gene set.
P38 MAPK SIGNALING (CIZ)	IngenuityPathways	Ingenuity canonical pathway gene set.
P53 SIGNALING (1JZJY)	IngenuityPathways	Ingenuity canonical pathway gene set.
PANTOTHENATE AND COA BIOSYNTHESIS (DSS)	IngenuityPathways	Ingenuity canonical pathway gene set.
PARKINSONS SIGNALING (CHX)	IngenuityPathways	Ingenuity canonical pathway gene set.
PDGF SIGNALING (CJA)	IngenuityPathways	Ingenuity canonical pathway gene set.
PENTOSE AND GLUCURONATE INTERCONVERSIONS (XY6U)	IngenuityPathways	Ingenuity canonical pathway gene set.
PENTOSE PHOSPHATE PATHWAY (DRV)	IngenuityPathways	Ingenuity canonical pathway gene set.
PHENYLALANINE TYROSINE AND TRYPTOPHAN BIOSYNTHESIS (DSP)	IngenuityPathways	Ingenuity canonical pathway gene set.
PHENYLALANINE METABOLISM (DSQ)	IngenuityPathways	Ingenuity canonical pathway gene set.
PHOSPHOLIPID DEGRADATION (DT1)	IngenuityPathways	Ingenuity canonical pathway gene set.
PHOTOTRANSDUCTION PATHWAY (CIP)	IngenuityPathways	Ingenuity canonical pathway gene set.
PI3K AKT SIGNALING (CI5)	IngenuityPathways	Ingenuity canonical pathway gene set.
PPAR RXR ACTIVATION (1JZ2I)	IngenuityPathways	Ingenuity canonical pathway gene set.
PPAR SIGNALING (CIV)	IngenuityPathways	Ingenuity canonical pathway gene set.
PROPANOATE METABOLISM (DRZ)	IngenuityPathways	Ingenuity canonical pathway gene set.
PROTEIN UBIQUITINATION PATHWAY (CIA)	IngenuityPathways	Ingenuity canonical pathway gene set.
PTEN SIGNALING (CI6)	IngenuityPathways	Ingenuity canonical pathway gene set.
PURINE METABOLISM (DT3)	IngenuityPathways	Ingenuity canonical pathway gene set.
PXR RXR ACTIVATION (2Y6UF)	IngenuityPathways	Ingenuity canonical pathway gene set.
PYRIMIDINE METABOLISM (DT4)	IngenuityPathways	Ingenuity canonical pathway gene set.
PYRUVATE METABOLISM (DRY)	IngenuityPathways	Ingenuity canonical pathway gene set.
RAR ACTIVATION (3DDV1)	IngenuityPathways	Ingenuity canonical pathway gene set.
REGULATION OF ACTIN-BASED MOTILITY BY RHO (2Y6UI)	IngenuityPathways	Ingenuity canonical pathway gene set.
RETINOL METABOLISM (DSY)	IngenuityPathways	Ingenuity canonical pathway gene set.
RIBOFLAVIN METABOLISM (DSX)	IngenuityPathways	Ingenuity canonical pathway gene set.
ROLE OF BRCA1 IN DNA DAMAGE RESPONSE (3DDUP)	IngenuityPathways	Ingenuity canonical pathway gene set.
ROLE OF PATTERN RECOGNITION RECEPTORS IN RECOGNITION OF BACTERIA AND VIRUSES (3J6WO)	IngenuityPathways	Ingenuity canonical pathway gene set.
ROLE OF PKR IN INTERFERON INDUCTION AND ANTIVIRAL RESPONSE (3J6WP)	IngenuityPathways	Ingenuity canonical pathway gene set.
ROLE OF RIG1-LIKE RECEPTORS IN ANTIVIRAL INNATE IMMUNITY (3J6WN)	IngenuityPathways	Ingenuity canonical pathway gene set.
SAPK JNK SIGNALING (CI4)	IngenuityPathways	Ingenuity canonical pathway gene set.
SELENOAMINO ACID METABOLISM (DSC)	IngenuityPathways	Ingenuity canonical pathway gene set.
SEROTONIN RECEPTOR SIGNALING (CIN)	IngenuityPathways	Ingenuity canonical pathway gene set.
SONIC HEDGEHOG SIGNALING (CIS)	IngenuityPathways	Ingenuity canonical pathway gene set.
SPHINGOLIPID METABOLISM (1DEYM)	IngenuityPathways	Ingenuity canonical pathway gene set.
STARCH AND SUCROSE METABOLISM (DS4)	IngenuityPathways	Ingenuity canonical pathway gene set.
STILBENE COUMARINE AND LIGNIN BIOSYNTHESIS (XY6Y)	IngenuityPathways	Ingenuity canonical pathway gene set.
SULFUR METABOLISM (DS8)	IngenuityPathways	Ingenuity canonical pathway gene set.
SYNAPTIC LONG TERM DEPRESSION (1DEZ9)	IngenuityPathways	Ingenuity canonical pathway gene set.
SYNAPTIC LONG TERM POTENTIATION (1DEYL)	IngenuityPathways	Ingenuity canonical pathway gene set.
SYNTHESIS AND DEGRADATION OF KETONE BODIES (DT6)	IngenuityPathways	Ingenuity canonical pathway gene set.
T CELL RECEPTOR SIGNALING (CJ7)	IngenuityPathways	Ingenuity canonical pathway gene set.
TAURINE AND HYPOTAURINE METABOLISM (DSD)	IngenuityPathways	Ingenuity canonical pathway gene set.
TGF- SIGNALING (CJ1)	IngenuityPathways	Ingenuity canonical pathway gene set.
TIGHT JUNCTION SIGNALING (2Y6UG)	IngenuityPathways	Ingenuity canonical pathway gene set.
TOLL-LIKE RECEPTOR SIGNALING (CHZ)	IngenuityPathways	Ingenuity canonical pathway gene set.
TR RXR ACTIVATION (2Y6UH)	IngenuityPathways	Ingenuity canonical pathway gene set.
TREM1 SIGNALING (3J6WQ)	IngenuityPathways	Ingenuity canonical pathway gene set.
TRYPTOPHAN METABOLISM (DSN)	IngenuityPathways	Ingenuity canonical pathway gene set.
TYROSINE METABOLISM (DSO)	IngenuityPathways	Ingenuity canonical pathway gene set.
UBIQUINONE BIOSYNTHESIS (DSZ)	IngenuityPathways	Ingenuity canonical pathway gene set.
UREA CYCLE AND METABOLISM OF AMINO GROUPS (DSK)	IngenuityPathways	Ingenuity canonical pathway gene set.
VALINE LEUCINE AND ISOLEUCINE BIOSYNTHESIS (DSJ)	IngenuityPathways	Ingenuity canonical pathway gene set.
VALINE LEUCINE AND ISOLEUCINE DEGRADATION (DSF)	IngenuityPathways	Ingenuity canonical pathway gene set.
VDR RXR ACTIVATION (1Q7BY)	IngenuityPathways	Ingenuity canonical pathway gene set.
VEGF SIGNALING (CJ5)	IngenuityPathways	Ingenuity canonical pathway gene set.
WNT -CATENIN SIGNALING (CIM)	IngenuityPathways	Ingenuity canonical pathway gene set.
XENOBIOTIC METABOLISM SIGNALING (CII)	IngenuityPathways	Ingenuity canonical pathway gene set.
1- AND 2-METHYLNAPHTHALENE DEGRADATION	KEGG	KEGG
1,4-DICHLOROBENZENE DEGRADATION	KEGG	KEGG
3-CHLOROACRYLIC ACID DEGRADATION	KEGG	KEGG
ABC TRANSPORTERS - GENERAL	KEGG	KEGG
ACUTE MYELOID LEUKEMIA	KEGG	KEGG
ADHERENS JUNCTION	KEGG	KEGG
ADIPOCYTOKINE SIGNALING PATHWAY	KEGG	KEGG
ALANINE AND ASPARTATE METABOLISM	KEGG	KEGG
ALKALOID BIOSYNTHESIS I	KEGG	KEGG
ALKALOID BIOSYNTHESIS II	KEGG	KEGG
ALLOGRAFT REJECTION	KEGG	KEGG
ALPHA-LINOLENIC ACID METABOLISM	KEGG	KEGG
ALZHEIMER'S DISEASE	KEGG	KEGG
AMINOACYL-TRNA BIOSYNTHESIS	KEGG	KEGG
AMINOPHOSPHONATE METABOLISM	KEGG	KEGG
AMINOSUGARS METABOLISM	KEGG	KEGG
AMYOTROPHIC LATERAL SCLEROSIS (ALS)	KEGG	KEGG
ANDROGEN AND ESTROGEN METABOLISM	KEGG	KEGG
ANTIGEN PROCESSING AND PRESENTATION	KEGG	KEGG
APOPTOSIS	KEGG	KEGG
ARACHIDONIC ACID METABOLISM	KEGG	KEGG
ARGININE AND PROLINE METABOLISM	KEGG	KEGG
ASCORBATE AND ALDARATE METABOLISM	KEGG	KEGG
ASTHMA	KEGG	KEGG
ATRAZINE DEGRADATION	KEGG	KEGG
AUTOIMMUNE THYROID DISEASE	KEGG	KEGG
AXON GUIDANCE	KEGG	KEGG
B CELL RECEPTOR SIGNALING PATHWAY	KEGG	KEGG
BASAL CELL CARCINOMA	KEGG	KEGG
BASAL TRANSCRIPTION FACTORS	KEGG	KEGG
BASE EXCISION REPAIR	KEGG	KEGG
BENZOATE DEGRADATION VIA COA LIGATION	KEGG	KEGG
BETA-ALANINE METABOLISM	KEGG	KEGG
BILE ACID BIOSYNTHESIS	KEGG	KEGG
BIOSYNTHESIS OF STEROIDS	KEGG	KEGG
BIOSYNTHESIS OF UNSATURATED FATTY ACIDS	KEGG	KEGG
BIOTIN METABOLISM	KEGG	KEGG
BISPHENOL A DEGRADATION	KEGG	KEGG
BLADDER CANCER	KEGG	KEGG
BUTANOATE METABOLISM	KEGG	KEGG
C21-STEROID HORMONE METABOLISM	KEGG	KEGG
C5-BRANCHED DIBASIC ACID METABOLISM	KEGG	KEGG
CAFFEINE METABOLISM	KEGG	KEGG
CALCIUM SIGNALING PATHWAY	KEGG	KEGG
CAPROLACTAM DEGRADATION	KEGG	KEGG
CARBON FIXATION	KEGG	KEGG
CELL ADHESION MOLECULES (CAMS)	KEGG	KEGG
CELL COMMUNICATION	KEGG	KEGG
CELL CYCLE	KEGG	KEGG
CHONDROITIN SULFATE BIOSYNTHESIS	KEGG	KEGG
CHRONIC MYELOID LEUKEMIA	KEGG	KEGG
CIRCADIAN RHYTHM	KEGG	KEGG
CITRATE CYCLE (TCA CYCLE)	KEGG	KEGG
COLORECTAL CANCER	KEGG	KEGG
COMPLEMENT AND COAGULATION CASCADES	KEGG	KEGG
CYANOAMINO ACID METABOLISM	KEGG	KEGG
CYSTEINE METABOLISM	KEGG	KEGG
CYTOKINE-CYTOKINE RECEPTOR INTERACTION	KEGG	KEGG
D-ARGININE AND D-ORNITHINE METABOLISM	KEGG	KEGG
DENTATORUBROPALLIDOLUYSIAN ATROPHY (DRPLA)	KEGG	KEGG
D-GLUTAMINE AND D-GLUTAMATE METABOLISM	KEGG	KEGG
DNA REPLICATION	KEGG	KEGG
DRUG METABOLISM - CYTOCHROME P450	KEGG	KEGG
DRUG METABOLISM - OTHER ENZYMES	KEGG	KEGG
ECM-RECEPTOR INTERACTION	KEGG	KEGG
ENDOMETRIAL CANCER	KEGG	KEGG
EPITHELIAL CELL SIGNALING IN HELICOBACTER PYLORI INFECTION	KEGG	KEGG
ERBB SIGNALING PATHWAY	KEGG	KEGG
ETHER LIPID METABOLISM	KEGG	KEGG
FATTY ACID BIOSYNTHESIS	KEGG	KEGG
FATTY ACID ELONGATION IN MITOCHONDRIA	KEGG	KEGG
FATTY ACID METABOLISM	KEGG	KEGG
FC EPSILON RI SIGNALING PATHWAY	KEGG	KEGG
FLUOROBENZOATE DEGRADATION	KEGG	KEGG
FOCAL ADHESION	KEGG	KEGG
FOLATE BIOSYNTHESIS	KEGG	KEGG
FRUCTOSE AND MANNOSE METABOLISM	KEGG	KEGG
GALACTOSE METABOLISM	KEGG	KEGG
GAMMA-HEXACHLOROCYCLOHEXANE DEGRADATION	KEGG	KEGG
GAP JUNCTION	KEGG	KEGG
GERANIOL DEGRADATION	KEGG	KEGG
GLIOMA	KEGG	KEGG
GLUTAMATE METABOLISM	KEGG	KEGG
GLUTATHIONE METABOLISM	KEGG	KEGG
GLYCAN STRUCTURES - BIOSYNTHESIS 1	KEGG	KEGG
GLYCAN STRUCTURES - BIOSYNTHESIS 2	KEGG	KEGG
GLYCAN STRUCTURES - DEGRADATION	KEGG	KEGG
GLYCEROLIPID METABOLISM	KEGG	KEGG
GLYCEROPHOSPHOLIPID METABOLISM	KEGG	KEGG
GLYCINE, SERINE AND THREONINE METABOLISM	KEGG	KEGG
GLYCOLYSIS / GLUCONEOGENESIS	KEGG	KEGG
GLYCOSAMINOGLYCAN DEGRADATION	KEGG	KEGG
GLYCOSPHINGOLIPID BIOSYNTHESIS - GANGLIOSERIES	KEGG	KEGG
GLYCOSPHINGOLIPID BIOSYNTHESIS - GLOBOSERIES	KEGG	KEGG
GLYCOSPHINGOLIPID BIOSYNTHESIS - LACTOSERIES	KEGG	KEGG
GLYCOSPHINGOLIPID BIOSYNTHESIS - NEO-LACTOSERIES	KEGG	KEGG
GLYCOSYLPHOSPHATIDYLINOSITOL(GPI)-ANCHOR BIOSYNTHESIS	KEGG	KEGG
GLYOXYLATE AND DICARBOXYLATE METABOLISM	KEGG	KEGG
GNRH SIGNALING PATHWAY	KEGG	KEGG
GRAFT-VERSUS-HOST DISEASE	KEGG	KEGG
HEDGEHOG SIGNALING PATHWAY	KEGG	KEGG
HEMATOPOIETIC CELL LINEAGE	KEGG	KEGG
HEPARAN SULFATE BIOSYNTHESIS	KEGG	KEGG
HISTIDINE METABOLISM	KEGG	KEGG
HOMOLOGOUS RECOMBINATION	KEGG	KEGG
HUNTINGTON'S DISEASE	KEGG	KEGG
INOSITOL METABOLISM	KEGG	KEGG
INOSITOL PHOSPHATE METABOLISM	KEGG	KEGG
INSULIN SIGNALING PATHWAY	KEGG	KEGG
JAK-STAT SIGNALING PATHWAY	KEGG	KEGG
KERATAN SULFATE BIOSYNTHESIS	KEGG	KEGG
LEUKOCYTE TRANSENDOTHELIAL MIGRATION	KEGG	KEGG
LIMONENE AND PINENE DEGRADATION	KEGG	KEGG
LINOLEIC ACID METABOLISM	KEGG	KEGG
LIPOIC ACID METABOLISM	KEGG	KEGG
LONG-TERM DEPRESSION	KEGG	KEGG
LONG-TERM POTENTIATION	KEGG	KEGG
LYSINE BIOSYNTHESIS	KEGG	KEGG
LYSINE DEGRADATION	KEGG	KEGG
MAPK SIGNALING PATHWAY	KEGG	KEGG
MATURITY ONSET DIABETES OF THE YOUNG	KEGG	KEGG
MELANOGENESIS	KEGG	KEGG
MELANOMA	KEGG	KEGG
METABOLISM OF XENOBIOTICS BY CYTOCHROME P450	KEGG	KEGG
METHANE METABOLISM	KEGG	KEGG
METHIONINE METABOLISM	KEGG	KEGG
MISMATCH REPAIR	KEGG	KEGG
MONOTERPENOID BIOSYNTHESIS	KEGG	KEGG
MTOR SIGNALING PATHWAY	KEGG	KEGG
NATURAL KILLER CELL MEDIATED CYTOTOXICITY	KEGG	KEGG
NEUROACTIVE LIGAND-RECEPTOR INTERACTION	KEGG	KEGG
NEURODEGENERATIVE DISEASES	KEGG	KEGG
N-GLYCAN BIOSYNTHESIS	KEGG	KEGG
N-GLYCAN DEGRADATION	KEGG	KEGG
NICOTINATE AND NICOTINAMIDE METABOLISM	KEGG	KEGG
NITROGEN METABOLISM	KEGG	KEGG
NON-HOMOLOGOUS END-JOINING	KEGG	KEGG
NON-SMALL CELL LUNG CANCER	KEGG	KEGG
NOTCH SIGNALING PATHWAY	KEGG	KEGG
NOVOBIOCIN BIOSYNTHESIS	KEGG	KEGG
NUCLEOTIDE EXCISION REPAIR	KEGG	KEGG
NUCLEOTIDE SUGARS METABOLISM	KEGG	KEGG
O-GLYCAN BIOSYNTHESIS	KEGG	KEGG
OLFACTORY TRANSDUCTION	KEGG	KEGG
ONE CARBON POOL BY FOLATE	KEGG	KEGG
OXIDATIVE PHOSPHORYLATION	KEGG	KEGG
P53 SIGNALING PATHWAY	KEGG	KEGG
PANCREATIC CANCER	KEGG	KEGG
PANTOTHENATE AND COA BIOSYNTHESIS	KEGG	KEGG
PARKINSON'S DISEASE	KEGG	KEGG
PATHOGENIC ESCHERICHIA COLI INFECTION - EHEC	KEGG	KEGG
PATHOGENIC ESCHERICHIA COLI INFECTION - EPEC	KEGG	KEGG
PENTOSE AND GLUCURONATE INTERCONVERSIONS	KEGG	KEGG
PENTOSE PHOSPHATE PATHWAY	KEGG	KEGG
PEPTIDOGLYCAN BIOSYNTHESIS	KEGG	KEGG
PHENYLALANINE METABOLISM	KEGG	KEGG
PHENYLALANINE, TYROSINE AND TRYPTOPHAN BIOSYNTHESIS	KEGG	KEGG
PHENYLPROPANOID BIOSYNTHESIS	KEGG	KEGG
PHOSPHATIDYLINOSITOL SIGNALING SYSTEM	KEGG	KEGG
PORPHYRIN AND CHLOROPHYLL METABOLISM	KEGG	KEGG
PPAR SIGNALING PATHWAY	KEGG	KEGG
PRIMARY IMMUNODEFICIENCY	KEGG	KEGG
PRION DISEASE	KEGG	KEGG
PROPANOATE METABOLISM	KEGG	KEGG
PROSTATE CANCER	KEGG	KEGG
PROTEASOME	KEGG	KEGG
PROTEIN EXPORT	KEGG	KEGG
PURINE METABOLISM	KEGG	KEGG
PYRIMIDINE METABOLISM	KEGG	KEGG
PYRUVATE METABOLISM	KEGG	KEGG
REDUCTIVE CARBOXYLATE CYCLE (CO2 FIXATION)	KEGG	KEGG
REGULATION OF ACTIN CYTOSKELETON	KEGG	KEGG
REGULATION OF AUTOPHAGY	KEGG	KEGG
RENAL CELL CARCINOMA	KEGG	KEGG
RENIN-ANGIOTENSIN SYSTEM	KEGG	KEGG
RETINOL METABOLISM	KEGG	KEGG
RIBOFLAVIN METABOLISM	KEGG	KEGG
RIBOSOME	KEGG	KEGG
RNA POLYMERASE	KEGG	KEGG
SELENOAMINO ACID METABOLISM	KEGG	KEGG
SMALL CELL LUNG CANCER	KEGG	KEGG
SNARE INTERACTIONS IN VESICULAR TRANSPORT	KEGG	KEGG
SPHINGOLIPID METABOLISM	KEGG	KEGG
STARCH AND SUCROSE METABOLISM	KEGG	KEGG
STREPTOMYCIN BIOSYNTHESIS	KEGG	KEGG
STYRENE DEGRADATION	KEGG	KEGG
SULFUR METABOLISM	KEGG	KEGG
SYNTHESIS AND DEGRADATION OF KETONE BODIES	KEGG	KEGG
SYSTEMIC LUPUS ERYTHEMATOSUS	KEGG	KEGG
T CELL RECEPTOR SIGNALING PATHWAY	KEGG	KEGG
TASTE TRANSDUCTION	KEGG	KEGG
TAURINE AND HYPOTAURINE METABOLISM	KEGG	KEGG
TERPENOID BIOSYNTHESIS	KEGG	KEGG
TETRACHLOROETHENE DEGRADATION	KEGG	KEGG
TGF-BETA SIGNALING PATHWAY	KEGG	KEGG
THIAMINE METABOLISM	KEGG	KEGG
THYROID CANCER	KEGG	KEGG
TIGHT JUNCTION	KEGG	KEGG
TOLL-LIKE RECEPTOR SIGNALING PATHWAY	KEGG	KEGG
TRYPTOPHAN METABOLISM	KEGG	KEGG
TYPE I DIABETES MELLITUS	KEGG	KEGG
TYPE II DIABETES MELLITUS	KEGG	KEGG
TYROSINE METABOLISM	KEGG	KEGG
UBIQUINONE BIOSYNTHESIS	KEGG	KEGG
UBIQUITIN MEDIATED PROTEOLYSIS	KEGG	KEGG
UREA CYCLE AND METABOLISM OF AMINO GROUPS	KEGG	KEGG
VALINE, LEUCINE AND ISOLEUCINE BIOSYNTHESIS	KEGG	KEGG
VALINE, LEUCINE AND ISOLEUCINE DEGRADATION	KEGG	KEGG
VEGF SIGNALING PATHWAY	KEGG	KEGG
VIBRIO CHOLERAE INFECTION	KEGG	KEGG
VITAMIN B6 METABOLISM	KEGG	KEGG
WNT SIGNALING PATHWAY	KEGG	KEGG
BILD_BCAT_COMB_CREIGHTON_PLOSONE2008	Literature	Bild AH, Yao G, Chang JT, Wang Q, Potti A, Chasse D, Joshi MB, Harpole D, Lancaster JM, Berchuck A et al. Nature 2006, 439(7074):353-357.
BILD_BCAT_DOWN_CREIGHTON_PLOSONE2008	Literature	Bild AH, Yao G, Chang JT, Wang Q, Potti A, Chasse D, Joshi MB, Harpole D, Lancaster JM, Berchuck A et al. Nature 2006, 439(7074):353-357.
BILD_BCAT_UP_CREIGHTON_PLOSONE2008	Literature	Bild AH, Yao G, Chang JT, Wang Q, Potti A, Chasse D, Joshi MB, Harpole D, Lancaster JM, Berchuck A et al. Nature 2006, 439(7074):353-357.
BILD_E2F3_COMB_CREIGHTON_PLOSONE2008	Literature	Bild AH, Yao G, Chang JT, Wang Q, Potti A, Chasse D, Joshi MB, Harpole D, Lancaster JM, Berchuck A et al. Nature 2006, 439(7074):353-357.
BILD_E2F3_DOWN_CREIGHTON_PLOSONE2008	Literature	Bild AH, Yao G, Chang JT, Wang Q, Potti A, Chasse D, Joshi MB, Harpole D, Lancaster JM, Berchuck A et al. Nature 2006, 439(7074):353-357.
BILD_E2F3_UP_CREIGHTON_PLOSONE2008	Literature	Bild AH, Yao G, Chang JT, Wang Q, Potti A, Chasse D, Joshi MB, Harpole D, Lancaster JM, Berchuck A et al. Nature 2006, 439(7074):353-357.
BILD_MYC_COMB_CREIGHTON_PLOSONE2008	Literature	Bild AH, Yao G, Chang JT, Wang Q, Potti A, Chasse D, Joshi MB, Harpole D, Lancaster JM, Berchuck A et al. Nature 2006, 439(7074):353-357.
BILD_MYC_DOWN_CREIGHTON_PLOSONE2008	Literature	Bild AH, Yao G, Chang JT, Wang Q, Potti A, Chasse D, Joshi MB, Harpole D, Lancaster JM, Berchuck A et al. Nature 2006, 439(7074):353-357.
BILD_MYC_UP_CREIGHTON_PLOSONE2008	Literature	Bild AH, Yao G, Chang JT, Wang Q, Potti A, Chasse D, Joshi MB, Harpole D, Lancaster JM, Berchuck A et al. Nature 2006, 439(7074):353-357.
BILD_RAS_COMB_CREIGHTON_PLOSONE2008	Literature	Bild AH, Yao G, Chang JT, Wang Q, Potti A, Chasse D, Joshi MB, Harpole D, Lancaster JM, Berchuck A et al. Nature 2006, 439(7074):353-357.
BILD_RAS_DOWN_CREIGHTON_PLOSONE2008	Literature	Bild AH, Yao G, Chang JT, Wang Q, Potti A, Chasse D, Joshi MB, Harpole D, Lancaster JM, Berchuck A et al. Nature 2006, 439(7074):353-357.
BILD_RAS_UP_CREIGHTON_PLOSONE2008	Literature	Bild AH, Yao G, Chang JT, Wang Q, Potti A, Chasse D, Joshi MB, Harpole D, Lancaster JM, Berchuck A et al. Nature 2006, 439(7074):353-357.
BILD_SRC_COMB_CREIGHTON_PLOSONE2008	Literature	Bild AH, Yao G, Chang JT, Wang Q, Potti A, Chasse D, Joshi MB, Harpole D, Lancaster JM, Berchuck A et al. Nature 2006, 439(7074):353-357.
BILD_SRC_DOWN_CREIGHTON_PLOSONE2008	Literature	Bild AH, Yao G, Chang JT, Wang Q, Potti A, Chasse D, Joshi MB, Harpole D, Lancaster JM, Berchuck A et al. Nature 2006, 439(7074):353-357.
BILD_SRC_UP_CREIGHTON_PLOSONE2008	Literature	Bild AH, Yao G, Chang JT, Wang Q, Potti A, Chasse D, Joshi MB, Harpole D, Lancaster JM, Berchuck A et al. Nature 2006, 439(7074):353-357.
CHARAFE-JAUFFRET_BASAL_TYPE_FULL_COMB_ONCOGENE2006	Literature	Charafe-Jauffret E, Ginestier C, Monville F, Finetti P, Adélaïde J, Cervera N, Fekairi S, Xerri L, Jacquemier J, Birnbaum D, Bertucci F. Gene expression profiling of breast cell lines identifies potential new basal markers. Oncogene 2006 Apr 6;25(15):2273-84
CHARAFE-JAUFFRET_BASAL_TYPE_ONCOGENE2006	Literature	Charafe-Jauffret E, Ginestier C, Monville F, Finetti P, Adélaïde J, Cervera N, Fekairi S, Xerri L, Jacquemier J, Birnbaum D, Bertucci F. Gene expression profiling of breast cell lines identifies potential new basal markers. Oncogene 2006 Apr 6;25(15):2273-84
CHARAFE-JAUFFRET_BASAL_TYPE_SMALL_ONCOGENE2006	Literature	Charafe-Jauffret E, Ginestier C, Monville F, Finetti P, Adélaïde J, Cervera N, Fekairi S, Xerri L, Jacquemier J, Birnbaum D, Bertucci F. Gene expression profiling of breast cell lines identifies potential new basal markers. Oncogene 2006 Apr 6;25(15):2273-84
CHEN_ANDROGEN_COMB_CREIGHTON_PLOSONE2008	Literature	Chen CD, Welsbie DS, Tran C, Baek SH, Chen R, Vessella R, Rosenfeld MG, Sawyers CL. Nat Med 2004, 10(1):33-39.
CHEN_ANDROGEN_DOWN_CREIGHTON_PLOSONE2008	Literature	Chen CD, Welsbie DS, Tran C, Baek SH, Chen R, Vessella R, Rosenfeld MG, Sawyers CL. Nat Med 2004, 10(1):33-39.
CHEN_ANDROGEN_UP_CREIGHTON_PLOSONE2008	Literature	Chen CD, Welsbie DS, Tran C, Baek SH, Chen R, Vessella R, Rosenfeld MG, Sawyers CL. Nat Med 2004, 10(1):33-39.
CHI_HYPOXIA_PLOSMEDICINE_2006	Literature	Chi JT, Wang Z, Nuyten DS, Rodriguez EH, Schaner ME, Salim A, Wang Y, Kristensen GB, Helland A, Borresen-Dale AL et al PLoS Med 2006, 3(3):e47.
CHI_HYPOXIA_PLOSMEDICINE_2006	Literature	Chi JT, Wang Z, Nuyten DS, Rodriguez EH, Schaner ME, Salim A, Wang Y, Kristensen GB, Helland A, Borresen-Dale AL et al PLoS Med 2006, 3(3):e47.
COLLER_MYC_COMB_CREIGHTON_PLOSONE2008	Literature	Coller HA, Grandori C, Tamayo P, Colbert T, Lander ES, Eisenman RN, Golub TR Proc Natl Acad Sci U S A 2000, 97(7):3260-3265.
COLLER_MYC_DOWN_CREIGHTON_PLOSONE2008	Literature	Coller HA, Grandori C, Tamayo P, Colbert T, Lander ES, Eisenman RN, Golub TR Proc Natl Acad Sci U S A 2000, 97(7):3260-3265.
COLLER_MYC_UP_CREIGHTON_PLOSONE2008	Literature	Coller HA, Grandori C, Tamayo P, Colbert T, Lander ES, Eisenman RN, Golub TR Proc Natl Acad Sci U S A 2000, 97(7):3260-3265.
CREIGHTON_EGFR_COMB_CREIGHTON_PLOSONE2008	Literature	Creighton CJ, Hilger AM, Murthy S, Rae JM, Chinnaiyan AM, El-Ashry D Cancer Res 2006, 66(7):3903-3911.
CREIGHTON_EGFR_DOWN_CREIGHTON_PLOSONE2008	Literature	Creighton CJ, Hilger AM, Murthy S, Rae JM, Chinnaiyan AM, El-Ashry D Cancer Res 2006, 66(7):3903-3911.
CREIGHTON_EGFR_UP_CREIGHTON_PLOSONE2008	Literature	Creighton CJ, Hilger AM, Murthy S, Rae JM, Chinnaiyan AM, El-Ashry D Cancer Res 2006, 66(7):3903-3911.
CREIGHTON_ERBB2_COMB_CREIGHTON_PLOSONE2008	Literature	Creighton CJ, Hilger AM, Murthy S, Rae JM, Chinnaiyan AM, El-Ashry D Cancer Res 2006, 66(7):3903-3911.
CREIGHTON_ERBB2_DOWN_CREIGHTON_PLOSONE2008	Literature	Creighton CJ, Hilger AM, Murthy S, Rae JM, Chinnaiyan AM, El-Ashry D Cancer Res 2006, 66(7):3903-3911.
CREIGHTON_ERBB2_UP_CREIGHTON_PLOSONE2008	Literature	Creighton CJ, Hilger AM, Murthy S, Rae JM, Chinnaiyan AM, El-Ashry D Cancer Res 2006, 66(7):3903-3911.
CREIGHTON_MAPK_COMB_CREIGHTON_PLOSONE2008	Literature	Creighton CJ, Hilger AM, Murthy S, Rae JM, Chinnaiyan AM, El-Ashry D Cancer Res 2006, 66(7):3903-3911.
CREIGHTON_MAPK_DOWN_CREIGHTON_PLOSONE2008	Literature	Creighton CJ, Hilger AM, Murthy S, Rae JM, Chinnaiyan AM, El-Ashry D Cancer Res 2006, 66(7):3903-3911.
CREIGHTON_MAPK_UP_CREIGHTON_PLOSONE2008	Literature	Creighton CJ, Hilger AM, Murthy S, Rae JM, Chinnaiyan AM, El-Ashry D Cancer Res 2006, 66(7):3903-3911.
CREIGHTON_MEK_COMB_CREIGHTON_PLOSONE2008	Literature	Creighton CJ, Hilger AM, Murthy S, Rae JM, Chinnaiyan AM, El-Ashry D Cancer Res 2006, 66(7):3903-3911.
CREIGHTON_MEK_DOWN_CREIGHTON_PLOSONE2008	Literature	Creighton CJ, Hilger AM, Murthy S, Rae JM, Chinnaiyan AM, El-Ashry D Cancer Res 2006, 66(7):3903-3911.
CREIGHTON_MEK_UP_CREIGHTON_PLOSONE2008	Literature	Creighton CJ, Hilger AM, Murthy S, Rae JM, Chinnaiyan AM, El-Ashry D Cancer Res 2006, 66(7):3903-3911.
CREIGHTON_RAF1_COMB_CREIGHTON_PLOSONE2008	Literature	Creighton CJ, Hilger AM, Murthy S, Rae JM, Chinnaiyan AM, El-Ashry D Cancer Res 2006, 66(7):3903-3911.
CREIGHTON_RAF1_DOWN_CREIGHTON_PLOSONE2008	Literature	Creighton CJ, Hilger AM, Murthy S, Rae JM, Chinnaiyan AM, El-Ashry D Cancer Res 2006, 66(7):3903-3911.
CREIGHTON_RAF1_UP_CREIGHTON_PLOSONE2008	Literature	Creighton CJ, Hilger AM, Murthy S, Rae JM, Chinnaiyan AM, El-Ashry D Cancer Res 2006, 66(7):3903-3911.
DAI_PROLIFERATION_SIGNATURE_CANCERRES2005	Literature	Dai H, Van'T L, Lamb J, He Y, Mao M, Fine B, Bernards R, van de Vijver M, Deutsch P, Sachs A et al Cancer research 2005, 65(10):4059-4066.
DAI_PROLIFERATION_SIGNATURE_CANCERRES2005	Literature	Dai H, Van'T L, Lamb J, He Y, Mao M, Fine B, Bernards R, van de Vijver M, Deutsch P, Sachs A et al Cancer research 2005, 65(10):4059-4066.
DEPRIMO_ANDROGEN_COMB_CREIGHTON_PLOSONE2008	Literature	DePrimo SE, Diehn M, Nelson JB, Reiter RE, Matese J, Fero M, Tibshirani R, Brown PO, Brooks JD. Genome Biol 2002, 3(7):RESEARCH0032.
DEPRIMO_ANDROGEN_DOWN_CREIGHTON_PLOSONE2008	Literature	DePrimo SE, Diehn M, Nelson JB, Reiter RE, Matese J, Fero M, Tibshirani R, Brown PO, Brooks JD. Genome Biol 2002, 3(7):RESEARCH0032.
DEPRIMO_ANDROGEN_UP_CREIGHTON_PLOSONE2008	Literature	DePrimo SE, Diehn M, Nelson JB, Reiter RE, Matese J, Fero M, Tibshirani R, Brown PO, Brooks JD. Genome Biol 2002, 3(7):RESEARCH0032.
ER_GRUVBERGER_CANCERRES2001	Literature	Gruvberger et al.,Cancer Research 2001. Estrogen receptor status in breast cancer is associated with remarkably distinct gene expression patterns
ER_SAGE_ABBA2005	Literature	Abba et al., BMC Genomics 2006. Gene expression signature of estrogen receptor alpha status in breast cancer
ER_SOTIRIOU_PNAS2003	Literature	Sotiriou et al., PNAS 2003. Breast cancer classification and prognosis based on gene expression profiles from a population-based study
ERNEGPRNEG_CREIGHTON_BREASTCANCERRESTREAT2008	Literature	Creighton et al., Breast Cancer Research Treatment 2008. Molecular profiles of progesterone receptor loss in human breast tumors
ERPOSPRPOS_CREIGHTON_BREASTCANCERRESTREAT2008	Literature	Creighton et al., Breast Cancer Research Treatment 2008. Molecular profiles of progesterone receptor loss in human breast tumors
HH_GENENTECH_NATURE_HUMAN	Literature	Genentech - Yauch 2008, Nature
HH_GENENTECH_NATURE_MOUSE	Literature	Genentech - Yauch 2008, Nature
HH_GENENTECH_POSTER	Literature	Genentech
HH_GLI_TARGETS	Literature	Mol Cell Biol. 2006 August; 26(16): 6283–6298 :: Cancer Research 62, 5867-5873, October 15, 2002) -Thought to be direct targets
HH_INGENUITY_JULY2008	Literature	Ingenuity pathways
HH_SIGNALING_PATHWAY_DATABASE_JUNE2008	Literature	Hedgehog Signaling Pathway Database (HSPD) - http://hedgehog.sfsu.edu/genes/index.html
IVSHINA_GRADE_1_CANCERRES2006	Literature	Ivshina AV, George J, Senko O, Mow B, Putti TC, Smeds J, Lindahl T, Pawitan Y, Hall P, Nordgren H et al Cancer Res 2006, 66(21):10292-10301.
IVSHINA_GRADE_1_CANCERRES2006	Literature	Ivshina AV, George J, Senko O, Mow B, Putti TC, Smeds J, Lindahl T, Pawitan Y, Hall P, Nordgren H et al Cancer Res 2006, 66(21):10292-10301.
IVSHINA_GRADE_3_CANCERRES2006	Literature	Ivshina AV, George J, Senko O, Mow B, Putti TC, Smeds J, Lindahl T, Pawitan Y, Hall P, Nordgren H et al Cancer Res 2006, 66(21):10292-10301.
IVSHINA_GRADE_3_CANCERRES2006	Literature	Ivshina AV, George J, Senko O, Mow B, Putti TC, Smeds J, Lindahl T, Pawitan Y, Hall P, Nordgren H et al Cancer Res 2006, 66(21):10292-10301.
IVSHINA_GRADE_3-1_COMB_CANCERRES2006	Literature	Ivshina AV, George J, Senko O, Mow B, Putti TC, Smeds J, Lindahl T, Pawitan Y, Hall P, Nordgren H et al Cancer Res 2006, 66(21):10292-10301.
KSHV-MIR-K12-1, 10HR BOTH STRAND ACTIVE	Literature	Linsley PS, Schelter J, Burchard J, Kibukawa M, Martin MM, Bartz SR, Johnson JM, Cummins JM, Raymond CK, Dai H, et al. Mol Cell Biol 2007, 27:2240-2252.
KSHV-MIR-K12-1, 24HR BOTH STRAND ACTIVE	Literature	Linsley PS, Schelter J, Burchard J, Kibukawa M, Martin MM, Bartz SR, Johnson JM, Cummins JM, Raymond CK, Dai H, et al. Mol Cell Biol 2007, 27:2240-2252.
KSHV-MIR-K12-11, 10HR GUIDE STRAND ACTIVE	Literature	Linsley PS, Schelter J, Burchard J, Kibukawa M, Martin MM, Bartz SR, Johnson JM, Cummins JM, Raymond CK, Dai H, et al. Mol Cell Biol 2007, 27:2240-2252.
KSHV-MIR-K12-11, 24HR GUIDE STRAND ACTIVE	Literature	Linsley PS, Schelter J, Burchard J, Kibukawa M, Martin MM, Bartz SR, Johnson JM, Cummins JM, Raymond CK, Dai H, et al. Mol Cell Biol 2007, 27:2240-2252.
KSHV-MIR-K12-3, 10HR GUIDE STRAND ACTIVE	Literature	Linsley PS, Schelter J, Burchard J, Kibukawa M, Martin MM, Bartz SR, Johnson JM, Cummins JM, Raymond CK, Dai H, et al. Mol Cell Biol 2007, 27:2240-2252.
KSHV-MIR-K12-3, 24HR GUIDE STRAND ACTIVE	Literature	Linsley PS, Schelter J, Burchard J, Kibukawa M, Martin MM, Bartz SR, Johnson JM, Cummins JM, Raymond CK, Dai H, et al. Mol Cell Biol 2007, 27:2240-2252.
KSHV-MIR-K12-3STAR, 10HR GUIDE STRAND ACTIVE	Literature	Linsley PS, Schelter J, Burchard J, Kibukawa M, Martin MM, Bartz SR, Johnson JM, Cummins JM, Raymond CK, Dai H, et al. Mol Cell Biol 2007, 27:2240-2252.
KSHV-MIR-K12-3STAR, 24HR GUIDE STRAND ACTIVE	Literature	Linsley PS, Schelter J, Burchard J, Kibukawa M, Martin MM, Bartz SR, Johnson JM, Cummins JM, Raymond CK, Dai H, et al. Mol Cell Biol 2007, 27:2240-2252.
KSHV-MIR-K12-4-3P, 10HR GUIDE STRAND ACTIVE	Literature	Linsley PS, Schelter J, Burchard J, Kibukawa M, Martin MM, Bartz SR, Johnson JM, Cummins JM, Raymond CK, Dai H, et al. Mol Cell Biol 2007, 27:2240-2252.
KSHV-MIR-K12-4-3P, 24HR GUIDE STRAND ACTIVE	Literature	Linsley PS, Schelter J, Burchard J, Kibukawa M, Martin MM, Bartz SR, Johnson JM, Cummins JM, Raymond CK, Dai H, et al. Mol Cell Biol 2007, 27:2240-2252.
KSHV-MIR-K12-4-5P, 10HR BOTH STRAND ACTIVE	Literature	Linsley PS, Schelter J, Burchard J, Kibukawa M, Martin MM, Bartz SR, Johnson JM, Cummins JM, Raymond CK, Dai H, et al. Mol Cell Biol 2007, 27:2240-2252.
KSHV-MIR-K12-4-5P, 24HR BOTH STRAND ACTIVE	Literature	Linsley PS, Schelter J, Burchard J, Kibukawa M, Martin MM, Bartz SR, Johnson JM, Cummins JM, Raymond CK, Dai H, et al. Mol Cell Biol 2007, 27:2240-2252.
KSHV-MIR-K12-9STAR, 10HR GUIDE STRAND ACTIVE	Literature	Linsley PS, Schelter J, Burchard J, Kibukawa M, Martin MM, Bartz SR, Johnson JM, Cummins JM, Raymond CK, Dai H, et al. Mol Cell Biol 2007, 27:2240-2252.
KSHV-MIR-K12-9STAR, 24HR GUIDE STRAND ACTIVE	Literature	Linsley PS, Schelter J, Burchard J, Kibukawa M, Martin MM, Bartz SR, Johnson JM, Cummins JM, Raymond CK, Dai H, et al. Mol Cell Biol 2007, 27:2240-2252.
LAMB_CYCLIND1_COMB_CREIGHTON_PLOSONE2008	Literature	Lamb J, Ramaswamy S, Ford HL, Contreras B, Martinez RV, Kittrell FS, Zahnow CA, Patterson N, Golub TR, Ewen ME Cell 2003, 114(3):323-334.
LAMB_CYCLIND1_DOWN_CREIGHTON_PLOSONE2008	Literature	Lamb J, Ramaswamy S, Ford HL, Contreras B, Martinez RV, Kittrell FS, Zahnow CA, Patterson N, Golub TR, Ewen ME Cell 2003, 114(3):323-334.
LAMB_CYCLIND1_UP_CREIGHTON_PLOSONE2008	Literature	Lamb J, Ramaswamy S, Ford HL, Contreras B, Martinez RV, Kittrell FS, Zahnow CA, Patterson N, Golub TR, Ewen ME Cell 2003, 114(3):323-334.
LET-7A, 10HR GUIDE STRAND ACTIVE	Literature	Linsley PS, Schelter J, Burchard J, Kibukawa M, Martin MM, Bartz SR, Johnson JM, Cummins JM, Raymond CK, Dai H, et al. Mol Cell Biol 2007, 27:2240-2252.
LET-7A, 24HR GUIDE STRAND ACTIVE	Literature	Linsley PS, Schelter J, Burchard J, Kibukawa M, Martin MM, Bartz SR, Johnson JM, Cummins JM, Raymond CK, Dai H, et al. Mol Cell Biol 2007, 27:2240-2252.
LET-7B DOWN-REGULATED GENES 10HR TIMEPOINT	Literature	Linsley PS, Schelter J, Burchard J, Kibukawa M, Martin MM, Bartz SR, Johnson JM, Cummins JM, Raymond CK, Dai H, et al. Mol Cell Biol 2007, 27:2240-2252.
LET-7B, 24HR GUIDE STRAND ACTIVE	Literature	Linsley PS, Schelter J, Burchard J, Kibukawa M, Martin MM, Bartz SR, Johnson JM, Cummins JM, Raymond CK, Dai H, et al. Mol Cell Biol 2007, 27:2240-2252.
LET-7C DOWN-REGULATED GENES 10HR TIMEPOINT	Literature	Linsley PS, Schelter J, Burchard J, Kibukawa M, Martin MM, Bartz SR, Johnson JM, Cummins JM, Raymond CK, Dai H, et al. Mol Cell Biol 2007, 27:2240-2252.
LET-7C DOWN-REGULATED GENES 24HR TIMEPOINT	Literature	Linsley PS, Schelter J, Burchard J, Kibukawa M, Martin MM, Bartz SR, Johnson JM, Cummins JM, Raymond CK, Dai H, et al. Mol Cell Biol 2007, 27:2240-2252.
LET-7D DOWN-REGULATED GENES 24HR TIMEPOINT	Literature	Linsley PS, Schelter J, Burchard J, Kibukawa M, Martin MM, Bartz SR, Johnson JM, Cummins JM, Raymond CK, Dai H, et al. Mol Cell Biol 2007, 27:2240-2252.
LET-7D, 10HR GUIDE STRAND ACTIVE	Literature	Linsley PS, Schelter J, Burchard J, Kibukawa M, Martin MM, Bartz SR, Johnson JM, Cummins JM, Raymond CK, Dai H, et al. Mol Cell Biol 2007, 27:2240-2252.
LET-7E DOWN-REGULATED GENES 10HR TIMEPOINT	Literature	Linsley PS, Schelter J, Burchard J, Kibukawa M, Martin MM, Bartz SR, Johnson JM, Cummins JM, Raymond CK, Dai H, et al. Mol Cell Biol 2007, 27:2240-2252.
LET-7E DOWN-REGULATED GENES 24HR TIMEPOINT	Literature	Linsley PS, Schelter J, Burchard J, Kibukawa M, Martin MM, Bartz SR, Johnson JM, Cummins JM, Raymond CK, Dai H, et al. Mol Cell Biol 2007, 27:2240-2252.
LET-7F DOWN-REGULATED GENES 10HR TIMEPOINT	Literature	Linsley PS, Schelter J, Burchard J, Kibukawa M, Martin MM, Bartz SR, Johnson JM, Cummins JM, Raymond CK, Dai H, et al. Mol Cell Biol 2007, 27:2240-2252.
LET-7F, 24HR GUIDE STRAND ACTIVE	Literature	Linsley PS, Schelter J, Burchard J, Kibukawa M, Martin MM, Bartz SR, Johnson JM, Cummins JM, Raymond CK, Dai H, et al. Mol Cell Biol 2007, 27:2240-2252.
LET-7G DOWN-REGULATED GENES 10HR TIMEPOINT	Literature	Linsley PS, Schelter J, Burchard J, Kibukawa M, Martin MM, Bartz SR, Johnson JM, Cummins JM, Raymond CK, Dai H, et al. Mol Cell Biol 2007, 27:2240-2252.
LET-7G DOWN-REGULATED GENES 24HR TIMEPOINT	Literature	Linsley PS, Schelter J, Burchard J, Kibukawa M, Martin MM, Bartz SR, Johnson JM, Cummins JM, Raymond CK, Dai H, et al. Mol Cell Biol 2007, 27:2240-2252.
LET-7I DOWN-REGULATED GENES 10HR TIMEPOINT	Literature	Linsley PS, Schelter J, Burchard J, Kibukawa M, Martin MM, Bartz SR, Johnson JM, Cummins JM, Raymond CK, Dai H, et al. Mol Cell Biol 2007, 27:2240-2252.
LET-7I DOWN-REGULATED GENES 24HR TIMEPOINT	Literature	Linsley PS, Schelter J, Burchard J, Kibukawa M, Martin MM, Bartz SR, Johnson JM, Cummins JM, Raymond CK, Dai H, et al. Mol Cell Biol 2007, 27:2240-2252.
MAJUMDER_AKT_COMB_CREIGHTON_PLOSONE2008	Literature	Majumder PK, Febbo PG, Bikoff R, Berger R, Xue Q, McMahon LM, Manola J, Brugarolas J, McDonnell TJ, Golub TR et al. Nat Med 2004, 10(6):594-601.
MAJUMDER_AKT_DOWN_CREIGHTON_PLOSONE2008	Literature	Majumder PK, Febbo PG, Bikoff R, Berger R, Xue Q, McMahon LM, Manola J, Brugarolas J, McDonnell TJ, Golub TR et al. Nat Med 2004, 10(6):594-601.
MAJUMDER_AKT_UP_CREIGHTON_PLOSONE2008	Literature	Majumder PK, Febbo PG, Bikoff R, Berger R, Xue Q, McMahon LM, Manola J, Brugarolas J, McDonnell TJ, Golub TR et al. Nat Med 2004, 10(6):594-601.
MIR-1 DOWN-REGULATED GENES 10HR TIMEPOINT	Literature	Linsley PS, Schelter J, Burchard J, Kibukawa M, Martin MM, Bartz SR, Johnson JM, Cummins JM, Raymond CK, Dai H, et al. Mol Cell Biol 2007, 27:2240-2252.
MIR-1 DOWN-REGULATED GENES 24HR TIMEPOINT	Literature	Linsley PS, Schelter J, Burchard J, Kibukawa M, Martin MM, Bartz SR, Johnson JM, Cummins JM, Raymond CK, Dai H, et al. Mol Cell Biol 2007, 27:2240-2252.
MIR-100 DOWN-REGULATED GENES 10HR TIMEPOINT	Literature	Linsley PS, Schelter J, Burchard J, Kibukawa M, Martin MM, Bartz SR, Johnson JM, Cummins JM, Raymond CK, Dai H, et al. Mol Cell Biol 2007, 27:2240-2252.
MIR-100, 24HR GUIDE STRAND ACTIVE	Literature	Linsley PS, Schelter J, Burchard J, Kibukawa M, Martin MM, Bartz SR, Johnson JM, Cummins JM, Raymond CK, Dai H, et al. Mol Cell Biol 2007, 27:2240-2252.
MIR-101 DOWN-REGULATED GENES 10HR TIMEPOINT	Literature	Linsley PS, Schelter J, Burchard J, Kibukawa M, Martin MM, Bartz SR, Johnson JM, Cummins JM, Raymond CK, Dai H, et al. Mol Cell Biol 2007, 27:2240-2252.
MIR-101 DOWN-REGULATED GENES 24HR TIMEPOINT	Literature	Linsley PS, Schelter J, Burchard J, Kibukawa M, Martin MM, Bartz SR, Johnson JM, Cummins JM, Raymond CK, Dai H, et al. Mol Cell Biol 2007, 27:2240-2252.
MIR-103 DOWN-REGULATED GENES 10HR TIMEPOINT	Literature	Linsley PS, Schelter J, Burchard J, Kibukawa M, Martin MM, Bartz SR, Johnson JM, Cummins JM, Raymond CK, Dai H, et al. Mol Cell Biol 2007, 27:2240-2252.
MIR-103 DOWN-REGULATED GENES 24HR TIMEPOINT	Literature	Linsley PS, Schelter J, Burchard J, Kibukawa M, Martin MM, Bartz SR, Johnson JM, Cummins JM, Raymond CK, Dai H, et al. Mol Cell Biol 2007, 27:2240-2252.
MIR-105 DOWN-REGULATED GENES 10HR TIMEPOINT	Literature	Linsley PS, Schelter J, Burchard J, Kibukawa M, Martin MM, Bartz SR, Johnson JM, Cummins JM, Raymond CK, Dai H, et al. Mol Cell Biol 2007, 27:2240-2252.
MIR-105 DOWN-REGULATED GENES 24HR TIMEPOINT	Literature	Linsley PS, Schelter J, Burchard J, Kibukawa M, Martin MM, Bartz SR, Johnson JM, Cummins JM, Raymond CK, Dai H, et al. Mol Cell Biol 2007, 27:2240-2252.
MIR-106A DOWN-REGULATED GENES 24HR TIMEPOINT	Literature	Linsley PS, Schelter J, Burchard J, Kibukawa M, Martin MM, Bartz SR, Johnson JM, Cummins JM, Raymond CK, Dai H, et al. Mol Cell Biol 2007, 27:2240-2252.
MIR-106B DOWN-REGULATED GENES 10HR TIMEPOINT	Literature	Linsley PS, Schelter J, Burchard J, Kibukawa M, Martin MM, Bartz SR, Johnson JM, Cummins JM, Raymond CK, Dai H, et al. Mol Cell Biol 2007, 27:2240-2252.
MIR-106B DOWN-REGULATED GENES 24HR TIMEPOINT	Literature	Linsley PS, Schelter J, Burchard J, Kibukawa M, Martin MM, Bartz SR, Johnson JM, Cummins JM, Raymond CK, Dai H, et al. Mol Cell Biol 2007, 27:2240-2252.
MIR-107 DOWN-REGULATED GENES 10HR TIMEPOINT	Literature	Linsley PS, Schelter J, Burchard J, Kibukawa M, Martin MM, Bartz SR, Johnson JM, Cummins JM, Raymond CK, Dai H, et al. Mol Cell Biol 2007, 27:2240-2252.
MIR-107, 24HR BOTH STRAND ACTIVE	Literature	Linsley PS, Schelter J, Burchard J, Kibukawa M, Martin MM, Bartz SR, Johnson JM, Cummins JM, Raymond CK, Dai H, et al. Mol Cell Biol 2007, 27:2240-2252.
MIR-108 DOWN-REGULATED GENES 10HR TIMEPOINT	Literature	Linsley PS, Schelter J, Burchard J, Kibukawa M, Martin MM, Bartz SR, Johnson JM, Cummins JM, Raymond CK, Dai H, et al. Mol Cell Biol 2007, 27:2240-2252.
MIR-108 DOWN-REGULATED GENES 24HR TIMEPOINT	Literature	Linsley PS, Schelter J, Burchard J, Kibukawa M, Martin MM, Bartz SR, Johnson JM, Cummins JM, Raymond CK, Dai H, et al. Mol Cell Biol 2007, 27:2240-2252.
MIR-10A DOWN-REGULATED GENES 10HR TIMEPOINT	Literature	Linsley PS, Schelter J, Burchard J, Kibukawa M, Martin MM, Bartz SR, Johnson JM, Cummins JM, Raymond CK, Dai H, et al. Mol Cell Biol 2007, 27:2240-2252.
MIR-10A, 24HR GUIDE STRAND ACTIVE	Literature	Linsley PS, Schelter J, Burchard J, Kibukawa M, Martin MM, Bartz SR, Johnson JM, Cummins JM, Raymond CK, Dai H, et al. Mol Cell Biol 2007, 27:2240-2252.
MIR-10B DOWN-REGULATED GENES 10HR TIMEPOINT	Literature	Linsley PS, Schelter J, Burchard J, Kibukawa M, Martin MM, Bartz SR, Johnson JM, Cummins JM, Raymond CK, Dai H, et al. Mol Cell Biol 2007, 27:2240-2252.
MIR-10B DOWN-REGULATED GENES 24HR TIMEPOINT	Literature	Linsley PS, Schelter J, Burchard J, Kibukawa M, Martin MM, Bartz SR, Johnson JM, Cummins JM, Raymond CK, Dai H, et al. Mol Cell Biol 2007, 27:2240-2252.
MIR-122A DOWN-REGULATED GENES 24HR TIMEPOINT	Literature	Linsley PS, Schelter J, Burchard J, Kibukawa M, Martin MM, Bartz SR, Johnson JM, Cummins JM, Raymond CK, Dai H, et al. Mol Cell Biol 2007, 27:2240-2252.
MIR-122A, 10HR BOTH STRAND ACTIVE	Literature	Linsley PS, Schelter J, Burchard J, Kibukawa M, Martin MM, Bartz SR, Johnson JM, Cummins JM, Raymond CK, Dai H, et al. Mol Cell Biol 2007, 27:2240-2252.
MIR-124A DOWN-REGULATED GENES 10HR TIMEPOINT	Literature	Linsley PS, Schelter J, Burchard J, Kibukawa M, Martin MM, Bartz SR, Johnson JM, Cummins JM, Raymond CK, Dai H, et al. Mol Cell Biol 2007, 27:2240-2252.
MIR-124A DOWN-REGULATED GENES 24HR TIMEPOINT	Literature	Linsley PS, Schelter J, Burchard J, Kibukawa M, Martin MM, Bartz SR, Johnson JM, Cummins JM, Raymond CK, Dai H, et al. Mol Cell Biol 2007, 27:2240-2252.
MIR-125A DOWN-REGULATED GENES 10HR TIMEPOINT	Literature	Linsley PS, Schelter J, Burchard J, Kibukawa M, Martin MM, Bartz SR, Johnson JM, Cummins JM, Raymond CK, Dai H, et al. Mol Cell Biol 2007, 27:2240-2252.
MIR-125A DOWN-REGULATED GENES 24HR TIMEPOINT	Literature	Linsley PS, Schelter J, Burchard J, Kibukawa M, Martin MM, Bartz SR, Johnson JM, Cummins JM, Raymond CK, Dai H, et al. Mol Cell Biol 2007, 27:2240-2252.
MIR-125B DOWN-REGULATED GENES 10HR TIMEPOINT	Literature	Linsley PS, Schelter J, Burchard J, Kibukawa M, Martin MM, Bartz SR, Johnson JM, Cummins JM, Raymond CK, Dai H, et al. Mol Cell Biol 2007, 27:2240-2252.
MIR-125B DOWN-REGULATED GENES 24HR TIMEPOINT	Literature	Linsley PS, Schelter J, Burchard J, Kibukawa M, Martin MM, Bartz SR, Johnson JM, Cummins JM, Raymond CK, Dai H, et al. Mol Cell Biol 2007, 27:2240-2252.
MIR-126 DOWN-REGULATED GENES 10HR TIMEPOINT	Literature	Linsley PS, Schelter J, Burchard J, Kibukawa M, Martin MM, Bartz SR, Johnson JM, Cummins JM, Raymond CK, Dai H, et al. Mol Cell Biol 2007, 27:2240-2252.
MIR-126 DOWN-REGULATED GENES 24HR TIMEPOINT	Literature	Linsley PS, Schelter J, Burchard J, Kibukawa M, Martin MM, Bartz SR, Johnson JM, Cummins JM, Raymond CK, Dai H, et al. Mol Cell Biol 2007, 27:2240-2252.
MIR-126STAR DOWN-REGULATED GENES 10HR TIMEPOINT	Literature	Linsley PS, Schelter J, Burchard J, Kibukawa M, Martin MM, Bartz SR, Johnson JM, Cummins JM, Raymond CK, Dai H, et al. Mol Cell Biol 2007, 27:2240-2252.
MIR-126STAR DOWN-REGULATED GENES 24HR TIMEPOINT	Literature	Linsley PS, Schelter J, Burchard J, Kibukawa M, Martin MM, Bartz SR, Johnson JM, Cummins JM, Raymond CK, Dai H, et al. Mol Cell Biol 2007, 27:2240-2252.
MIR-127 DOWN-REGULATED GENES 10HR TIMEPOINT	Literature	Linsley PS, Schelter J, Burchard J, Kibukawa M, Martin MM, Bartz SR, Johnson JM, Cummins JM, Raymond CK, Dai H, et al. Mol Cell Biol 2007, 27:2240-2252.
MIR-127 DOWN-REGULATED GENES 24HR TIMEPOINT	Literature	Linsley PS, Schelter J, Burchard J, Kibukawa M, Martin MM, Bartz SR, Johnson JM, Cummins JM, Raymond CK, Dai H, et al. Mol Cell Biol 2007, 27:2240-2252.
MIR-128A DOWN-REGULATED GENES 10HR TIMEPOINT	Literature	Linsley PS, Schelter J, Burchard J, Kibukawa M, Martin MM, Bartz SR, Johnson JM, Cummins JM, Raymond CK, Dai H, et al. Mol Cell Biol 2007, 27:2240-2252.
MIR-128A DOWN-REGULATED GENES 24HR TIMEPOINT	Literature	Linsley PS, Schelter J, Burchard J, Kibukawa M, Martin MM, Bartz SR, Johnson JM, Cummins JM, Raymond CK, Dai H, et al. Mol Cell Biol 2007, 27:2240-2252.
MIR-128B DOWN-REGULATED GENES 10HR TIMEPOINT	Literature	Linsley PS, Schelter J, Burchard J, Kibukawa M, Martin MM, Bartz SR, Johnson JM, Cummins JM, Raymond CK, Dai H, et al. Mol Cell Biol 2007, 27:2240-2252.
MIR-128B, 24HR GUIDE STRAND ACTIVE	Literature	Linsley PS, Schelter J, Burchard J, Kibukawa M, Martin MM, Bartz SR, Johnson JM, Cummins JM, Raymond CK, Dai H, et al. Mol Cell Biol 2007, 27:2240-2252.
MIR-129 DOWN-REGULATED GENES 10HR TIMEPOINT	Literature	Linsley PS, Schelter J, Burchard J, Kibukawa M, Martin MM, Bartz SR, Johnson JM, Cummins JM, Raymond CK, Dai H, et al. Mol Cell Biol 2007, 27:2240-2252.
MIR-129 DOWN-REGULATED GENES 24HR TIMEPOINT	Literature	Linsley PS, Schelter J, Burchard J, Kibukawa M, Martin MM, Bartz SR, Johnson JM, Cummins JM, Raymond CK, Dai H, et al. Mol Cell Biol 2007, 27:2240-2252.
MIR-130A DOWN-REGULATED GENES 10HR TIMEPOINT	Literature	Linsley PS, Schelter J, Burchard J, Kibukawa M, Martin MM, Bartz SR, Johnson JM, Cummins JM, Raymond CK, Dai H, et al. Mol Cell Biol 2007, 27:2240-2252.
MIR-130A DOWN-REGULATED GENES 24HR TIMEPOINT	Literature	Linsley PS, Schelter J, Burchard J, Kibukawa M, Martin MM, Bartz SR, Johnson JM, Cummins JM, Raymond CK, Dai H, et al. Mol Cell Biol 2007, 27:2240-2252.
MIR-130B DOWN-REGULATED GENES 10HR TIMEPOINT	Literature	Linsley PS, Schelter J, Burchard J, Kibukawa M, Martin MM, Bartz SR, Johnson JM, Cummins JM, Raymond CK, Dai H, et al. Mol Cell Biol 2007, 27:2240-2252.
MIR-130B DOWN-REGULATED GENES 24HR TIMEPOINT	Literature	Linsley PS, Schelter J, Burchard J, Kibukawa M, Martin MM, Bartz SR, Johnson JM, Cummins JM, Raymond CK, Dai H, et al. Mol Cell Biol 2007, 27:2240-2252.
MIR-132 DOWN-REGULATED GENES 10HR TIMEPOINT	Literature	Linsley PS, Schelter J, Burchard J, Kibukawa M, Martin MM, Bartz SR, Johnson JM, Cummins JM, Raymond CK, Dai H, et al. Mol Cell Biol 2007, 27:2240-2252.
MIR-132, 24HR GUIDE STRAND ACTIVE	Literature	Linsley PS, Schelter J, Burchard J, Kibukawa M, Martin MM, Bartz SR, Johnson JM, Cummins JM, Raymond CK, Dai H, et al. Mol Cell Biol 2007, 27:2240-2252.
MIR-133A DOWN-REGULATED GENES 10HR TIMEPOINT	Literature	Linsley PS, Schelter J, Burchard J, Kibukawa M, Martin MM, Bartz SR, Johnson JM, Cummins JM, Raymond CK, Dai H, et al. Mol Cell Biol 2007, 27:2240-2252.
MIR-133A DOWN-REGULATED GENES 24HR TIMEPOINT	Literature	Linsley PS, Schelter J, Burchard J, Kibukawa M, Martin MM, Bartz SR, Johnson JM, Cummins JM, Raymond CK, Dai H, et al. Mol Cell Biol 2007, 27:2240-2252.
MIR-133B DOWN-REGULATED GENES 10HR TIMEPOINT	Literature	Linsley PS, Schelter J, Burchard J, Kibukawa M, Martin MM, Bartz SR, Johnson JM, Cummins JM, Raymond CK, Dai H, et al. Mol Cell Biol 2007, 27:2240-2252.
MIR-133B DOWN-REGULATED GENES 24HR TIMEPOINT	Literature	Linsley PS, Schelter J, Burchard J, Kibukawa M, Martin MM, Bartz SR, Johnson JM, Cummins JM, Raymond CK, Dai H, et al. Mol Cell Biol 2007, 27:2240-2252.
MIR-134 DOWN-REGULATED GENES 24HR TIMEPOINT	Literature	Linsley PS, Schelter J, Burchard J, Kibukawa M, Martin MM, Bartz SR, Johnson JM, Cummins JM, Raymond CK, Dai H, et al. Mol Cell Biol 2007, 27:2240-2252.
MIR-135A DOWN-REGULATED GENES 10HR TIMEPOINT	Literature	Linsley PS, Schelter J, Burchard J, Kibukawa M, Martin MM, Bartz SR, Johnson JM, Cummins JM, Raymond CK, Dai H, et al. Mol Cell Biol 2007, 27:2240-2252.
MIR-135A DOWN-REGULATED GENES 24HR TIMEPOINT	Literature	Linsley PS, Schelter J, Burchard J, Kibukawa M, Martin MM, Bartz SR, Johnson JM, Cummins JM, Raymond CK, Dai H, et al. Mol Cell Biol 2007, 27:2240-2252.
MIR-135B DOWN-REGULATED GENES 10HR TIMEPOINT	Literature	Linsley PS, Schelter J, Burchard J, Kibukawa M, Martin MM, Bartz SR, Johnson JM, Cummins JM, Raymond CK, Dai H, et al. Mol Cell Biol 2007, 27:2240-2252.
MIR-135B DOWN-REGULATED GENES 24HR TIMEPOINT	Literature	Linsley PS, Schelter J, Burchard J, Kibukawa M, Martin MM, Bartz SR, Johnson JM, Cummins JM, Raymond CK, Dai H, et al. Mol Cell Biol 2007, 27:2240-2252.
MIR-136 DOWN-REGULATED GENES 10HR TIMEPOINT	Literature	Linsley PS, Schelter J, Burchard J, Kibukawa M, Martin MM, Bartz SR, Johnson JM, Cummins JM, Raymond CK, Dai H, et al. Mol Cell Biol 2007, 27:2240-2252.
MIR-136 DOWN-REGULATED GENES 24HR TIMEPOINT	Literature	Linsley PS, Schelter J, Burchard J, Kibukawa M, Martin MM, Bartz SR, Johnson JM, Cummins JM, Raymond CK, Dai H, et al. Mol Cell Biol 2007, 27:2240-2252.
MIR-137, 10HR GUIDE STRAND ACTIVE	Literature	Linsley PS, Schelter J, Burchard J, Kibukawa M, Martin MM, Bartz SR, Johnson JM, Cummins JM, Raymond CK, Dai H, et al. Mol Cell Biol 2007, 27:2240-2252.
MIR-137, 24HR GUIDE STRAND ACTIVE	Literature	Linsley PS, Schelter J, Burchard J, Kibukawa M, Martin MM, Bartz SR, Johnson JM, Cummins JM, Raymond CK, Dai H, et al. Mol Cell Biol 2007, 27:2240-2252.
MIR-138 DOWN-REGULATED GENES 10HR TIMEPOINT	Literature	Linsley PS, Schelter J, Burchard J, Kibukawa M, Martin MM, Bartz SR, Johnson JM, Cummins JM, Raymond CK, Dai H, et al. Mol Cell Biol 2007, 27:2240-2252.
MIR-138 DOWN-REGULATED GENES 24HR TIMEPOINT	Literature	Linsley PS, Schelter J, Burchard J, Kibukawa M, Martin MM, Bartz SR, Johnson JM, Cummins JM, Raymond CK, Dai H, et al. Mol Cell Biol 2007, 27:2240-2252.
MIR-139 DOWN-REGULATED GENES 10HR TIMEPOINT	Literature	Linsley PS, Schelter J, Burchard J, Kibukawa M, Martin MM, Bartz SR, Johnson JM, Cummins JM, Raymond CK, Dai H, et al. Mol Cell Biol 2007, 27:2240-2252.
MIR-139, 24HR GUIDE STRAND ACTIVE	Literature	Linsley PS, Schelter J, Burchard J, Kibukawa M, Martin MM, Bartz SR, Johnson JM, Cummins JM, Raymond CK, Dai H, et al. Mol Cell Biol 2007, 27:2240-2252.
MIR-140 DOWN-REGULATED GENES 10HR TIMEPOINT	Literature	Linsley PS, Schelter J, Burchard J, Kibukawa M, Martin MM, Bartz SR, Johnson JM, Cummins JM, Raymond CK, Dai H, et al. Mol Cell Biol 2007, 27:2240-2252.
MIR-140 DOWN-REGULATED GENES 24HR TIMEPOINT	Literature	Linsley PS, Schelter J, Burchard J, Kibukawa M, Martin MM, Bartz SR, Johnson JM, Cummins JM, Raymond CK, Dai H, et al. Mol Cell Biol 2007, 27:2240-2252.
MIR-141 DOWN-REGULATED GENES 10HR TIMEPOINT	Literature	Linsley PS, Schelter J, Burchard J, Kibukawa M, Martin MM, Bartz SR, Johnson JM, Cummins JM, Raymond CK, Dai H, et al. Mol Cell Biol 2007, 27:2240-2252.
MIR-141 DOWN-REGULATED GENES 24HR TIMEPOINT	Literature	Linsley PS, Schelter J, Burchard J, Kibukawa M, Martin MM, Bartz SR, Johnson JM, Cummins JM, Raymond CK, Dai H, et al. Mol Cell Biol 2007, 27:2240-2252.
MIR-142-3P DOWN-REGULATED GENES 10HR TIMEPOINT	Literature	Linsley PS, Schelter J, Burchard J, Kibukawa M, Martin MM, Bartz SR, Johnson JM, Cummins JM, Raymond CK, Dai H, et al. Mol Cell Biol 2007, 27:2240-2252.
MIR-142-3P DOWN-REGULATED GENES 24HR TIMEPOINT	Literature	Linsley PS, Schelter J, Burchard J, Kibukawa M, Martin MM, Bartz SR, Johnson JM, Cummins JM, Raymond CK, Dai H, et al. Mol Cell Biol 2007, 27:2240-2252.
MIR-142-5P DOWN-REGULATED GENES 10HR TIMEPOINT	Literature	Linsley PS, Schelter J, Burchard J, Kibukawa M, Martin MM, Bartz SR, Johnson JM, Cummins JM, Raymond CK, Dai H, et al. Mol Cell Biol 2007, 27:2240-2252.
MIR-142-5P DOWN-REGULATED GENES 24HR TIMEPOINT	Literature	Linsley PS, Schelter J, Burchard J, Kibukawa M, Martin MM, Bartz SR, Johnson JM, Cummins JM, Raymond CK, Dai H, et al. Mol Cell Biol 2007, 27:2240-2252.
MIR-143 DOWN-REGULATED GENES 10HR TIMEPOINT	Literature	Linsley PS, Schelter J, Burchard J, Kibukawa M, Martin MM, Bartz SR, Johnson JM, Cummins JM, Raymond CK, Dai H, et al. Mol Cell Biol 2007, 27:2240-2252.
MIR-143 DOWN-REGULATED GENES 24HR TIMEPOINT	Literature	Linsley PS, Schelter J, Burchard J, Kibukawa M, Martin MM, Bartz SR, Johnson JM, Cummins JM, Raymond CK, Dai H, et al. Mol Cell Biol 2007, 27:2240-2252.
MIR-144 DOWN-REGULATED GENES 10HR TIMEPOINT	Literature	Linsley PS, Schelter J, Burchard J, Kibukawa M, Martin MM, Bartz SR, Johnson JM, Cummins JM, Raymond CK, Dai H, et al. Mol Cell Biol 2007, 27:2240-2252.
MIR-144 DOWN-REGULATED GENES 24HR TIMEPOINT	Literature	Linsley PS, Schelter J, Burchard J, Kibukawa M, Martin MM, Bartz SR, Johnson JM, Cummins JM, Raymond CK, Dai H, et al. Mol Cell Biol 2007, 27:2240-2252.
MIR-145 DOWN-REGULATED GENES 10HR TIMEPOINT	Literature	Linsley PS, Schelter J, Burchard J, Kibukawa M, Martin MM, Bartz SR, Johnson JM, Cummins JM, Raymond CK, Dai H, et al. Mol Cell Biol 2007, 27:2240-2252.
MIR-145 DOWN-REGULATED GENES 24HR TIMEPOINT	Literature	Linsley PS, Schelter J, Burchard J, Kibukawa M, Martin MM, Bartz SR, Johnson JM, Cummins JM, Raymond CK, Dai H, et al. Mol Cell Biol 2007, 27:2240-2252.
MIR-146 DOWN-REGULATED GENES 10HR TIMEPOINT	Literature	Linsley PS, Schelter J, Burchard J, Kibukawa M, Martin MM, Bartz SR, Johnson JM, Cummins JM, Raymond CK, Dai H, et al. Mol Cell Biol 2007, 27:2240-2252.
MIR-146, 24HR GUIDE STRAND ACTIVE	Literature	Linsley PS, Schelter J, Burchard J, Kibukawa M, Martin MM, Bartz SR, Johnson JM, Cummins JM, Raymond CK, Dai H, et al. Mol Cell Biol 2007, 27:2240-2252.
MIR-147 DOWN-REGULATED GENES 10HR TIMEPOINT	Literature	Linsley PS, Schelter J, Burchard J, Kibukawa M, Martin MM, Bartz SR, Johnson JM, Cummins JM, Raymond CK, Dai H, et al. Mol Cell Biol 2007, 27:2240-2252.
MIR-147 DOWN-REGULATED GENES 24HR TIMEPOINT	Literature	Linsley PS, Schelter J, Burchard J, Kibukawa M, Martin MM, Bartz SR, Johnson JM, Cummins JM, Raymond CK, Dai H, et al. Mol Cell Biol 2007, 27:2240-2252.
MIR-148A, 10HR GUIDE STRAND ACTIVE	Literature	Linsley PS, Schelter J, Burchard J, Kibukawa M, Martin MM, Bartz SR, Johnson JM, Cummins JM, Raymond CK, Dai H, et al. Mol Cell Biol 2007, 27:2240-2252.
MIR-148A, 24HR GUIDE STRAND ACTIVE	Literature	Linsley PS, Schelter J, Burchard J, Kibukawa M, Martin MM, Bartz SR, Johnson JM, Cummins JM, Raymond CK, Dai H, et al. Mol Cell Biol 2007, 27:2240-2252.
MIR-148B DOWN-REGULATED GENES 10HR TIMEPOINT	Literature	Linsley PS, Schelter J, Burchard J, Kibukawa M, Martin MM, Bartz SR, Johnson JM, Cummins JM, Raymond CK, Dai H, et al. Mol Cell Biol 2007, 27:2240-2252.
MIR-148B DOWN-REGULATED GENES 24HR TIMEPOINT	Literature	Linsley PS, Schelter J, Burchard J, Kibukawa M, Martin MM, Bartz SR, Johnson JM, Cummins JM, Raymond CK, Dai H, et al. Mol Cell Biol 2007, 27:2240-2252.
MIR-149 DOWN-REGULATED GENES 10HR TIMEPOINT	Literature	Linsley PS, Schelter J, Burchard J, Kibukawa M, Martin MM, Bartz SR, Johnson JM, Cummins JM, Raymond CK, Dai H, et al. Mol Cell Biol 2007, 27:2240-2252.
MIR-149 DOWN-REGULATED GENES 24HR TIMEPOINT	Literature	Linsley PS, Schelter J, Burchard J, Kibukawa M, Martin MM, Bartz SR, Johnson JM, Cummins JM, Raymond CK, Dai H, et al. Mol Cell Biol 2007, 27:2240-2252.
MIR-150 DOWN-REGULATED GENES 10HR TIMEPOINT	Literature	Linsley PS, Schelter J, Burchard J, Kibukawa M, Martin MM, Bartz SR, Johnson JM, Cummins JM, Raymond CK, Dai H, et al. Mol Cell Biol 2007, 27:2240-2252.
MIR-150 DOWN-REGULATED GENES 24HR TIMEPOINT	Literature	Linsley PS, Schelter J, Burchard J, Kibukawa M, Martin MM, Bartz SR, Johnson JM, Cummins JM, Raymond CK, Dai H, et al. Mol Cell Biol 2007, 27:2240-2252.
MIR-151 DOWN-REGULATED GENES 10HR TIMEPOINT	Literature	Linsley PS, Schelter J, Burchard J, Kibukawa M, Martin MM, Bartz SR, Johnson JM, Cummins JM, Raymond CK, Dai H, et al. Mol Cell Biol 2007, 27:2240-2252.
MIR-151 DOWN-REGULATED GENES 24HR TIMEPOINT	Literature	Linsley PS, Schelter J, Burchard J, Kibukawa M, Martin MM, Bartz SR, Johnson JM, Cummins JM, Raymond CK, Dai H, et al. Mol Cell Biol 2007, 27:2240-2252.
MIR-152 DOWN-REGULATED GENES 10HR TIMEPOINT	Literature	Linsley PS, Schelter J, Burchard J, Kibukawa M, Martin MM, Bartz SR, Johnson JM, Cummins JM, Raymond CK, Dai H, et al. Mol Cell Biol 2007, 27:2240-2252.
MIR-152 DOWN-REGULATED GENES 24HR TIMEPOINT	Literature	Linsley PS, Schelter J, Burchard J, Kibukawa M, Martin MM, Bartz SR, Johnson JM, Cummins JM, Raymond CK, Dai H, et al. Mol Cell Biol 2007, 27:2240-2252.
MIR-153 DOWN-REGULATED GENES 10HR TIMEPOINT	Literature	Linsley PS, Schelter J, Burchard J, Kibukawa M, Martin MM, Bartz SR, Johnson JM, Cummins JM, Raymond CK, Dai H, et al. Mol Cell Biol 2007, 27:2240-2252.
MIR-153 DOWN-REGULATED GENES 24HR TIMEPOINT	Literature	Linsley PS, Schelter J, Burchard J, Kibukawa M, Martin MM, Bartz SR, Johnson JM, Cummins JM, Raymond CK, Dai H, et al. Mol Cell Biol 2007, 27:2240-2252.
MIR-154 DOWN-REGULATED GENES 10HR TIMEPOINT	Literature	Linsley PS, Schelter J, Burchard J, Kibukawa M, Martin MM, Bartz SR, Johnson JM, Cummins JM, Raymond CK, Dai H, et al. Mol Cell Biol 2007, 27:2240-2252.
MIR-154 DOWN-REGULATED GENES 24HR TIMEPOINT	Literature	Linsley PS, Schelter J, Burchard J, Kibukawa M, Martin MM, Bartz SR, Johnson JM, Cummins JM, Raymond CK, Dai H, et al. Mol Cell Biol 2007, 27:2240-2252.
MIR-154STAR DOWN-REGULATED GENES 10HR TIMEPOINT	Literature	Linsley PS, Schelter J, Burchard J, Kibukawa M, Martin MM, Bartz SR, Johnson JM, Cummins JM, Raymond CK, Dai H, et al. Mol Cell Biol 2007, 27:2240-2252.
MIR-154STAR DOWN-REGULATED GENES 24HR TIMEPOINT	Literature	Linsley PS, Schelter J, Burchard J, Kibukawa M, Martin MM, Bartz SR, Johnson JM, Cummins JM, Raymond CK, Dai H, et al. Mol Cell Biol 2007, 27:2240-2252.
MIR-155 DOWN-REGULATED GENES 10HR TIMEPOINT	Literature	Linsley PS, Schelter J, Burchard J, Kibukawa M, Martin MM, Bartz SR, Johnson JM, Cummins JM, Raymond CK, Dai H, et al. Mol Cell Biol 2007, 27:2240-2252.
MIR-155 DOWN-REGULATED GENES 24HR TIMEPOINT	Literature	Linsley PS, Schelter J, Burchard J, Kibukawa M, Martin MM, Bartz SR, Johnson JM, Cummins JM, Raymond CK, Dai H, et al. Mol Cell Biol 2007, 27:2240-2252.
MIR-15A DOWN-REGULATED GENES 10HR TIMEPOINT	Literature	Linsley PS, Schelter J, Burchard J, Kibukawa M, Martin MM, Bartz SR, Johnson JM, Cummins JM, Raymond CK, Dai H, et al. Mol Cell Biol 2007, 27:2240-2252.
MIR-15A DOWN-REGULATED GENES 24HR TIMEPOINT	Literature	Linsley PS, Schelter J, Burchard J, Kibukawa M, Martin MM, Bartz SR, Johnson JM, Cummins JM, Raymond CK, Dai H, et al. Mol Cell Biol 2007, 27:2240-2252.
MIR-15B DOWN-REGULATED GENES 10HR TIMEPOINT	Literature	Linsley PS, Schelter J, Burchard J, Kibukawa M, Martin MM, Bartz SR, Johnson JM, Cummins JM, Raymond CK, Dai H, et al. Mol Cell Biol 2007, 27:2240-2252.
MIR-15B DOWN-REGULATED GENES 24HR TIMEPOINT	Literature	Linsley PS, Schelter J, Burchard J, Kibukawa M, Martin MM, Bartz SR, Johnson JM, Cummins JM, Raymond CK, Dai H, et al. Mol Cell Biol 2007, 27:2240-2252.
MIR-16 DOWN-REGULATED GENES 10HR TIMEPOINT	Literature	Linsley PS, Schelter J, Burchard J, Kibukawa M, Martin MM, Bartz SR, Johnson JM, Cummins JM, Raymond CK, Dai H, et al. Mol Cell Biol 2007, 27:2240-2252.
MIR-16 DOWN-REGULATED GENES 24HR TIMEPOINT	Literature	Linsley PS, Schelter J, Burchard J, Kibukawa M, Martin MM, Bartz SR, Johnson JM, Cummins JM, Raymond CK, Dai H, et al. Mol Cell Biol 2007, 27:2240-2252.
MIR-17-3P DOWN-REGULATED GENES 10HR TIMEPOINT	Literature	Linsley PS, Schelter J, Burchard J, Kibukawa M, Martin MM, Bartz SR, Johnson JM, Cummins JM, Raymond CK, Dai H, et al. Mol Cell Biol 2007, 27:2240-2252.
MIR-17-3P DOWN-REGULATED GENES 24HR TIMEPOINT	Literature	Linsley PS, Schelter J, Burchard J, Kibukawa M, Martin MM, Bartz SR, Johnson JM, Cummins JM, Raymond CK, Dai H, et al. Mol Cell Biol 2007, 27:2240-2252.
MIR-17-5P DOWN-REGULATED GENES 10HR TIMEPOINT	Literature	Linsley PS, Schelter J, Burchard J, Kibukawa M, Martin MM, Bartz SR, Johnson JM, Cummins JM, Raymond CK, Dai H, et al. Mol Cell Biol 2007, 27:2240-2252.
MIR-17-5P DOWN-REGULATED GENES 24HR TIMEPOINT	Literature	Linsley PS, Schelter J, Burchard J, Kibukawa M, Martin MM, Bartz SR, Johnson JM, Cummins JM, Raymond CK, Dai H, et al. Mol Cell Biol 2007, 27:2240-2252.
MIR-18 DOWN-REGULATED GENES 10HR TIMEPOINT	Literature	Linsley PS, Schelter J, Burchard J, Kibukawa M, Martin MM, Bartz SR, Johnson JM, Cummins JM, Raymond CK, Dai H, et al. Mol Cell Biol 2007, 27:2240-2252.
MIR-18 DOWN-REGULATED GENES 24HR TIMEPOINT	Literature	Linsley PS, Schelter J, Burchard J, Kibukawa M, Martin MM, Bartz SR, Johnson JM, Cummins JM, Raymond CK, Dai H, et al. Mol Cell Biol 2007, 27:2240-2252.
MIR-181A DOWN-REGULATED GENES 10HR TIMEPOINT	Literature	Linsley PS, Schelter J, Burchard J, Kibukawa M, Martin MM, Bartz SR, Johnson JM, Cummins JM, Raymond CK, Dai H, et al. Mol Cell Biol 2007, 27:2240-2252.
MIR-181A DOWN-REGULATED GENES 24HR TIMEPOINT	Literature	Linsley PS, Schelter J, Burchard J, Kibukawa M, Martin MM, Bartz SR, Johnson JM, Cummins JM, Raymond CK, Dai H, et al. Mol Cell Biol 2007, 27:2240-2252.
MIR-181B, 10HR GUIDE STRAND ACTIVE	Literature	Linsley PS, Schelter J, Burchard J, Kibukawa M, Martin MM, Bartz SR, Johnson JM, Cummins JM, Raymond CK, Dai H, et al. Mol Cell Biol 2007, 27:2240-2252.
MIR-181B, 24HR GUIDE STRAND ACTIVE	Literature	Linsley PS, Schelter J, Burchard J, Kibukawa M, Martin MM, Bartz SR, Johnson JM, Cummins JM, Raymond CK, Dai H, et al. Mol Cell Biol 2007, 27:2240-2252.
MIR-181C, 10HR GUIDE STRAND ACTIVE	Literature	Linsley PS, Schelter J, Burchard J, Kibukawa M, Martin MM, Bartz SR, Johnson JM, Cummins JM, Raymond CK, Dai H, et al. Mol Cell Biol 2007, 27:2240-2252.
MIR-181C, 24HR GUIDE STRAND ACTIVE	Literature	Linsley PS, Schelter J, Burchard J, Kibukawa M, Martin MM, Bartz SR, Johnson JM, Cummins JM, Raymond CK, Dai H, et al. Mol Cell Biol 2007, 27:2240-2252.
MIR-182 DOWN-REGULATED GENES 10HR TIMEPOINT	Literature	Linsley PS, Schelter J, Burchard J, Kibukawa M, Martin MM, Bartz SR, Johnson JM, Cummins JM, Raymond CK, Dai H, et al. Mol Cell Biol 2007, 27:2240-2252.
MIR-182 DOWN-REGULATED GENES 24HR TIMEPOINT	Literature	Linsley PS, Schelter J, Burchard J, Kibukawa M, Martin MM, Bartz SR, Johnson JM, Cummins JM, Raymond CK, Dai H, et al. Mol Cell Biol 2007, 27:2240-2252.
MIR-182STAR DOWN-REGULATED GENES 10HR TIMEPOINT	Literature	Linsley PS, Schelter J, Burchard J, Kibukawa M, Martin MM, Bartz SR, Johnson JM, Cummins JM, Raymond CK, Dai H, et al. Mol Cell Biol 2007, 27:2240-2252.
MIR-182STAR DOWN-REGULATED GENES 24HR TIMEPOINT	Literature	Linsley PS, Schelter J, Burchard J, Kibukawa M, Martin MM, Bartz SR, Johnson JM, Cummins JM, Raymond CK, Dai H, et al. Mol Cell Biol 2007, 27:2240-2252.
MIR-183 DOWN-REGULATED GENES 10HR TIMEPOINT	Literature	Linsley PS, Schelter J, Burchard J, Kibukawa M, Martin MM, Bartz SR, Johnson JM, Cummins JM, Raymond CK, Dai H, et al. Mol Cell Biol 2007, 27:2240-2252.
MIR-183 DOWN-REGULATED GENES 24HR TIMEPOINT	Literature	Linsley PS, Schelter J, Burchard J, Kibukawa M, Martin MM, Bartz SR, Johnson JM, Cummins JM, Raymond CK, Dai H, et al. Mol Cell Biol 2007, 27:2240-2252.
MIR-184 DOWN-REGULATED GENES 10HR TIMEPOINT	Literature	Linsley PS, Schelter J, Burchard J, Kibukawa M, Martin MM, Bartz SR, Johnson JM, Cummins JM, Raymond CK, Dai H, et al. Mol Cell Biol 2007, 27:2240-2252.
MIR-184, 24HR GUIDE STRAND ACTIVE	Literature	Linsley PS, Schelter J, Burchard J, Kibukawa M, Martin MM, Bartz SR, Johnson JM, Cummins JM, Raymond CK, Dai H, et al. Mol Cell Biol 2007, 27:2240-2252.
MIR-185 DOWN-REGULATED GENES 24HR TIMEPOINT	Literature	Linsley PS, Schelter J, Burchard J, Kibukawa M, Martin MM, Bartz SR, Johnson JM, Cummins JM, Raymond CK, Dai H, et al. Mol Cell Biol 2007, 27:2240-2252.
MIR-185, 10HR UNCLEAR	Literature	Linsley PS, Schelter J, Burchard J, Kibukawa M, Martin MM, Bartz SR, Johnson JM, Cummins JM, Raymond CK, Dai H, et al. Mol Cell Biol 2007, 27:2240-2252.
MIR-186 DOWN-REGULATED GENES 10HR TIMEPOINT	Literature	Linsley PS, Schelter J, Burchard J, Kibukawa M, Martin MM, Bartz SR, Johnson JM, Cummins JM, Raymond CK, Dai H, et al. Mol Cell Biol 2007, 27:2240-2252.
MIR-186 DOWN-REGULATED GENES 24HR TIMEPOINT	Literature	Linsley PS, Schelter J, Burchard J, Kibukawa M, Martin MM, Bartz SR, Johnson JM, Cummins JM, Raymond CK, Dai H, et al. Mol Cell Biol 2007, 27:2240-2252.
MIR-187 DOWN-REGULATED GENES 10HR TIMEPOINT	Literature	Linsley PS, Schelter J, Burchard J, Kibukawa M, Martin MM, Bartz SR, Johnson JM, Cummins JM, Raymond CK, Dai H, et al. Mol Cell Biol 2007, 27:2240-2252.
MIR-187 DOWN-REGULATED GENES 24HR TIMEPOINT	Literature	Linsley PS, Schelter J, Burchard J, Kibukawa M, Martin MM, Bartz SR, Johnson JM, Cummins JM, Raymond CK, Dai H, et al. Mol Cell Biol 2007, 27:2240-2252.
MIR-188 DOWN-REGULATED GENES 10HR TIMEPOINT	Literature	Linsley PS, Schelter J, Burchard J, Kibukawa M, Martin MM, Bartz SR, Johnson JM, Cummins JM, Raymond CK, Dai H, et al. Mol Cell Biol 2007, 27:2240-2252.
MIR-188 DOWN-REGULATED GENES 24HR TIMEPOINT	Literature	Linsley PS, Schelter J, Burchard J, Kibukawa M, Martin MM, Bartz SR, Johnson JM, Cummins JM, Raymond CK, Dai H, et al. Mol Cell Biol 2007, 27:2240-2252.
MIR-189 DOWN-REGULATED GENES 10HR TIMEPOINT	Literature	Linsley PS, Schelter J, Burchard J, Kibukawa M, Martin MM, Bartz SR, Johnson JM, Cummins JM, Raymond CK, Dai H, et al. Mol Cell Biol 2007, 27:2240-2252.
MIR-189 DOWN-REGULATED GENES 24HR TIMEPOINT	Literature	Linsley PS, Schelter J, Burchard J, Kibukawa M, Martin MM, Bartz SR, Johnson JM, Cummins JM, Raymond CK, Dai H, et al. Mol Cell Biol 2007, 27:2240-2252.
MIR-190 DOWN-REGULATED GENES 10HR TIMEPOINT	Literature	Linsley PS, Schelter J, Burchard J, Kibukawa M, Martin MM, Bartz SR, Johnson JM, Cummins JM, Raymond CK, Dai H, et al. Mol Cell Biol 2007, 27:2240-2252.
MIR-190 DOWN-REGULATED GENES 24HR TIMEPOINT	Literature	Linsley PS, Schelter J, Burchard J, Kibukawa M, Martin MM, Bartz SR, Johnson JM, Cummins JM, Raymond CK, Dai H, et al. Mol Cell Biol 2007, 27:2240-2252.
MIR-191 DOWN-REGULATED GENES 10HR TIMEPOINT	Literature	Linsley PS, Schelter J, Burchard J, Kibukawa M, Martin MM, Bartz SR, Johnson JM, Cummins JM, Raymond CK, Dai H, et al. Mol Cell Biol 2007, 27:2240-2252.
MIR-191 DOWN-REGULATED GENES 24HR TIMEPOINT	Literature	Linsley PS, Schelter J, Burchard J, Kibukawa M, Martin MM, Bartz SR, Johnson JM, Cummins JM, Raymond CK, Dai H, et al. Mol Cell Biol 2007, 27:2240-2252.
MIR-192 DOWN-REGULATED GENES 10HR TIMEPOINT	Literature	Linsley PS, Schelter J, Burchard J, Kibukawa M, Martin MM, Bartz SR, Johnson JM, Cummins JM, Raymond CK, Dai H, et al. Mol Cell Biol 2007, 27:2240-2252.
MIR-192 DOWN-REGULATED GENES 24HR TIMEPOINT	Literature	Linsley PS, Schelter J, Burchard J, Kibukawa M, Martin MM, Bartz SR, Johnson JM, Cummins JM, Raymond CK, Dai H, et al. Mol Cell Biol 2007, 27:2240-2252.
MIR-193 DOWN-REGULATED GENES 10HR TIMEPOINT	Literature	Linsley PS, Schelter J, Burchard J, Kibukawa M, Martin MM, Bartz SR, Johnson JM, Cummins JM, Raymond CK, Dai H, et al. Mol Cell Biol 2007, 27:2240-2252.
MIR-193 DOWN-REGULATED GENES 24HR TIMEPOINT	Literature	Linsley PS, Schelter J, Burchard J, Kibukawa M, Martin MM, Bartz SR, Johnson JM, Cummins JM, Raymond CK, Dai H, et al. Mol Cell Biol 2007, 27:2240-2252.
MIR-194 DOWN-REGULATED GENES 10HR TIMEPOINT	Literature	Linsley PS, Schelter J, Burchard J, Kibukawa M, Martin MM, Bartz SR, Johnson JM, Cummins JM, Raymond CK, Dai H, et al. Mol Cell Biol 2007, 27:2240-2252.
MIR-194 DOWN-REGULATED GENES 24HR TIMEPOINT	Literature	Linsley PS, Schelter J, Burchard J, Kibukawa M, Martin MM, Bartz SR, Johnson JM, Cummins JM, Raymond CK, Dai H, et al. Mol Cell Biol 2007, 27:2240-2252.
MIR-195 DOWN-REGULATED GENES 10HR TIMEPOINT	Literature	Linsley PS, Schelter J, Burchard J, Kibukawa M, Martin MM, Bartz SR, Johnson JM, Cummins JM, Raymond CK, Dai H, et al. Mol Cell Biol 2007, 27:2240-2252.
MIR-195 DOWN-REGULATED GENES 24HR TIMEPOINT	Literature	Linsley PS, Schelter J, Burchard J, Kibukawa M, Martin MM, Bartz SR, Johnson JM, Cummins JM, Raymond CK, Dai H, et al. Mol Cell Biol 2007, 27:2240-2252.
MIR-196A DOWN-REGULATED GENES 10HR TIMEPOINT	Literature	Linsley PS, Schelter J, Burchard J, Kibukawa M, Martin MM, Bartz SR, Johnson JM, Cummins JM, Raymond CK, Dai H, et al. Mol Cell Biol 2007, 27:2240-2252.
MIR-196A DOWN-REGULATED GENES 24HR TIMEPOINT	Literature	Linsley PS, Schelter J, Burchard J, Kibukawa M, Martin MM, Bartz SR, Johnson JM, Cummins JM, Raymond CK, Dai H, et al. Mol Cell Biol 2007, 27:2240-2252.
MIR-196B DOWN-REGULATED GENES 10HR TIMEPOINT	Literature	Linsley PS, Schelter J, Burchard J, Kibukawa M, Martin MM, Bartz SR, Johnson JM, Cummins JM, Raymond CK, Dai H, et al. Mol Cell Biol 2007, 27:2240-2252.
MIR-196B DOWN-REGULATED GENES 24HR TIMEPOINT	Literature	Linsley PS, Schelter J, Burchard J, Kibukawa M, Martin MM, Bartz SR, Johnson JM, Cummins JM, Raymond CK, Dai H, et al. Mol Cell Biol 2007, 27:2240-2252.
MIR-197 DOWN-REGULATED GENES 10HR TIMEPOINT	Literature	Linsley PS, Schelter J, Burchard J, Kibukawa M, Martin MM, Bartz SR, Johnson JM, Cummins JM, Raymond CK, Dai H, et al. Mol Cell Biol 2007, 27:2240-2252.
MIR-197 DOWN-REGULATED GENES 24HR TIMEPOINT	Literature	Linsley PS, Schelter J, Burchard J, Kibukawa M, Martin MM, Bartz SR, Johnson JM, Cummins JM, Raymond CK, Dai H, et al. Mol Cell Biol 2007, 27:2240-2252.
MIR-198 DOWN-REGULATED GENES 10HR TIMEPOINT	Literature	Linsley PS, Schelter J, Burchard J, Kibukawa M, Martin MM, Bartz SR, Johnson JM, Cummins JM, Raymond CK, Dai H, et al. Mol Cell Biol 2007, 27:2240-2252.
MIR-198 DOWN-REGULATED GENES 24HR TIMEPOINT	Literature	Linsley PS, Schelter J, Burchard J, Kibukawa M, Martin MM, Bartz SR, Johnson JM, Cummins JM, Raymond CK, Dai H, et al. Mol Cell Biol 2007, 27:2240-2252.
MIR-199A DOWN-REGULATED GENES 10HR TIMEPOINT	Literature	Linsley PS, Schelter J, Burchard J, Kibukawa M, Martin MM, Bartz SR, Johnson JM, Cummins JM, Raymond CK, Dai H, et al. Mol Cell Biol 2007, 27:2240-2252.
MIR-199A DOWN-REGULATED GENES 24HR TIMEPOINT	Literature	Linsley PS, Schelter J, Burchard J, Kibukawa M, Martin MM, Bartz SR, Johnson JM, Cummins JM, Raymond CK, Dai H, et al. Mol Cell Biol 2007, 27:2240-2252.
MIR-199ASTAR DOWN-REGULATED GENES 10HR TIMEPOINT	Literature	Linsley PS, Schelter J, Burchard J, Kibukawa M, Martin MM, Bartz SR, Johnson JM, Cummins JM, Raymond CK, Dai H, et al. Mol Cell Biol 2007, 27:2240-2252.
MIR-199ASTAR DOWN-REGULATED GENES 24HR TIMEPOINT	Literature	Linsley PS, Schelter J, Burchard J, Kibukawa M, Martin MM, Bartz SR, Johnson JM, Cummins JM, Raymond CK, Dai H, et al. Mol Cell Biol 2007, 27:2240-2252.
MIR-199B DOWN-REGULATED GENES 10HR TIMEPOINT	Literature	Linsley PS, Schelter J, Burchard J, Kibukawa M, Martin MM, Bartz SR, Johnson JM, Cummins JM, Raymond CK, Dai H, et al. Mol Cell Biol 2007, 27:2240-2252.
MIR-199B DOWN-REGULATED GENES 24HR TIMEPOINT	Literature	Linsley PS, Schelter J, Burchard J, Kibukawa M, Martin MM, Bartz SR, Johnson JM, Cummins JM, Raymond CK, Dai H, et al. Mol Cell Biol 2007, 27:2240-2252.
MIR-19A DOWN-REGULATED GENES 10HR TIMEPOINT	Literature	Linsley PS, Schelter J, Burchard J, Kibukawa M, Martin MM, Bartz SR, Johnson JM, Cummins JM, Raymond CK, Dai H, et al. Mol Cell Biol 2007, 27:2240-2252.
MIR-19A DOWN-REGULATED GENES 24HR TIMEPOINT	Literature	Linsley PS, Schelter J, Burchard J, Kibukawa M, Martin MM, Bartz SR, Johnson JM, Cummins JM, Raymond CK, Dai H, et al. Mol Cell Biol 2007, 27:2240-2252.
MIR-19B DOWN-REGULATED GENES 10HR TIMEPOINT	Literature	Linsley PS, Schelter J, Burchard J, Kibukawa M, Martin MM, Bartz SR, Johnson JM, Cummins JM, Raymond CK, Dai H, et al. Mol Cell Biol 2007, 27:2240-2252.
MIR-19B DOWN-REGULATED GENES 24HR TIMEPOINT	Literature	Linsley PS, Schelter J, Burchard J, Kibukawa M, Martin MM, Bartz SR, Johnson JM, Cummins JM, Raymond CK, Dai H, et al. Mol Cell Biol 2007, 27:2240-2252.
MIR-20 DOWN-REGULATED GENES 10HR TIMEPOINT	Literature	Linsley PS, Schelter J, Burchard J, Kibukawa M, Martin MM, Bartz SR, Johnson JM, Cummins JM, Raymond CK, Dai H, et al. Mol Cell Biol 2007, 27:2240-2252.
MIR-20 DOWN-REGULATED GENES 24HR TIMEPOINT	Literature	Linsley PS, Schelter J, Burchard J, Kibukawa M, Martin MM, Bartz SR, Johnson JM, Cummins JM, Raymond CK, Dai H, et al. Mol Cell Biol 2007, 27:2240-2252.
MIR-200A DOWN-REGULATED GENES 10HR TIMEPOINT	Literature	Linsley PS, Schelter J, Burchard J, Kibukawa M, Martin MM, Bartz SR, Johnson JM, Cummins JM, Raymond CK, Dai H, et al. Mol Cell Biol 2007, 27:2240-2252.
MIR-200A DOWN-REGULATED GENES 24HR TIMEPOINT	Literature	Linsley PS, Schelter J, Burchard J, Kibukawa M, Martin MM, Bartz SR, Johnson JM, Cummins JM, Raymond CK, Dai H, et al. Mol Cell Biol 2007, 27:2240-2252.
MIR-200B DOWN-REGULATED GENES 10HR TIMEPOINT	Literature	Linsley PS, Schelter J, Burchard J, Kibukawa M, Martin MM, Bartz SR, Johnson JM, Cummins JM, Raymond CK, Dai H, et al. Mol Cell Biol 2007, 27:2240-2252.
MIR-200B DOWN-REGULATED GENES 24HR TIMEPOINT	Literature	Linsley PS, Schelter J, Burchard J, Kibukawa M, Martin MM, Bartz SR, Johnson JM, Cummins JM, Raymond CK, Dai H, et al. Mol Cell Biol 2007, 27:2240-2252.
MIR-200C DOWN-REGULATED GENES 24HR TIMEPOINT	Literature	Linsley PS, Schelter J, Burchard J, Kibukawa M, Martin MM, Bartz SR, Johnson JM, Cummins JM, Raymond CK, Dai H, et al. Mol Cell Biol 2007, 27:2240-2252.
MIR-202, 10HR PASSENGER STRAND ACTIVE	Literature	Linsley PS, Schelter J, Burchard J, Kibukawa M, Martin MM, Bartz SR, Johnson JM, Cummins JM, Raymond CK, Dai H, et al. Mol Cell Biol 2007, 27:2240-2252.
MIR-202, 24HR PASSENGER STRAND ACTIVE	Literature	Linsley PS, Schelter J, Burchard J, Kibukawa M, Martin MM, Bartz SR, Johnson JM, Cummins JM, Raymond CK, Dai H, et al. Mol Cell Biol 2007, 27:2240-2252.
MIR-203 DOWN-REGULATED GENES 10HR TIMEPOINT	Literature	Linsley PS, Schelter J, Burchard J, Kibukawa M, Martin MM, Bartz SR, Johnson JM, Cummins JM, Raymond CK, Dai H, et al. Mol Cell Biol 2007, 27:2240-2252.
MIR-203 DOWN-REGULATED GENES 24HR TIMEPOINT	Literature	Linsley PS, Schelter J, Burchard J, Kibukawa M, Martin MM, Bartz SR, Johnson JM, Cummins JM, Raymond CK, Dai H, et al. Mol Cell Biol 2007, 27:2240-2252.
MIR-204, 10HR GUIDE STRAND ACTIVE	Literature	Linsley PS, Schelter J, Burchard J, Kibukawa M, Martin MM, Bartz SR, Johnson JM, Cummins JM, Raymond CK, Dai H, et al. Mol Cell Biol 2007, 27:2240-2252.
MIR-204, 24HR GUIDE STRAND ACTIVE	Literature	Linsley PS, Schelter J, Burchard J, Kibukawa M, Martin MM, Bartz SR, Johnson JM, Cummins JM, Raymond CK, Dai H, et al. Mol Cell Biol 2007, 27:2240-2252.
MIR-205 DOWN-REGULATED GENES 10HR TIMEPOINT	Literature	Linsley PS, Schelter J, Burchard J, Kibukawa M, Martin MM, Bartz SR, Johnson JM, Cummins JM, Raymond CK, Dai H, et al. Mol Cell Biol 2007, 27:2240-2252.
MIR-205 DOWN-REGULATED GENES 24HR TIMEPOINT	Literature	Linsley PS, Schelter J, Burchard J, Kibukawa M, Martin MM, Bartz SR, Johnson JM, Cummins JM, Raymond CK, Dai H, et al. Mol Cell Biol 2007, 27:2240-2252.
MIR-206 DOWN-REGULATED GENES 10HR TIMEPOINT	Literature	Linsley PS, Schelter J, Burchard J, Kibukawa M, Martin MM, Bartz SR, Johnson JM, Cummins JM, Raymond CK, Dai H, et al. Mol Cell Biol 2007, 27:2240-2252.
MIR-206 DOWN-REGULATED GENES 24HR TIMEPOINT	Literature	Linsley PS, Schelter J, Burchard J, Kibukawa M, Martin MM, Bartz SR, Johnson JM, Cummins JM, Raymond CK, Dai H, et al. Mol Cell Biol 2007, 27:2240-2252.
MIR-208 DOWN-REGULATED GENES 10HR TIMEPOINT	Literature	Linsley PS, Schelter J, Burchard J, Kibukawa M, Martin MM, Bartz SR, Johnson JM, Cummins JM, Raymond CK, Dai H, et al. Mol Cell Biol 2007, 27:2240-2252.
MIR-208 DOWN-REGULATED GENES 24HR TIMEPOINT	Literature	Linsley PS, Schelter J, Burchard J, Kibukawa M, Martin MM, Bartz SR, Johnson JM, Cummins JM, Raymond CK, Dai H, et al. Mol Cell Biol 2007, 27:2240-2252.
MIR-21 DOWN-REGULATED GENES 10HR TIMEPOINT	Literature	Linsley PS, Schelter J, Burchard J, Kibukawa M, Martin MM, Bartz SR, Johnson JM, Cummins JM, Raymond CK, Dai H, et al. Mol Cell Biol 2007, 27:2240-2252.
MIR-21 DOWN-REGULATED GENES 24HR TIMEPOINT	Literature	Linsley PS, Schelter J, Burchard J, Kibukawa M, Martin MM, Bartz SR, Johnson JM, Cummins JM, Raymond CK, Dai H, et al. Mol Cell Biol 2007, 27:2240-2252.
MIR-210 DOWN-REGULATED GENES 10HR TIMEPOINT	Literature	Linsley PS, Schelter J, Burchard J, Kibukawa M, Martin MM, Bartz SR, Johnson JM, Cummins JM, Raymond CK, Dai H, et al. Mol Cell Biol 2007, 27:2240-2252.
MIR-210 DOWN-REGULATED GENES 24HR TIMEPOINT	Literature	Linsley PS, Schelter J, Burchard J, Kibukawa M, Martin MM, Bartz SR, Johnson JM, Cummins JM, Raymond CK, Dai H, et al. Mol Cell Biol 2007, 27:2240-2252.
MIR-211 DOWN-REGULATED GENES 10HR TIMEPOINT	Literature	Linsley PS, Schelter J, Burchard J, Kibukawa M, Martin MM, Bartz SR, Johnson JM, Cummins JM, Raymond CK, Dai H, et al. Mol Cell Biol 2007, 27:2240-2252.
MIR-211 DOWN-REGULATED GENES 24HR TIMEPOINT	Literature	Linsley PS, Schelter J, Burchard J, Kibukawa M, Martin MM, Bartz SR, Johnson JM, Cummins JM, Raymond CK, Dai H, et al. Mol Cell Biol 2007, 27:2240-2252.
MIR-212 DOWN-REGULATED GENES 10HR TIMEPOINT	Literature	Linsley PS, Schelter J, Burchard J, Kibukawa M, Martin MM, Bartz SR, Johnson JM, Cummins JM, Raymond CK, Dai H, et al. Mol Cell Biol 2007, 27:2240-2252.
MIR-212 DOWN-REGULATED GENES 24HR TIMEPOINT	Literature	Linsley PS, Schelter J, Burchard J, Kibukawa M, Martin MM, Bartz SR, Johnson JM, Cummins JM, Raymond CK, Dai H, et al. Mol Cell Biol 2007, 27:2240-2252.
MIR-213 DOWN-REGULATED GENES 10HR TIMEPOINT	Literature	Linsley PS, Schelter J, Burchard J, Kibukawa M, Martin MM, Bartz SR, Johnson JM, Cummins JM, Raymond CK, Dai H, et al. Mol Cell Biol 2007, 27:2240-2252.
MIR-213 DOWN-REGULATED GENES 24HR TIMEPOINT	Literature	Linsley PS, Schelter J, Burchard J, Kibukawa M, Martin MM, Bartz SR, Johnson JM, Cummins JM, Raymond CK, Dai H, et al. Mol Cell Biol 2007, 27:2240-2252.
MIR-214 DOWN-REGULATED GENES 10HR TIMEPOINT	Literature	Linsley PS, Schelter J, Burchard J, Kibukawa M, Martin MM, Bartz SR, Johnson JM, Cummins JM, Raymond CK, Dai H, et al. Mol Cell Biol 2007, 27:2240-2252.
MIR-214 DOWN-REGULATED GENES 24HR TIMEPOINT	Literature	Linsley PS, Schelter J, Burchard J, Kibukawa M, Martin MM, Bartz SR, Johnson JM, Cummins JM, Raymond CK, Dai H, et al. Mol Cell Biol 2007, 27:2240-2252.
MIR-215 DOWN-REGULATED GENES 10HR TIMEPOINT	Literature	Linsley PS, Schelter J, Burchard J, Kibukawa M, Martin MM, Bartz SR, Johnson JM, Cummins JM, Raymond CK, Dai H, et al. Mol Cell Biol 2007, 27:2240-2252.
MIR-215 DOWN-REGULATED GENES 24HR TIMEPOINT	Literature	Linsley PS, Schelter J, Burchard J, Kibukawa M, Martin MM, Bartz SR, Johnson JM, Cummins JM, Raymond CK, Dai H, et al. Mol Cell Biol 2007, 27:2240-2252.
MIR-216 DOWN-REGULATED GENES 10HR TIMEPOINT	Literature	Linsley PS, Schelter J, Burchard J, Kibukawa M, Martin MM, Bartz SR, Johnson JM, Cummins JM, Raymond CK, Dai H, et al. Mol Cell Biol 2007, 27:2240-2252.
MIR-216 DOWN-REGULATED GENES 24HR TIMEPOINT	Literature	Linsley PS, Schelter J, Burchard J, Kibukawa M, Martin MM, Bartz SR, Johnson JM, Cummins JM, Raymond CK, Dai H, et al. Mol Cell Biol 2007, 27:2240-2252.
MIR-217 DOWN-REGULATED GENES 10HR TIMEPOINT	Literature	Linsley PS, Schelter J, Burchard J, Kibukawa M, Martin MM, Bartz SR, Johnson JM, Cummins JM, Raymond CK, Dai H, et al. Mol Cell Biol 2007, 27:2240-2252.
MIR-217 DOWN-REGULATED GENES 24HR TIMEPOINT	Literature	Linsley PS, Schelter J, Burchard J, Kibukawa M, Martin MM, Bartz SR, Johnson JM, Cummins JM, Raymond CK, Dai H, et al. Mol Cell Biol 2007, 27:2240-2252.
MIR-218 DOWN-REGULATED GENES 10HR TIMEPOINT	Literature	Linsley PS, Schelter J, Burchard J, Kibukawa M, Martin MM, Bartz SR, Johnson JM, Cummins JM, Raymond CK, Dai H, et al. Mol Cell Biol 2007, 27:2240-2252.
MIR-218 DOWN-REGULATED GENES 24HR TIMEPOINT	Literature	Linsley PS, Schelter J, Burchard J, Kibukawa M, Martin MM, Bartz SR, Johnson JM, Cummins JM, Raymond CK, Dai H, et al. Mol Cell Biol 2007, 27:2240-2252.
MIR-219 DOWN-REGULATED GENES 10HR TIMEPOINT	Literature	Linsley PS, Schelter J, Burchard J, Kibukawa M, Martin MM, Bartz SR, Johnson JM, Cummins JM, Raymond CK, Dai H, et al. Mol Cell Biol 2007, 27:2240-2252.
MIR-219 DOWN-REGULATED GENES 24HR TIMEPOINT	Literature	Linsley PS, Schelter J, Burchard J, Kibukawa M, Martin MM, Bartz SR, Johnson JM, Cummins JM, Raymond CK, Dai H, et al. Mol Cell Biol 2007, 27:2240-2252.
MIR-22, 10HR GUIDE STRAND ACTIVE	Literature	Linsley PS, Schelter J, Burchard J, Kibukawa M, Martin MM, Bartz SR, Johnson JM, Cummins JM, Raymond CK, Dai H, et al. Mol Cell Biol 2007, 27:2240-2252.
MIR-22, 24HR GUIDE STRAND ACTIVE	Literature	Linsley PS, Schelter J, Burchard J, Kibukawa M, Martin MM, Bartz SR, Johnson JM, Cummins JM, Raymond CK, Dai H, et al. Mol Cell Biol 2007, 27:2240-2252.
MIR-220 DOWN-REGULATED GENES 10HR TIMEPOINT	Literature	Linsley PS, Schelter J, Burchard J, Kibukawa M, Martin MM, Bartz SR, Johnson JM, Cummins JM, Raymond CK, Dai H, et al. Mol Cell Biol 2007, 27:2240-2252.
MIR-220 DOWN-REGULATED GENES 24HR TIMEPOINT	Literature	Linsley PS, Schelter J, Burchard J, Kibukawa M, Martin MM, Bartz SR, Johnson JM, Cummins JM, Raymond CK, Dai H, et al. Mol Cell Biol 2007, 27:2240-2252.
MIR-221 DOWN-REGULATED GENES 10HR TIMEPOINT	Literature	Linsley PS, Schelter J, Burchard J, Kibukawa M, Martin MM, Bartz SR, Johnson JM, Cummins JM, Raymond CK, Dai H, et al. Mol Cell Biol 2007, 27:2240-2252.
MIR-221 DOWN-REGULATED GENES 24HR TIMEPOINT	Literature	Linsley PS, Schelter J, Burchard J, Kibukawa M, Martin MM, Bartz SR, Johnson JM, Cummins JM, Raymond CK, Dai H, et al. Mol Cell Biol 2007, 27:2240-2252.
MIR-222 DOWN-REGULATED GENES 10HR TIMEPOINT	Literature	Linsley PS, Schelter J, Burchard J, Kibukawa M, Martin MM, Bartz SR, Johnson JM, Cummins JM, Raymond CK, Dai H, et al. Mol Cell Biol 2007, 27:2240-2252.
MIR-222 DOWN-REGULATED GENES 24HR TIMEPOINT	Literature	Linsley PS, Schelter J, Burchard J, Kibukawa M, Martin MM, Bartz SR, Johnson JM, Cummins JM, Raymond CK, Dai H, et al. Mol Cell Biol 2007, 27:2240-2252.
MIR-223 DOWN-REGULATED GENES 10HR TIMEPOINT	Literature	Linsley PS, Schelter J, Burchard J, Kibukawa M, Martin MM, Bartz SR, Johnson JM, Cummins JM, Raymond CK, Dai H, et al. Mol Cell Biol 2007, 27:2240-2252.
MIR-223 DOWN-REGULATED GENES 24HR TIMEPOINT	Literature	Linsley PS, Schelter J, Burchard J, Kibukawa M, Martin MM, Bartz SR, Johnson JM, Cummins JM, Raymond CK, Dai H, et al. Mol Cell Biol 2007, 27:2240-2252.
MIR-224 DOWN-REGULATED GENES 10HR TIMEPOINT	Literature	Linsley PS, Schelter J, Burchard J, Kibukawa M, Martin MM, Bartz SR, Johnson JM, Cummins JM, Raymond CK, Dai H, et al. Mol Cell Biol 2007, 27:2240-2252.
MIR-224 DOWN-REGULATED GENES 24HR TIMEPOINT	Literature	Linsley PS, Schelter J, Burchard J, Kibukawa M, Martin MM, Bartz SR, Johnson JM, Cummins JM, Raymond CK, Dai H, et al. Mol Cell Biol 2007, 27:2240-2252.
MIR-23A DOWN-REGULATED GENES 10HR TIMEPOINT	Literature	Linsley PS, Schelter J, Burchard J, Kibukawa M, Martin MM, Bartz SR, Johnson JM, Cummins JM, Raymond CK, Dai H, et al. Mol Cell Biol 2007, 27:2240-2252.
MIR-23A DOWN-REGULATED GENES 24HR TIMEPOINT	Literature	Linsley PS, Schelter J, Burchard J, Kibukawa M, Martin MM, Bartz SR, Johnson JM, Cummins JM, Raymond CK, Dai H, et al. Mol Cell Biol 2007, 27:2240-2252.
MIR-23B DOWN-REGULATED GENES 10HR TIMEPOINT	Literature	Linsley PS, Schelter J, Burchard J, Kibukawa M, Martin MM, Bartz SR, Johnson JM, Cummins JM, Raymond CK, Dai H, et al. Mol Cell Biol 2007, 27:2240-2252.
MIR-23B DOWN-REGULATED GENES 24HR TIMEPOINT	Literature	Linsley PS, Schelter J, Burchard J, Kibukawa M, Martin MM, Bartz SR, Johnson JM, Cummins JM, Raymond CK, Dai H, et al. Mol Cell Biol 2007, 27:2240-2252.
MIR-24 DOWN-REGULATED GENES 10HR TIMEPOINT	Literature	Linsley PS, Schelter J, Burchard J, Kibukawa M, Martin MM, Bartz SR, Johnson JM, Cummins JM, Raymond CK, Dai H, et al. Mol Cell Biol 2007, 27:2240-2252.
MIR-24 DOWN-REGULATED GENES 24HR TIMEPOINT	Literature	Linsley PS, Schelter J, Burchard J, Kibukawa M, Martin MM, Bartz SR, Johnson JM, Cummins JM, Raymond CK, Dai H, et al. Mol Cell Biol 2007, 27:2240-2252.
MIR-25 DOWN-REGULATED GENES 10HR TIMEPOINT	Literature	Linsley PS, Schelter J, Burchard J, Kibukawa M, Martin MM, Bartz SR, Johnson JM, Cummins JM, Raymond CK, Dai H, et al. Mol Cell Biol 2007, 27:2240-2252.
MIR-25 DOWN-REGULATED GENES 24HR TIMEPOINT	Literature	Linsley PS, Schelter J, Burchard J, Kibukawa M, Martin MM, Bartz SR, Johnson JM, Cummins JM, Raymond CK, Dai H, et al. Mol Cell Biol 2007, 27:2240-2252.
MIR-26A DOWN-REGULATED GENES 10HR TIMEPOINT	Literature	Linsley PS, Schelter J, Burchard J, Kibukawa M, Martin MM, Bartz SR, Johnson JM, Cummins JM, Raymond CK, Dai H, et al. Mol Cell Biol 2007, 27:2240-2252.
MIR-26A DOWN-REGULATED GENES 24HR TIMEPOINT	Literature	Linsley PS, Schelter J, Burchard J, Kibukawa M, Martin MM, Bartz SR, Johnson JM, Cummins JM, Raymond CK, Dai H, et al. Mol Cell Biol 2007, 27:2240-2252.
MIR-26B, 10HR GUIDE STRAND ACTIVE	Literature	Linsley PS, Schelter J, Burchard J, Kibukawa M, Martin MM, Bartz SR, Johnson JM, Cummins JM, Raymond CK, Dai H, et al. Mol Cell Biol 2007, 27:2240-2252.
MIR-26B, 24HR GUIDE STRAND ACTIVE	Literature	Linsley PS, Schelter J, Burchard J, Kibukawa M, Martin MM, Bartz SR, Johnson JM, Cummins JM, Raymond CK, Dai H, et al. Mol Cell Biol 2007, 27:2240-2252.
MIR-27A DOWN-REGULATED GENES 10HR TIMEPOINT	Literature	Linsley PS, Schelter J, Burchard J, Kibukawa M, Martin MM, Bartz SR, Johnson JM, Cummins JM, Raymond CK, Dai H, et al. Mol Cell Biol 2007, 27:2240-2252.
MIR-27A DOWN-REGULATED GENES 24HR TIMEPOINT	Literature	Linsley PS, Schelter J, Burchard J, Kibukawa M, Martin MM, Bartz SR, Johnson JM, Cummins JM, Raymond CK, Dai H, et al. Mol Cell Biol 2007, 27:2240-2252.
MIR-27B DOWN-REGULATED GENES 10HR TIMEPOINT	Literature	Linsley PS, Schelter J, Burchard J, Kibukawa M, Martin MM, Bartz SR, Johnson JM, Cummins JM, Raymond CK, Dai H, et al. Mol Cell Biol 2007, 27:2240-2252.
MIR-27B, 24HR GUIDE STRAND ACTIVE	Literature	Linsley PS, Schelter J, Burchard J, Kibukawa M, Martin MM, Bartz SR, Johnson JM, Cummins JM, Raymond CK, Dai H, et al. Mol Cell Biol 2007, 27:2240-2252.
MIR-28, 10HR GUIDE STRAND ACTIVE	Literature	Linsley PS, Schelter J, Burchard J, Kibukawa M, Martin MM, Bartz SR, Johnson JM, Cummins JM, Raymond CK, Dai H, et al. Mol Cell Biol 2007, 27:2240-2252.
MIR-28, 24HR GUIDE STRAND ACTIVE	Literature	Linsley PS, Schelter J, Burchard J, Kibukawa M, Martin MM, Bartz SR, Johnson JM, Cummins JM, Raymond CK, Dai H, et al. Mol Cell Biol 2007, 27:2240-2252.
MIR-296 DOWN-REGULATED GENES 10HR TIMEPOINT	Literature	Linsley PS, Schelter J, Burchard J, Kibukawa M, Martin MM, Bartz SR, Johnson JM, Cummins JM, Raymond CK, Dai H, et al. Mol Cell Biol 2007, 27:2240-2252.
MIR-296 DOWN-REGULATED GENES 24HR TIMEPOINT	Literature	Linsley PS, Schelter J, Burchard J, Kibukawa M, Martin MM, Bartz SR, Johnson JM, Cummins JM, Raymond CK, Dai H, et al. Mol Cell Biol 2007, 27:2240-2252.
MIR-299 DOWN-REGULATED GENES 10HR TIMEPOINT	Literature	Linsley PS, Schelter J, Burchard J, Kibukawa M, Martin MM, Bartz SR, Johnson JM, Cummins JM, Raymond CK, Dai H, et al. Mol Cell Biol 2007, 27:2240-2252.
MIR-299 DOWN-REGULATED GENES 24HR TIMEPOINT	Literature	Linsley PS, Schelter J, Burchard J, Kibukawa M, Martin MM, Bartz SR, Johnson JM, Cummins JM, Raymond CK, Dai H, et al. Mol Cell Biol 2007, 27:2240-2252.
MIR-29A DOWN-REGULATED GENES 10HR TIMEPOINT	Literature	Linsley PS, Schelter J, Burchard J, Kibukawa M, Martin MM, Bartz SR, Johnson JM, Cummins JM, Raymond CK, Dai H, et al. Mol Cell Biol 2007, 27:2240-2252.
MIR-29A DOWN-REGULATED GENES 24HR TIMEPOINT	Literature	Linsley PS, Schelter J, Burchard J, Kibukawa M, Martin MM, Bartz SR, Johnson JM, Cummins JM, Raymond CK, Dai H, et al. Mol Cell Biol 2007, 27:2240-2252.
MIR-29B DOWN-REGULATED GENES 10HR TIMEPOINT	Literature	Linsley PS, Schelter J, Burchard J, Kibukawa M, Martin MM, Bartz SR, Johnson JM, Cummins JM, Raymond CK, Dai H, et al. Mol Cell Biol 2007, 27:2240-2252.
MIR-29B, 24HR GUIDE STRAND ACTIVE	Literature	Linsley PS, Schelter J, Burchard J, Kibukawa M, Martin MM, Bartz SR, Johnson JM, Cummins JM, Raymond CK, Dai H, et al. Mol Cell Biol 2007, 27:2240-2252.
MIR-29C DOWN-REGULATED GENES 10HR TIMEPOINT	Literature	Linsley PS, Schelter J, Burchard J, Kibukawa M, Martin MM, Bartz SR, Johnson JM, Cummins JM, Raymond CK, Dai H, et al. Mol Cell Biol 2007, 27:2240-2252.
MIR-29C DOWN-REGULATED GENES 24HR TIMEPOINT	Literature	Linsley PS, Schelter J, Burchard J, Kibukawa M, Martin MM, Bartz SR, Johnson JM, Cummins JM, Raymond CK, Dai H, et al. Mol Cell Biol 2007, 27:2240-2252.
MIR-301 DOWN-REGULATED GENES 10HR TIMEPOINT	Literature	Linsley PS, Schelter J, Burchard J, Kibukawa M, Martin MM, Bartz SR, Johnson JM, Cummins JM, Raymond CK, Dai H, et al. Mol Cell Biol 2007, 27:2240-2252.
MIR-301 DOWN-REGULATED GENES 24HR TIMEPOINT	Literature	Linsley PS, Schelter J, Burchard J, Kibukawa M, Martin MM, Bartz SR, Johnson JM, Cummins JM, Raymond CK, Dai H, et al. Mol Cell Biol 2007, 27:2240-2252.
MIR-302A DOWN-REGULATED GENES 10HR TIMEPOINT	Literature	Linsley PS, Schelter J, Burchard J, Kibukawa M, Martin MM, Bartz SR, Johnson JM, Cummins JM, Raymond CK, Dai H, et al. Mol Cell Biol 2007, 27:2240-2252.
MIR-302A DOWN-REGULATED GENES 24HR TIMEPOINT	Literature	Linsley PS, Schelter J, Burchard J, Kibukawa M, Martin MM, Bartz SR, Johnson JM, Cummins JM, Raymond CK, Dai H, et al. Mol Cell Biol 2007, 27:2240-2252.
MIR-302ASTAR DOWN-REGULATED GENES 10HR TIMEPOINT	Literature	Linsley PS, Schelter J, Burchard J, Kibukawa M, Martin MM, Bartz SR, Johnson JM, Cummins JM, Raymond CK, Dai H, et al. Mol Cell Biol 2007, 27:2240-2252.
MIR-302ASTAR DOWN-REGULATED GENES 24HR TIMEPOINT	Literature	Linsley PS, Schelter J, Burchard J, Kibukawa M, Martin MM, Bartz SR, Johnson JM, Cummins JM, Raymond CK, Dai H, et al. Mol Cell Biol 2007, 27:2240-2252.
MIR-302B DOWN-REGULATED GENES 10HR TIMEPOINT	Literature	Linsley PS, Schelter J, Burchard J, Kibukawa M, Martin MM, Bartz SR, Johnson JM, Cummins JM, Raymond CK, Dai H, et al. Mol Cell Biol 2007, 27:2240-2252.
MIR-302B DOWN-REGULATED GENES 24HR TIMEPOINT	Literature	Linsley PS, Schelter J, Burchard J, Kibukawa M, Martin MM, Bartz SR, Johnson JM, Cummins JM, Raymond CK, Dai H, et al. Mol Cell Biol 2007, 27:2240-2252.
MIR-302BSTAR DOWN-REGULATED GENES 10HR TIMEPOINT	Literature	Linsley PS, Schelter J, Burchard J, Kibukawa M, Martin MM, Bartz SR, Johnson JM, Cummins JM, Raymond CK, Dai H, et al. Mol Cell Biol 2007, 27:2240-2252.
MIR-302BSTAR DOWN-REGULATED GENES 24HR TIMEPOINT	Literature	Linsley PS, Schelter J, Burchard J, Kibukawa M, Martin MM, Bartz SR, Johnson JM, Cummins JM, Raymond CK, Dai H, et al. Mol Cell Biol 2007, 27:2240-2252.
MIR-302C DOWN-REGULATED GENES 10HR TIMEPOINT	Literature	Linsley PS, Schelter J, Burchard J, Kibukawa M, Martin MM, Bartz SR, Johnson JM, Cummins JM, Raymond CK, Dai H, et al. Mol Cell Biol 2007, 27:2240-2252.
MIR-302C DOWN-REGULATED GENES 24HR TIMEPOINT	Literature	Linsley PS, Schelter J, Burchard J, Kibukawa M, Martin MM, Bartz SR, Johnson JM, Cummins JM, Raymond CK, Dai H, et al. Mol Cell Biol 2007, 27:2240-2252.
MIR-302CSTAR DOWN-REGULATED GENES 10HR TIMEPOINT	Literature	Linsley PS, Schelter J, Burchard J, Kibukawa M, Martin MM, Bartz SR, Johnson JM, Cummins JM, Raymond CK, Dai H, et al. Mol Cell Biol 2007, 27:2240-2252.
MIR-302CSTAR DOWN-REGULATED GENES 24HR TIMEPOINT	Literature	Linsley PS, Schelter J, Burchard J, Kibukawa M, Martin MM, Bartz SR, Johnson JM, Cummins JM, Raymond CK, Dai H, et al. Mol Cell Biol 2007, 27:2240-2252.
MIR-302D DOWN-REGULATED GENES 10HR TIMEPOINT	Literature	Linsley PS, Schelter J, Burchard J, Kibukawa M, Martin MM, Bartz SR, Johnson JM, Cummins JM, Raymond CK, Dai H, et al. Mol Cell Biol 2007, 27:2240-2252.
MIR-302D DOWN-REGULATED GENES 24HR TIMEPOINT	Literature	Linsley PS, Schelter J, Burchard J, Kibukawa M, Martin MM, Bartz SR, Johnson JM, Cummins JM, Raymond CK, Dai H, et al. Mol Cell Biol 2007, 27:2240-2252.
MIR-30A-3P DOWN-REGULATED GENES 10HR TIMEPOINT	Literature	Linsley PS, Schelter J, Burchard J, Kibukawa M, Martin MM, Bartz SR, Johnson JM, Cummins JM, Raymond CK, Dai H, et al. Mol Cell Biol 2007, 27:2240-2252.
MIR-30A-3P DOWN-REGULATED GENES 24HR TIMEPOINT	Literature	Linsley PS, Schelter J, Burchard J, Kibukawa M, Martin MM, Bartz SR, Johnson JM, Cummins JM, Raymond CK, Dai H, et al. Mol Cell Biol 2007, 27:2240-2252.
MIR-30A-5P DOWN-REGULATED GENES 10HR TIMEPOINT	Literature	Linsley PS, Schelter J, Burchard J, Kibukawa M, Martin MM, Bartz SR, Johnson JM, Cummins JM, Raymond CK, Dai H, et al. Mol Cell Biol 2007, 27:2240-2252.
MIR-30A-5P DOWN-REGULATED GENES 24HR TIMEPOINT	Literature	Linsley PS, Schelter J, Burchard J, Kibukawa M, Martin MM, Bartz SR, Johnson JM, Cummins JM, Raymond CK, Dai H, et al. Mol Cell Biol 2007, 27:2240-2252.
MIR-30B DOWN-REGULATED GENES 10HR TIMEPOINT	Literature	Linsley PS, Schelter J, Burchard J, Kibukawa M, Martin MM, Bartz SR, Johnson JM, Cummins JM, Raymond CK, Dai H, et al. Mol Cell Biol 2007, 27:2240-2252.
MIR-30B DOWN-REGULATED GENES 24HR TIMEPOINT	Literature	Linsley PS, Schelter J, Burchard J, Kibukawa M, Martin MM, Bartz SR, Johnson JM, Cummins JM, Raymond CK, Dai H, et al. Mol Cell Biol 2007, 27:2240-2252.
MIR-30C, 10HR GUIDE STRAND ACTIVE	Literature	Linsley PS, Schelter J, Burchard J, Kibukawa M, Martin MM, Bartz SR, Johnson JM, Cummins JM, Raymond CK, Dai H, et al. Mol Cell Biol 2007, 27:2240-2252.
MIR-30C, 24HR GUIDE STRAND ACTIVE	Literature	Linsley PS, Schelter J, Burchard J, Kibukawa M, Martin MM, Bartz SR, Johnson JM, Cummins JM, Raymond CK, Dai H, et al. Mol Cell Biol 2007, 27:2240-2252.
MIR-30D DOWN-REGULATED GENES 10HR TIMEPOINT	Literature	Linsley PS, Schelter J, Burchard J, Kibukawa M, Martin MM, Bartz SR, Johnson JM, Cummins JM, Raymond CK, Dai H, et al. Mol Cell Biol 2007, 27:2240-2252.
MIR-30D DOWN-REGULATED GENES 24HR TIMEPOINT	Literature	Linsley PS, Schelter J, Burchard J, Kibukawa M, Martin MM, Bartz SR, Johnson JM, Cummins JM, Raymond CK, Dai H, et al. Mol Cell Biol 2007, 27:2240-2252.
MIR-30E DOWN-REGULATED GENES 10HR TIMEPOINT	Literature	Linsley PS, Schelter J, Burchard J, Kibukawa M, Martin MM, Bartz SR, Johnson JM, Cummins JM, Raymond CK, Dai H, et al. Mol Cell Biol 2007, 27:2240-2252.
MIR-30E DOWN-REGULATED GENES 24HR TIMEPOINT	Literature	Linsley PS, Schelter J, Burchard J, Kibukawa M, Martin MM, Bartz SR, Johnson JM, Cummins JM, Raymond CK, Dai H, et al. Mol Cell Biol 2007, 27:2240-2252.
MIR-31 DOWN-REGULATED GENES 10HR TIMEPOINT	Literature	Linsley PS, Schelter J, Burchard J, Kibukawa M, Martin MM, Bartz SR, Johnson JM, Cummins JM, Raymond CK, Dai H, et al. Mol Cell Biol 2007, 27:2240-2252.
MIR-31 DOWN-REGULATED GENES 24HR TIMEPOINT	Literature	Linsley PS, Schelter J, Burchard J, Kibukawa M, Martin MM, Bartz SR, Johnson JM, Cummins JM, Raymond CK, Dai H, et al. Mol Cell Biol 2007, 27:2240-2252.
MIR-32 DOWN-REGULATED GENES 24HR TIMEPOINT	Literature	Linsley PS, Schelter J, Burchard J, Kibukawa M, Martin MM, Bartz SR, Johnson JM, Cummins JM, Raymond CK, Dai H, et al. Mol Cell Biol 2007, 27:2240-2252.
MIR-320 DOWN-REGULATED GENES 10HR TIMEPOINT	Literature	Linsley PS, Schelter J, Burchard J, Kibukawa M, Martin MM, Bartz SR, Johnson JM, Cummins JM, Raymond CK, Dai H, et al. Mol Cell Biol 2007, 27:2240-2252.
MIR-320 DOWN-REGULATED GENES 24HR TIMEPOINT	Literature	Linsley PS, Schelter J, Burchard J, Kibukawa M, Martin MM, Bartz SR, Johnson JM, Cummins JM, Raymond CK, Dai H, et al. Mol Cell Biol 2007, 27:2240-2252.
MIR-323, 10HR BOTH STRAND ACTIVE	Literature	Linsley PS, Schelter J, Burchard J, Kibukawa M, Martin MM, Bartz SR, Johnson JM, Cummins JM, Raymond CK, Dai H, et al. Mol Cell Biol 2007, 27:2240-2252.
MIR-323, 24HR BOTH STRAND ACTIVE	Literature	Linsley PS, Schelter J, Burchard J, Kibukawa M, Martin MM, Bartz SR, Johnson JM, Cummins JM, Raymond CK, Dai H, et al. Mol Cell Biol 2007, 27:2240-2252.
MIR-324-3P DOWN-REGULATED GENES 10HR TIMEPOINT	Literature	Linsley PS, Schelter J, Burchard J, Kibukawa M, Martin MM, Bartz SR, Johnson JM, Cummins JM, Raymond CK, Dai H, et al. Mol Cell Biol 2007, 27:2240-2252.
MIR-324-3P DOWN-REGULATED GENES 24HR TIMEPOINT	Literature	Linsley PS, Schelter J, Burchard J, Kibukawa M, Martin MM, Bartz SR, Johnson JM, Cummins JM, Raymond CK, Dai H, et al. Mol Cell Biol 2007, 27:2240-2252.
MIR-324-5P DOWN-REGULATED GENES 10HR TIMEPOINT	Literature	Linsley PS, Schelter J, Burchard J, Kibukawa M, Martin MM, Bartz SR, Johnson JM, Cummins JM, Raymond CK, Dai H, et al. Mol Cell Biol 2007, 27:2240-2252.
MIR-324-5P DOWN-REGULATED GENES 24HR TIMEPOINT	Literature	Linsley PS, Schelter J, Burchard J, Kibukawa M, Martin MM, Bartz SR, Johnson JM, Cummins JM, Raymond CK, Dai H, et al. Mol Cell Biol 2007, 27:2240-2252.
MIR-325 DOWN-REGULATED GENES 10HR TIMEPOINT	Literature	Linsley PS, Schelter J, Burchard J, Kibukawa M, Martin MM, Bartz SR, Johnson JM, Cummins JM, Raymond CK, Dai H, et al. Mol Cell Biol 2007, 27:2240-2252.
MIR-325 DOWN-REGULATED GENES 24HR TIMEPOINT	Literature	Linsley PS, Schelter J, Burchard J, Kibukawa M, Martin MM, Bartz SR, Johnson JM, Cummins JM, Raymond CK, Dai H, et al. Mol Cell Biol 2007, 27:2240-2252.
MIR-326, 10HR GUIDE STRAND ACTIVE	Literature	Linsley PS, Schelter J, Burchard J, Kibukawa M, Martin MM, Bartz SR, Johnson JM, Cummins JM, Raymond CK, Dai H, et al. Mol Cell Biol 2007, 27:2240-2252.
MIR-326, 24HR GUIDE STRAND ACTIVE	Literature	Linsley PS, Schelter J, Burchard J, Kibukawa M, Martin MM, Bartz SR, Johnson JM, Cummins JM, Raymond CK, Dai H, et al. Mol Cell Biol 2007, 27:2240-2252.
MIR-328 DOWN-REGULATED GENES 10HR TIMEPOINT	Literature	Linsley PS, Schelter J, Burchard J, Kibukawa M, Martin MM, Bartz SR, Johnson JM, Cummins JM, Raymond CK, Dai H, et al. Mol Cell Biol 2007, 27:2240-2252.
MIR-328 DOWN-REGULATED GENES 24HR TIMEPOINT	Literature	Linsley PS, Schelter J, Burchard J, Kibukawa M, Martin MM, Bartz SR, Johnson JM, Cummins JM, Raymond CK, Dai H, et al. Mol Cell Biol 2007, 27:2240-2252.
MIR-329, 10HR GUIDE STRAND ACTIVE	Literature	Linsley PS, Schelter J, Burchard J, Kibukawa M, Martin MM, Bartz SR, Johnson JM, Cummins JM, Raymond CK, Dai H, et al. Mol Cell Biol 2007, 27:2240-2252.
MIR-329, 24HR GUIDE STRAND ACTIVE	Literature	Linsley PS, Schelter J, Burchard J, Kibukawa M, Martin MM, Bartz SR, Johnson JM, Cummins JM, Raymond CK, Dai H, et al. Mol Cell Biol 2007, 27:2240-2252.
MIR-33 DOWN-REGULATED GENES 10HR TIMEPOINT	Literature	Linsley PS, Schelter J, Burchard J, Kibukawa M, Martin MM, Bartz SR, Johnson JM, Cummins JM, Raymond CK, Dai H, et al. Mol Cell Biol 2007, 27:2240-2252.
MIR-33 DOWN-REGULATED GENES 24HR TIMEPOINT	Literature	Linsley PS, Schelter J, Burchard J, Kibukawa M, Martin MM, Bartz SR, Johnson JM, Cummins JM, Raymond CK, Dai H, et al. Mol Cell Biol 2007, 27:2240-2252.
MIR-330 DOWN-REGULATED GENES 10HR TIMEPOINT	Literature	Linsley PS, Schelter J, Burchard J, Kibukawa M, Martin MM, Bartz SR, Johnson JM, Cummins JM, Raymond CK, Dai H, et al. Mol Cell Biol 2007, 27:2240-2252.
MIR-330, 24HR UNCLEAR	Literature	Linsley PS, Schelter J, Burchard J, Kibukawa M, Martin MM, Bartz SR, Johnson JM, Cummins JM, Raymond CK, Dai H, et al. Mol Cell Biol 2007, 27:2240-2252.
MIR-331 DOWN-REGULATED GENES 10HR TIMEPOINT	Literature	Linsley PS, Schelter J, Burchard J, Kibukawa M, Martin MM, Bartz SR, Johnson JM, Cummins JM, Raymond CK, Dai H, et al. Mol Cell Biol 2007, 27:2240-2252.
MIR-331 DOWN-REGULATED GENES 24HR TIMEPOINT	Literature	Linsley PS, Schelter J, Burchard J, Kibukawa M, Martin MM, Bartz SR, Johnson JM, Cummins JM, Raymond CK, Dai H, et al. Mol Cell Biol 2007, 27:2240-2252.
MIR-335 DOWN-REGULATED GENES 10HR TIMEPOINT	Literature	Linsley PS, Schelter J, Burchard J, Kibukawa M, Martin MM, Bartz SR, Johnson JM, Cummins JM, Raymond CK, Dai H, et al. Mol Cell Biol 2007, 27:2240-2252.
MIR-335 DOWN-REGULATED GENES 24HR TIMEPOINT	Literature	Linsley PS, Schelter J, Burchard J, Kibukawa M, Martin MM, Bartz SR, Johnson JM, Cummins JM, Raymond CK, Dai H, et al. Mol Cell Biol 2007, 27:2240-2252.
MIR-337 DOWN-REGULATED GENES 10HR TIMEPOINT	Literature	Linsley PS, Schelter J, Burchard J, Kibukawa M, Martin MM, Bartz SR, Johnson JM, Cummins JM, Raymond CK, Dai H, et al. Mol Cell Biol 2007, 27:2240-2252.
MIR-337 DOWN-REGULATED GENES 24HR TIMEPOINT	Literature	Linsley PS, Schelter J, Burchard J, Kibukawa M, Martin MM, Bartz SR, Johnson JM, Cummins JM, Raymond CK, Dai H, et al. Mol Cell Biol 2007, 27:2240-2252.
MIR-338 DOWN-REGULATED GENES 24HR TIMEPOINT	Literature	Linsley PS, Schelter J, Burchard J, Kibukawa M, Martin MM, Bartz SR, Johnson JM, Cummins JM, Raymond CK, Dai H, et al. Mol Cell Biol 2007, 27:2240-2252.
MIR-338, 10HR GUIDE STRAND ACTIVE	Literature	Linsley PS, Schelter J, Burchard J, Kibukawa M, Martin MM, Bartz SR, Johnson JM, Cummins JM, Raymond CK, Dai H, et al. Mol Cell Biol 2007, 27:2240-2252.
MIR-339 DOWN-REGULATED GENES 24HR TIMEPOINT	Literature	Linsley PS, Schelter J, Burchard J, Kibukawa M, Martin MM, Bartz SR, Johnson JM, Cummins JM, Raymond CK, Dai H, et al. Mol Cell Biol 2007, 27:2240-2252.
MIR-339, 10HR GUIDE STRAND ACTIVE	Literature	Linsley PS, Schelter J, Burchard J, Kibukawa M, Martin MM, Bartz SR, Johnson JM, Cummins JM, Raymond CK, Dai H, et al. Mol Cell Biol 2007, 27:2240-2252.
MIR-340 DOWN-REGULATED GENES 10HR TIMEPOINT	Literature	Linsley PS, Schelter J, Burchard J, Kibukawa M, Martin MM, Bartz SR, Johnson JM, Cummins JM, Raymond CK, Dai H, et al. Mol Cell Biol 2007, 27:2240-2252.
MIR-340 DOWN-REGULATED GENES 24HR TIMEPOINT	Literature	Linsley PS, Schelter J, Burchard J, Kibukawa M, Martin MM, Bartz SR, Johnson JM, Cummins JM, Raymond CK, Dai H, et al. Mol Cell Biol 2007, 27:2240-2252.
MIR-342 DOWN-REGULATED GENES 10HR TIMEPOINT	Literature	Linsley PS, Schelter J, Burchard J, Kibukawa M, Martin MM, Bartz SR, Johnson JM, Cummins JM, Raymond CK, Dai H, et al. Mol Cell Biol 2007, 27:2240-2252.
MIR-342, 24HR GUIDE STRAND ACTIVE	Literature	Linsley PS, Schelter J, Burchard J, Kibukawa M, Martin MM, Bartz SR, Johnson JM, Cummins JM, Raymond CK, Dai H, et al. Mol Cell Biol 2007, 27:2240-2252.
MIR-345 DOWN-REGULATED GENES 10HR TIMEPOINT	Literature	Linsley PS, Schelter J, Burchard J, Kibukawa M, Martin MM, Bartz SR, Johnson JM, Cummins JM, Raymond CK, Dai H, et al. Mol Cell Biol 2007, 27:2240-2252.
MIR-345 DOWN-REGULATED GENES 24HR TIMEPOINT	Literature	Linsley PS, Schelter J, Burchard J, Kibukawa M, Martin MM, Bartz SR, Johnson JM, Cummins JM, Raymond CK, Dai H, et al. Mol Cell Biol 2007, 27:2240-2252.
MIR-346 DOWN-REGULATED GENES 10HR TIMEPOINT	Literature	Linsley PS, Schelter J, Burchard J, Kibukawa M, Martin MM, Bartz SR, Johnson JM, Cummins JM, Raymond CK, Dai H, et al. Mol Cell Biol 2007, 27:2240-2252.
MIR-346 DOWN-REGULATED GENES 24HR TIMEPOINT	Literature	Linsley PS, Schelter J, Burchard J, Kibukawa M, Martin MM, Bartz SR, Johnson JM, Cummins JM, Raymond CK, Dai H, et al. Mol Cell Biol 2007, 27:2240-2252.
MIR-34A DOWN-REGULATED GENES 10HR TIMEPOINT	Literature	Linsley PS, Schelter J, Burchard J, Kibukawa M, Martin MM, Bartz SR, Johnson JM, Cummins JM, Raymond CK, Dai H, et al. Mol Cell Biol 2007, 27:2240-2252.
MIR-34A DOWN-REGULATED GENES 24HR TIMEPOINT	Literature	Linsley PS, Schelter J, Burchard J, Kibukawa M, Martin MM, Bartz SR, Johnson JM, Cummins JM, Raymond CK, Dai H, et al. Mol Cell Biol 2007, 27:2240-2252.
MIR-34B DOWN-REGULATED GENES 10HR TIMEPOINT	Literature	Linsley PS, Schelter J, Burchard J, Kibukawa M, Martin MM, Bartz SR, Johnson JM, Cummins JM, Raymond CK, Dai H, et al. Mol Cell Biol 2007, 27:2240-2252.
MIR-34B DOWN-REGULATED GENES 24HR TIMEPOINT	Literature	Linsley PS, Schelter J, Burchard J, Kibukawa M, Martin MM, Bartz SR, Johnson JM, Cummins JM, Raymond CK, Dai H, et al. Mol Cell Biol 2007, 27:2240-2252.
MIR-34C DOWN-REGULATED GENES 24HR TIMEPOINT	Literature	Linsley PS, Schelter J, Burchard J, Kibukawa M, Martin MM, Bartz SR, Johnson JM, Cummins JM, Raymond CK, Dai H, et al. Mol Cell Biol 2007, 27:2240-2252.
MIR-34C, 10HR BOTH STRAND ACTIVE	Literature	Linsley PS, Schelter J, Burchard J, Kibukawa M, Martin MM, Bartz SR, Johnson JM, Cummins JM, Raymond CK, Dai H, et al. Mol Cell Biol 2007, 27:2240-2252.
MIR-363, 10HR GUIDE STRAND ACTIVE	Literature	Linsley PS, Schelter J, Burchard J, Kibukawa M, Martin MM, Bartz SR, Johnson JM, Cummins JM, Raymond CK, Dai H, et al. Mol Cell Biol 2007, 27:2240-2252.
MIR-363, 24HR GUIDE STRAND ACTIVE	Literature	Linsley PS, Schelter J, Burchard J, Kibukawa M, Martin MM, Bartz SR, Johnson JM, Cummins JM, Raymond CK, Dai H, et al. Mol Cell Biol 2007, 27:2240-2252.
MIR-365, 10HR GUIDE STRAND ACTIVE	Literature	Linsley PS, Schelter J, Burchard J, Kibukawa M, Martin MM, Bartz SR, Johnson JM, Cummins JM, Raymond CK, Dai H, et al. Mol Cell Biol 2007, 27:2240-2252.
MIR-365, 24HR GUIDE STRAND ACTIVE	Literature	Linsley PS, Schelter J, Burchard J, Kibukawa M, Martin MM, Bartz SR, Johnson JM, Cummins JM, Raymond CK, Dai H, et al. Mol Cell Biol 2007, 27:2240-2252.
MIR-367, 10HR GUIDE STRAND ACTIVE	Literature	Linsley PS, Schelter J, Burchard J, Kibukawa M, Martin MM, Bartz SR, Johnson JM, Cummins JM, Raymond CK, Dai H, et al. Mol Cell Biol 2007, 27:2240-2252.
MIR-367, 24HR GUIDE STRAND ACTIVE	Literature	Linsley PS, Schelter J, Burchard J, Kibukawa M, Martin MM, Bartz SR, Johnson JM, Cummins JM, Raymond CK, Dai H, et al. Mol Cell Biol 2007, 27:2240-2252.
MIR-368, 10HR GUIDE STRAND ACTIVE	Literature	Linsley PS, Schelter J, Burchard J, Kibukawa M, Martin MM, Bartz SR, Johnson JM, Cummins JM, Raymond CK, Dai H, et al. Mol Cell Biol 2007, 27:2240-2252.
MIR-369 DOWN-REGULATED GENES 10HR TIMEPOINT	Literature	Linsley PS, Schelter J, Burchard J, Kibukawa M, Martin MM, Bartz SR, Johnson JM, Cummins JM, Raymond CK, Dai H, et al. Mol Cell Biol 2007, 27:2240-2252.
MIR-369, 24HR GUIDE STRAND ACTIVE	Literature	Linsley PS, Schelter J, Burchard J, Kibukawa M, Martin MM, Bartz SR, Johnson JM, Cummins JM, Raymond CK, Dai H, et al. Mol Cell Biol 2007, 27:2240-2252.
MIR-370 DOWN-REGULATED GENES 10HR TIMEPOINT	Literature	Linsley PS, Schelter J, Burchard J, Kibukawa M, Martin MM, Bartz SR, Johnson JM, Cummins JM, Raymond CK, Dai H, et al. Mol Cell Biol 2007, 27:2240-2252.
MIR-370 DOWN-REGULATED GENES 24HR TIMEPOINT	Literature	Linsley PS, Schelter J, Burchard J, Kibukawa M, Martin MM, Bartz SR, Johnson JM, Cummins JM, Raymond CK, Dai H, et al. Mol Cell Biol 2007, 27:2240-2252.
MIR-371 DOWN-REGULATED GENES 10HR TIMEPOINT	Literature	Linsley PS, Schelter J, Burchard J, Kibukawa M, Martin MM, Bartz SR, Johnson JM, Cummins JM, Raymond CK, Dai H, et al. Mol Cell Biol 2007, 27:2240-2252.
MIR-371 DOWN-REGULATED GENES 24HR TIMEPOINT	Literature	Linsley PS, Schelter J, Burchard J, Kibukawa M, Martin MM, Bartz SR, Johnson JM, Cummins JM, Raymond CK, Dai H, et al. Mol Cell Biol 2007, 27:2240-2252.
MIR-372 DOWN-REGULATED GENES 10HR TIMEPOINT	Literature	Linsley PS, Schelter J, Burchard J, Kibukawa M, Martin MM, Bartz SR, Johnson JM, Cummins JM, Raymond CK, Dai H, et al. Mol Cell Biol 2007, 27:2240-2252.
MIR-372 DOWN-REGULATED GENES 24HR TIMEPOINT	Literature	Linsley PS, Schelter J, Burchard J, Kibukawa M, Martin MM, Bartz SR, Johnson JM, Cummins JM, Raymond CK, Dai H, et al. Mol Cell Biol 2007, 27:2240-2252.
MIR-373 DOWN-REGULATED GENES 10HR TIMEPOINT	Literature	Linsley PS, Schelter J, Burchard J, Kibukawa M, Martin MM, Bartz SR, Johnson JM, Cummins JM, Raymond CK, Dai H, et al. Mol Cell Biol 2007, 27:2240-2252.
MIR-373 DOWN-REGULATED GENES 24HR TIMEPOINT	Literature	Linsley PS, Schelter J, Burchard J, Kibukawa M, Martin MM, Bartz SR, Johnson JM, Cummins JM, Raymond CK, Dai H, et al. Mol Cell Biol 2007, 27:2240-2252.
MIR-373STAR DOWN-REGULATED GENES 10HR TIMEPOINT	Literature	Linsley PS, Schelter J, Burchard J, Kibukawa M, Martin MM, Bartz SR, Johnson JM, Cummins JM, Raymond CK, Dai H, et al. Mol Cell Biol 2007, 27:2240-2252.
MIR-373STAR DOWN-REGULATED GENES 24HR TIMEPOINT	Literature	Linsley PS, Schelter J, Burchard J, Kibukawa M, Martin MM, Bartz SR, Johnson JM, Cummins JM, Raymond CK, Dai H, et al. Mol Cell Biol 2007, 27:2240-2252.
MIR-374 DOWN-REGULATED GENES 10HR TIMEPOINT	Literature	Linsley PS, Schelter J, Burchard J, Kibukawa M, Martin MM, Bartz SR, Johnson JM, Cummins JM, Raymond CK, Dai H, et al. Mol Cell Biol 2007, 27:2240-2252.
MIR-374 DOWN-REGULATED GENES 24HR TIMEPOINT	Literature	Linsley PS, Schelter J, Burchard J, Kibukawa M, Martin MM, Bartz SR, Johnson JM, Cummins JM, Raymond CK, Dai H, et al. Mol Cell Biol 2007, 27:2240-2252.
MIR-375, 10HR GUIDE STRAND ACTIVE	Literature	Linsley PS, Schelter J, Burchard J, Kibukawa M, Martin MM, Bartz SR, Johnson JM, Cummins JM, Raymond CK, Dai H, et al. Mol Cell Biol 2007, 27:2240-2252.
MIR-375, 24HR GUIDE STRAND ACTIVE	Literature	Linsley PS, Schelter J, Burchard J, Kibukawa M, Martin MM, Bartz SR, Johnson JM, Cummins JM, Raymond CK, Dai H, et al. Mol Cell Biol 2007, 27:2240-2252.
MIR-376A, 10HR GUIDE STRAND ACTIVE	Literature	Linsley PS, Schelter J, Burchard J, Kibukawa M, Martin MM, Bartz SR, Johnson JM, Cummins JM, Raymond CK, Dai H, et al. Mol Cell Biol 2007, 27:2240-2252.
MIR-376A, 24HR GUIDE STRAND ACTIVE	Literature	Linsley PS, Schelter J, Burchard J, Kibukawa M, Martin MM, Bartz SR, Johnson JM, Cummins JM, Raymond CK, Dai H, et al. Mol Cell Biol 2007, 27:2240-2252.
MIR-376B, 10HR GUIDE STRAND ACTIVE	Literature	Linsley PS, Schelter J, Burchard J, Kibukawa M, Martin MM, Bartz SR, Johnson JM, Cummins JM, Raymond CK, Dai H, et al. Mol Cell Biol 2007, 27:2240-2252.
MIR-376B, 24HR GUIDE STRAND ACTIVE	Literature	Linsley PS, Schelter J, Burchard J, Kibukawa M, Martin MM, Bartz SR, Johnson JM, Cummins JM, Raymond CK, Dai H, et al. Mol Cell Biol 2007, 27:2240-2252.
MIR-377, 10HR GUIDE STRAND ACTIVE	Literature	Linsley PS, Schelter J, Burchard J, Kibukawa M, Martin MM, Bartz SR, Johnson JM, Cummins JM, Raymond CK, Dai H, et al. Mol Cell Biol 2007, 27:2240-2252.
MIR-377, 24HR GUIDE STRAND ACTIVE	Literature	Linsley PS, Schelter J, Burchard J, Kibukawa M, Martin MM, Bartz SR, Johnson JM, Cummins JM, Raymond CK, Dai H, et al. Mol Cell Biol 2007, 27:2240-2252.
MIR-378, 10HR BOTH STRAND ACTIVE	Literature	Linsley PS, Schelter J, Burchard J, Kibukawa M, Martin MM, Bartz SR, Johnson JM, Cummins JM, Raymond CK, Dai H, et al. Mol Cell Biol 2007, 27:2240-2252.
MIR-378, 24HR BOTH STRAND ACTIVE	Literature	Linsley PS, Schelter J, Burchard J, Kibukawa M, Martin MM, Bartz SR, Johnson JM, Cummins JM, Raymond CK, Dai H, et al. Mol Cell Biol 2007, 27:2240-2252.
MIR-379, 10HR GUIDE STRAND ACTIVE	Literature	Linsley PS, Schelter J, Burchard J, Kibukawa M, Martin MM, Bartz SR, Johnson JM, Cummins JM, Raymond CK, Dai H, et al. Mol Cell Biol 2007, 27:2240-2252.
MIR-379, 24HR GUIDE STRAND ACTIVE	Literature	Linsley PS, Schelter J, Burchard J, Kibukawa M, Martin MM, Bartz SR, Johnson JM, Cummins JM, Raymond CK, Dai H, et al. Mol Cell Biol 2007, 27:2240-2252.
MIR-380-3P, 10HR GUIDE STRAND ACTIVE	Literature	Linsley PS, Schelter J, Burchard J, Kibukawa M, Martin MM, Bartz SR, Johnson JM, Cummins JM, Raymond CK, Dai H, et al. Mol Cell Biol 2007, 27:2240-2252.
MIR-380-3P, 24HR GUIDE STRAND ACTIVE	Literature	Linsley PS, Schelter J, Burchard J, Kibukawa M, Martin MM, Bartz SR, Johnson JM, Cummins JM, Raymond CK, Dai H, et al. Mol Cell Biol 2007, 27:2240-2252.
MIR-380-5P, 10HR GUIDE STRAND ACTIVE	Literature	Linsley PS, Schelter J, Burchard J, Kibukawa M, Martin MM, Bartz SR, Johnson JM, Cummins JM, Raymond CK, Dai H, et al. Mol Cell Biol 2007, 27:2240-2252.
MIR-380-5P, 24HR GUIDE STRAND ACTIVE	Literature	Linsley PS, Schelter J, Burchard J, Kibukawa M, Martin MM, Bartz SR, Johnson JM, Cummins JM, Raymond CK, Dai H, et al. Mol Cell Biol 2007, 27:2240-2252.
MIR-381, 10HR GUIDE STRAND ACTIVE	Literature	Linsley PS, Schelter J, Burchard J, Kibukawa M, Martin MM, Bartz SR, Johnson JM, Cummins JM, Raymond CK, Dai H, et al. Mol Cell Biol 2007, 27:2240-2252.
MIR-381, 24HR GUIDE STRAND ACTIVE	Literature	Linsley PS, Schelter J, Burchard J, Kibukawa M, Martin MM, Bartz SR, Johnson JM, Cummins JM, Raymond CK, Dai H, et al. Mol Cell Biol 2007, 27:2240-2252.
MIR-382, 10HR GUIDE STRAND ACTIVE	Literature	Linsley PS, Schelter J, Burchard J, Kibukawa M, Martin MM, Bartz SR, Johnson JM, Cummins JM, Raymond CK, Dai H, et al. Mol Cell Biol 2007, 27:2240-2252.
MIR-382, 24HR GUIDE STRAND ACTIVE	Literature	Linsley PS, Schelter J, Burchard J, Kibukawa M, Martin MM, Bartz SR, Johnson JM, Cummins JM, Raymond CK, Dai H, et al. Mol Cell Biol 2007, 27:2240-2252.
MIR-383, 10HR GUIDE STRAND ACTIVE	Literature	Linsley PS, Schelter J, Burchard J, Kibukawa M, Martin MM, Bartz SR, Johnson JM, Cummins JM, Raymond CK, Dai H, et al. Mol Cell Biol 2007, 27:2240-2252.
MIR-383, 24HR GUIDE STRAND ACTIVE	Literature	Linsley PS, Schelter J, Burchard J, Kibukawa M, Martin MM, Bartz SR, Johnson JM, Cummins JM, Raymond CK, Dai H, et al. Mol Cell Biol 2007, 27:2240-2252.
MIR-384, 10HR GUIDE STRAND ACTIVE	Literature	Linsley PS, Schelter J, Burchard J, Kibukawa M, Martin MM, Bartz SR, Johnson JM, Cummins JM, Raymond CK, Dai H, et al. Mol Cell Biol 2007, 27:2240-2252.
MIR-384, 24HR GUIDE STRAND ACTIVE	Literature	Linsley PS, Schelter J, Burchard J, Kibukawa M, Martin MM, Bartz SR, Johnson JM, Cummins JM, Raymond CK, Dai H, et al. Mol Cell Biol 2007, 27:2240-2252.
MIR-410, 10HR GUIDE STRAND ACTIVE	Literature	Linsley PS, Schelter J, Burchard J, Kibukawa M, Martin MM, Bartz SR, Johnson JM, Cummins JM, Raymond CK, Dai H, et al. Mol Cell Biol 2007, 27:2240-2252.
MIR-410, 24HR GUIDE STRAND ACTIVE	Literature	Linsley PS, Schelter J, Burchard J, Kibukawa M, Martin MM, Bartz SR, Johnson JM, Cummins JM, Raymond CK, Dai H, et al. Mol Cell Biol 2007, 27:2240-2252.
MIR-412, 10HR GUIDE STRAND ACTIVE	Literature	Linsley PS, Schelter J, Burchard J, Kibukawa M, Martin MM, Bartz SR, Johnson JM, Cummins JM, Raymond CK, Dai H, et al. Mol Cell Biol 2007, 27:2240-2252.
MIR-412, 24HR GUIDE STRAND ACTIVE	Literature	Linsley PS, Schelter J, Burchard J, Kibukawa M, Martin MM, Bartz SR, Johnson JM, Cummins JM, Raymond CK, Dai H, et al. Mol Cell Biol 2007, 27:2240-2252.
MIR-422A, 10HR GUIDE STRAND ACTIVE	Literature	Linsley PS, Schelter J, Burchard J, Kibukawa M, Martin MM, Bartz SR, Johnson JM, Cummins JM, Raymond CK, Dai H, et al. Mol Cell Biol 2007, 27:2240-2252.
MIR-422A, 24HR GUIDE STRAND ACTIVE	Literature	Linsley PS, Schelter J, Burchard J, Kibukawa M, Martin MM, Bartz SR, Johnson JM, Cummins JM, Raymond CK, Dai H, et al. Mol Cell Biol 2007, 27:2240-2252.
MIR-422B, 10HR GUIDE STRAND ACTIVE	Literature	Linsley PS, Schelter J, Burchard J, Kibukawa M, Martin MM, Bartz SR, Johnson JM, Cummins JM, Raymond CK, Dai H, et al. Mol Cell Biol 2007, 27:2240-2252.
MIR-422B, 24HR GUIDE STRAND ACTIVE	Literature	Linsley PS, Schelter J, Burchard J, Kibukawa M, Martin MM, Bartz SR, Johnson JM, Cummins JM, Raymond CK, Dai H, et al. Mol Cell Biol 2007, 27:2240-2252.
MIR-423, 24HR UNKNOWN	Literature	Linsley PS, Schelter J, Burchard J, Kibukawa M, Martin MM, Bartz SR, Johnson JM, Cummins JM, Raymond CK, Dai H, et al. Mol Cell Biol 2007, 27:2240-2252.
MIR-424, 10HR GUIDE STRAND ACTIVE	Literature	Linsley PS, Schelter J, Burchard J, Kibukawa M, Martin MM, Bartz SR, Johnson JM, Cummins JM, Raymond CK, Dai H, et al. Mol Cell Biol 2007, 27:2240-2252.
MIR-424, 24HR GUIDE STRAND ACTIVE	Literature	Linsley PS, Schelter J, Burchard J, Kibukawa M, Martin MM, Bartz SR, Johnson JM, Cummins JM, Raymond CK, Dai H, et al. Mol Cell Biol 2007, 27:2240-2252.
MIR-425-3P, 10HR GUIDE STRAND ACTIVE	Literature	Linsley PS, Schelter J, Burchard J, Kibukawa M, Martin MM, Bartz SR, Johnson JM, Cummins JM, Raymond CK, Dai H, et al. Mol Cell Biol 2007, 27:2240-2252.
MIR-425-3P, 24HR GUIDE STRAND ACTIVE	Literature	Linsley PS, Schelter J, Burchard J, Kibukawa M, Martin MM, Bartz SR, Johnson JM, Cummins JM, Raymond CK, Dai H, et al. Mol Cell Biol 2007, 27:2240-2252.
MIR-429, 24HR UNKNOWN	Literature	Linsley PS, Schelter J, Burchard J, Kibukawa M, Martin MM, Bartz SR, Johnson JM, Cummins JM, Raymond CK, Dai H, et al. Mol Cell Biol 2007, 27:2240-2252.
MIR-431, 10HR GUIDE STRAND ACTIVE	Literature	Linsley PS, Schelter J, Burchard J, Kibukawa M, Martin MM, Bartz SR, Johnson JM, Cummins JM, Raymond CK, Dai H, et al. Mol Cell Biol 2007, 27:2240-2252.
MIR-431, 24HR GUIDE STRAND ACTIVE	Literature	Linsley PS, Schelter J, Burchard J, Kibukawa M, Martin MM, Bartz SR, Johnson JM, Cummins JM, Raymond CK, Dai H, et al. Mol Cell Biol 2007, 27:2240-2252.
MIR-433, 10HR GUIDE STRAND ACTIVE	Literature	Linsley PS, Schelter J, Burchard J, Kibukawa M, Martin MM, Bartz SR, Johnson JM, Cummins JM, Raymond CK, Dai H, et al. Mol Cell Biol 2007, 27:2240-2252.
MIR-433, 24HR GUIDE STRAND ACTIVE	Literature	Linsley PS, Schelter J, Burchard J, Kibukawa M, Martin MM, Bartz SR, Johnson JM, Cummins JM, Raymond CK, Dai H, et al. Mol Cell Biol 2007, 27:2240-2252.
MIR-448, 10HR GUIDE STRAND ACTIVE	Literature	Linsley PS, Schelter J, Burchard J, Kibukawa M, Martin MM, Bartz SR, Johnson JM, Cummins JM, Raymond CK, Dai H, et al. Mol Cell Biol 2007, 27:2240-2252.
MIR-448, 24HR GUIDE STRAND ACTIVE	Literature	Linsley PS, Schelter J, Burchard J, Kibukawa M, Martin MM, Bartz SR, Johnson JM, Cummins JM, Raymond CK, Dai H, et al. Mol Cell Biol 2007, 27:2240-2252.
MIR-449, 10HR GUIDE STRAND ACTIVE	Literature	Linsley PS, Schelter J, Burchard J, Kibukawa M, Martin MM, Bartz SR, Johnson JM, Cummins JM, Raymond CK, Dai H, et al. Mol Cell Biol 2007, 27:2240-2252.
MIR-449, 24HR GUIDE STRAND ACTIVE	Literature	Linsley PS, Schelter J, Burchard J, Kibukawa M, Martin MM, Bartz SR, Johnson JM, Cummins JM, Raymond CK, Dai H, et al. Mol Cell Biol 2007, 27:2240-2252.
MIR-450, 24HR UNKNOWN	Literature	Linsley PS, Schelter J, Burchard J, Kibukawa M, Martin MM, Bartz SR, Johnson JM, Cummins JM, Raymond CK, Dai H, et al. Mol Cell Biol 2007, 27:2240-2252.
MIR-451, 10HR GUIDE STRAND ACTIVE	Literature	Linsley PS, Schelter J, Burchard J, Kibukawa M, Martin MM, Bartz SR, Johnson JM, Cummins JM, Raymond CK, Dai H, et al. Mol Cell Biol 2007, 27:2240-2252.
MIR-451, 24HR GUIDE STRAND ACTIVE	Literature	Linsley PS, Schelter J, Burchard J, Kibukawa M, Martin MM, Bartz SR, Johnson JM, Cummins JM, Raymond CK, Dai H, et al. Mol Cell Biol 2007, 27:2240-2252.
MIR-452, 10HR GUIDE STRAND ACTIVE	Literature	Linsley PS, Schelter J, Burchard J, Kibukawa M, Martin MM, Bartz SR, Johnson JM, Cummins JM, Raymond CK, Dai H, et al. Mol Cell Biol 2007, 27:2240-2252.
MIR-452, 24HR GUIDE STRAND ACTIVE	Literature	Linsley PS, Schelter J, Burchard J, Kibukawa M, Martin MM, Bartz SR, Johnson JM, Cummins JM, Raymond CK, Dai H, et al. Mol Cell Biol 2007, 27:2240-2252.
MIR-494, 10HR GUIDE STRAND ACTIVE	Literature	Linsley PS, Schelter J, Burchard J, Kibukawa M, Martin MM, Bartz SR, Johnson JM, Cummins JM, Raymond CK, Dai H, et al. Mol Cell Biol 2007, 27:2240-2252.
MIR-494, 24HR GUIDE STRAND ACTIVE	Literature	Linsley PS, Schelter J, Burchard J, Kibukawa M, Martin MM, Bartz SR, Johnson JM, Cummins JM, Raymond CK, Dai H, et al. Mol Cell Biol 2007, 27:2240-2252.
MIR-7 DOWN-REGULATED GENES 10HR TIMEPOINT	Literature	Linsley PS, Schelter J, Burchard J, Kibukawa M, Martin MM, Bartz SR, Johnson JM, Cummins JM, Raymond CK, Dai H, et al. Mol Cell Biol 2007, 27:2240-2252.
MIR-7 DOWN-REGULATED GENES 24HR TIMEPOINT	Literature	Linsley PS, Schelter J, Burchard J, Kibukawa M, Martin MM, Bartz SR, Johnson JM, Cummins JM, Raymond CK, Dai H, et al. Mol Cell Biol 2007, 27:2240-2252.
MIR-9 DOWN-REGULATED GENES 10HR TIMEPOINT	Literature	Linsley PS, Schelter J, Burchard J, Kibukawa M, Martin MM, Bartz SR, Johnson JM, Cummins JM, Raymond CK, Dai H, et al. Mol Cell Biol 2007, 27:2240-2252.
MIR-9 DOWN-REGULATED GENES 24HR TIMEPOINT	Literature	Linsley PS, Schelter J, Burchard J, Kibukawa M, Martin MM, Bartz SR, Johnson JM, Cummins JM, Raymond CK, Dai H, et al. Mol Cell Biol 2007, 27:2240-2252.
MIR-92 DOWN-REGULATED GENES 10HR TIMEPOINT	Literature	Linsley PS, Schelter J, Burchard J, Kibukawa M, Martin MM, Bartz SR, Johnson JM, Cummins JM, Raymond CK, Dai H, et al. Mol Cell Biol 2007, 27:2240-2252.
MIR-92 DOWN-REGULATED GENES 24HR TIMEPOINT	Literature	Linsley PS, Schelter J, Burchard J, Kibukawa M, Martin MM, Bartz SR, Johnson JM, Cummins JM, Raymond CK, Dai H, et al. Mol Cell Biol 2007, 27:2240-2252.
MIR-93 DOWN-REGULATED GENES 10HR TIMEPOINT	Literature	Linsley PS, Schelter J, Burchard J, Kibukawa M, Martin MM, Bartz SR, Johnson JM, Cummins JM, Raymond CK, Dai H, et al. Mol Cell Biol 2007, 27:2240-2252.
MIR-93 DOWN-REGULATED GENES 24HR TIMEPOINT	Literature	Linsley PS, Schelter J, Burchard J, Kibukawa M, Martin MM, Bartz SR, Johnson JM, Cummins JM, Raymond CK, Dai H, et al. Mol Cell Biol 2007, 27:2240-2252.
MIR-95 DOWN-REGULATED GENES 10HR TIMEPOINT	Literature	Linsley PS, Schelter J, Burchard J, Kibukawa M, Martin MM, Bartz SR, Johnson JM, Cummins JM, Raymond CK, Dai H, et al. Mol Cell Biol 2007, 27:2240-2252.
MIR-95 DOWN-REGULATED GENES 24HR TIMEPOINT	Literature	Linsley PS, Schelter J, Burchard J, Kibukawa M, Martin MM, Bartz SR, Johnson JM, Cummins JM, Raymond CK, Dai H, et al. Mol Cell Biol 2007, 27:2240-2252.
MIR-96 DOWN-REGULATED GENES 10HR TIMEPOINT	Literature	Linsley PS, Schelter J, Burchard J, Kibukawa M, Martin MM, Bartz SR, Johnson JM, Cummins JM, Raymond CK, Dai H, et al. Mol Cell Biol 2007, 27:2240-2252.
MIR-96 DOWN-REGULATED GENES 24HR TIMEPOINT	Literature	Linsley PS, Schelter J, Burchard J, Kibukawa M, Martin MM, Bartz SR, Johnson JM, Cummins JM, Raymond CK, Dai H, et al. Mol Cell Biol 2007, 27:2240-2252.
MIR-98 DOWN-REGULATED GENES 10HR TIMEPOINT	Literature	Linsley PS, Schelter J, Burchard J, Kibukawa M, Martin MM, Bartz SR, Johnson JM, Cummins JM, Raymond CK, Dai H, et al. Mol Cell Biol 2007, 27:2240-2252.
MIR-98 DOWN-REGULATED GENES 24HR TIMEPOINT	Literature	Linsley PS, Schelter J, Burchard J, Kibukawa M, Martin MM, Bartz SR, Johnson JM, Cummins JM, Raymond CK, Dai H, et al. Mol Cell Biol 2007, 27:2240-2252.
MIR-99A DOWN-REGULATED GENES 10HR TIMEPOINT	Literature	Linsley PS, Schelter J, Burchard J, Kibukawa M, Martin MM, Bartz SR, Johnson JM, Cummins JM, Raymond CK, Dai H, et al. Mol Cell Biol 2007, 27:2240-2252.
MIR-99A DOWN-REGULATED GENES 24HR TIMEPOINT	Literature	Linsley PS, Schelter J, Burchard J, Kibukawa M, Martin MM, Bartz SR, Johnson JM, Cummins JM, Raymond CK, Dai H, et al. Mol Cell Biol 2007, 27:2240-2252.
MIR-99B, 10HR GUIDE STRAND ACTIVE	Literature	Linsley PS, Schelter J, Burchard J, Kibukawa M, Martin MM, Bartz SR, Johnson JM, Cummins JM, Raymond CK, Dai H, et al. Mol Cell Biol 2007, 27:2240-2252.
MIR-99B, 24HR GUIDE STRAND ACTIVE	Literature	Linsley PS, Schelter J, Burchard J, Kibukawa M, Martin MM, Bartz SR, Johnson JM, Cummins JM, Raymond CK, Dai H, et al. Mol Cell Biol 2007, 27:2240-2252.
MIR-9STAR DOWN-REGULATED GENES 10HR TIMEPOINT	Literature	Linsley PS, Schelter J, Burchard J, Kibukawa M, Martin MM, Bartz SR, Johnson JM, Cummins JM, Raymond CK, Dai H, et al. Mol Cell Biol 2007, 27:2240-2252.
MIR-9STAR DOWN-REGULATED GENES 24HR TIMEPOINT	Literature	Linsley PS, Schelter J, Burchard J, Kibukawa M, Martin MM, Bartz SR, Johnson JM, Cummins JM, Raymond CK, Dai H, et al. Mol Cell Biol 2007, 27:2240-2252.
NKI_ER_SIGNATURE	Literature	van 't Veer LJ, Dai H, van de Vijver MJ, He YD, Hart AA, Mao M, Peterse HL, van der Kooy K, Marton MJ, Witteveen AT et al Nature 2002, 415(6871):530-536.
NKI_ER_SIGNATURE_2460	Literature	van 't Veer LJ, Dai H, van de Vijver MJ, He YD, Hart AA, Mao M, Peterse HL, van der Kooy K, Marton MJ, Witteveen AT et al Nature 2002, 415(6871):530-536.
NKI_ER_SIGNATURE_TOP550	Literature	van 't Veer LJ, Dai H, van de Vijver MJ, He YD, Hart AA, Mao M, Peterse HL, van der Kooy K, Marton MJ, Witteveen AT et al Nature 2002, 415(6871):530-536.
P53MUTANT_MILLER2006	Literature	Miller et al., An expression signature for p53 status in human breast cancer predicts mutation status, transcriptional effects, and patients survival. PNAS 2005
PEROU_BASAL_NATURE2000	Literature	Perou et al., Nature 2000. Molecular portraits of human breast tumours
PEROU_BASALUP_LUMINALDOWN_NATURE2000	Literature	Perou et al., Nature 2000. Molecular portraits of human breast tumours
PEROU_ERBB2_NATURE2000	Literature	Perou et al., Nature 2000. Molecular portraits of human breast tumours
PEROU_LUMINAL_NATURE2000	Literature	Perou et al., Nature 2000. Molecular portraits of human breast tumours
PTEN_MEHRIAN-SHAI_MAR07	Literature
PTEN_SAAL_MAY07	Literature	Saal L, Johansson P, Holm K, Gruvberger-Saal S, She Q-B, Maurer M, Koujak S, Ferrando A, MalmstrÃ¶m P, Memeo L et al Proceedings of the National Academy of Sciences of the United States of America 2007, 104(18):7564-7569.
PTEN_SIGNATURE_COMB_PNAS2007	Literature
PTEN_SIGNATURE_DOWN_PNAS2007	Literature	Saal L, Johansson P, Holm K, Gruvberger-Saal S, She Q-B, Maurer M, Koujak S, Ferrando A, MalmstrÃ¶m P, Memeo L et al Proceedings of the National Academy of Sciences of the United States of America 2007, 104(18):7564-7569.
PTEN_SIGNATURE_UP_PNAS2007	Literature	Saal L, Johansson P, Holm K, Gruvberger-Saal S, She Q-B, Maurer M, Koujak S, Ferrando A, MalmstrÃ¶m P, Memeo L et al Proceedings of the National Academy of Sciences of the United States of America 2007, 104(18):7564-7569.
TAMOXIFEN_COMB_CHANRION2008	Literature	Chanrion M, Negre V, Fontaine H, Salvetat N, Bibeau F, Mac Grogan G, Mauriac L, Katsaros D, Molina F, Theillet C et al. Clin Cancer Res 2008, 14(6):1744-1752.
TAMOXIFEN_DOWN_CHANRION2008	Literature	Chanrion M, Negre V, Fontaine H, Salvetat N, Bibeau F, Mac Grogan G, Mauriac L, Katsaros D, Molina F, Theillet C et al. Clin Cancer Res 2008, 14(6):1744-1752.
TAMOXIFEN_UP_CHANRION2008	Literature	Chanrion M, Negre V, Fontaine H, Salvetat N, Bibeau F, Mac Grogan G, Mauriac L, Katsaros D, Molina F, Theillet C et al. Clin Cancer Res 2008, 14(6):1744-1752.
TESCHENDORFF_ERBB2_AMPLICON_GENBIOL2007	Literature	Teschendorff AE, Miremadi A, Pinder SE, Ellis IO, Caldas C Genome Biol 2007, 8:R157
TESCHENDORFF_ERBB2_AMPLICON_GENBIOL2007	Literature
TUMOR_SUPPRESSOR_GENES_PANTHER	Literature	Panther
VANTVEER_70_POOR_PROGNOSIS_SIGNATURE_NATURE2002	Literature	van 't Veer LJ, Dai H, van de Vijver MJ, He YD, Hart AA, Mao M, Peterse HL, van der Kooy K, Marton MJ, Witteveen AT et al Nature 2002, 415(6871):530-536.
VANTVEER_70_POOR_PROGNOSIS_SIGNATURE_NATURE2002	Literature	van 't Veer LJ, Dai H, van de Vijver MJ, He YD, Hart AA, Mao M, Peterse HL, van der Kooy K, Marton MJ, Witteveen AT et al Nature 2002, 415(6871):530-536.
VANTVEER_BRCA1CARRIERS_COMB_NATURE2002	Literature	van 't Veer LJ, Dai H, van de Vijver MJ, He YD, Hart AA, Mao M, Peterse HL, van der Kooy K, Marton MJ, Witteveen AT et al Nature 2002, 415(6871):530-536.
VANTVEER_BRCA1CARRIERS_NEG_CORREL_NATURE2002	Literature	van 't Veer LJ, Dai H, van de Vijver MJ, He YD, Hart AA, Mao M, Peterse HL, van der Kooy K, Marton MJ, Witteveen AT et al Nature 2002, 415(6871):530-536.
VANTVEER_BRCA1CARRIERS_POS_CORREL_NATURE2002	Literature	van 't Veer LJ, Dai H, van de Vijver MJ, He YD, Hart AA, Mao M, Peterse HL, van der Kooy K, Marton MJ, Witteveen AT et al Nature 2002, 415(6871):530-536.
WHITFIELD_CELL_CYCLE_CREIGHTON_PLOSONE2008	Literature	Whitfield ML, Sherlock G, Saldanha AJ, Murray JI, Ball CA, Alexander KE, Matese JC, Perou CM, Hurt MM, Brown PO et al Mol Biol Cell 2002, 13(6):1977-2000.
WHITFIELD_CELL_CYCLE_CREIGHTON_PLOSONE2008	Literature	Whitfield ML, Sherlock G, Saldanha AJ, Murray JI, Ball CA, Alexander KE, Matese JC, Perou CM, Hurt MM, Brown PO et al Mol Biol Cell 2002, 13(6):1977-2000.
WOUND_COMB_CHANG_PLOSBIOLOGY2004	Literature	Chang HY, Sneddon JB, Alizadeh AA, Sood R, West RB, Montgomery K, Chi JT, van de Rijn M, Botstein D, Brown PO PLoS Biol 2004, 2(2):E7.
WOUND_DOWN_CHANG_PLOSBIOLOGY2004	Literature	Chang HY, Sneddon JB, Alizadeh AA, Sood R, West RB, Montgomery K, Chi JT, van de Rijn M, Botstein D, Brown PO PLoS Biol 2004, 2(2):E7.
WOUND_UP_CHANG_PLOSBIOLOGY2004	Literature	Chang HY, Sneddon JB, Alizadeh AA, Sood R, West RB, Montgomery K, Chi JT, van de Rijn M, Botstein D, Brown PO PLoS Biol 2004, 2(2):E7.
3_5_CYCLIC_NUCLEOTIDE_PHOSPHODIESTERASE_ACTIVITY	MSYG_DB	http://www.broadinstitute.org/gsea/msigdb/cards/3_5_CYCLIC_NUCLEOTIDE_PHOSPHODIESTERASE_ACTIVITY.html
3_5_EXONUCLEASE_ACTIVITY	MSYG_DB	http://www.broadinstitute.org/gsea/msigdb/cards/3_5_EXONUCLEASE_ACTIVITY.html
ABDULRAHMAN_KIDNEY_CANCER_VHL_DN	MSYG_DB	http://www.broadinstitute.org/gsea/msigdb/cards/ABDULRAHMAN_KIDNEY_CANCER_VHL_DN.html
ABE_INNER_EAR	MSYG_DB	http://www.broadinstitute.org/gsea/msigdb/cards/ABE_INNER_EAR.html
ABE_VEGFA_TARGETS	MSYG_DB	http://www.broadinstitute.org/gsea/msigdb/cards/ABE_VEGFA_TARGETS.html
ABE_VEGFA_TARGETS_2HR	MSYG_DB	http://www.broadinstitute.org/gsea/msigdb/cards/ABE_VEGFA_TARGETS_2HR.html
ABE_VEGFA_TARGETS_30MIN	MSYG_DB	http://www.broadinstitute.org/gsea/msigdb/cards/ABE_VEGFA_TARGETS_30MIN.html
ABRAHAM_ALPC_VS_MULTIPLE_MYELOMA_DN	MSYG_DB	http://www.broadinstitute.org/gsea/msigdb/cards/ABRAHAM_ALPC_VS_MULTIPLE_MYELOMA_DN.html
ABRAHAM_ALPC_VS_MULTIPLE_MYELOMA_UP	MSYG_DB	http://www.broadinstitute.org/gsea/msigdb/cards/ABRAHAM_ALPC_VS_MULTIPLE_MYELOMA_UP.html
ACETYLCHOLINE_BINDING	MSYG_DB	http://www.broadinstitute.org/gsea/msigdb/cards/ACETYLCHOLINE_BINDING.html
ACETYLGALACTOSAMINYLTRANSFERASE_ACTIVITY	MSYG_DB	http://www.broadinstitute.org/gsea/msigdb/cards/ACETYLGALACTOSAMINYLTRANSFERASE_ACTIVITY.html
ACETYLGLUCOSAMINYLTRANSFERASE_ACTIVITY	MSYG_DB	http://www.broadinstitute.org/gsea/msigdb/cards/ACETYLGLUCOSAMINYLTRANSFERASE_ACTIVITY.html
ACETYLTRANSFERASE_ACTIVITY	MSYG_DB	http://www.broadinstitute.org/gsea/msigdb/cards/ACETYLTRANSFERASE_ACTIVITY.html
ACEVEDO_LIVER_CANCER_DN	MSYG_DB	http://www.broadinstitute.org/gsea/msigdb/cards/ACEVEDO_LIVER_CANCER_DN.html
ACEVEDO_LIVER_CANCER_UP	MSYG_DB	http://www.broadinstitute.org/gsea/msigdb/cards/ACEVEDO_LIVER_CANCER_UP.html
ACEVEDO_LIVER_CANCER_WITH_H3K27ME3_DN	MSYG_DB	http://www.broadinstitute.org/gsea/msigdb/cards/ACEVEDO_LIVER_CANCER_WITH_H3K27ME3_DN.html
ACEVEDO_LIVER_CANCER_WITH_H3K27ME3_UP	MSYG_DB	http://www.broadinstitute.org/gsea/msigdb/cards/ACEVEDO_LIVER_CANCER_WITH_H3K27ME3_UP.html
ACEVEDO_LIVER_CANCER_WITH_H3K9ME3_DN	MSYG_DB	http://www.broadinstitute.org/gsea/msigdb/cards/ACEVEDO_LIVER_CANCER_WITH_H3K9ME3_DN.html
ACEVEDO_LIVER_CANCER_WITH_H3K9ME3_UP	MSYG_DB	http://www.broadinstitute.org/gsea/msigdb/cards/ACEVEDO_LIVER_CANCER_WITH_H3K9ME3_UP.html
ACEVEDO_LIVER_TUMOR_VS_NORMAL_ADJACENT_TISSUE_DN	MSYG_DB	http://www.broadinstitute.org/gsea/msigdb/cards/ACEVEDO_LIVER_TUMOR_VS_NORMAL_ADJACENT_TISSUE_DN.html
ACEVEDO_LIVER_TUMOR_VS_NORMAL_ADJACENT_TISSUE_UP	MSYG_DB	http://www.broadinstitute.org/gsea/msigdb/cards/ACEVEDO_LIVER_TUMOR_VS_NORMAL_ADJACENT_TISSUE_UP.html
ACEVEDO_METHYLATED_IN_LIVER_CANCER_DN	MSYG_DB	http://www.broadinstitute.org/gsea/msigdb/cards/ACEVEDO_METHYLATED_IN_LIVER_CANCER_DN.html
ACEVEDO_METHYLATED_IN_LIVER_CANCER_UP	MSYG_DB	http://www.broadinstitute.org/gsea/msigdb/cards/ACEVEDO_METHYLATED_IN_LIVER_CANCER_UP.html
ACEVEDO_NORMAL_TISSUE_ADJACENT_TO_LIVER_TUMOR_DN	MSYG_DB	http://www.broadinstitute.org/gsea/msigdb/cards/ACEVEDO_NORMAL_TISSUE_ADJACENT_TO_LIVER_TUMOR_DN.html
ACEVEDO_NORMAL_TISSUE_ADJACENT_TO_LIVER_TUMOR_UP	MSYG_DB	http://www.broadinstitute.org/gsea/msigdb/cards/ACEVEDO_NORMAL_TISSUE_ADJACENT_TO_LIVER_TUMOR_UP.html
ACID_AMINO_ACID_LIGASE_ACTIVITY	MSYG_DB	http://www.broadinstitute.org/gsea/msigdb/cards/ACID_AMINO_ACID_LIGASE_ACTIVITY.html
ACTIN_BINDING	MSYG_DB	http://www.broadinstitute.org/gsea/msigdb/cards/ACTIN_BINDING.html
ACTIN_CYTOSKELETON	MSYG_DB	http://www.broadinstitute.org/gsea/msigdb/cards/ACTIN_CYTOSKELETON.html
ACTIN_CYTOSKELETON_ORGANIZATION_AND_BIOGENESIS	MSYG_DB	http://www.broadinstitute.org/gsea/msigdb/cards/ACTIN_CYTOSKELETON_ORGANIZATION_AND_BIOGENESIS.html
ACTIN_FILAMENT	MSYG_DB	http://www.broadinstitute.org/gsea/msigdb/cards/ACTIN_FILAMENT.html
ACTIN_FILAMENT_BASED_MOVEMENT	MSYG_DB	http://www.broadinstitute.org/gsea/msigdb/cards/ACTIN_FILAMENT_BASED_MOVEMENT.html
ACTIN_FILAMENT_BASED_PROCESS	MSYG_DB	http://www.broadinstitute.org/gsea/msigdb/cards/ACTIN_FILAMENT_BASED_PROCESS.html
ACTIN_FILAMENT_BINDING	MSYG_DB	http://www.broadinstitute.org/gsea/msigdb/cards/ACTIN_FILAMENT_BINDING.html
ACTIN_FILAMENT_BUNDLE_FORMATION	MSYG_DB	http://www.broadinstitute.org/gsea/msigdb/cards/ACTIN_FILAMENT_BUNDLE_FORMATION.html
ACTIN_FILAMENT_ORGANIZATION	MSYG_DB	http://www.broadinstitute.org/gsea/msigdb/cards/ACTIN_FILAMENT_ORGANIZATION.html
ACTIN_FILAMENT_POLYMERIZATION	MSYG_DB	http://www.broadinstitute.org/gsea/msigdb/cards/ACTIN_FILAMENT_POLYMERIZATION.html
ACTIN_POLYMERIZATION_AND_OR_DEPOLYMERIZATION	MSYG_DB	http://www.broadinstitute.org/gsea/msigdb/cards/ACTIN_POLYMERIZATION_AND_OR_DEPOLYMERIZATION.html
ACTIVATION_OF_IMMUNE_RESPONSE	MSYG_DB	http://www.broadinstitute.org/gsea/msigdb/cards/ACTIVATION_OF_IMMUNE_RESPONSE.html
ACTIVATION_OF_JNK_ACTIVITY	MSYG_DB	http://www.broadinstitute.org/gsea/msigdb/cards/ACTIVATION_OF_JNK_ACTIVITY.html
ACTIVATION_OF_MAPK_ACTIVITY	MSYG_DB	http://www.broadinstitute.org/gsea/msigdb/cards/ACTIVATION_OF_MAPK_ACTIVITY.html
ACTIVATION_OF_NF_KAPPAB_TRANSCRIPTION_FACTOR	MSYG_DB	http://www.broadinstitute.org/gsea/msigdb/cards/ACTIVATION_OF_NF_KAPPAB_TRANSCRIPTION_FACTOR.html
ACTIVATION_OF_PROTEIN_KINASE_ACTIVITY	MSYG_DB	http://www.broadinstitute.org/gsea/msigdb/cards/ACTIVATION_OF_PROTEIN_KINASE_ACTIVITY.html
ACTIVE_TRANSMEMBRANE_TRANSPORTER_ACTIVITY	MSYG_DB	http://www.broadinstitute.org/gsea/msigdb/cards/ACTIVE_TRANSMEMBRANE_TRANSPORTER_ACTIVITY.html
ACUTE_INFLAMMATORY_RESPONSE	MSYG_DB	http://www.broadinstitute.org/gsea/msigdb/cards/ACUTE_INFLAMMATORY_RESPONSE.html
ADAPTIVE_IMMUNE_RESPONSE	MSYG_DB	http://www.broadinstitute.org/gsea/msigdb/cards/ADAPTIVE_IMMUNE_RESPONSE.html
ADAPTIVE_IMMUNE_RESPONSE_GO_0002460	MSYG_DB	http://www.broadinstitute.org/gsea/msigdb/cards/ADAPTIVE_IMMUNE_RESPONSE_GO_0002460.html
ADDYA_ERYTHROID_DIFFERENTIATION_BY_HEMIN	MSYG_DB	http://www.broadinstitute.org/gsea/msigdb/cards/ADDYA_ERYTHROID_DIFFERENTIATION_BY_HEMIN.html
ADENYL_NUCLEOTIDE_BINDING	MSYG_DB	http://www.broadinstitute.org/gsea/msigdb/cards/ADENYL_NUCLEOTIDE_BINDING.html
ADENYL_RIBONUCLEOTIDE_BINDING	MSYG_DB	http://www.broadinstitute.org/gsea/msigdb/cards/ADENYL_RIBONUCLEOTIDE_BINDING.html
ADENYLATE_CYCLASE_ACTIVATION	MSYG_DB	http://www.broadinstitute.org/gsea/msigdb/cards/ADENYLATE_CYCLASE_ACTIVATION.html
ADHERENS_JUNCTION	MSYG_DB	http://www.broadinstitute.org/gsea/msigdb/cards/ADHERENS_JUNCTION.html
ADP_BINDING	MSYG_DB	http://www.broadinstitute.org/gsea/msigdb/cards/ADP_BINDING.html
AEROBIC_RESPIRATION	MSYG_DB	http://www.broadinstitute.org/gsea/msigdb/cards/AEROBIC_RESPIRATION.html
AGARWAL_AKT_PATHWAY_TARGETS	MSYG_DB	http://www.broadinstitute.org/gsea/msigdb/cards/AGARWAL_AKT_PATHWAY_TARGETS.html
AGING	MSYG_DB	http://www.broadinstitute.org/gsea/msigdb/cards/AGING.html
AGUIRRE_PANCREATIC_CANCER_COPY_NUMBER_DN	MSYG_DB	http://www.broadinstitute.org/gsea/msigdb/cards/AGUIRRE_PANCREATIC_CANCER_COPY_NUMBER_DN.html
AGUIRRE_PANCREATIC_CANCER_COPY_NUMBER_UP	MSYG_DB	http://www.broadinstitute.org/gsea/msigdb/cards/AGUIRRE_PANCREATIC_CANCER_COPY_NUMBER_UP.html
AIGNER_ZEB1_TARGETS	MSYG_DB	http://www.broadinstitute.org/gsea/msigdb/cards/AIGNER_ZEB1_TARGETS.html
AIYAR_COBRA1_TARGETS_DN	MSYG_DB	http://www.broadinstitute.org/gsea/msigdb/cards/AIYAR_COBRA1_TARGETS_DN.html
AIYAR_COBRA1_TARGETS_UP	MSYG_DB	http://www.broadinstitute.org/gsea/msigdb/cards/AIYAR_COBRA1_TARGETS_UP.html
AKL_HTLV1_INFECTION_DN	MSYG_DB	http://www.broadinstitute.org/gsea/msigdb/cards/AKL_HTLV1_INFECTION_DN.html
AKL_HTLV1_INFECTION_UP	MSYG_DB	http://www.broadinstitute.org/gsea/msigdb/cards/AKL_HTLV1_INFECTION_UP.html
ALCALA_APOPTOSIS	MSYG_DB	http://www.broadinstitute.org/gsea/msigdb/cards/ALCALA_APOPTOSIS.html
ALCALAY_AML_BY_NPM1_LOCALIZATION_DN	MSYG_DB	http://www.broadinstitute.org/gsea/msigdb/cards/ALCALAY_AML_BY_NPM1_LOCALIZATION_DN.html
ALCALAY_AML_BY_NPM1_LOCALIZATION_UP	MSYG_DB	http://www.broadinstitute.org/gsea/msigdb/cards/ALCALAY_AML_BY_NPM1_LOCALIZATION_UP.html
ALCOHOL_METABOLIC_PROCESS	MSYG_DB	http://www.broadinstitute.org/gsea/msigdb/cards/ALCOHOL_METABOLIC_PROCESS.html
ALDO_KETO_REDUCTASE_ACTIVITY	MSYG_DB	http://www.broadinstitute.org/gsea/msigdb/cards/ALDO_KETO_REDUCTASE_ACTIVITY.html
ALONSO_METASTASIS_DN	MSYG_DB	http://www.broadinstitute.org/gsea/msigdb/cards/ALONSO_METASTASIS_DN.html
ALONSO_METASTASIS_EMT_DN	MSYG_DB	http://www.broadinstitute.org/gsea/msigdb/cards/ALONSO_METASTASIS_EMT_DN.html
ALONSO_METASTASIS_EMT_UP	MSYG_DB	http://www.broadinstitute.org/gsea/msigdb/cards/ALONSO_METASTASIS_EMT_UP.html
ALONSO_METASTASIS_NEURAL_UP	MSYG_DB	http://www.broadinstitute.org/gsea/msigdb/cards/ALONSO_METASTASIS_NEURAL_UP.html
ALONSO_METASTASIS_UP	MSYG_DB	http://www.broadinstitute.org/gsea/msigdb/cards/ALONSO_METASTASIS_UP.html
AMBROSINI_FLAVOPIRIDOL_TREATMENT_TP53	MSYG_DB	http://www.broadinstitute.org/gsea/msigdb/cards/AMBROSINI_FLAVOPIRIDOL_TREATMENT_TP53.html
AMINE_BINDING	MSYG_DB	http://www.broadinstitute.org/gsea/msigdb/cards/AMINE_BINDING.html
AMINE_BIOSYNTHETIC_PROCESS	MSYG_DB	http://www.broadinstitute.org/gsea/msigdb/cards/AMINE_BIOSYNTHETIC_PROCESS.html
AMINE_CATABOLIC_PROCESS	MSYG_DB	http://www.broadinstitute.org/gsea/msigdb/cards/AMINE_CATABOLIC_PROCESS.html
AMINE_METABOLIC_PROCESS	MSYG_DB	http://www.broadinstitute.org/gsea/msigdb/cards/AMINE_METABOLIC_PROCESS.html
AMINE_RECEPTOR_ACTIVITY	MSYG_DB	http://www.broadinstitute.org/gsea/msigdb/cards/AMINE_RECEPTOR_ACTIVITY.html
AMINE_TRANSMEMBRANE_TRANSPORTER_ACTIVITY	MSYG_DB	http://www.broadinstitute.org/gsea/msigdb/cards/AMINE_TRANSMEMBRANE_TRANSPORTER_ACTIVITY.html
AMINE_TRANSPORT	MSYG_DB	http://www.broadinstitute.org/gsea/msigdb/cards/AMINE_TRANSPORT.html
AMINO_ACID_AND_DERIVATIVE_METABOLIC_PROCESS	MSYG_DB	http://www.broadinstitute.org/gsea/msigdb/cards/AMINO_ACID_AND_DERIVATIVE_METABOLIC_PROCESS.html
AMINO_ACID_CATABOLIC_PROCESS	MSYG_DB	http://www.broadinstitute.org/gsea/msigdb/cards/AMINO_ACID_CATABOLIC_PROCESS.html
AMINO_ACID_DERIVATIVE_BIOSYNTHETIC_PROCESS	MSYG_DB	http://www.broadinstitute.org/gsea/msigdb/cards/AMINO_ACID_DERIVATIVE_BIOSYNTHETIC_PROCESS.html
AMINO_ACID_DERIVATIVE_METABOLIC_PROCESS	MSYG_DB	http://www.broadinstitute.org/gsea/msigdb/cards/AMINO_ACID_DERIVATIVE_METABOLIC_PROCESS.html
AMINO_ACID_METABOLIC_PROCESS	MSYG_DB	http://www.broadinstitute.org/gsea/msigdb/cards/AMINO_ACID_METABOLIC_PROCESS.html
AMINO_ACID_TRANSMEMBRANE_TRANSPORTER_ACTIVITY	MSYG_DB	http://www.broadinstitute.org/gsea/msigdb/cards/AMINO_ACID_TRANSMEMBRANE_TRANSPORTER_ACTIVITY.html
AMINO_ACID_TRANSPORT	MSYG_DB	http://www.broadinstitute.org/gsea/msigdb/cards/AMINO_ACID_TRANSPORT.html
AMINO_SUGAR_METABOLIC_PROCESS	MSYG_DB	http://www.broadinstitute.org/gsea/msigdb/cards/AMINO_SUGAR_METABOLIC_PROCESS.html
AMINOPEPTIDASE_ACTIVITY	MSYG_DB	http://www.broadinstitute.org/gsea/msigdb/cards/AMINOPEPTIDASE_ACTIVITY.html
AMIT_DELAYED_EARLY_GENES	MSYG_DB	http://www.broadinstitute.org/gsea/msigdb/cards/AMIT_DELAYED_EARLY_GENES.html
AMIT_EGF_RESPONSE_120_HELA	MSYG_DB	http://www.broadinstitute.org/gsea/msigdb/cards/AMIT_EGF_RESPONSE_120_HELA.html
AMIT_EGF_RESPONSE_120_MCF10A	MSYG_DB	http://www.broadinstitute.org/gsea/msigdb/cards/AMIT_EGF_RESPONSE_120_MCF10A.html
AMIT_EGF_RESPONSE_20_HELA	MSYG_DB	http://www.broadinstitute.org/gsea/msigdb/cards/AMIT_EGF_RESPONSE_20_HELA.html
AMIT_EGF_RESPONSE_20_MCF10A	MSYG_DB	http://www.broadinstitute.org/gsea/msigdb/cards/AMIT_EGF_RESPONSE_20_MCF10A.html
AMIT_EGF_RESPONSE_240_HELA	MSYG_DB	http://www.broadinstitute.org/gsea/msigdb/cards/AMIT_EGF_RESPONSE_240_HELA.html
AMIT_EGF_RESPONSE_240_MCF10A	MSYG_DB	http://www.broadinstitute.org/gsea/msigdb/cards/AMIT_EGF_RESPONSE_240_MCF10A.html
AMIT_EGF_RESPONSE_40_HELA	MSYG_DB	http://www.broadinstitute.org/gsea/msigdb/cards/AMIT_EGF_RESPONSE_40_HELA.html
AMIT_EGF_RESPONSE_40_MCF10A	MSYG_DB	http://www.broadinstitute.org/gsea/msigdb/cards/AMIT_EGF_RESPONSE_40_MCF10A.html
AMIT_EGF_RESPONSE_480_HELA	MSYG_DB	http://www.broadinstitute.org/gsea/msigdb/cards/AMIT_EGF_RESPONSE_480_HELA.html
AMIT_EGF_RESPONSE_480_MCF10A	MSYG_DB	http://www.broadinstitute.org/gsea/msigdb/cards/AMIT_EGF_RESPONSE_480_MCF10A.html
AMIT_EGF_RESPONSE_60_HELA	MSYG_DB	http://www.broadinstitute.org/gsea/msigdb/cards/AMIT_EGF_RESPONSE_60_HELA.html
AMIT_EGF_RESPONSE_60_MCF10A	MSYG_DB	http://www.broadinstitute.org/gsea/msigdb/cards/AMIT_EGF_RESPONSE_60_MCF10A.html
AMIT_SERUM_RESPONSE_120_MCF10A	MSYG_DB	http://www.broadinstitute.org/gsea/msigdb/cards/AMIT_SERUM_RESPONSE_120_MCF10A.html
AMIT_SERUM_RESPONSE_20_MCF10A	MSYG_DB	http://www.broadinstitute.org/gsea/msigdb/cards/AMIT_SERUM_RESPONSE_20_MCF10A.html
AMIT_SERUM_RESPONSE_240_MCF10A	MSYG_DB	http://www.broadinstitute.org/gsea/msigdb/cards/AMIT_SERUM_RESPONSE_240_MCF10A.html
AMIT_SERUM_RESPONSE_40_MCF10A	MSYG_DB	http://www.broadinstitute.org/gsea/msigdb/cards/AMIT_SERUM_RESPONSE_40_MCF10A.html
AMIT_SERUM_RESPONSE_480_MCF10A	MSYG_DB	http://www.broadinstitute.org/gsea/msigdb/cards/AMIT_SERUM_RESPONSE_480_MCF10A.html
AMIT_SERUM_RESPONSE_60_MCF10A	MSYG_DB	http://www.broadinstitute.org/gsea/msigdb/cards/AMIT_SERUM_RESPONSE_60_MCF10A.html
AMUNDSON_DNA_DAMAGE_RESPONSE_TP53	MSYG_DB	http://www.broadinstitute.org/gsea/msigdb/cards/AMUNDSON_DNA_DAMAGE_RESPONSE_TP53.html
AMUNDSON_GAMMA_RADIATION_RESISTANCE	MSYG_DB	http://www.broadinstitute.org/gsea/msigdb/cards/AMUNDSON_GAMMA_RADIATION_RESISTANCE.html
AMUNDSON_GAMMA_RADIATION_RESPONSE	MSYG_DB	http://www.broadinstitute.org/gsea/msigdb/cards/AMUNDSON_GAMMA_RADIATION_RESPONSE.html
AMUNDSON_GENOTOXIC_SIGNATURE	MSYG_DB	http://www.broadinstitute.org/gsea/msigdb/cards/AMUNDSON_GENOTOXIC_SIGNATURE.html
AMUNDSON_POOR_SURVIVAL_AFTER_GAMMA_RADIATION_2G	MSYG_DB	http://www.broadinstitute.org/gsea/msigdb/cards/AMUNDSON_POOR_SURVIVAL_AFTER_GAMMA_RADIATION_2G.html
AMUNDSON_POOR_SURVIVAL_AFTER_GAMMA_RADIATION_8G	MSYG_DB	http://www.broadinstitute.org/gsea/msigdb/cards/AMUNDSON_POOR_SURVIVAL_AFTER_GAMMA_RADIATION_8G.html
AMUNDSON_RESPONSE_TO_ARSENITE	MSYG_DB	http://www.broadinstitute.org/gsea/msigdb/cards/AMUNDSON_RESPONSE_TO_ARSENITE.html
AMYLOID_PRECURSOR_PROTEIN_METABOLIC_PROCESS	MSYG_DB	http://www.broadinstitute.org/gsea/msigdb/cards/AMYLOID_PRECURSOR_PROTEIN_METABOLIC_PROCESS.html
ANATOMICAL_STRUCTURE_DEVELOPMENT	MSYG_DB	http://www.broadinstitute.org/gsea/msigdb/cards/ANATOMICAL_STRUCTURE_DEVELOPMENT.html
ANATOMICAL_STRUCTURE_FORMATION	MSYG_DB	http://www.broadinstitute.org/gsea/msigdb/cards/ANATOMICAL_STRUCTURE_FORMATION.html
ANATOMICAL_STRUCTURE_MORPHOGENESIS	MSYG_DB	http://www.broadinstitute.org/gsea/msigdb/cards/ANATOMICAL_STRUCTURE_MORPHOGENESIS.html
ANCHORED_TO_MEMBRANE	MSYG_DB	http://www.broadinstitute.org/gsea/msigdb/cards/ANCHORED_TO_MEMBRANE.html
ANCHORED_TO_PLASMA_MEMBRANE	MSYG_DB	http://www.broadinstitute.org/gsea/msigdb/cards/ANCHORED_TO_PLASMA_MEMBRANE.html
ANDROGEN_RECEPTOR_SIGNALING_PATHWAY	MSYG_DB	http://www.broadinstitute.org/gsea/msigdb/cards/ANDROGEN_RECEPTOR_SIGNALING_PATHWAY.html
ANGIOGENESIS	MSYG_DB	http://www.broadinstitute.org/gsea/msigdb/cards/ANGIOGENESIS.html
ANION_CATION_SYMPORTER_ACTIVITY	MSYG_DB	http://www.broadinstitute.org/gsea/msigdb/cards/ANION_CATION_SYMPORTER_ACTIVITY.html
ANION_CHANNEL_ACTIVITY	MSYG_DB	http://www.broadinstitute.org/gsea/msigdb/cards/ANION_CHANNEL_ACTIVITY.html
ANION_TRANSMEMBRANE_TRANSPORTER_ACTIVITY	MSYG_DB	http://www.broadinstitute.org/gsea/msigdb/cards/ANION_TRANSMEMBRANE_TRANSPORTER_ACTIVITY.html
ANION_TRANSPORT	MSYG_DB	http://www.broadinstitute.org/gsea/msigdb/cards/ANION_TRANSPORT.html
ANTI_APOPTOSIS	MSYG_DB	http://www.broadinstitute.org/gsea/msigdb/cards/ANTI_APOPTOSIS.html
ANTIGEN_BINDING	MSYG_DB	http://www.broadinstitute.org/gsea/msigdb/cards/ANTIGEN_BINDING.html
ANTIOXIDANT_ACTIVITY	MSYG_DB	http://www.broadinstitute.org/gsea/msigdb/cards/ANTIOXIDANT_ACTIVITY.html
ANTIPORTER_ACTIVITY	MSYG_DB	http://www.broadinstitute.org/gsea/msigdb/cards/ANTIPORTER_ACTIVITY.html
APICAL_JUNCTION_COMPLEX	MSYG_DB	http://www.broadinstitute.org/gsea/msigdb/cards/APICAL_JUNCTION_COMPLEX.html
APICAL_PART_OF_CELL	MSYG_DB	http://www.broadinstitute.org/gsea/msigdb/cards/APICAL_PART_OF_CELL.html
APICAL_PLASMA_MEMBRANE	MSYG_DB	http://www.broadinstitute.org/gsea/msigdb/cards/APICAL_PLASMA_MEMBRANE.html
APICOLATERAL_PLASMA_MEMBRANE	MSYG_DB	http://www.broadinstitute.org/gsea/msigdb/cards/APICOLATERAL_PLASMA_MEMBRANE.html
APOPTOSIS_GO	MSYG_DB	http://www.broadinstitute.org/gsea/msigdb/cards/APOPTOSIS_GO.html
APOPTOTIC_MITOCHONDRIAL_CHANGES	MSYG_DB	http://www.broadinstitute.org/gsea/msigdb/cards/APOPTOTIC_MITOCHONDRIAL_CHANGES.html
APOPTOTIC_NUCLEAR_CHANGES	MSYG_DB	http://www.broadinstitute.org/gsea/msigdb/cards/APOPTOTIC_NUCLEAR_CHANGES.html
APOPTOTIC_PROGRAM	MSYG_DB	http://www.broadinstitute.org/gsea/msigdb/cards/APOPTOTIC_PROGRAM.html
APPEL_IMATINIB_RESPONSE	MSYG_DB	http://www.broadinstitute.org/gsea/msigdb/cards/APPEL_IMATINIB_RESPONSE.html
APPIERTO_RESPONSE_TO_FENRETINIDE_DN	MSYG_DB	http://www.broadinstitute.org/gsea/msigdb/cards/APPIERTO_RESPONSE_TO_FENRETINIDE_DN.html
APPIERTO_RESPONSE_TO_FENRETINIDE_UP	MSYG_DB	http://www.broadinstitute.org/gsea/msigdb/cards/APPIERTO_RESPONSE_TO_FENRETINIDE_UP.html
AROMATIC_COMPOUND_METABOLIC_PROCESS	MSYG_DB	http://www.broadinstitute.org/gsea/msigdb/cards/AROMATIC_COMPOUND_METABOLIC_PROCESS.html
ARYLSULFATASE_ACTIVITY	MSYG_DB	http://www.broadinstitute.org/gsea/msigdb/cards/ARYLSULFATASE_ACTIVITY.html
ASGHARZADEH_NEUROBLASTOMA_POOR_SURVIVAL_DN	MSYG_DB	http://www.broadinstitute.org/gsea/msigdb/cards/ASGHARZADEH_NEUROBLASTOMA_POOR_SURVIVAL_DN.html
ASTIER_INTEGRIN_SIGNALING	MSYG_DB	http://www.broadinstitute.org/gsea/msigdb/cards/ASTIER_INTEGRIN_SIGNALING.html
ASTON_MAJOR_DEPRESSIVE_DISORDER_DN	MSYG_DB	http://www.broadinstitute.org/gsea/msigdb/cards/ASTON_MAJOR_DEPRESSIVE_DISORDER_DN.html
ASTON_MAJOR_DEPRESSIVE_DISORDER_UP	MSYG_DB	http://www.broadinstitute.org/gsea/msigdb/cards/ASTON_MAJOR_DEPRESSIVE_DISORDER_UP.html
ATP_BINDING	MSYG_DB	http://www.broadinstitute.org/gsea/msigdb/cards/ATP_BINDING.html
ATP_DEPENDENT_DNA_HELICASE_ACTIVITY	MSYG_DB	http://www.broadinstitute.org/gsea/msigdb/cards/ATP_DEPENDENT_DNA_HELICASE_ACTIVITY.html
ATP_DEPENDENT_HELICASE_ACTIVITY	MSYG_DB	http://www.broadinstitute.org/gsea/msigdb/cards/ATP_DEPENDENT_HELICASE_ACTIVITY.html
ATP_DEPENDENT_RNA_HELICASE_ACTIVITY	MSYG_DB	http://www.broadinstitute.org/gsea/msigdb/cards/ATP_DEPENDENT_RNA_HELICASE_ACTIVITY.html
ATPASE_ACTIVITY	MSYG_DB	http://www.broadinstitute.org/gsea/msigdb/cards/ATPASE_ACTIVITY.html
ATPASE_ACTIVITY_COUPLED	MSYG_DB	http://www.broadinstitute.org/gsea/msigdb/cards/ATPASE_ACTIVITY_COUPLED.html
ATPASE_ACTIVITY_COUPLED_TO_MOVEMENT_OF_SUBSTANCES	MSYG_DB	http://www.broadinstitute.org/gsea/msigdb/cards/ATPASE_ACTIVITY_COUPLED_TO_MOVEMENT_OF_SUBSTANCES.html
ATPASE_ACTIVITY_COUPLED_TO_TRANSMEMBRANE_MOVEMENT_OF_IONS	MSYG_DB	http://www.broadinstitute.org/gsea/msigdb/cards/ATPASE_ACTIVITY_COUPLED_TO_TRANSMEMBRANE_MOVEMENT_OF_IONS.html
ATPASE_ACTIVITY_COUPLED_TO_TRANSMEMBRANE_MOVEMENT_OF_IONS_PHOSPHORYLATIVE_MECHANISM	MSYG_DB	http://www.broadinstitute.org/gsea/msigdb/cards/ATPASE_ACTIVITY_COUPLED_TO_TRANSMEMBRANE_MOVEMENT_OF_IONS_PHOSPHORYLATIVE_MECHANISM.html
AUJLA_IL22_AND_IL17A_SIGNALING	MSYG_DB	http://www.broadinstitute.org/gsea/msigdb/cards/AUJLA_IL22_AND_IL17A_SIGNALING.html
AUNG_GASTRIC_CANCER	MSYG_DB	http://www.broadinstitute.org/gsea/msigdb/cards/AUNG_GASTRIC_CANCER.html
AUXILIARY_TRANSPORT_PROTEIN_ACTIVITY	MSYG_DB	http://www.broadinstitute.org/gsea/msigdb/cards/AUXILIARY_TRANSPORT_PROTEIN_ACTIVITY.html
AXON	MSYG_DB	http://www.broadinstitute.org/gsea/msigdb/cards/AXON.html
AXON_GUIDANCE	MSYG_DB	http://www.broadinstitute.org/gsea/msigdb/cards/AXON_GUIDANCE.html
AXONOGENESIS	MSYG_DB	http://www.broadinstitute.org/gsea/msigdb/cards/AXONOGENESIS.html
B_CELL_ACTIVATION	MSYG_DB	http://www.broadinstitute.org/gsea/msigdb/cards/B_CELL_ACTIVATION.html
B_CELL_DIFFERENTIATION	MSYG_DB	http://www.broadinstitute.org/gsea/msigdb/cards/B_CELL_DIFFERENTIATION.html
BACOLOD_RESISTANCE_TO_ALKYLATING_AGENTS_DN	MSYG_DB	http://www.broadinstitute.org/gsea/msigdb/cards/BACOLOD_RESISTANCE_TO_ALKYLATING_AGENTS_DN.html
BACOLOD_RESISTANCE_TO_ALKYLATING_AGENTS_UP	MSYG_DB	http://www.broadinstitute.org/gsea/msigdb/cards/BACOLOD_RESISTANCE_TO_ALKYLATING_AGENTS_UP.html
BAELDE_DIABETIC_NEPHROPATHY_DN	MSYG_DB	http://www.broadinstitute.org/gsea/msigdb/cards/BAELDE_DIABETIC_NEPHROPATHY_DN.html
BAELDE_DIABETIC_NEPHROPATHY_UP	MSYG_DB	http://www.broadinstitute.org/gsea/msigdb/cards/BAELDE_DIABETIC_NEPHROPATHY_UP.html
BALDWIN_PRKCI_TARGETS_UP	MSYG_DB	http://www.broadinstitute.org/gsea/msigdb/cards/BALDWIN_PRKCI_TARGETS_UP.html
BALLIF_DEVELOPMENTAL_DISABILITY_P16_P12_DELETION	MSYG_DB	http://www.broadinstitute.org/gsea/msigdb/cards/BALLIF_DEVELOPMENTAL_DISABILITY_P16_P12_DELETION.html
BANDRES_RESPONSE_TO_CARMUSTIN_MGMT_24HR_DN	MSYG_DB	http://www.broadinstitute.org/gsea/msigdb/cards/BANDRES_RESPONSE_TO_CARMUSTIN_MGMT_24HR_DN.html
BANDRES_RESPONSE_TO_CARMUSTIN_MGMT_24HR_UP	MSYG_DB	http://www.broadinstitute.org/gsea/msigdb/cards/BANDRES_RESPONSE_TO_CARMUSTIN_MGMT_24HR_UP.html
BANDRES_RESPONSE_TO_CARMUSTIN_MGMT_48HR_DN	MSYG_DB	http://www.broadinstitute.org/gsea/msigdb/cards/BANDRES_RESPONSE_TO_CARMUSTIN_MGMT_48HR_DN.html
BANDRES_RESPONSE_TO_CARMUSTIN_MGMT_48HR_UP	MSYG_DB	http://www.broadinstitute.org/gsea/msigdb/cards/BANDRES_RESPONSE_TO_CARMUSTIN_MGMT_48HR_UP.html
BANDRES_RESPONSE_TO_CARMUSTIN_WITHOUT_MGMT_24HR_DN	MSYG_DB	http://www.broadinstitute.org/gsea/msigdb/cards/BANDRES_RESPONSE_TO_CARMUSTIN_WITHOUT_MGMT_24HR_DN.html
BANDRES_RESPONSE_TO_CARMUSTIN_WITHOUT_MGMT_24HR_UP	MSYG_DB	http://www.broadinstitute.org/gsea/msigdb/cards/BANDRES_RESPONSE_TO_CARMUSTIN_WITHOUT_MGMT_24HR_UP.html
BANDRES_RESPONSE_TO_CARMUSTIN_WITHOUT_MGMT_48HR_DN	MSYG_DB	http://www.broadinstitute.org/gsea/msigdb/cards/BANDRES_RESPONSE_TO_CARMUSTIN_WITHOUT_MGMT_48HR_DN.html
BANDRES_RESPONSE_TO_CARMUSTIN_WITHOUT_MGMT_48HR_UP	MSYG_DB	http://www.broadinstitute.org/gsea/msigdb/cards/BANDRES_RESPONSE_TO_CARMUSTIN_WITHOUT_MGMT_48HR_UP.html
BARIS_THYROID_CANCER_DN	MSYG_DB	http://www.broadinstitute.org/gsea/msigdb/cards/BARIS_THYROID_CANCER_DN.html
BARIS_THYROID_CANCER_UP	MSYG_DB	http://www.broadinstitute.org/gsea/msigdb/cards/BARIS_THYROID_CANCER_UP.html
BARRIER_CANCER_RELAPSE_NORMAL_SAMPLE_DN	MSYG_DB	http://www.broadinstitute.org/gsea/msigdb/cards/BARRIER_CANCER_RELAPSE_NORMAL_SAMPLE_DN.html
BARRIER_CANCER_RELAPSE_NORMAL_SAMPLE_UP	MSYG_DB	http://www.broadinstitute.org/gsea/msigdb/cards/BARRIER_CANCER_RELAPSE_NORMAL_SAMPLE_UP.html
BARRIER_CANCER_RELAPSE_TUMOR_SAMPLE_DN	MSYG_DB	http://www.broadinstitute.org/gsea/msigdb/cards/BARRIER_CANCER_RELAPSE_TUMOR_SAMPLE_DN.html
BARRIER_CANCER_RELAPSE_TUMOR_SAMPLE_UP	MSYG_DB	http://www.broadinstitute.org/gsea/msigdb/cards/BARRIER_CANCER_RELAPSE_TUMOR_SAMPLE_UP.html
BARRIER_COLON_CANCER_RECURRENCE_DN	MSYG_DB	http://www.broadinstitute.org/gsea/msigdb/cards/BARRIER_COLON_CANCER_RECURRENCE_DN.html
BARRIER_COLON_CANCER_RECURRENCE_UP	MSYG_DB	http://www.broadinstitute.org/gsea/msigdb/cards/BARRIER_COLON_CANCER_RECURRENCE_UP.html
BASAKI_YBX1_TARGETS_DN	MSYG_DB	http://www.broadinstitute.org/gsea/msigdb/cards/BASAKI_YBX1_TARGETS_DN.html
BASAKI_YBX1_TARGETS_UP	MSYG_DB	http://www.broadinstitute.org/gsea/msigdb/cards/BASAKI_YBX1_TARGETS_UP.html
BASAL_LAMINA	MSYG_DB	http://www.broadinstitute.org/gsea/msigdb/cards/BASAL_LAMINA.html
BASE_EXCISION_REPAIR	MSYG_DB	http://www.broadinstitute.org/gsea/msigdb/cards/BASE_EXCISION_REPAIR.html
BASEMENT_MEMBRANE	MSYG_DB	http://www.broadinstitute.org/gsea/msigdb/cards/BASEMENT_MEMBRANE.html
BASOLATERAL_PLASMA_MEMBRANE	MSYG_DB	http://www.broadinstitute.org/gsea/msigdb/cards/BASOLATERAL_PLASMA_MEMBRANE.html
BASSO_B_LYMPHOCYTE_NETWORK	MSYG_DB	http://www.broadinstitute.org/gsea/msigdb/cards/BASSO_B_LYMPHOCYTE_NETWORK.html
BASSO_CD40_SIGNALING_DN	MSYG_DB	http://www.broadinstitute.org/gsea/msigdb/cards/BASSO_CD40_SIGNALING_DN.html
BASSO_CD40_SIGNALING_UP	MSYG_DB	http://www.broadinstitute.org/gsea/msigdb/cards/BASSO_CD40_SIGNALING_UP.html
BASSO_HAIRY_CELL_LEUKEMIA_DN	MSYG_DB	http://www.broadinstitute.org/gsea/msigdb/cards/BASSO_HAIRY_CELL_LEUKEMIA_DN.html
BASSO_HAIRY_CELL_LEUKEMIA_UP	MSYG_DB	http://www.broadinstitute.org/gsea/msigdb/cards/BASSO_HAIRY_CELL_LEUKEMIA_UP.html
BECKER_TAMOXIFEN_RESISTANCE_DN	MSYG_DB	http://www.broadinstitute.org/gsea/msigdb/cards/BECKER_TAMOXIFEN_RESISTANCE_DN.html
BECKER_TAMOXIFEN_RESISTANCE_UP	MSYG_DB	http://www.broadinstitute.org/gsea/msigdb/cards/BECKER_TAMOXIFEN_RESISTANCE_UP.html
BEGUM_TARGETS_OF_PAX3_FOXO1_FUSION_AND_PAX3	MSYG_DB	http://www.broadinstitute.org/gsea/msigdb/cards/BEGUM_TARGETS_OF_PAX3_FOXO1_FUSION_AND_PAX3.html
BEGUM_TARGETS_OF_PAX3_FOXO1_FUSION_DN	MSYG_DB	http://www.broadinstitute.org/gsea/msigdb/cards/BEGUM_TARGETS_OF_PAX3_FOXO1_FUSION_DN.html
BEGUM_TARGETS_OF_PAX3_FOXO1_FUSION_UP	MSYG_DB	http://www.broadinstitute.org/gsea/msigdb/cards/BEGUM_TARGETS_OF_PAX3_FOXO1_FUSION_UP.html
BEHAVIOR	MSYG_DB	http://www.broadinstitute.org/gsea/msigdb/cards/BEHAVIOR.html
BEIER_GLIOMA_STEM_CELL_DN	MSYG_DB	http://www.broadinstitute.org/gsea/msigdb/cards/BEIER_GLIOMA_STEM_CELL_DN.html
BEIER_GLIOMA_STEM_CELL_UP	MSYG_DB	http://www.broadinstitute.org/gsea/msigdb/cards/BEIER_GLIOMA_STEM_CELL_UP.html
BENNETT_SYSTEMIC_LUPUS_ERYTHEMATOSUS	MSYG_DB	http://www.broadinstitute.org/gsea/msigdb/cards/BENNETT_SYSTEMIC_LUPUS_ERYTHEMATOSUS.html
BENPORATH_CYCLING_GENES	MSYG_DB	http://www.broadinstitute.org/gsea/msigdb/cards/BENPORATH_CYCLING_GENES.html
BENPORATH_EED_TARGETS	MSYG_DB	http://www.broadinstitute.org/gsea/msigdb/cards/BENPORATH_EED_TARGETS.html
BENPORATH_ES_1	MSYG_DB	http://www.broadinstitute.org/gsea/msigdb/cards/BENPORATH_ES_1.html
BENPORATH_ES_2	MSYG_DB	http://www.broadinstitute.org/gsea/msigdb/cards/BENPORATH_ES_2.html
BENPORATH_ES_CORE_NINE	MSYG_DB	http://www.broadinstitute.org/gsea/msigdb/cards/BENPORATH_ES_CORE_NINE.html
BENPORATH_ES_CORE_NINE_CORRELATED	MSYG_DB	http://www.broadinstitute.org/gsea/msigdb/cards/BENPORATH_ES_CORE_NINE_CORRELATED.html
BENPORATH_ES_WITH_H3K27ME3	MSYG_DB	http://www.broadinstitute.org/gsea/msigdb/cards/BENPORATH_ES_WITH_H3K27ME3.html
BENPORATH_MYC_MAX_TARGETS	MSYG_DB	http://www.broadinstitute.org/gsea/msigdb/cards/BENPORATH_MYC_MAX_TARGETS.html
BENPORATH_MYC_TARGETS_WITH_EBOX	MSYG_DB	http://www.broadinstitute.org/gsea/msigdb/cards/BENPORATH_MYC_TARGETS_WITH_EBOX.html
BENPORATH_NANOG_TARGETS	MSYG_DB	http://www.broadinstitute.org/gsea/msigdb/cards/BENPORATH_NANOG_TARGETS.html
BENPORATH_NOS_TARGETS	MSYG_DB	http://www.broadinstitute.org/gsea/msigdb/cards/BENPORATH_NOS_TARGETS.html
BENPORATH_OCT4_TARGETS	MSYG_DB	http://www.broadinstitute.org/gsea/msigdb/cards/BENPORATH_OCT4_TARGETS.html
BENPORATH_PRC2_TARGETS	MSYG_DB	http://www.broadinstitute.org/gsea/msigdb/cards/BENPORATH_PRC2_TARGETS.html
BENPORATH_PROLIFERATION	MSYG_DB	http://www.broadinstitute.org/gsea/msigdb/cards/BENPORATH_PROLIFERATION.html
BENPORATH_SOX2_TARGETS	MSYG_DB	http://www.broadinstitute.org/gsea/msigdb/cards/BENPORATH_SOX2_TARGETS.html
BENPORATH_SUZ12_TARGETS	MSYG_DB	http://www.broadinstitute.org/gsea/msigdb/cards/BENPORATH_SUZ12_TARGETS.html
BERENJENO_ROCK_SIGNALING_NOT_VIA_RHOA_DN	MSYG_DB	http://www.broadinstitute.org/gsea/msigdb/cards/BERENJENO_ROCK_SIGNALING_NOT_VIA_RHOA_DN.html
BERENJENO_ROCK_SIGNALING_NOT_VIA_RHOA_UP	MSYG_DB	http://www.broadinstitute.org/gsea/msigdb/cards/BERENJENO_ROCK_SIGNALING_NOT_VIA_RHOA_UP.html
BERENJENO_TRANSFORMED_BY_RHOA_DN	MSYG_DB	http://www.broadinstitute.org/gsea/msigdb/cards/BERENJENO_TRANSFORMED_BY_RHOA_DN.html
BERENJENO_TRANSFORMED_BY_RHOA_FOREVER_DN	MSYG_DB	http://www.broadinstitute.org/gsea/msigdb/cards/BERENJENO_TRANSFORMED_BY_RHOA_FOREVER_DN.html
BERENJENO_TRANSFORMED_BY_RHOA_FOREVER_UP	MSYG_DB	http://www.broadinstitute.org/gsea/msigdb/cards/BERENJENO_TRANSFORMED_BY_RHOA_FOREVER_UP.html
BERENJENO_TRANSFORMED_BY_RHOA_REVERSIBLY_DN	MSYG_DB	http://www.broadinstitute.org/gsea/msigdb/cards/BERENJENO_TRANSFORMED_BY_RHOA_REVERSIBLY_DN.html
BERENJENO_TRANSFORMED_BY_RHOA_REVERSIBLY_UP	MSYG_DB	http://www.broadinstitute.org/gsea/msigdb/cards/BERENJENO_TRANSFORMED_BY_RHOA_REVERSIBLY_UP.html
BERENJENO_TRANSFORMED_BY_RHOA_UP	MSYG_DB	http://www.broadinstitute.org/gsea/msigdb/cards/BERENJENO_TRANSFORMED_BY_RHOA_UP.html
BERNARD_PPAPDC1B_TARGETS_DN	MSYG_DB	http://www.broadinstitute.org/gsea/msigdb/cards/BERNARD_PPAPDC1B_TARGETS_DN.html
BERNARD_PPAPDC1B_TARGETS_UP	MSYG_DB	http://www.broadinstitute.org/gsea/msigdb/cards/BERNARD_PPAPDC1B_TARGETS_UP.html
BERTUCCI_INVASIVE_CARCINOMA_DUCTAL_VS_LOBULAR_DN	MSYG_DB	http://www.broadinstitute.org/gsea/msigdb/cards/BERTUCCI_INVASIVE_CARCINOMA_DUCTAL_VS_LOBULAR_DN.html
BERTUCCI_INVASIVE_CARCINOMA_DUCTAL_VS_LOBULAR_UP	MSYG_DB	http://www.broadinstitute.org/gsea/msigdb/cards/BERTUCCI_INVASIVE_CARCINOMA_DUCTAL_VS_LOBULAR_UP.html
BERTUCCI_MEDULLARY_VS_DUCTAL_BREAST_CANCER_DN	MSYG_DB	http://www.broadinstitute.org/gsea/msigdb/cards/BERTUCCI_MEDULLARY_VS_DUCTAL_BREAST_CANCER_DN.html
BERTUCCI_MEDULLARY_VS_DUCTAL_BREAST_CANCER_UP	MSYG_DB	http://www.broadinstitute.org/gsea/msigdb/cards/BERTUCCI_MEDULLARY_VS_DUCTAL_BREAST_CANCER_UP.html
BETA_TUBULIN_BINDING	MSYG_DB	http://www.broadinstitute.org/gsea/msigdb/cards/BETA_TUBULIN_BINDING.html
BHATI_G2M_ARREST_BY_2METHOXYESTRADIOL_DN	MSYG_DB	http://www.broadinstitute.org/gsea/msigdb/cards/BHATI_G2M_ARREST_BY_2METHOXYESTRADIOL_DN.html
BHATI_G2M_ARREST_BY_2METHOXYESTRADIOL_UP	MSYG_DB	http://www.broadinstitute.org/gsea/msigdb/cards/BHATI_G2M_ARREST_BY_2METHOXYESTRADIOL_UP.html
BHATTACHARYA_EMBRYONIC_STEM_CELL	MSYG_DB	http://www.broadinstitute.org/gsea/msigdb/cards/BHATTACHARYA_EMBRYONIC_STEM_CELL.html
BIDUS_METASTASIS_DN	MSYG_DB	http://www.broadinstitute.org/gsea/msigdb/cards/BIDUS_METASTASIS_DN.html
BIDUS_METASTASIS_UP	MSYG_DB	http://www.broadinstitute.org/gsea/msigdb/cards/BIDUS_METASTASIS_UP.html
BIERIE_INFLAMMATORY_RESPONSE_TGFB1	MSYG_DB	http://www.broadinstitute.org/gsea/msigdb/cards/BIERIE_INFLAMMATORY_RESPONSE_TGFB1.html
BILBAN_B_CLL_LPL_DN	MSYG_DB	http://www.broadinstitute.org/gsea/msigdb/cards/BILBAN_B_CLL_LPL_DN.html
BILBAN_B_CLL_LPL_UP	MSYG_DB	http://www.broadinstitute.org/gsea/msigdb/cards/BILBAN_B_CLL_LPL_UP.html
BILD_CTNNB1_ONCOGENIC_SIGNATURE	MSYG_DB	http://www.broadinstitute.org/gsea/msigdb/cards/BILD_CTNNB1_ONCOGENIC_SIGNATURE.html
BILD_E2F3_ONCOGENIC_SIGNATURE	MSYG_DB	http://www.broadinstitute.org/gsea/msigdb/cards/BILD_E2F3_ONCOGENIC_SIGNATURE.html
BILD_HRAS_ONCOGENIC_SIGNATURE	MSYG_DB	http://www.broadinstitute.org/gsea/msigdb/cards/BILD_HRAS_ONCOGENIC_SIGNATURE.html
BILD_MYC_ONCOGENIC_SIGNATURE	MSYG_DB	http://www.broadinstitute.org/gsea/msigdb/cards/BILD_MYC_ONCOGENIC_SIGNATURE.html
BILD_SRC_ONCOGENIC_SIGNATURE	MSYG_DB	http://www.broadinstitute.org/gsea/msigdb/cards/BILD_SRC_ONCOGENIC_SIGNATURE.html
BILE_ACID_METABOLIC_PROCESS	MSYG_DB	http://www.broadinstitute.org/gsea/msigdb/cards/BILE_ACID_METABOLIC_PROCESS.html
BIOCARTA_41BB_PATHWAY	MSYG_DB	http://www.broadinstitute.org/gsea/msigdb/cards/BIOCARTA_41BB_PATHWAY.html
BIOCARTA_ACE2_PATHWAY	MSYG_DB	http://www.broadinstitute.org/gsea/msigdb/cards/BIOCARTA_ACE2_PATHWAY.html
BIOCARTA_ACH_PATHWAY	MSYG_DB	http://www.broadinstitute.org/gsea/msigdb/cards/BIOCARTA_ACH_PATHWAY.html
BIOCARTA_ACTINY_PATHWAY	MSYG_DB	http://www.broadinstitute.org/gsea/msigdb/cards/BIOCARTA_ACTINY_PATHWAY.html
BIOCARTA_AGPCR_PATHWAY	MSYG_DB	http://www.broadinstitute.org/gsea/msigdb/cards/BIOCARTA_AGPCR_PATHWAY.html
BIOCARTA_AGR_PATHWAY	MSYG_DB	http://www.broadinstitute.org/gsea/msigdb/cards/BIOCARTA_AGR_PATHWAY.html
BIOCARTA_AHSP_PATHWAY	MSYG_DB	http://www.broadinstitute.org/gsea/msigdb/cards/BIOCARTA_AHSP_PATHWAY.html
BIOCARTA_AKAP13_PATHWAY	MSYG_DB	http://www.broadinstitute.org/gsea/msigdb/cards/BIOCARTA_AKAP13_PATHWAY.html
BIOCARTA_AKAP95_PATHWAY	MSYG_DB	http://www.broadinstitute.org/gsea/msigdb/cards/BIOCARTA_AKAP95_PATHWAY.html
BIOCARTA_AKAPCENTROSOME_PATHWAY	MSYG_DB	http://www.broadinstitute.org/gsea/msigdb/cards/BIOCARTA_AKAPCENTROSOME_PATHWAY.html
BIOCARTA_AKT_PATHWAY	MSYG_DB	http://www.broadinstitute.org/gsea/msigdb/cards/BIOCARTA_AKT_PATHWAY.html
BIOCARTA_ALK_PATHWAY	MSYG_DB	http://www.broadinstitute.org/gsea/msigdb/cards/BIOCARTA_ALK_PATHWAY.html
BIOCARTA_AMI_PATHWAY	MSYG_DB	http://www.broadinstitute.org/gsea/msigdb/cards/BIOCARTA_AMI_PATHWAY.html
BIOCARTA_ARAP_PATHWAY	MSYG_DB	http://www.broadinstitute.org/gsea/msigdb/cards/BIOCARTA_ARAP_PATHWAY.html
BIOCARTA_ARENRF2_PATHWAY	MSYG_DB	http://www.broadinstitute.org/gsea/msigdb/cards/BIOCARTA_ARENRF2_PATHWAY.html
BIOCARTA_ARF_PATHWAY	MSYG_DB	http://www.broadinstitute.org/gsea/msigdb/cards/BIOCARTA_ARF_PATHWAY.html
BIOCARTA_ASBCELL_PATHWAY	MSYG_DB	http://www.broadinstitute.org/gsea/msigdb/cards/BIOCARTA_ASBCELL_PATHWAY.html
BIOCARTA_AT1R_PATHWAY	MSYG_DB	http://www.broadinstitute.org/gsea/msigdb/cards/BIOCARTA_AT1R_PATHWAY.html
BIOCARTA_ATM_PATHWAY	MSYG_DB	http://www.broadinstitute.org/gsea/msigdb/cards/BIOCARTA_ATM_PATHWAY.html
BIOCARTA_ATRBRCA_PATHWAY	MSYG_DB	http://www.broadinstitute.org/gsea/msigdb/cards/BIOCARTA_ATRBRCA_PATHWAY.html
BIOCARTA_BAD_PATHWAY	MSYG_DB	http://www.broadinstitute.org/gsea/msigdb/cards/BIOCARTA_BAD_PATHWAY.html
BIOCARTA_BARR_MAPK_PATHWAY	MSYG_DB	http://www.broadinstitute.org/gsea/msigdb/cards/BIOCARTA_BARR_MAPK_PATHWAY.html
BIOCARTA_BARRESTIN_PATHWAY	MSYG_DB	http://www.broadinstitute.org/gsea/msigdb/cards/BIOCARTA_BARRESTIN_PATHWAY.html
BIOCARTA_BARRESTIN_SRC_PATHWAY	MSYG_DB	http://www.broadinstitute.org/gsea/msigdb/cards/BIOCARTA_BARRESTIN_SRC_PATHWAY.html
BIOCARTA_BCELLSURVIVAL_PATHWAY	MSYG_DB	http://www.broadinstitute.org/gsea/msigdb/cards/BIOCARTA_BCELLSURVIVAL_PATHWAY.html
BIOCARTA_BCR_PATHWAY	MSYG_DB	http://www.broadinstitute.org/gsea/msigdb/cards/BIOCARTA_BCR_PATHWAY.html
BIOCARTA_BIOPEPTIDES_PATHWAY	MSYG_DB	http://www.broadinstitute.org/gsea/msigdb/cards/BIOCARTA_BIOPEPTIDES_PATHWAY.html
BIOCARTA_BLYMPHOCYTE_PATHWAY	MSYG_DB	http://www.broadinstitute.org/gsea/msigdb/cards/BIOCARTA_BLYMPHOCYTE_PATHWAY.html
BIOCARTA_CACAM_PATHWAY	MSYG_DB	http://www.broadinstitute.org/gsea/msigdb/cards/BIOCARTA_CACAM_PATHWAY.html
BIOCARTA_CALCINEURIN_PATHWAY	MSYG_DB	http://www.broadinstitute.org/gsea/msigdb/cards/BIOCARTA_CALCINEURIN_PATHWAY.html
BIOCARTA_CARDIACEGF_PATHWAY	MSYG_DB	http://www.broadinstitute.org/gsea/msigdb/cards/BIOCARTA_CARDIACEGF_PATHWAY.html
BIOCARTA_CARM_ER_PATHWAY	MSYG_DB	http://www.broadinstitute.org/gsea/msigdb/cards/BIOCARTA_CARM_ER_PATHWAY.html
BIOCARTA_CARM1_PATHWAY	MSYG_DB	http://www.broadinstitute.org/gsea/msigdb/cards/BIOCARTA_CARM1_PATHWAY.html
BIOCARTA_CASPASE_PATHWAY	MSYG_DB	http://www.broadinstitute.org/gsea/msigdb/cards/BIOCARTA_CASPASE_PATHWAY.html
BIOCARTA_CBL_PATHWAY	MSYG_DB	http://www.broadinstitute.org/gsea/msigdb/cards/BIOCARTA_CBL_PATHWAY.html
BIOCARTA_CCR3_PATHWAY	MSYG_DB	http://www.broadinstitute.org/gsea/msigdb/cards/BIOCARTA_CCR3_PATHWAY.html
BIOCARTA_CCR5_PATHWAY	MSYG_DB	http://www.broadinstitute.org/gsea/msigdb/cards/BIOCARTA_CCR5_PATHWAY.html
BIOCARTA_CD40_PATHWAY	MSYG_DB	http://www.broadinstitute.org/gsea/msigdb/cards/BIOCARTA_CD40_PATHWAY.html
BIOCARTA_CDC42RAC_PATHWAY	MSYG_DB	http://www.broadinstitute.org/gsea/msigdb/cards/BIOCARTA_CDC42RAC_PATHWAY.html
BIOCARTA_CDK5_PATHWAY	MSYG_DB	http://www.broadinstitute.org/gsea/msigdb/cards/BIOCARTA_CDK5_PATHWAY.html
BIOCARTA_CDMAC_PATHWAY	MSYG_DB	http://www.broadinstitute.org/gsea/msigdb/cards/BIOCARTA_CDMAC_PATHWAY.html
BIOCARTA_CELL2CELL_PATHWAY	MSYG_DB	http://www.broadinstitute.org/gsea/msigdb/cards/BIOCARTA_CELL2CELL_PATHWAY.html
BIOCARTA_CELLCYCLE_PATHWAY	MSYG_DB	http://www.broadinstitute.org/gsea/msigdb/cards/BIOCARTA_CELLCYCLE_PATHWAY.html
BIOCARTA_CERAMIDE_PATHWAY	MSYG_DB	http://www.broadinstitute.org/gsea/msigdb/cards/BIOCARTA_CERAMIDE_PATHWAY.html
BIOCARTA_CFTR_PATHWAY	MSYG_DB	http://www.broadinstitute.org/gsea/msigdb/cards/BIOCARTA_CFTR_PATHWAY.html
BIOCARTA_CHEMICAL_PATHWAY	MSYG_DB	http://www.broadinstitute.org/gsea/msigdb/cards/BIOCARTA_CHEMICAL_PATHWAY.html
BIOCARTA_CHREBP2_PATHWAY	MSYG_DB	http://www.broadinstitute.org/gsea/msigdb/cards/BIOCARTA_CHREBP2_PATHWAY.html
BIOCARTA_CK1_PATHWAY	MSYG_DB	http://www.broadinstitute.org/gsea/msigdb/cards/BIOCARTA_CK1_PATHWAY.html
BIOCARTA_CLASSIC_PATHWAY	MSYG_DB	http://www.broadinstitute.org/gsea/msigdb/cards/BIOCARTA_CLASSIC_PATHWAY.html
BIOCARTA_COMP_PATHWAY	MSYG_DB	http://www.broadinstitute.org/gsea/msigdb/cards/BIOCARTA_COMP_PATHWAY.html
BIOCARTA_CREB_PATHWAY	MSYG_DB	http://www.broadinstitute.org/gsea/msigdb/cards/BIOCARTA_CREB_PATHWAY.html
BIOCARTA_CSK_PATHWAY	MSYG_DB	http://www.broadinstitute.org/gsea/msigdb/cards/BIOCARTA_CSK_PATHWAY.html
BIOCARTA_CTCF_PATHWAY	MSYG_DB	http://www.broadinstitute.org/gsea/msigdb/cards/BIOCARTA_CTCF_PATHWAY.html
BIOCARTA_CTL_PATHWAY	MSYG_DB	http://www.broadinstitute.org/gsea/msigdb/cards/BIOCARTA_CTL_PATHWAY.html
BIOCARTA_CTLA4_PATHWAY	MSYG_DB	http://www.broadinstitute.org/gsea/msigdb/cards/BIOCARTA_CTLA4_PATHWAY.html
BIOCARTA_CXCR4_PATHWAY	MSYG_DB	http://www.broadinstitute.org/gsea/msigdb/cards/BIOCARTA_CXCR4_PATHWAY.html
BIOCARTA_CYTOKINE_PATHWAY	MSYG_DB	http://www.broadinstitute.org/gsea/msigdb/cards/BIOCARTA_CYTOKINE_PATHWAY.html
BIOCARTA_D4GDI_PATHWAY	MSYG_DB	http://www.broadinstitute.org/gsea/msigdb/cards/BIOCARTA_D4GDI_PATHWAY.html
BIOCARTA_DC_PATHWAY	MSYG_DB	http://www.broadinstitute.org/gsea/msigdb/cards/BIOCARTA_DC_PATHWAY.html
BIOCARTA_DEATH_PATHWAY	MSYG_DB	http://www.broadinstitute.org/gsea/msigdb/cards/BIOCARTA_DEATH_PATHWAY.html
BIOCARTA_DNAFRAGMENT_PATHWAY	MSYG_DB	http://www.broadinstitute.org/gsea/msigdb/cards/BIOCARTA_DNAFRAGMENT_PATHWAY.html
BIOCARTA_DREAM_PATHWAY	MSYG_DB	http://www.broadinstitute.org/gsea/msigdb/cards/BIOCARTA_DREAM_PATHWAY.html
BIOCARTA_ECM_PATHWAY	MSYG_DB	http://www.broadinstitute.org/gsea/msigdb/cards/BIOCARTA_ECM_PATHWAY.html
BIOCARTA_EDG1_PATHWAY	MSYG_DB	http://www.broadinstitute.org/gsea/msigdb/cards/BIOCARTA_EDG1_PATHWAY.html
BIOCARTA_EGF_PATHWAY	MSYG_DB	http://www.broadinstitute.org/gsea/msigdb/cards/BIOCARTA_EGF_PATHWAY.html
BIOCARTA_EGFR_SMRTE_PATHWAY	MSYG_DB	http://www.broadinstitute.org/gsea/msigdb/cards/BIOCARTA_EGFR_SMRTE_PATHWAY.html
BIOCARTA_EIF_PATHWAY	MSYG_DB	http://www.broadinstitute.org/gsea/msigdb/cards/BIOCARTA_EIF_PATHWAY.html
BIOCARTA_EIF2_PATHWAY	MSYG_DB	http://www.broadinstitute.org/gsea/msigdb/cards/BIOCARTA_EIF2_PATHWAY.html
BIOCARTA_EIF4_PATHWAY	MSYG_DB	http://www.broadinstitute.org/gsea/msigdb/cards/BIOCARTA_EIF4_PATHWAY.html
BIOCARTA_EPHA4_PATHWAY	MSYG_DB	http://www.broadinstitute.org/gsea/msigdb/cards/BIOCARTA_EPHA4_PATHWAY.html
BIOCARTA_EPO_PATHWAY	MSYG_DB	http://www.broadinstitute.org/gsea/msigdb/cards/BIOCARTA_EPO_PATHWAY.html
BIOCARTA_EPONFKB_PATHWAY	MSYG_DB	http://www.broadinstitute.org/gsea/msigdb/cards/BIOCARTA_EPONFKB_PATHWAY.html
BIOCARTA_ERK_PATHWAY	MSYG_DB	http://www.broadinstitute.org/gsea/msigdb/cards/BIOCARTA_ERK_PATHWAY.html
BIOCARTA_ERK5_PATHWAY	MSYG_DB	http://www.broadinstitute.org/gsea/msigdb/cards/BIOCARTA_ERK5_PATHWAY.html
BIOCARTA_ERYTH_PATHWAY	MSYG_DB	http://www.broadinstitute.org/gsea/msigdb/cards/BIOCARTA_ERYTH_PATHWAY.html
BIOCARTA_ETC_PATHWAY	MSYG_DB	http://www.broadinstitute.org/gsea/msigdb/cards/BIOCARTA_ETC_PATHWAY.html
BIOCARTA_ETS_PATHWAY	MSYG_DB	http://www.broadinstitute.org/gsea/msigdb/cards/BIOCARTA_ETS_PATHWAY.html
BIOCARTA_EXTRINSIC_PATHWAY	MSYG_DB	http://www.broadinstitute.org/gsea/msigdb/cards/BIOCARTA_EXTRINSIC_PATHWAY.html
BIOCARTA_FAS_PATHWAY	MSYG_DB	http://www.broadinstitute.org/gsea/msigdb/cards/BIOCARTA_FAS_PATHWAY.html
BIOCARTA_FCER1_PATHWAY	MSYG_DB	http://www.broadinstitute.org/gsea/msigdb/cards/BIOCARTA_FCER1_PATHWAY.html
BIOCARTA_FEEDER_PATHWAY	MSYG_DB	http://www.broadinstitute.org/gsea/msigdb/cards/BIOCARTA_FEEDER_PATHWAY.html
BIOCARTA_FIBRINOLYSIS_PATHWAY	MSYG_DB	http://www.broadinstitute.org/gsea/msigdb/cards/BIOCARTA_FIBRINOLYSIS_PATHWAY.html
BIOCARTA_FMLP_PATHWAY	MSYG_DB	http://www.broadinstitute.org/gsea/msigdb/cards/BIOCARTA_FMLP_PATHWAY.html
BIOCARTA_FREE_PATHWAY	MSYG_DB	http://www.broadinstitute.org/gsea/msigdb/cards/BIOCARTA_FREE_PATHWAY.html
BIOCARTA_G1_PATHWAY	MSYG_DB	http://www.broadinstitute.org/gsea/msigdb/cards/BIOCARTA_G1_PATHWAY.html
BIOCARTA_G2_PATHWAY	MSYG_DB	http://www.broadinstitute.org/gsea/msigdb/cards/BIOCARTA_G2_PATHWAY.html
BIOCARTA_GABA_PATHWAY	MSYG_DB	http://www.broadinstitute.org/gsea/msigdb/cards/BIOCARTA_GABA_PATHWAY.html
BIOCARTA_GATA3_PATHWAY	MSYG_DB	http://www.broadinstitute.org/gsea/msigdb/cards/BIOCARTA_GATA3_PATHWAY.html
BIOCARTA_GCR_PATHWAY	MSYG_DB	http://www.broadinstitute.org/gsea/msigdb/cards/BIOCARTA_GCR_PATHWAY.html
BIOCARTA_GH_PATHWAY	MSYG_DB	http://www.broadinstitute.org/gsea/msigdb/cards/BIOCARTA_GH_PATHWAY.html
BIOCARTA_GLEEVEC_PATHWAY	MSYG_DB	http://www.broadinstitute.org/gsea/msigdb/cards/BIOCARTA_GLEEVEC_PATHWAY.html
BIOCARTA_GLYCOLYSIS_PATHWAY	MSYG_DB	http://www.broadinstitute.org/gsea/msigdb/cards/BIOCARTA_GLYCOLYSIS_PATHWAY.html
BIOCARTA_GPCR_PATHWAY	MSYG_DB	http://www.broadinstitute.org/gsea/msigdb/cards/BIOCARTA_GPCR_PATHWAY.html
BIOCARTA_GRANULOCYTES_PATHWAY	MSYG_DB	http://www.broadinstitute.org/gsea/msigdb/cards/BIOCARTA_GRANULOCYTES_PATHWAY.html
BIOCARTA_GSK3_PATHWAY	MSYG_DB	http://www.broadinstitute.org/gsea/msigdb/cards/BIOCARTA_GSK3_PATHWAY.html
BIOCARTA_HCMV_PATHWAY	MSYG_DB	http://www.broadinstitute.org/gsea/msigdb/cards/BIOCARTA_HCMV_PATHWAY.html
BIOCARTA_HDAC_PATHWAY	MSYG_DB	http://www.broadinstitute.org/gsea/msigdb/cards/BIOCARTA_HDAC_PATHWAY.html
BIOCARTA_HER2_PATHWAY	MSYG_DB	http://www.broadinstitute.org/gsea/msigdb/cards/BIOCARTA_HER2_PATHWAY.html
BIOCARTA_HIF_PATHWAY	MSYG_DB	http://www.broadinstitute.org/gsea/msigdb/cards/BIOCARTA_HIF_PATHWAY.html
BIOCARTA_HIVNEF_PATHWAY	MSYG_DB	http://www.broadinstitute.org/gsea/msigdb/cards/BIOCARTA_HIVNEF_PATHWAY.html
BIOCARTA_HSP27_PATHWAY	MSYG_DB	http://www.broadinstitute.org/gsea/msigdb/cards/BIOCARTA_HSP27_PATHWAY.html
BIOCARTA_IGF1_PATHWAY	MSYG_DB	http://www.broadinstitute.org/gsea/msigdb/cards/BIOCARTA_IGF1_PATHWAY.html
BIOCARTA_IGF1MTOR_PATHWAY	MSYG_DB	http://www.broadinstitute.org/gsea/msigdb/cards/BIOCARTA_IGF1MTOR_PATHWAY.html
BIOCARTA_IGF1R_PATHWAY	MSYG_DB	http://www.broadinstitute.org/gsea/msigdb/cards/BIOCARTA_IGF1R_PATHWAY.html
BIOCARTA_IL10_PATHWAY	MSYG_DB	http://www.broadinstitute.org/gsea/msigdb/cards/BIOCARTA_IL10_PATHWAY.html
BIOCARTA_IL12_PATHWAY	MSYG_DB	http://www.broadinstitute.org/gsea/msigdb/cards/BIOCARTA_IL12_PATHWAY.html
BIOCARTA_IL17_PATHWAY	MSYG_DB	http://www.broadinstitute.org/gsea/msigdb/cards/BIOCARTA_IL17_PATHWAY.html
BIOCARTA_IL1R_PATHWAY	MSYG_DB	http://www.broadinstitute.org/gsea/msigdb/cards/BIOCARTA_IL1R_PATHWAY.html
BIOCARTA_IL2_PATHWAY	MSYG_DB	http://www.broadinstitute.org/gsea/msigdb/cards/BIOCARTA_IL2_PATHWAY.html
BIOCARTA_IL22BP_PATHWAY	MSYG_DB	http://www.broadinstitute.org/gsea/msigdb/cards/BIOCARTA_IL22BP_PATHWAY.html
BIOCARTA_IL2RB_PATHWAY	MSYG_DB	http://www.broadinstitute.org/gsea/msigdb/cards/BIOCARTA_IL2RB_PATHWAY.html
BIOCARTA_IL3_PATHWAY	MSYG_DB	http://www.broadinstitute.org/gsea/msigdb/cards/BIOCARTA_IL3_PATHWAY.html
BIOCARTA_IL4_PATHWAY	MSYG_DB	http://www.broadinstitute.org/gsea/msigdb/cards/BIOCARTA_IL4_PATHWAY.html
BIOCARTA_IL5_PATHWAY	MSYG_DB	http://www.broadinstitute.org/gsea/msigdb/cards/BIOCARTA_IL5_PATHWAY.html
BIOCARTA_IL6_PATHWAY	MSYG_DB	http://www.broadinstitute.org/gsea/msigdb/cards/BIOCARTA_IL6_PATHWAY.html
BIOCARTA_IL7_PATHWAY	MSYG_DB	http://www.broadinstitute.org/gsea/msigdb/cards/BIOCARTA_IL7_PATHWAY.html
BIOCARTA_INFLAM_PATHWAY	MSYG_DB	http://www.broadinstitute.org/gsea/msigdb/cards/BIOCARTA_INFLAM_PATHWAY.html
BIOCARTA_INSULIN_PATHWAY	MSYG_DB	http://www.broadinstitute.org/gsea/msigdb/cards/BIOCARTA_INSULIN_PATHWAY.html
BIOCARTA_INTEGRIN_PATHWAY	MSYG_DB	http://www.broadinstitute.org/gsea/msigdb/cards/BIOCARTA_INTEGRIN_PATHWAY.html
BIOCARTA_INTRINSIC_PATHWAY	MSYG_DB	http://www.broadinstitute.org/gsea/msigdb/cards/BIOCARTA_INTRINSIC_PATHWAY.html
BIOCARTA_KERATINOCYTE_PATHWAY	MSYG_DB	http://www.broadinstitute.org/gsea/msigdb/cards/BIOCARTA_KERATINOCYTE_PATHWAY.html
BIOCARTA_KREB_PATHWAY	MSYG_DB	http://www.broadinstitute.org/gsea/msigdb/cards/BIOCARTA_KREB_PATHWAY.html
BIOCARTA_LAIR_PATHWAY	MSYG_DB	http://www.broadinstitute.org/gsea/msigdb/cards/BIOCARTA_LAIR_PATHWAY.html
BIOCARTA_LECTIN_PATHWAY	MSYG_DB	http://www.broadinstitute.org/gsea/msigdb/cards/BIOCARTA_LECTIN_PATHWAY.html
BIOCARTA_LEPTIN_PATHWAY	MSYG_DB	http://www.broadinstitute.org/gsea/msigdb/cards/BIOCARTA_LEPTIN_PATHWAY.html
BIOCARTA_LONGEVITY_PATHWAY	MSYG_DB	http://www.broadinstitute.org/gsea/msigdb/cards/BIOCARTA_LONGEVITY_PATHWAY.html
BIOCARTA_LYM_PATHWAY	MSYG_DB	http://www.broadinstitute.org/gsea/msigdb/cards/BIOCARTA_LYM_PATHWAY.html
BIOCARTA_MAL_PATHWAY	MSYG_DB	http://www.broadinstitute.org/gsea/msigdb/cards/BIOCARTA_MAL_PATHWAY.html
BIOCARTA_MAPK_PATHWAY	MSYG_DB	http://www.broadinstitute.org/gsea/msigdb/cards/BIOCARTA_MAPK_PATHWAY.html
BIOCARTA_MCALPAIN_PATHWAY	MSYG_DB	http://www.broadinstitute.org/gsea/msigdb/cards/BIOCARTA_MCALPAIN_PATHWAY.html
BIOCARTA_MCM_PATHWAY	MSYG_DB	http://www.broadinstitute.org/gsea/msigdb/cards/BIOCARTA_MCM_PATHWAY.html
BIOCARTA_MEF2D_PATHWAY	MSYG_DB	http://www.broadinstitute.org/gsea/msigdb/cards/BIOCARTA_MEF2D_PATHWAY.html
BIOCARTA_MET_PATHWAY	MSYG_DB	http://www.broadinstitute.org/gsea/msigdb/cards/BIOCARTA_MET_PATHWAY.html
BIOCARTA_MITOCHONDRIA_PATHWAY	MSYG_DB	http://www.broadinstitute.org/gsea/msigdb/cards/BIOCARTA_MITOCHONDRIA_PATHWAY.html
BIOCARTA_MONOCYTE_PATHWAY	MSYG_DB	http://www.broadinstitute.org/gsea/msigdb/cards/BIOCARTA_MONOCYTE_PATHWAY.html
BIOCARTA_MPR_PATHWAY	MSYG_DB	http://www.broadinstitute.org/gsea/msigdb/cards/BIOCARTA_MPR_PATHWAY.html
BIOCARTA_MTA3_PATHWAY	MSYG_DB	http://www.broadinstitute.org/gsea/msigdb/cards/BIOCARTA_MTA3_PATHWAY.html
BIOCARTA_MTOR_PATHWAY	MSYG_DB	http://www.broadinstitute.org/gsea/msigdb/cards/BIOCARTA_MTOR_PATHWAY.html
BIOCARTA_MYOSIN_PATHWAY	MSYG_DB	http://www.broadinstitute.org/gsea/msigdb/cards/BIOCARTA_MYOSIN_PATHWAY.html
BIOCARTA_NDKDYNAMIN_PATHWAY	MSYG_DB	http://www.broadinstitute.org/gsea/msigdb/cards/BIOCARTA_NDKDYNAMIN_PATHWAY.html
BIOCARTA_NEUROTRANSMITTERS_PATHWAY	MSYG_DB	http://www.broadinstitute.org/gsea/msigdb/cards/BIOCARTA_NEUROTRANSMITTERS_PATHWAY.html
BIOCARTA_NFAT_PATHWAY	MSYG_DB	http://www.broadinstitute.org/gsea/msigdb/cards/BIOCARTA_NFAT_PATHWAY.html
BIOCARTA_NFKB_PATHWAY	MSYG_DB	http://www.broadinstitute.org/gsea/msigdb/cards/BIOCARTA_NFKB_PATHWAY.html
BIOCARTA_NGF_PATHWAY	MSYG_DB	http://www.broadinstitute.org/gsea/msigdb/cards/BIOCARTA_NGF_PATHWAY.html
BIOCARTA_NKCELLS_PATHWAY	MSYG_DB	http://www.broadinstitute.org/gsea/msigdb/cards/BIOCARTA_NKCELLS_PATHWAY.html
BIOCARTA_NKT_PATHWAY	MSYG_DB	http://www.broadinstitute.org/gsea/msigdb/cards/BIOCARTA_NKT_PATHWAY.html
BIOCARTA_NO1_PATHWAY	MSYG_DB	http://www.broadinstitute.org/gsea/msigdb/cards/BIOCARTA_NO1_PATHWAY.html
BIOCARTA_NO2IL12_PATHWAY	MSYG_DB	http://www.broadinstitute.org/gsea/msigdb/cards/BIOCARTA_NO2IL12_PATHWAY.html
BIOCARTA_NOS1_PATHWAY	MSYG_DB	http://www.broadinstitute.org/gsea/msigdb/cards/BIOCARTA_NOS1_PATHWAY.html
BIOCARTA_NTHI_PATHWAY	MSYG_DB	http://www.broadinstitute.org/gsea/msigdb/cards/BIOCARTA_NTHI_PATHWAY.html
BIOCARTA_NUCLEARRS_PATHWAY	MSYG_DB	http://www.broadinstitute.org/gsea/msigdb/cards/BIOCARTA_NUCLEARRS_PATHWAY.html
BIOCARTA_P27_PATHWAY	MSYG_DB	http://www.broadinstitute.org/gsea/msigdb/cards/BIOCARTA_P27_PATHWAY.html
BIOCARTA_P35ALZHEIMERS_PATHWAY	MSYG_DB	http://www.broadinstitute.org/gsea/msigdb/cards/BIOCARTA_P35ALZHEIMERS_PATHWAY.html
BIOCARTA_P38MAPK_PATHWAY	MSYG_DB	http://www.broadinstitute.org/gsea/msigdb/cards/BIOCARTA_P38MAPK_PATHWAY.html
BIOCARTA_P53_PATHWAY	MSYG_DB	http://www.broadinstitute.org/gsea/msigdb/cards/BIOCARTA_P53_PATHWAY.html
BIOCARTA_P53HYPOXIA_PATHWAY	MSYG_DB	http://www.broadinstitute.org/gsea/msigdb/cards/BIOCARTA_P53HYPOXIA_PATHWAY.html
BIOCARTA_PAR1_PATHWAY	MSYG_DB	http://www.broadinstitute.org/gsea/msigdb/cards/BIOCARTA_PAR1_PATHWAY.html
BIOCARTA_PARKIN_PATHWAY	MSYG_DB	http://www.broadinstitute.org/gsea/msigdb/cards/BIOCARTA_PARKIN_PATHWAY.html
BIOCARTA_PDGF_PATHWAY	MSYG_DB	http://www.broadinstitute.org/gsea/msigdb/cards/BIOCARTA_PDGF_PATHWAY.html
BIOCARTA_PGC1A_PATHWAY	MSYG_DB	http://www.broadinstitute.org/gsea/msigdb/cards/BIOCARTA_PGC1A_PATHWAY.html
BIOCARTA_PITX2_PATHWAY	MSYG_DB	http://www.broadinstitute.org/gsea/msigdb/cards/BIOCARTA_PITX2_PATHWAY.html
BIOCARTA_PLATELETAPP_PATHWAY	MSYG_DB	http://www.broadinstitute.org/gsea/msigdb/cards/BIOCARTA_PLATELETAPP_PATHWAY.html
BIOCARTA_PLCE_PATHWAY	MSYG_DB	http://www.broadinstitute.org/gsea/msigdb/cards/BIOCARTA_PLCE_PATHWAY.html
BIOCARTA_PML_PATHWAY	MSYG_DB	http://www.broadinstitute.org/gsea/msigdb/cards/BIOCARTA_PML_PATHWAY.html
BIOCARTA_PPARA_PATHWAY	MSYG_DB	http://www.broadinstitute.org/gsea/msigdb/cards/BIOCARTA_PPARA_PATHWAY.html
BIOCARTA_PROTEASOME_PATHWAY	MSYG_DB	http://www.broadinstitute.org/gsea/msigdb/cards/BIOCARTA_PROTEASOME_PATHWAY.html
BIOCARTA_PS1_PATHWAY	MSYG_DB	http://www.broadinstitute.org/gsea/msigdb/cards/BIOCARTA_PS1_PATHWAY.html
BIOCARTA_PTC1_PATHWAY	MSYG_DB	http://www.broadinstitute.org/gsea/msigdb/cards/BIOCARTA_PTC1_PATHWAY.html
BIOCARTA_PTDINS_PATHWAY	MSYG_DB	http://www.broadinstitute.org/gsea/msigdb/cards/BIOCARTA_PTDINS_PATHWAY.html
BIOCARTA_PTEN_PATHWAY	MSYG_DB	http://www.broadinstitute.org/gsea/msigdb/cards/BIOCARTA_PTEN_PATHWAY.html
BIOCARTA_PYK2_PATHWAY	MSYG_DB	http://www.broadinstitute.org/gsea/msigdb/cards/BIOCARTA_PYK2_PATHWAY.html
BIOCARTA_RAB_PATHWAY	MSYG_DB	http://www.broadinstitute.org/gsea/msigdb/cards/BIOCARTA_RAB_PATHWAY.html
BIOCARTA_RAC1_PATHWAY	MSYG_DB	http://www.broadinstitute.org/gsea/msigdb/cards/BIOCARTA_RAC1_PATHWAY.html
BIOCARTA_RACCYCD_PATHWAY	MSYG_DB	http://www.broadinstitute.org/gsea/msigdb/cards/BIOCARTA_RACCYCD_PATHWAY.html
BIOCARTA_RANKL_PATHWAY	MSYG_DB	http://www.broadinstitute.org/gsea/msigdb/cards/BIOCARTA_RANKL_PATHWAY.html
BIOCARTA_RANMS_PATHWAY	MSYG_DB	http://www.broadinstitute.org/gsea/msigdb/cards/BIOCARTA_RANMS_PATHWAY.html
BIOCARTA_RARRXR_PATHWAY	MSYG_DB	http://www.broadinstitute.org/gsea/msigdb/cards/BIOCARTA_RARRXR_PATHWAY.html
BIOCARTA_RAS_PATHWAY	MSYG_DB	http://www.broadinstitute.org/gsea/msigdb/cards/BIOCARTA_RAS_PATHWAY.html
BIOCARTA_RB_PATHWAY	MSYG_DB	http://www.broadinstitute.org/gsea/msigdb/cards/BIOCARTA_RB_PATHWAY.html
BIOCARTA_RELA_PATHWAY	MSYG_DB	http://www.broadinstitute.org/gsea/msigdb/cards/BIOCARTA_RELA_PATHWAY.html
BIOCARTA_RHO_PATHWAY	MSYG_DB	http://www.broadinstitute.org/gsea/msigdb/cards/BIOCARTA_RHO_PATHWAY.html
BIOCARTA_RNA_PATHWAY	MSYG_DB	http://www.broadinstitute.org/gsea/msigdb/cards/BIOCARTA_RNA_PATHWAY.html
BIOCARTA_SALMONELLA_PATHWAY	MSYG_DB	http://www.broadinstitute.org/gsea/msigdb/cards/BIOCARTA_SALMONELLA_PATHWAY.html
BIOCARTA_SARS_PATHWAY	MSYG_DB	http://www.broadinstitute.org/gsea/msigdb/cards/BIOCARTA_SARS_PATHWAY.html
BIOCARTA_SET_PATHWAY	MSYG_DB	http://www.broadinstitute.org/gsea/msigdb/cards/BIOCARTA_SET_PATHWAY.html
BIOCARTA_SHH_PATHWAY	MSYG_DB	http://www.broadinstitute.org/gsea/msigdb/cards/BIOCARTA_SHH_PATHWAY.html
BIOCARTA_SKP2E2F_PATHWAY	MSYG_DB	http://www.broadinstitute.org/gsea/msigdb/cards/BIOCARTA_SKP2E2F_PATHWAY.html
BIOCARTA_SODD_PATHWAY	MSYG_DB	http://www.broadinstitute.org/gsea/msigdb/cards/BIOCARTA_SODD_PATHWAY.html
BIOCARTA_SPPA_PATHWAY	MSYG_DB	http://www.broadinstitute.org/gsea/msigdb/cards/BIOCARTA_SPPA_PATHWAY.html
BIOCARTA_SPRY_PATHWAY	MSYG_DB	http://www.broadinstitute.org/gsea/msigdb/cards/BIOCARTA_SPRY_PATHWAY.html
BIOCARTA_SRCRPTP_PATHWAY	MSYG_DB	http://www.broadinstitute.org/gsea/msigdb/cards/BIOCARTA_SRCRPTP_PATHWAY.html
BIOCARTA_STATHMIN_PATHWAY	MSYG_DB	http://www.broadinstitute.org/gsea/msigdb/cards/BIOCARTA_STATHMIN_PATHWAY.html
BIOCARTA_STEM_PATHWAY	MSYG_DB	http://www.broadinstitute.org/gsea/msigdb/cards/BIOCARTA_STEM_PATHWAY.html
BIOCARTA_STRESS_PATHWAY	MSYG_DB	http://www.broadinstitute.org/gsea/msigdb/cards/BIOCARTA_STRESS_PATHWAY.html
BIOCARTA_TALL1_PATHWAY	MSYG_DB	http://www.broadinstitute.org/gsea/msigdb/cards/BIOCARTA_TALL1_PATHWAY.html
BIOCARTA_TCAPOPTOSIS_PATHWAY	MSYG_DB	http://www.broadinstitute.org/gsea/msigdb/cards/BIOCARTA_TCAPOPTOSIS_PATHWAY.html
BIOCARTA_TCR_PATHWAY	MSYG_DB	http://www.broadinstitute.org/gsea/msigdb/cards/BIOCARTA_TCR_PATHWAY.html
BIOCARTA_TCRA_PATHWAY	MSYG_DB	http://www.broadinstitute.org/gsea/msigdb/cards/BIOCARTA_TCRA_PATHWAY.html
BIOCARTA_TCYTOTOXIC_PATHWAY	MSYG_DB	http://www.broadinstitute.org/gsea/msigdb/cards/BIOCARTA_TCYTOTOXIC_PATHWAY.html
BIOCARTA_TEL_PATHWAY	MSYG_DB	http://www.broadinstitute.org/gsea/msigdb/cards/BIOCARTA_TEL_PATHWAY.html
BIOCARTA_TFF_PATHWAY	MSYG_DB	http://www.broadinstitute.org/gsea/msigdb/cards/BIOCARTA_TFF_PATHWAY.html
BIOCARTA_TGFB_PATHWAY	MSYG_DB	http://www.broadinstitute.org/gsea/msigdb/cards/BIOCARTA_TGFB_PATHWAY.html
BIOCARTA_TH1TH2_PATHWAY	MSYG_DB	http://www.broadinstitute.org/gsea/msigdb/cards/BIOCARTA_TH1TH2_PATHWAY.html
BIOCARTA_THELPER_PATHWAY	MSYG_DB	http://www.broadinstitute.org/gsea/msigdb/cards/BIOCARTA_THELPER_PATHWAY.html
BIOCARTA_TID_PATHWAY	MSYG_DB	http://www.broadinstitute.org/gsea/msigdb/cards/BIOCARTA_TID_PATHWAY.html
BIOCARTA_TNFR1_PATHWAY	MSYG_DB	http://www.broadinstitute.org/gsea/msigdb/cards/BIOCARTA_TNFR1_PATHWAY.html
BIOCARTA_TNFR2_PATHWAY	MSYG_DB	http://www.broadinstitute.org/gsea/msigdb/cards/BIOCARTA_TNFR2_PATHWAY.html
BIOCARTA_TOB1_PATHWAY	MSYG_DB	http://www.broadinstitute.org/gsea/msigdb/cards/BIOCARTA_TOB1_PATHWAY.html
BIOCARTA_TOLL_PATHWAY	MSYG_DB	http://www.broadinstitute.org/gsea/msigdb/cards/BIOCARTA_TOLL_PATHWAY.html
BIOCARTA_TPO_PATHWAY	MSYG_DB	http://www.broadinstitute.org/gsea/msigdb/cards/BIOCARTA_TPO_PATHWAY.html
BIOCARTA_TRKA_PATHWAY	MSYG_DB	http://www.broadinstitute.org/gsea/msigdb/cards/BIOCARTA_TRKA_PATHWAY.html
BIOCARTA_UCALPAIN_PATHWAY	MSYG_DB	http://www.broadinstitute.org/gsea/msigdb/cards/BIOCARTA_UCALPAIN_PATHWAY.html
BIOCARTA_VDR_PATHWAY	MSYG_DB	http://www.broadinstitute.org/gsea/msigdb/cards/BIOCARTA_VDR_PATHWAY.html
BIOCARTA_VEGF_PATHWAY	MSYG_DB	http://www.broadinstitute.org/gsea/msigdb/cards/BIOCARTA_VEGF_PATHWAY.html
BIOCARTA_VIP_PATHWAY	MSYG_DB	http://www.broadinstitute.org/gsea/msigdb/cards/BIOCARTA_VIP_PATHWAY.html
BIOCARTA_VITCB_PATHWAY	MSYG_DB	http://www.broadinstitute.org/gsea/msigdb/cards/BIOCARTA_VITCB_PATHWAY.html
BIOCARTA_WNT_PATHWAY	MSYG_DB	http://www.broadinstitute.org/gsea/msigdb/cards/BIOCARTA_WNT_PATHWAY.html
BIOGENIC_AMINE_METABOLIC_PROCESS	MSYG_DB	http://www.broadinstitute.org/gsea/msigdb/cards/BIOGENIC_AMINE_METABOLIC_PROCESS.html
BIOPOLYMER_BIOSYNTHETIC_PROCESS	MSYG_DB	http://www.broadinstitute.org/gsea/msigdb/cards/BIOPOLYMER_BIOSYNTHETIC_PROCESS.html
BIOPOLYMER_CATABOLIC_PROCESS	MSYG_DB	http://www.broadinstitute.org/gsea/msigdb/cards/BIOPOLYMER_CATABOLIC_PROCESS.html
BIOPOLYMER_METABOLIC_PROCESS	MSYG_DB	http://www.broadinstitute.org/gsea/msigdb/cards/BIOPOLYMER_METABOLIC_PROCESS.html
BIOPOLYMER_MODIFICATION	MSYG_DB	http://www.broadinstitute.org/gsea/msigdb/cards/BIOPOLYMER_MODIFICATION.html
BIOSYNTHETIC_PROCESS	MSYG_DB	http://www.broadinstitute.org/gsea/msigdb/cards/BIOSYNTHETIC_PROCESS.html
BLALOCK_ALZHEIMERS_DISEASE_DN	MSYG_DB	http://www.broadinstitute.org/gsea/msigdb/cards/BLALOCK_ALZHEIMERS_DISEASE_DN.html
BLALOCK_ALZHEIMERS_DISEASE_INCIPIENT_DN	MSYG_DB	http://www.broadinstitute.org/gsea/msigdb/cards/BLALOCK_ALZHEIMERS_DISEASE_INCIPIENT_DN.html
BLALOCK_ALZHEIMERS_DISEASE_INCIPIENT_UP	MSYG_DB	http://www.broadinstitute.org/gsea/msigdb/cards/BLALOCK_ALZHEIMERS_DISEASE_INCIPIENT_UP.html
BLALOCK_ALZHEIMERS_DISEASE_UP	MSYG_DB	http://www.broadinstitute.org/gsea/msigdb/cards/BLALOCK_ALZHEIMERS_DISEASE_UP.html
BLOOD_COAGULATION	MSYG_DB	http://www.broadinstitute.org/gsea/msigdb/cards/BLOOD_COAGULATION.html
BLUM_RESPONSE_TO_SALIRASIB_DN	MSYG_DB	http://www.broadinstitute.org/gsea/msigdb/cards/BLUM_RESPONSE_TO_SALIRASIB_DN.html
BLUM_RESPONSE_TO_SALIRASIB_UP	MSYG_DB	http://www.broadinstitute.org/gsea/msigdb/cards/BLUM_RESPONSE_TO_SALIRASIB_UP.html
BODY_FLUID_SECRETION	MSYG_DB	http://www.broadinstitute.org/gsea/msigdb/cards/BODY_FLUID_SECRETION.html
BOGNI_TREATMENT_RELATED_MYELOID_LEUKEMIA_DN	MSYG_DB	http://www.broadinstitute.org/gsea/msigdb/cards/BOGNI_TREATMENT_RELATED_MYELOID_LEUKEMIA_DN.html
BOGNI_TREATMENT_RELATED_MYELOID_LEUKEMIA_UP	MSYG_DB	http://www.broadinstitute.org/gsea/msigdb/cards/BOGNI_TREATMENT_RELATED_MYELOID_LEUKEMIA_UP.html
BOHN_PRIMARY_IMMUNODEFICIENCY_SYNDROM_DN	MSYG_DB	http://www.broadinstitute.org/gsea/msigdb/cards/BOHN_PRIMARY_IMMUNODEFICIENCY_SYNDROM_DN.html
BOHN_PRIMARY_IMMUNODEFICIENCY_SYNDROM_UP	MSYG_DB	http://www.broadinstitute.org/gsea/msigdb/cards/BOHN_PRIMARY_IMMUNODEFICIENCY_SYNDROM_UP.html
BONCI_TARGETS_OF_MIR15A_AND_MIR16_1	MSYG_DB	http://www.broadinstitute.org/gsea/msigdb/cards/BONCI_TARGETS_OF_MIR15A_AND_MIR16_1.html
BONE_REMODELING	MSYG_DB	http://www.broadinstitute.org/gsea/msigdb/cards/BONE_REMODELING.html
BONOME_OVARIAN_CANCER_POOR_SURVIVAL_DN	MSYG_DB	http://www.broadinstitute.org/gsea/msigdb/cards/BONOME_OVARIAN_CANCER_POOR_SURVIVAL_DN.html
BONOME_OVARIAN_CANCER_POOR_SURVIVAL_UP	MSYG_DB	http://www.broadinstitute.org/gsea/msigdb/cards/BONOME_OVARIAN_CANCER_POOR_SURVIVAL_UP.html
BONOME_OVARIAN_CANCER_SURVIVAL_OPTIMAL_DEBULKING	MSYG_DB	http://www.broadinstitute.org/gsea/msigdb/cards/BONOME_OVARIAN_CANCER_SURVIVAL_OPTIMAL_DEBULKING.html
BONOME_OVARIAN_CANCER_SURVIVAL_SUBOPTIMAL_DEBULKING	MSYG_DB	http://www.broadinstitute.org/gsea/msigdb/cards/BONOME_OVARIAN_CANCER_SURVIVAL_SUBOPTIMAL_DEBULKING.html
BOQUEST_STEM_CELL_CULTURED_VS_FRESH_DN	MSYG_DB	http://www.broadinstitute.org/gsea/msigdb/cards/BOQUEST_STEM_CELL_CULTURED_VS_FRESH_DN.html
BOQUEST_STEM_CELL_CULTURED_VS_FRESH_UP	MSYG_DB	http://www.broadinstitute.org/gsea/msigdb/cards/BOQUEST_STEM_CELL_CULTURED_VS_FRESH_UP.html
BOQUEST_STEM_CELL_DN	MSYG_DB	http://www.broadinstitute.org/gsea/msigdb/cards/BOQUEST_STEM_CELL_DN.html
BORCZUK_MALIGNANT_MESOTHELIOMA_DN	MSYG_DB	http://www.broadinstitute.org/gsea/msigdb/cards/BORCZUK_MALIGNANT_MESOTHELIOMA_DN.html
BORCZUK_MALIGNANT_MESOTHELIOMA_UP	MSYG_DB	http://www.broadinstitute.org/gsea/msigdb/cards/BORCZUK_MALIGNANT_MESOTHELIOMA_UP.html
BOWIE_RESPONSE_TO_EXTRACELLULAR_MATRIX	MSYG_DB	http://www.broadinstitute.org/gsea/msigdb/cards/BOWIE_RESPONSE_TO_EXTRACELLULAR_MATRIX.html
BOWIE_RESPONSE_TO_TAMOXIFEN	MSYG_DB	http://www.broadinstitute.org/gsea/msigdb/cards/BOWIE_RESPONSE_TO_TAMOXIFEN.html
BOYAULT_LIVER_CANCER_SUBCLASS_G1_DN	MSYG_DB	http://www.broadinstitute.org/gsea/msigdb/cards/BOYAULT_LIVER_CANCER_SUBCLASS_G1_DN.html
BOYAULT_LIVER_CANCER_SUBCLASS_G1_UP	MSYG_DB	http://www.broadinstitute.org/gsea/msigdb/cards/BOYAULT_LIVER_CANCER_SUBCLASS_G1_UP.html
BOYAULT_LIVER_CANCER_SUBCLASS_G12_DN	MSYG_DB	http://www.broadinstitute.org/gsea/msigdb/cards/BOYAULT_LIVER_CANCER_SUBCLASS_G12_DN.html
BOYAULT_LIVER_CANCER_SUBCLASS_G12_UP	MSYG_DB	http://www.broadinstitute.org/gsea/msigdb/cards/BOYAULT_LIVER_CANCER_SUBCLASS_G12_UP.html
BOYAULT_LIVER_CANCER_SUBCLASS_G123_DN	MSYG_DB	http://www.broadinstitute.org/gsea/msigdb/cards/BOYAULT_LIVER_CANCER_SUBCLASS_G123_DN.html
BOYAULT_LIVER_CANCER_SUBCLASS_G123_UP	MSYG_DB	http://www.broadinstitute.org/gsea/msigdb/cards/BOYAULT_LIVER_CANCER_SUBCLASS_G123_UP.html
BOYAULT_LIVER_CANCER_SUBCLASS_G2	MSYG_DB	http://www.broadinstitute.org/gsea/msigdb/cards/BOYAULT_LIVER_CANCER_SUBCLASS_G2.html
BOYAULT_LIVER_CANCER_SUBCLASS_G23_DN	MSYG_DB	http://www.broadinstitute.org/gsea/msigdb/cards/BOYAULT_LIVER_CANCER_SUBCLASS_G23_DN.html
BOYAULT_LIVER_CANCER_SUBCLASS_G23_UP	MSYG_DB	http://www.broadinstitute.org/gsea/msigdb/cards/BOYAULT_LIVER_CANCER_SUBCLASS_G23_UP.html
BOYAULT_LIVER_CANCER_SUBCLASS_G3_DN	MSYG_DB	http://www.broadinstitute.org/gsea/msigdb/cards/BOYAULT_LIVER_CANCER_SUBCLASS_G3_DN.html
BOYAULT_LIVER_CANCER_SUBCLASS_G3_UP	MSYG_DB	http://www.broadinstitute.org/gsea/msigdb/cards/BOYAULT_LIVER_CANCER_SUBCLASS_G3_UP.html
BOYAULT_LIVER_CANCER_SUBCLASS_G5_DN	MSYG_DB	http://www.broadinstitute.org/gsea/msigdb/cards/BOYAULT_LIVER_CANCER_SUBCLASS_G5_DN.html
BOYAULT_LIVER_CANCER_SUBCLASS_G5_UP	MSYG_DB	http://www.broadinstitute.org/gsea/msigdb/cards/BOYAULT_LIVER_CANCER_SUBCLASS_G5_UP.html
BOYAULT_LIVER_CANCER_SUBCLASS_G56_DN	MSYG_DB	http://www.broadinstitute.org/gsea/msigdb/cards/BOYAULT_LIVER_CANCER_SUBCLASS_G56_DN.html
BOYAULT_LIVER_CANCER_SUBCLASS_G56_UP	MSYG_DB	http://www.broadinstitute.org/gsea/msigdb/cards/BOYAULT_LIVER_CANCER_SUBCLASS_G56_UP.html
BOYAULT_LIVER_CANCER_SUBCLASS_G6_DN	MSYG_DB	http://www.broadinstitute.org/gsea/msigdb/cards/BOYAULT_LIVER_CANCER_SUBCLASS_G6_DN.html
BOYAULT_LIVER_CANCER_SUBCLASS_G6_UP	MSYG_DB	http://www.broadinstitute.org/gsea/msigdb/cards/BOYAULT_LIVER_CANCER_SUBCLASS_G6_UP.html
BOYERINAS_ONCOFETAL_TARGETS_OF_LET7A1	MSYG_DB	http://www.broadinstitute.org/gsea/msigdb/cards/BOYERINAS_ONCOFETAL_TARGETS_OF_LET7A1.html
BOYLAN_MULTIPLE_MYELOMA_C_CLUSTER_DN	MSYG_DB	http://www.broadinstitute.org/gsea/msigdb/cards/BOYLAN_MULTIPLE_MYELOMA_C_CLUSTER_DN.html
BOYLAN_MULTIPLE_MYELOMA_C_CLUSTER_UP	MSYG_DB	http://www.broadinstitute.org/gsea/msigdb/cards/BOYLAN_MULTIPLE_MYELOMA_C_CLUSTER_UP.html
BOYLAN_MULTIPLE_MYELOMA_C_D_DN	MSYG_DB	http://www.broadinstitute.org/gsea/msigdb/cards/BOYLAN_MULTIPLE_MYELOMA_C_D_DN.html
BOYLAN_MULTIPLE_MYELOMA_C_D_UP	MSYG_DB	http://www.broadinstitute.org/gsea/msigdb/cards/BOYLAN_MULTIPLE_MYELOMA_C_D_UP.html
[truncated: 4,678 more rows]
[truncated: 4 more columns]

## Sheet: GENE_SETS_SCORES
GeneSet Source	Gene Set	S107	S110	S111	S112	S114	S115	S116	S117	S118	S120	S123	S124	S125	S126	S129	S130	S131	S132	S133	S135	S137	S139	S140	S141	S142	S143	S145	S147	S148	S149	S151	S152	S153	S154	S155	S158	S159	S160	S161	S162	S163	S164	S165	S166	S168	S169	S171	S173
GeneGo	Cell adhesion_Cadherin-mediated cell adhesion	-0.21616	-0.294932	0.0741623	0.0934015	-0.0211365	-0.0074085	0.207314	-0.109017	0.207937	-0.0497032	0.271529	0.0194166	0.119874	0.0287832	0.133981	-0.197915	0.334505	-0.196185	0.101644	0.0558443	0.0266795	0.524338	-0.0161952	-0.0220058	0.0490391	-0.0477616	-0.0328368	-0.26486	-0.092121	-0.18854	-0.180927	-0.200926	0.0834547	0.136513	-0.0887186	-0.35258	0.0267149	-0.110533	-0.0411432	0.058607	-0.212098	-0.172684	0.161687	-0.27406	0.266205	-0.056698	0.0136422	-0.0537254
GeneGo	Cell adhesion_Chemokines and adhesion	-0.148369	-0.200408	-0.0330638	0.0799681	0.0374321	0.0270877	0.360847	-0.0721461	0.0289968	-0.0757832	0.188736	-0.14636	0.152687	0.0835909	0.136729	-0.199599	0.0276331	-0.0653611	0.0454821	-0.0531627	-0.0299245	0.287308	-0.0852211	0.0482111	0.0563012	-0.139056	-0.00271893	-0.151312	-0.317648	-0.217697	-0.272393	-0.157536	0.0192518	0.197073	-0.0265466	-0.150941	0.101285	-0.0243769	-0.0743998	-0.0596341	-0.0438952	-0.304915	0.144806	-0.0931237	0.182001	0.0948103	-0.0166	0.00721726
GeneGo	Cell adhesion_ECM remodeling	-0.312316	-0.378219	0.0161954	0.323158	-0.348785	0.216849	1.05091	0.0364845	-0.21362	-0.148157	0.458678	-0.26984	0.0842578	0.0283415	0.600755	-0.243439	-0.215678	-0.06647	0.0828632	-0.068887	-0.15502	0.310801	-0.28879	0.115721	-7.9462e-06	-0.416493	0.0151471	-0.487441	-0.413904	-0.287178	-0.24353	-0.269827	0.349221	0.0728397	-0.26238	-0.258327	-0.0452072	-0.177454	-0.0288508	-0.249217	-0.0936957	-0.402404	0.32123	-0.3612	0.376696	0.0579537	0.03871	-0.159797
GeneGo	Cell adhesion_Ephrins signaling	0.0955709	-0.0757104	-0.0912906	-0.00235534	0.112155	-0.0317538	0.0691051	-0.0740354	0.0395647	-0.00150855	0.0368213	-0.0171719	0.138617	0.047906	0.216519	-0.0966539	0.0551437	-0.00880575	0.0164605	0.0115782	0.0298667	0.0741647	-0.09418	0.162869	0.104964	0.0621973	-0.00658581	0.0552408	0.0570583	0.0263657	-0.0119587	-0.195176	0.173205	0.115504	-0.0838724	0.00267117	-0.0729974	-0.0824242	-0.0236217	-0.0962307	-0.223148	0.0248685	0.113359	0.0885559	0.0681953	0.129417	0.109967	-0.0773591
GeneGo	Cell adhesion_Gap junctions	0.12184	-0.0847807	0.0379416	0.0335683	-0.122506	-0.0800056	0.0796056	-0.0789443	0.0974856	-0.115026	0.279084	0.0643331	0.0280901	0.0156913	0.0914375	-0.242946	0.24191	-0.0133547	0.0510566	0.0599048	0.0944245	0.335644	-0.0251465	0.029712	0.196773	-0.103157	-0.0325088	-0.186596	-0.157464	-0.117063	-0.0509307	0.00835873	0.100829	-0.048745	-0.150038	-0.0554707	0.00779766	-0.148041	-0.117926	-0.0104368	-0.0137968	-0.0597805	0.105526	0.0413119	0.146092	0.00393967	-0.0498701	-0.0596612
GeneGo	Cell adhesion_Histamine H1 receptor signaling in the interruption of cell barrier integrity	0.000123148	-0.0569999	-0.0132085	0.0666748	-0.0961866	-0.0422065	0.00801184	0.0166935	-0.0244426	-0.00152403	0.105235	0.0656274	0.0457441	-0.0115513	0.0709629	-0.0490116	0.230293	0.0185356	0.0361176	-0.0307081	-0.0846702	0.119948	-0.0439229	0.0653267	0.0820846	-0.0576669	-0.0225092	-0.0592519	-0.157359	-0.030496	-0.102794	-0.0197675	0.0514647	0.0702876	-0.119238	0.00398981	-0.0194742	-0.145327	-0.0969999	-0.0453655	-0.029447	-0.0215978	0.0284727	-0.11882	-0.0334459	0.00989397	0.0513943	-0.0471835
GeneGo	Cell adhesion_Role of CDK5 in cell adhesion	-0.177506	-0.0892509	0.0555184	-0.0707452	0.113605	-0.000899823	-0.283653	-0.174937	-0.0294805	0.160243	0.0110683	0.101004	0.194311	0.0951771	0.058803	-0.105398	0.0308447	0.0256825	0.109454	-0.0558129	0.302186	0.436312	-0.0708827	0.00421388	0.196262	0.105226	0.132812	-0.0272455	-0.0916504	-0.100935	-0.203908	-0.073752	0.191665	0.155295	-0.154411	-0.0464246	0.101604	-0.218116	-0.0971597	0.0320902	-0.0514325	0.192347	0.310263	-0.0903043	0.0555562	0.0709179	0.306804	0.0784961
GeneGo	Cell adhesion_Role of tetraspanins in the integrin-mediated cell adhesion	-0.237963	-0.232979	-0.0267341	0.199531	-0.0734176	0.0314023	0.544032	-0.0263514	0.115702	-0.106475	0.21946	-0.059778	0.155401	0.205863	0.306057	-0.267927	0.25556	-0.0656863	0.109337	-0.12288	-0.0276174	0.470818	-0.00631518	0.0726948	-0.00251484	-0.0156907	0.0429128	-0.257103	-0.224251	-0.213848	-0.250682	0.0351612	-0.0367334	0.201014	-0.129381	-0.274143	0.0338207	-0.0684658	-0.138972	-0.101074	-0.059338	-0.397803	0.151586	-0.364828	0.189262	0.0748629	-0.056451	0.0337885
GeneGo	Cell adhesion_Tight junctions	0.0156159	-0.187543	0.158117	0.0815445	0.0925811	-0.0695432	-0.0725591	0.0697278	-0.000423836	-0.0776523	0.269027	0.119282	-0.154653	-0.131817	-0.0474219	-0.189643	0.414004	0.0936928	-0.0341458	0.145375	0.0550986	0.202056	-0.126744	-0.0435569	0.0847158	-0.114552	-0.242085	-0.232207	-0.139288	0.180787	-0.0708828	-0.165132	0.089616	0.0565839	-0.175505	0.0574964	-0.111002	-0.268455	-0.0977176	0.0254383	-0.171772	-0.00769452	0.105321	-0.141551	-0.0798762	0.0263143	0.0362146	-0.224403
GeneGo	Cytoskeleton remodeling_Alpha-1A adrenergic receptor-dependent inhibition of PI3K	0.0545297	-0.112429	-0.0844399	0.0492592	-0.128047	-0.0414485	0.0463874	0.0263783	0.00512504	-0.0184808	0.0871738	-0.0501991	-0.113802	-0.138994	-0.0191184	-0.0887474	0.389008	-0.0193417	0.0536487	0.0253241	0.0083263	0.0442136	-0.092349	-0.0411469	0.0799664	-0.177664	-0.192217	-0.0038213	-0.0990098	-0.0549231	-0.105714	-0.135325	0.0621367	-0.0493615	-0.129406	0.0408719	-0.0896146	-0.108526	-0.11961	-0.108839	-0.0496588	0.029801	0.0194436	-0.142164	-0.0930143	0.00274112	0.0490985	-0.146851
GeneGo	Cytoskeleton remodeling_Cytoskeleton remodeling	-0.152129	-0.160934	0.0237143	0.0913242	-0.0482704	0.0538536	0.309842	-0.0353894	-0.0137495	-0.025095	0.170825	-0.0574741	0.0340907	-0.00871684	0.109559	-0.166578	0.113107	-0.0985449	0.0359603	0.0257842	-0.0452225	0.230019	-0.0627487	0.0123127	0.0221631	-0.132683	-0.0498976	-0.148028	-0.162356	-0.157582	-0.156888	-0.12168	0.0359238	0.0946352	-0.0619003	-0.133883	0.0462766	-0.0664433	-0.0633484	-0.0179137	-0.0238986	-0.201758	0.117293	-0.0691814	0.114403	0.0735212	0.0357371	-0.0514288
GeneGo	Cytoskeleton remodeling_Keratin filaments	-0.00658643	-0.150578	-0.0427077	0.216163	0.00875715	-0.0443369	-0.161837	-0.120381	0.225215	-0.0748943	0.271904	0.205144	-0.106573	0.0376308	0.605958	-0.322546	0.174664	0.11775	0.131432	0.000455758	0.101821	0.168881	-0.269207	-0.0896732	0.12687	0.0640032	0.0471702	-0.368165	-0.196967	-0.326186	-0.0380992	0.204453	0.230785	-0.271749	0.160928	-0.0432129	-0.0927351	0.0513688	0.439634	-0.22597	-0.414317	-0.019241	0.213195	0.111485	0.366725	0.181288	-0.139421	-0.0930054
GeneGo	Cytoskeleton remodeling_Neurofilaments	0.021732	-0.0268413	-0.0901379	-0.00181624	0.0480721	-0.000988103	-0.0533366	-0.020035	-0.0137532	0.0145919	0.0351778	0.112693	0.118094	0.0731619	0.00574817	-0.114943	0.140588	-0.101051	0.109354	0.105241	0.0613769	0.114859	-0.0194995	0.0082044	0.187777	-0.00685938	0.0311642	-0.131703	-0.127392	-0.138006	0.000821324	0.0400877	0.158943	0.046277	-0.0285084	-0.151183	0.0637149	-0.188638	-0.046868	-0.092552	0.204373	-0.0382061	-0.0636145	0.0182023	0.121851	0.120629	0.0644615	-0.0738082
GeneGo	Cytoskeleton remodeling_RalA regulation pathway	-0.131623	-0.156092	-0.0421655	0.128411	0.107274	-0.00148438	0.200951	-0.0156548	0.281229	-0.0421067	0.140281	0.0918232	0.118149	0.0597908	-0.0542415	-0.128672	0.319631	-0.0268047	0.14658	-0.0120257	0.197541	0.361748	0.0488293	-0.00831409	-0.147867	0.124711	-0.138677	-0.0843579	-0.10111	-0.159932	-0.216881	-0.12745	-0.0646034	0.139217	0.0653325	-0.227876	0.112733	-0.0764477	-0.0526099	0.0121714	-0.0182227	-0.258365	0.0797416	0.0666113	0.195508	-0.00787846	0.0718033	-0.0147172
GeneGo	Cytoskeleton remodeling_RalB regulation pathway	-0.130742	-0.132244	-0.142551	0.17724	0.203535	0.0485455	0.0239428	0.0343184	0.197951	-0.0578088	0.0293654	-0.117004	-0.003988	0.139209	0.0269228	0.0194226	-0.2596	0.128213	-0.0650821	-0.259396	0.132275	0.0403713	0.0547588	0.0393957	-0.372972	0.172199	-0.196514	0.0788162	-0.409368	-0.184614	-0.454782	0.104982	-0.342023	0.221517	0.223112	-0.266861	0.283822	-0.177335	-0.0197799	0.0466839	-0.00508273	-0.328524	0.0703595	0.259687	-0.100777	0.0817615	-0.0786035	0.194212
GeneGo	Cytoskeleton remodeling_Regulation of actin cytoskeleton by Rho GTPases	-0.0340356	-0.165947	-0.0523326	0.0826339	-0.0773505	-0.0932548	0.212542	-0.08036	0.13943	-0.0601204	0.164472	0.0588943	-0.0450726	0.0301578	0.0143112	-0.240983	0.474949	-0.0246219	0.172682	0.052138	0.0145121	0.255787	-0.101201	-0.0027512	0.0911538	-0.15356	-0.124281	-0.107966	-0.0936875	-0.163206	-0.0873469	-0.0696136	0.0977862	-0.00855768	-0.0542964	-0.00890478	0.0492395	-0.11652	-0.168185	-0.0873302	0.0343088	-0.121083	0.0696663	-0.135951	0.095204	0.0379372	0.00551827	-0.0636895
GeneGo	Cytoskeleton remodeling_Reverse signalling by ephrin B	-0.0234856	-0.0878721	-0.115207	0.00762309	-0.00154356	-0.00696915	-0.00656623	-0.128802	0.0143369	-0.0695621	0.0412958	-0.0566466	0.159408	0.0574525	0.0325526	-0.185355	-2.99041e-05	-0.0334198	0.00236126	0.0284529	-0.0230496	0.139116	-0.142865	0.104909	0.0699579	-0.0585821	0.017147	-0.0377348	-0.112753	-0.144409	-0.0736745	-0.121998	0.0429283	0.0644423	-0.0761288	-0.150209	0.126781	-0.0903008	-0.107401	-0.0600656	-0.0430112	-0.120294	0.0432475	0.0009638	0.0760538	0.0965066	-0.00490298	0.0328944
GeneGo	Cytoskeleton remodeling_Role of PDGFs in cell migration	-0.202718	-0.19157	0.0467071	0.218194	-0.05395	0.142813	0.243937	0.0890657	0.0761859	-0.0707385	0.147064	-0.475502	-0.0571743	0.0517016	-0.040877	-0.0390329	-0.137147	-0.105305	-0.0183244	0.0419748	0.176016	0.0584817	0.0441974	0.186343	-0.170316	0.0125235	-0.191741	-0.0805844	-0.0977273	-0.169252	-0.147735	-0.369011	-0.142027	0.0989444	-0.0022671	-0.306858	0.081826	-0.114231	0.0246988	0.0699565	-0.21504	-0.217744	0.093254	-0.0893254	0.0294967	0.138953	0.0244249	-0.043429
GeneGo	Cytoskeleton remodeling_Role PKA in cytoskeleton reorganisation	-0.122707	0.010382	0.010451	0.0890103	-0.078832	-0.0325832	0.0594961	0.105922	0.0787555	-0.0633465	0.0239327	-0.050414	0.0784187	0.0397257	-0.0349264	0.0240918	0.161338	0.0368777	0.0888797	-0.0544842	-0.0842054	0.159994	-0.0897796	0.0832354	0.0851657	-0.045408	-0.0738476	-0.0807474	-0.180421	-0.0939512	-0.0772838	-0.0923475	0.0741199	0.0976517	-0.107514	-0.0683755	0.0654381	-0.131734	-0.0702009	0.000190264	0.00590684	-0.0796905	0.0263396	-0.145219	-0.00148141	-0.0286199	0.0200206	-0.0204515
GeneGo	Cytoskeleton remodeling_Slit-Robo signaling	-0.0853849	-0.147788	-0.00647975	0.0737473	-0.0504412	-0.00367236	0.243999	-0.0498168	0.049194	-0.0620954	0.0865147	0.0529629	0.0860062	-0.0423313	-0.0868215	-0.20381	0.15281	-0.144682	0.0503238	0.0507165	0.0454169	0.303422	-0.112747	-0.00347899	0.1474	-0.0346715	0.0096221	-0.192799	-0.106174	-0.261867	-0.0453951	-0.170442	0.101206	0.0290586	-0.0640508	-0.131875	0.106741	-0.190499	-0.10306	-0.00189631	0.00821855	-0.139997	0.00856162	-0.0844948	0.204889	0.0488297	0.0318279	-0.0439016
GeneGo	Cytoskeleton remodeling_TGF, WNT and cytoskeletal remodeling	-0.0562473	-0.140488	0.00159039	0.0425591	0.0333986	0.0165222	0.196261	-0.0541893	0.0235073	-0.0428507	0.144638	-0.069321	0.0988677	0.0375434	0.0946517	-0.135536	0.0532802	0.00465985	0.0239298	0.0488905	-0.0280207	0.152292	-0.0262041	0.0215811	0.0621601	-0.0785584	-0.005741	-0.0891662	-0.141008	-0.0823252	-0.118034	-0.119615	0.0502289	0.138988	-0.03567	-0.0383866	0.0206462	-0.0607259	-0.0666405	-0.0368337	-0.00113424	-0.182108	0.0797781	-0.00692038	0.067394	0.0631809	5.81919e-05	0.0127736
GeneGo	Development_A2B receptor: action via G-protein alpha s	-0.139956	-1.88597e-05	0.0292117	0.0257268	0.141098	-0.0340766	-0.0423976	0.0237517	0.0852165	-0.0308263	0.0948623	-0.0732071	0.083241	0.142185	-0.000399527	0.0689293	-0.0582132	0.00107129	-0.0432338	0.0838061	0.0203656	0.108751	0.0670673	0.105878	0.144822	0.0971573	-0.0333937	0.0448169	-0.06324	-0.0238376	-0.0835052	-0.107571	-0.0239512	0.232555	0.0547994	-0.14922	0.0630573	-0.000469192	-0.0321288	-0.00988625	-0.120133	-0.129322	-0.0673708	0.0840159	0.0424937	0.00838344	0.0696713	0.0630924
GeneGo	Development_A3 receptor signaling	-0.0361514	0.0371707	0.0196243	-0.0567384	0.147814	-0.0400477	-0.111954	0.0197538	0.0554284	-0.0382574	0.00637167	-0.0862621	0.105938	0.110879	-0.0115454	0.0905304	-0.0859812	-0.000866615	0.000866615	-0.0364739	-0.0121184	0.119045	0.085189	0.14481	0.1182	0.0692037	0.0545032	0.0756996	-0.207197	-0.0231219	-0.114234	-0.155541	-0.112652	0.228116	0.0463357	0.00914455	0.0983843	0.0125336	-0.0240044	-0.0114255	-0.0739777	-0.118368	-0.0493619	0.0901806	-0.00295705	0.00185313	0.0446026	0.184233
GeneGo	Development_Alpha-1 adrenergic receptors activation of ERK	-0.103892	-0.0141644	-5.7005e-05	0.0514863	-0.0258868	0.0606576	-0.0563357	0.0804167	-0.048659	-0.117267	0.0223459	-0.0218844	0.16679	-0.00711522	0.0680051	-3.96602e-05	-0.0811847	-0.0612478	-0.0573932	0.0593234	-0.0923106	0.0831645	-0.0503921	0.0847891	0.0302343	-0.0170577	0.0505244	0.0405314	-0.239477	0.0310745	-0.141691	-0.135425	-0.040208	0.172545	-0.0838779	-0.0770788	0.0327044	-0.0899734	-0.0533018	-0.013649	-0.0203296	-0.0636797	0.0626605	-0.0528496	-0.029433	0.0487432	0.0473151	-0.0135366
GeneGo	Development_Alpha-1 adrenergic receptors signaling via cAMP	-0.0380124	0.0555271	0.129153	0.010529	-0.0375166	-0.130801	-0.251629	0.125226	0.0473558	-0.0334108	-0.125637	-0.0526921	0.193865	-0.0379524	-0.104185	0.222812	0.195804	0.00179362	0.0197515	-0.15629	0.0822474	0.0958179	-0.0150931	-0.0543278	0.221471	-0.0848879	0.0215509	0.112333	-0.0448207	0.0597871	-0.0667291	-0.187397	-0.0108595	0.145743	-0.164828	-0.0243391	0.0479194	-0.0541255	0.0112491	0.143255	0.0513623	0.096267	0.0368887	-0.0661604	-0.0793694	-0.0252589	0.0574392	-0.0593669
GeneGo	Development_Alpha-2 adrenergic receptor activation of ERK	-0.0128197	-0.0582664	0.0128388	0.0837137	0.0433621	0.052638	-0.00329575	0.0162782	0.0131729	-0.122477	0.0699068	-0.100135	0.14513	-0.0551941	0.0465683	0.0114562	-0.0257434	-0.109537	-0.0322665	-0.0417985	0.0650433	0.146534	-0.0304773	0.0707844	0.0186392	-0.0305842	-0.0398779	0.0520365	-0.16499	-0.0893123	-0.195541	-0.217632	-0.0254668	0.230605	0.0658091	-0.113259	0.130727	-0.00876583	-0.00123453	-0.017927	-0.0492138	-0.121109	0.0192662	-0.0432282	-0.0350745	0.106035	0.0164283	0.0230279
GeneGo	Development_Angiotensin activation of Akt	0.0108609	-0.0284507	-0.0422983	0.059786	0.151049	0.00312344	-0.10505	0.0415931	0.0392401	-0.124725	0.0685349	-0.0835648	0.200156	0.0664262	-0.0512847	0.120555	-0.00384937	-0.0298031	-0.0671354	0.00444509	0.0596876	0.13778	0.00311913	0.0757936	0.0585997	0.0500243	-0.0371552	0.0450986	-0.117669	0.0205032	-0.167654	-0.116659	-0.052695	0.328748	0.0335173	-0.108474	0.0216104	-0.0890973	0.00603786	-0.0594569	-0.0572659	-0.0995962	-0.0418494	-0.0785844	-0.0367519	0.0543649	0.00191536	-0.00739837
GeneGo	Development_Angiotensin activation of ERK	-0.0527763	-0.0303843	-0.0440338	0.0412311	0.052363	0.0486145	-0.00141698	0.0257507	-0.0320778	-0.117223	-0.0494985	-0.00458543	0.170271	0.0143628	0.0299278	0.0253988	-0.0719581	-0.0137549	-0.0478929	-0.0372511	-0.0832726	0.133279	-0.0412851	0.110821	0.0314701	0.0827654	-0.0193104	0.0455813	-0.136033	0.0334443	-0.131873	-0.160751	0.0111369	0.172561	-0.0242956	-0.122249	0.0965479	-0.0848036	-0.0237965	-0.0867348	-0.00910371	-0.0591381	0.025637	-0.000782959	-0.00841031	0.0538048	0.0356484	-0.00106811
GeneGo	Development_Angiotensin signaling via beta-Arrestin	-0.00634429	0.125238	-0.0907531	-0.00949735	0.102477	0.0532566	-0.031412	0.0624288	-0.0582491	-0.0476849	-0.0596523	-0.173134	0.0560923	0.0523561	-0.0261422	-0.0044533	-0.0331712	0.019516	-0.0134855	-0.076905	-0.14635	0.11818	0.0189781	0.0662808	-0.0317309	0.0500452	0.100166	0.0348385	-0.317859	-0.0247887	-0.161974	-0.0297545	-0.111828	0.170859	0.0677445	-0.0761348	0.157468	-0.0882497	-0.0871077	0.040108	0.060255	-0.119028	0.059909	-0.0187627	-0.00199409	0.0362877	-0.0200548	0.111445
GeneGo	Development_Angiotensin signaling via PYK2	-0.195954	-0.0143162	-0.0315772	0.0546046	0.0636625	0.0382606	-0.0807679	0.0262922	-0.0864982	-0.010416	-0.0908157	-0.146334	0.16724	0.0134004	-0.0701876	0.0731289	-0.111287	-0.052946	-0.0491092	-0.0314239	-0.108515	0.0263434	-0.0873136	0.129555	0.00372451	0.0316497	0.0136336	0.00535513	-0.176277	0.0501458	-0.11481	-0.22068	-0.082086	0.184294	-0.11358	-0.147801	0.0591459	-0.0604318	0.0156224	-0.0258604	-0.0376519	-0.0388056	0.025404	-0.0297493	-0.0396221	0.0564187	0.0637989	-0.034179
GeneGo	Development_Angiotensin signaling via STATs	-0.19126	0.109523	-0.134421	0.0177266	0.0666763	0.048307	-0.0574274	0.0804687	-0.0669732	-0.0647053	-0.0304438	-0.0121935	0.0954452	0.0746981	0.0115211	0.0640807	-0.174103	-0.0807322	-0.0402029	-0.0897875	-0.0733576	0.146639	-0.00854556	0.11382	0.0060341	0.0105066	-0.0789262	0.0469167	-0.24718	0.00740997	-0.102441	-0.00500592	-0.0355614	0.17672	-0.109229	-0.0877841	0.111332	-0.0924221	-0.103394	-0.0696409	-0.0223643	-0.0405301	0.035646	-0.0286943	-0.0338005	0.114663	0.0126311	0.0818899
GeneGo	Development_Beta-adrenergic receptors regulation of ERK	-0.131395	0.0491438	-0.00332458	-0.0108534	0.0732359	-0.0185584	-0.0806575	0.0764145	0.064788	-0.0896777	0.00312234	-0.135749	0.20655	0.0456913	0.0483705	0.0908881	-0.0116219	0.0198581	0.0127437	-0.0403207	-0.0344828	0.0938523	-0.00927201	0.0944347	0.0810754	-0.0116466	-0.0224401	0.14334	-0.197134	-0.0465086	-0.142702	-0.151237	-0.0373045	0.232646	0.0474605	-0.158067	0.143965	-0.0468338	-0.00123385	0.0516025	0.002372	-0.122428	-0.038713	0.00357936	-0.0167025	0.042346	0.0432339	0.0402893
GeneGo	Development_Beta-adrenergic receptors transactivation of EGFR	-0.127875	-0.0921535	-0.00725029	0.0582197	0.000188934	0.100039	0.0667243	0.0295624	-0.0178866	-0.0965201	0.0203635	-0.170481	0.167887	-0.0291748	0.0530406	0.0139177	-0.110223	-0.1191	0.0788138	-0.0140683	-0.1208	0.139172	-0.0597499	0.0499804	-0.0385468	-0.0128916	0.0117874	-0.0165537	-0.087213	-0.148646	-0.192884	-0.244396	-0.0100314	0.091765	0.0333618	-0.275928	0.151994	-0.0363042	0.0717099	0.0123408	-0.000188934	-0.199049	0.0567641	-0.0562305	0.0558655	0.0785213	-0.0365901	-0.00700485
GeneGo	Development_CNTF receptor signaling	-0.111246	0.0165109	0.0244692	-0.0548662	0.16892	0.127973	-0.0692163	0.0668358	-0.0027069	-0.0427395	0.0358066	-0.205586	0.136999	-0.00592713	-0.103442	-0.0017436	-0.130599	-0.243568	-0.00666319	0.028626	0.0537305	0.124897	0.164928	0.0957197	-0.0980576	0.0693021	0.10654	0.0806083	-0.245734	-0.208388	-0.253053	-0.227848	-0.251985	0.261644	0.110154	-0.239796	0.189404	0.0823491	0.068076	0.0395101	-0.177869	-0.268233	-0.0438112	0.104553	0.0929495	0.094269	-0.0699425	0.16666
GeneGo	Development_EDNRB signaling	-0.171543	-0.00481605	-0.0517991	0.0722444	0.0409654	0.0279895	0.118286	0.103508	0.018112	-0.0556066	0.0276065	-0.180067	0.133401	0.0456007	-0.0117039	0.0658573	-0.0435806	0.0208626	0.00420482	-0.0739094	-0.0983508	0.0931379	-0.00533959	0.119433	0.0641893	0.000277358	-0.0849079	-0.0522283	-0.330599	-0.0272598	0.0142608	-0.212034	-0.00418932	0.235893	-0.0341761	-0.139687	0.0814291	-0.0822312	-0.0830995	-0.0225027	-0.070514	-0.165119	-0.050074	0.0224408	0.0100371	-0.0253505	0.0463562	0.0507654
GeneGo	Development_EGF signaling pathway	-0.0257439	-0.0896261	-0.0129037	0.0607615	0.0979704	-0.0651365	-0.0715191	0.00489494	-0.014714	-0.06911	0.0102323	-0.0909647	0.0407876	0.11091	0.0899912	-0.071201	-0.0866101	0.0232209	-0.0126071	0.0619771	0.013751	0.112632	-0.00785086	0.0189507	0.0619233	0.117076	0.130784	-0.00876583	-0.0324948	-0.0570197	-0.195298	-0.158371	-0.109741	0.0768111	0.0514187	-0.000736563	0.020244	0.0911304	-0.0339958	-0.0397803	-0.17987	-0.180149	0.0794979	0.0184577	0.025822	0.07598	-0.0320889	0.0405518
GeneGo	Development_Endothelin-1/EDNRA signaling	-0.14381	-0.11245	0.0373433	0.060968	0.0589847	-0.00171293	0.0362686	0.0274231	0.0312842	-0.0452853	-0.0159865	-0.134197	0.125404	0.00359686	0.00856337	0.158144	-0.0233653	-0.0791343	-0.0587979	0.0449658	0.102942	0.0746364	-0.047204	0.0247314	0.0417517	0.0338123	0.0183182	0.0167328	-0.100977	-0.0335766	-0.0959553	-0.250002	-0.0874012	0.171632	-0.0180599	-0.0768882	-0.00225434	0.0712178	0.0175269	0.0515766	-0.141087	-0.10822	-0.0082985	-0.00280813	0.0458162	0.0207288	0.0784887	-0.0256168
GeneGo	Development_EPO-induced MAPK pathway	-0.0433572	0.107607	-0.0631516	-0.0149469	0.10275	0.0277182	0.0795947	0.0439906	0.0585635	-0.0653927	0.0325237	-0.141556	0.0679997	0.214134	-0.018883	-0.0400485	-0.0619977	-0.0116961	0.00563266	0.0476739	-0.0911659	0.0731502	-9.53828e-05	0.170624	0.100171	0.126255	0.0325813	-0.0360161	-0.333115	-0.0179783	-0.0583221	0.0126445	-0.133694	0.227443	-0.00943531	-0.113694	0.203577	0.0206689	-0.0988376	-0.107633	9.53828e-05	-0.162667	0.00870007	0.0435767	-0.0429349	0.108295	-0.107659	0.224025
GeneGo	Development_EPO-induced PI3K/AKT pathway and Ca(2+) influx	0.136071	0.0827542	0.0514158	-0.0391881	-0.0401671	0.0327641	-0.0880154	0.107734	0.0227169	-0.0494541	-0.0287464	-0.0612282	-0.00538288	-0.0338407	-0.086465	-0.152586	0.0853823	-0.0853161	-0.0405997	-0.0494159	-0.0488251	0.060441	-0.0596509	-0.0187374	0.106857	-0.174029	-0.162237	0.0910087	-0.0974323	0.0283239	-0.093124	-0.0146558	-0.0447315	0.0925499	-0.0541744	0.0824002	0.00397096	-0.0843774	-0.00931226	-0.00572606	-0.0704419	-0.0327479	0.0521232	-0.069638	-0.108839	0.108105	-0.0205465	-0.0308946
GeneGo	Development_FGF-family signaling	-0.196047	-0.037475	-0.0620767	-0.0490103	-0.0618256	0.0322333	0.0620571	0.0407828	0.0162037	-0.0815047	0.01919	-0.0499759	0.244186	0.0397154	-0.0287744	-0.0156074	0.0401669	0.11856	0.0374435	0.0483385	0.063771	0.0710917	-0.0456889	0.0434007	0.00092541	-0.202204	-0.140601	-0.0201986	-0.155407	-0.0191806	0.0146481	-0.135648	0.106855	0.187884	-0.091678	-0.183342	-0.0374945	-0.126249	-0.0948348	-0.0495411	0.0985804	-0.0198249	-0.0549065	-0.0968488	-0.0214983	0.105876	-0.0250018	0.0907219
GeneGo	Development_Flt3 signaling	-0.216673	0.00763068	0.0010102	0.0236496	0.147207	0.0093153	-0.011282	-0.0312762	0.00939095	-0.0507901	0.0683773	-0.260448	0.0505042	0.0995775	-0.00279038	-0.0453164	-0.0318755	-0.0912266	-0.0686214	0.104331	-0.00811832	0.152811	0.0281503	0.0502021	0.0322217	0.0358794	0.0632963	0.0297069	-0.144262	-0.126355	-0.0927802	-0.241144	-0.188208	0.203085	0.0869937	-0.181833	0.136086	0.061734	0.021507	0.0440446	-0.0683739	-0.268221	0.0023663	0.0358678	-0.0102677	0.122262	-0.0198418	0.106488
GeneGo	Development_G-Proteins mediated regulation MARK-ERK signaling	-0.0807099	0.0267687	-0.0471619	0.0482677	0.0451877	-0.00693813	-0.0891049	0.0635655	0.00363879	-0.034393	0.00718729	-0.0850153	0.204572	0.110032	-0.0185541	0.0952716	-0.0662112	0.0180819	-0.0102596	0.0247643	-0.0455145	0.0788283	-0.00140059	0.129188	0.0385752	0.0597417	-0.0324708	0.0318549	-0.13031	-0.00631972	-0.139901	-0.162015	-0.0346572	0.203469	0.00653844	-0.189019	0.143073	-0.0513759	-0.015411	-0.0242209	-0.075576	-0.060595	-0.019672	-0.0257212	0.00435561	0.0390089	0.0615478	0.0339714
GeneGo	Development_Growth hormone signaling via PI3K/AKT and MAPK cascades	-0.189152	-0.138807	-0.0249339	-0.0250933	0.142257	0.0246115	0.135883	0.0227952	0.0379814	-0.135164	0.0294149	-0.187818	0.205394	0.0474389	-0.0323657	-0.0425755	-0.123578	-0.123209	0.0497641	0.0189459	0.063551	0.161759	-0.0153006	0.0802066	0.0327835	0.0517437	0.180758	0.0342325	-0.0698483	-0.170478	-0.133832	-0.336277	-0.107808	0.130157	0.0880838	-0.204874	0.105049	0.0676018	0.0461864	-0.0457959	-0.112058	-0.29661	-0.046271	0.129499	0.152388	0.088475	-0.0424899	0.0490436
GeneGo	Development_Growth hormone signaling via STATs and PLC/IP3	-0.23012	0.0572264	-0.0763544	-0.0506678	0.199101	0.219791	0.0294052	0.241535	-0.00777698	-0.135267	0.000333742	0.0441451	0.208768	0.0903196	-0.0751351	-0.105269	-0.148538	-0.304799	-0.0163421	-0.15313	-0.0970858	0.305275	-0.0367115	-0.00423792	0.0156859	0.0575551	0.0232153	0.0146323	-0.265612	-0.100032	-0.120495	0.0822112	-0.203569	0.189934	-0.0967059	-0.000333742	0.211759	-0.00763382	-0.100504	0.146388	-0.162101	-0.215106	0.223659	0.0223649	-0.0360314	0.227067	-0.163167	0.222378
GeneGo	Development_Hedgehog and PTH signaling pathways participation in bone and cartilage development	-0.0535729	-0.183873	0.0493695	0.0520439	-0.0712115	0.156182	0.187079	0.0885652	-0.0806146	0.0345439	0.0798544	-0.300323	0.050859	0.142273	0.01844	-0.0212582	-0.0674738	0.109116	0.0100468	0.0747419	-0.128894	0.054939	-0.190166	0.00915406	0.22851	-0.102489	-0.0470035	-0.247585	-0.336006	0.00505314	-0.0169736	-0.34447	0.173747	0.0535089	-0.344289	0.0335015	0.0207381	-0.115213	0.0834128	-0.0900781	-0.0631094	0.0289776	0.143072	-0.0775893	0.0343304	-0.0464924	0.196905	-0.139303
GeneGo	Development_Leptin signaling via PI3K-dependent pathway	-0.0579977	-0.0526699	0.173729	-0.0274009	0.0536235	-0.0244537	-0.224783	0.2191	0.101059	0.0288135	0.0302455	-0.203067	-0.0775816	-0.0187268	-0.109019	0.26653	-0.0643819	-0.117445	-0.0713978	0.00335763	-0.00771813	0.0965691	0.0927307	0.0094271	0.0399118	0.00975462	-0.0265064	-0.00394811	-0.0698886	-0.126272	-0.143127	-0.126027	-0.188216	0.104756	0.123587	-0.099215	-0.0310835	-0.0152601	0.149847	0.239431	-0.13682	-0.0271557	0.00440913	0.0908372	-0.0609514	-0.0304774	-0.00641261	0.0687066
GeneGo	Development_Ligand-dependent activation of the ESR1/AP-1 pathway	0.0300933	-0.098961	0.0757724	-0.0468527	0.0836879	-0.0949059	-0.256929	0.0130709	-0.0790488	0.0669312	-0.046416	0.156855	0.301521	-0.0314045	-0.0926026	-0.0744828	-0.0456863	-0.171111	-0.00356246	0.0387138	-0.0689148	0.135444	-0.0520451	0.114068	0.256633	-0.124093	-0.138502	0.083056	-0.0295388	0.159747	0.0567198	-0.226634	-0.0018005	-0.000628817	-0.0495851	-0.000233847	0.0936396	-0.0401278	0.0540008	0.0121026	-0.198087	-0.0137311	0.040932	0.0606292	-0.00359209	0.244886	0.0160382	-0.0575647
GeneGo	Development_Ligand-independent activation of ESR1 and ESR2	-0.164539	-0.0184466	0.112727	-0.00168968	0.077297	-0.00516359	-0.16928	0.175572	-0.0482915	0.0659641	-0.0527226	-0.21017	-0.0129874	-0.028043	-0.0487799	0.202366	-0.042632	-0.0187625	-0.091962	-0.0352017	-0.031269	0.0521725	-0.15693	-0.0127021	0.0550225	-0.0657456	-0.119855	0.0302299	-0.245296	0.0202588	-0.228554	-0.28962	-0.103134	0.226387	-0.0721542	-0.129065	-0.00491107	-0.10784	0.141161	0.0842663	-0.253202	0.0260186	-0.016863	-0.0899543	-0.126493	0.0353332	0.108818	-0.0183685
GeneGo	Development_MAG-dependent inhibition of neurite outgrowth	0.158885	-0.0400429	-0.0552757	0.0223742	-0.171861	-0.126293	0.0499844	0.0409683	-0.026003	0.00561677	0.00414738	0.0276349	-0.0813456	0.0162736	-0.00100125	-0.18601	0.295054	0.0303332	0.125075	0.00623651	-0.0572605	-0.0441106	0.00100125	-0.0290675	0.129304	-0.182608	-0.0761054	-0.0605925	-0.0406139	-0.00245717	-0.0917982	0.026532	0.122455	-0.0975925	-0.09082	0.113192	-0.0604734	-0.141512	-0.13049	-0.105715	0.0303634	0.0616217	0.0167427	-0.157059	-0.0853034	0.0291444	-0.00287195	-0.037743
GeneGo	Development_Membrane-bound ESR1: interaction with growth factors signaling	-0.287806	-0.194232	0.118706	0.0378616	0.172039	-0.0524428	-0.162055	0.0601036	-0.00139799	-0.00701302	-0.00120233	-0.295679	0.0588395	0.0298776	-0.0835708	0.0359321	-0.0304413	-0.0384602	-0.164993	-0.0250552	-0.0162342	0.127854	-0.0762624	0.112297	0.108601	0.00134934	-0.0191176	-0.0717918	-0.277743	-0.107644	-0.179402	-0.370578	-0.249212	0.17605	0.0486446	-0.227985	-0.0108585	-0.0726687	0.0914839	0.0714036	-0.297772	-0.0632764	0.02746	0.0178069	-0.0678411	-0.0223378	0.0381559	0.0751188
GeneGo	Development_Mu-type opioid receptor regulation of proliferation	-0.0474917	-0.0649175	-0.0546921	-0.00159244	-0.0466596	0.0692296	0.0339513	0.0425805	-0.0305231	-0.125071	-0.0328024	-0.0080577	0.170177	-0.0165592	0.0379775	-0.0489793	-0.04901	0.00998437	0.0241477	0.0262982	-0.114478	0.0990852	-0.0697331	0.0789324	-0.0186848	0.0505564	-0.004178	0.0201704	-0.129869	-0.0640676	-0.129047	-0.185382	0.111687	0.0661827	0.0209205	-0.235477	0.167261	-0.101742	-0.0177136	-0.0994872	0.030248	-0.0980442	0.0565504	0.010068	0.0329358	0.0324518	-0.000148699	-0.0391295
GeneGo	Development_Neurotrophin family signaling	0.0139898	-0.163815	-0.0296659	0.0126961	0.124078	-0.00313716	0.0074552	0.0662691	0.105712	0.00835094	0.0552074	-0.257149	0.155052	0.160549	-0.190397	0.0529094	-0.00473378	-0.0386874	0.0880242	0.0507589	0.0296299	-0.0126685	0.0955979	0.0100989	0.0279028	0.104557	0.146379	-0.0132746	-0.139238	-0.0803237	-0.133109	-0.297236	-0.149788	0.202089	0.000253278	-0.153918	0.0554674	0.0347642	-0.0281712	0.0298233	-0.0870042	-0.111224	-0.0223486	-0.0514691	-0.00397219	0.0512955	0.0403687	0.000463081
GeneGo	Development_Notch activating pathway for NF-kB	-0.143282	0.00656835	-0.0230741	-0.137357	0.216905	-0.116759	0.146509	-0.113631	-0.0864181	0.0363574	0.0293724	0.0352307	0.211061	0.17278	0.229343	-0.100825	-0.110099	-0.00626492	-0.0151438	-0.0538472	0.0431859	0.0887589	0.154905	0.154002	0.019406	0.110874	0.147678	-0.0914095	-0.0773251	0.0191634	0.0141556	-0.0185204	-0.192188	0.157811	0.0679501	0.102979	0.0599435	0.180039	-0.066758	-0.0520921	-0.0456185	-0.211267	-0.0374287	0.145657	0.0659336	0.062875	-0.0354039	0.234172
GeneGo	Development_Notch Signaling Pathway	-0.00207007	-0.0867619	0.00953342	-0.0401284	0.225075	-0.140738	0.153419	-0.00922018	-0.0555393	-0.069948	-0.075648	0.153618	0.119106	0.0481651	0.132864	-0.175086	-0.0133898	0.00332701	-0.0999503	-0.0382257	0.0518246	0.08261	0.0244768	0.118326	0.246889	0.114781	0.104004	-0.054856	-0.0684781	0.0912481	0.123393	-0.0193964	-0.0575932	0.147095	-0.00286799	0.142663	0.0349308	-0.0252806	-0.0771421	-0.0622077	0.020786	0.00665596	0.0620861	0.154755	-0.0724012	0.0948356	-0.0966685	0.124776
GeneGo	Development_PDGF signaling via MAPK cascades	-0.308619	-0.114813	0.131703	0.073891	0.0270746	0.0520749	0.0819855	0.0610422	0.0246894	-0.0345782	0.0759959	-0.272673	0.151204	0.0780194	-0.0608245	0.0673698	-0.181809	-0.0881	-0.0621692	0.102508	0.00505279	0.0137079	-0.10275	0.0824088	0.0130959	0.0596977	0.0912961	-0.0621515	-0.161619	-0.0502199	-0.119693	-0.402269	-0.139419	0.177503	-0.0685103	-0.311793	0.0710388	0.00927478	0.0173754	0.0077323	-0.218952	-0.198907	-0.0411711	-0.0188571	0.0556986	0.0816594	0.090985	-0.0301283
GeneGo	Development_PDGF signaling via STATs and NF-kB	-0.141993	0.0028754	0.0478158	-0.0191683	0.287765	-0.0176479	-0.0401046	0.0418274	-0.0132394	-0.0438932	0.124916	-0.0621384	0.0677314	0.0856129	-0.000146784	-0.117576	-0.152083	-0.160656	-0.0279737	0.0142844	0.166301	0.251015	0.187657	0.129486	0.000146784	0.0556891	0.181227	0.0868087	-0.150687	-0.184856	-0.214103	-0.12845	-0.280244	0.226281	0.138022	0.0578741	0.149106	0.216577	-0.0345928	-0.0430682	-0.247107	-0.301751	0.0694143	0.189384	0.0669234	0.185688	-0.106623	0.270455
GeneGo	Development_PIP3 signaling in cardiac myocytes	-0.12478	-0.13084	-0.0233668	0.0411031	0.144194	0.0173311	-0.0296849	-0.0341523	-0.00824523	-0.0877336	0.0530617	-0.202953	0.14052	0.0252596	0.060304	-0.01405	-0.0607525	-0.027102	-0.0504357	-0.0256424	0.0813913	0.154415	0.00146103	0.139188	0.0388754	0.018359	-0.0018733	0.00350415	-0.227264	-0.146124	-0.149068	-0.286173	-0.14114	0.136039	0.190119	-0.16494	0.0768804	-0.0653977	-0.0080282	-0.0363227	-0.0878475	-0.170416	0.0296511	0.112536	-0.0431708	0.0773716	-0.0694529	0.133552
GeneGo	Development_Regulation of CDK5 in CNS	0.0106568	-0.0213557	0.0736963	-0.138691	0.0141083	-0.0323037	-0.113987	0.133141	-0.0510764	0.00104038	-0.0763462	-0.144497	0.0972929	0.0702101	-0.111303	0.0555256	-0.0908071	-0.0481025	0.0708291	-0.00104038	-0.00826702	-0.0192848	0.0652197	-0.051242	0.151088	-0.0063458	0.119104	0.027676	-0.207851	-0.0226254	-0.0881965	-0.328887	0.0136066	0.072812	-0.145947	-0.211963	0.158932	-0.0172059	0.030527	0.0845423	0.0647941	0.0472641	-0.0827854	0.0577505	-0.00742688	0.0525008	0.121025	0.116058
GeneGo	Development_Role of CDK5 in neuronal development	-0.0917842	-0.0774921	-0.0418406	0.111419	0.0973146	-0.00572287	0.0452199	-0.132318	0.0304467	-0.0489452	0.0928909	-0.144246	0.0842084	0.045383	-0.0211834	-0.0273379	-0.0393612	-0.0744907	0.07291	0.160054	0.115234	0.069065	-0.0691856	-0.0134959	-0.0190651	0.0275884	0.0471721	-0.0455937	-0.155372	-0.238118	-0.0677903	-0.106834	-0.0279869	0.0399548	0.01607	-0.312875	0.129618	-0.126544	-0.0118725	0.0177983	0.070437	-0.134342	-0.059357	0.0530769	0.0975785	0.087634	0.0567137	-0.0392959
GeneGo	Development_Role of HDAC and calcium/calmodulin-dependent kinase (CaMK) in control of skeletal myogenesis	0.0115207	-0.00737465	0.0180924	-0.0222413	-0.00800265	0.00467947	-0.0374334	0.0791307	0.00991275	-0.0592865	0.0226183	0.0312517	0.0391932	-0.0513213	-0.0523833	-0.0281834	0.0591734	-0.119561	-0.0037549	-0.0434539	0.049162	0.0476603	-0.104198	-0.00781682	0.04726	-0.184845	-0.209111	0.0903026	-0.0990192	-0.0535995	-0.1	-0.0567927	-0.0164019	0.0508463	0.0385605	-0.037898	-0.0153669	-0.0870335	-0.00554316	0.000217079	-0.0924306	-0.0799039	-0.00017257	-0.0571379	-0.0467778	0.112633	-0.0106314	-0.0656284
GeneGo	Development_TGF-beta receptor signaling	-0.198724	-0.00881639	-0.0390809	0.0371361	-0.0334274	-0.0516314	0.167203	-0.0680854	0.0762513	-0.0615151	0.115233	-0.287859	0.0223662	0.125541	0.0856132	-0.0150304	-0.0788603	0.000710579	0.0102238	0.0925531	-0.0408304	-0.00231598	0.0487876	-0.0924071	-0.140244	0.0666042	0.00550558	-0.0678314	-0.0388638	-0.347864	-0.086907	-0.0584848	-0.0764214	0.0412853	0.0877827	-0.281792	0.0873706	-0.0369867	0.0116985	0.0357191	-0.0833056	-0.22971	0.010725	0.100785	0.11146	-0.060987	0.0191417	0.0734721
GeneGo	Development_TPO in cell process	-0.0507803	-0.0449175	-0.0197354	0.0208084	0.163463	-0.0387068	0.0153097	-0.0229016	0.0707494	-0.131196	0.065142	-0.307175	0.132601	0.145942	0.0213629	-0.0397886	-0.0124895	-0.0229694	0.0294928	0.069513	-0.0196738	0.130266	0.0819093	0.0949121	0.144777	0.0420945	0.0509858	0.0125222	-0.222186	-0.164294	-0.0474679	-0.228598	-0.230194	0.141065	0.111475	-0.160472	0.149141	0.123651	0.0415371	-0.00904399	-0.124077	-0.273416	-0.0296837	0.108257	0.0475656	0.0759976	-0.122354	0.182001
GeneGo	Development_TPO signaling via JAK-STAT pathway	-0.211179	0.278443	-0.101754	-0.0630085	0.453821	-0.105216	-0.220458	-0.000172527	-0.168701	0.0395687	0.000924436	0.000172527	-0.140522	0.176355	0.09931	-0.195893	-0.367975	-0.149757	-0.00376098	-0.111992	-0.136389	0.198983	0.307453	-0.145646	0.152367	0.0399943	0.153105	-0.0880285	-0.306116	0.00388871	-0.232448	0.272064	-0.405909	0.320748	0.00460661	0.0998054	0.265827	0.105715	-0.030843	0.0545908	-0.0441562	-0.345973	0.169387	0.222979	-0.04796	0.233281	-0.428327	0.498765
GeneGo	Development_VEGF-family signaling	-0.128547	-0.193061	0.181634	0.0681578	0.0765258	0.0495024	0.289289	0.106521	0.0259514	-0.160845	0.168792	-0.191141	0.258248	-0.0323755	0.0703977	-0.0942671	-0.0512884	-0.148581	-0.0890836	0.0215148	-0.104343	0.221751	0.0703417	0.0214532	-0.0487627	-0.0895922	0.0794553	-0.207543	-0.305538	-0.0947365	-0.310692	-0.319166	-0.0510836	0.262112	0.0927126	-0.261414	0.0774788	0.0864739	-0.0249984	-0.0287416	-0.146253	-0.248261	0.0565017	-0.0142007	0.137664	0.0455009	0.00548435	0.0291445
GeneGo	Development_WNT signaling pathway. Part 1. Degradation of beta-catenin in the absence WNT signaling	-0.123829	-0.128012	-0.0598851	-0.0162858	0.0541523	-0.0182125	-0.0336995	-0.0378246	0.0633484	0.114652	0.0884512	0.165582	0.255505	0.0532549	0.00393828	-0.0229863	-0.159502	-0.0961335	0.0919712	0.138335	0.0899889	0.233642	0.0129568	0.149267	0.076519	0.115209	0.0954829	-0.0126857	-0.0315763	-0.183675	-0.00268758	-0.109902	-0.00352847	0.1836	0.00508465	-0.237674	0.222121	-0.0576271	-0.0225097	0.012716	0.0358872	-0.108812	-0.0618986	0.231026	0.098895	0.0912431	0.1025	0.14121
GeneGo	Immune response _Alternative complement pathway	-0.389764	0.175356	0.0857868	-0.177113	0.184406	0.0427886	0.0927889	0.284553	-0.248516	0.101182	0.0470759	-0.132353	-0.28828	0.270474	-0.179811	0.0099925	-0.40415	-0.0770338	-0.219638	-0.0697698	-0.285847	0.311122	-0.177864	-0.124019	-0.327133	-0.348357	-0.233218	0.14553	-0.555341	0.304859	-0.100396	0.198696	-0.431492	0.47948	-0.221647	-0.224279	0.251766	0.100221	-0.0709514	0.236352	-0.135368	-0.305251	0.21126	-0.237158	-0.183236	0.21275	-0.0861185	0.00696116
GeneGo	Immune response _Antigen presentation by MHC class I	-0.203753	0.336653	-0.108131	0.0230591	0.317998	-0.0203388	-0.155134	-0.164324	0.00641255	0.016673	-0.0696247	-0.215691	-0.0398522	0.138642	0.108056	0.0517272	-0.303531	-0.042011	0.0571475	-0.182195	0.205086	0.127728	0.244084	-0.0136123	-0.239323	0.349715	0.301067	0.0937282	-0.274273	-0.173875	-0.420673	0.315069	-0.482641	0.190262	0.223948	-0.0951048	0.366349	0.218649	0.070487	0.184598	0.182587	-0.282045	0.107853	0.265239	0.0806695	0.194451	-0.195367	0.376361
GeneGo	Immune response _Antigen presentation by MHC class II	-0.223952	1.0906	-0.368642	-0.0828474	0.514764	0.753458	-0.711849	0.292025	0.0546426	-0.0176612	-0.654223	-0.718672	-0.410758	0.84544	-0.184088	0.0300482	-1.27406	0.0307872	0.136567	-1.32798	0.294121	0.397492	0.115781	0.1322	-0.189696	0.0673996	-0.560889	0.292483	-1.58471	0.143478	-0.39946	1.05708	-1.70905	0.941805	0.0882047	-0.0721477	1.15909	0.0971759	-0.0406912	1.13782	0.320713	-0.73086	0.363144	0.816243	0.255001	0.761947	-0.549827	0.880208
GeneGo	Immune response _Antiviral actions of Interferons	-0.117682	0.602449	-0.230375	-0.0742295	0.417311	0.244826	-0.178875	-0.0820157	-0.106058	0.043617	-0.102508	-0.0398301	-0.0494645	0.168299	0.176799	-0.230944	-0.298705	-0.197704	-0.0061767	-0.328664	0.0229781	0.16588	0.208599	0.0607241	-0.0805503	0.327189	-0.0225522	0.170549	-0.289516	0.0538532	-0.358519	0.789177	-0.701052	0.420883	0.046206	0.182018	0.442598	0.113594	-0.0359711	0.237581	-0.0776603	-0.209197	0.186973	0.389916	0.116734	0.376403	-0.340647	0.494658
GeneGo	Immune response _BCR pathway	-0.165206	0.086223	0.000252569	-0.0905656	0.158776	0.0463399	-0.0203054	0.0346934	0.071231	-0.00727714	0.0507768	-0.312775	0.0336109	0.293304	0.0137162	-0.0239389	-0.131984	0.0291094	0.0233984	-0.175339	0.087813	0.295044	0.0923883	0.133289	0.0674576	0.0292205	-0.0512587	0.168656	-0.264849	-0.12095	-0.119556	-0.19179	-0.317804	0.315186	0.13208	-0.0743035	0.253898	0.0992055	-0.060147	-0.011382	-0.0506828	-0.18919	0.0463333	0.148303	-0.0887498	0.181861	-0.104142	0.394501
GeneGo	Immune response _CCR3 signaling in eosinophils	-0.015055	0.0567108	-0.0981104	-0.0353924	0.113652	-0.0277365	-0.0270441	-0.0239246	0.0389255	-0.0306584	0.0479435	-0.118036	0.026698	0.0627398	0.0768346	-0.145156	0.132924	0.0406441	0.0251292	-0.0822898	-0.013731	0.1319	0.0234027	0.0566265	0.0745101	-0.0339447	-0.0964641	0.0486074	-0.2418	-0.127129	-0.189269	0.0246569	-0.0594946	0.129368	0.0045662	0.0148932	0.150075	-0.0536273	-0.114854	-0.0503484	0.0358335	-0.156718	0.079411	-0.0340291	-0.0234069	0.140325	-0.0499744	0.091936
GeneGo	Immune response _CD16 signaling in NK cells	-0.136918	0.172143	-0.0771344	-0.02543	0.0885032	0.034889	-0.020641	0.0474499	0.0213411	-0.0461741	0.0441784	-0.112586	0.0626532	0.146016	-0.0103421	-0.0815837	-0.157366	-0.0856781	0.0358964	-0.0585384	0.0555223	0.172222	0.046581	0.117301	0.0247757	-0.0239246	-0.149241	0.10233	-0.247405	-0.0949468	-0.222363	0.146767	-0.155443	0.164707	0.0436158	-0.118567	0.288551	0.0766163	-0.0695654	0.0297978	0.132494	-0.14042	0.0373273	0.0150688	-0.017216	0.220643	-0.107648	0.23204
GeneGo	Immune response _CD28 signaling	-0.232873	0.273969	-0.0205586	-0.105422	0.193561	0.0681626	-0.154411	-0.00665706	0.0576033	0.0502532	-0.0104264	-0.344884	-0.0493533	0.200418	-0.00922943	-0.0143485	-0.219321	-0.0616108	0.107387	-0.241199	0.0567066	0.188608	0.0704248	0.168738	0.10473	0.143946	-0.093786	0.0861532	-0.300374	-0.0946623	-0.17862	0.0756315	-0.356861	0.246385	0.106494	0.0938024	0.264018	0.144767	-0.0807552	0.0857176	-0.0264121	-0.202498	0.0296828	0.12584	-0.022963	0.231731	-0.139455	0.345983
GeneGo	Immune response _CXCR4 signaling via second messenger	-0.0951178	0.225294	-0.0635095	-0.138251	0.144635	-0.00946181	-0.122404	0.0528819	-0.00886242	-0.0812155	-0.0203249	-0.173183	0.0551214	0.114819	0.00907516	-0.0590606	-0.160284	-0.0498383	0.0387117	-0.287601	0.0295638	0.203723	0.0333153	0.217959	0.180739	-0.0128541	-0.179704	0.176907	-0.395416	-0.0945718	-0.0612802	0.00065921	-0.149439	0.206152	0.0711553	0.155584	0.238119	0.0498553	-0.18187	0.0108047	-0.00521536	-0.200204	0.0387022	0.0284778	-0.0396555	0.145194	-0.0613208	0.309327
GeneGo	Immune response _Fc epsilon RI pathway	-0.178988	0.0858312	-0.0289781	-0.0786888	0.132897	0.0229408	-0.0229517	0.0459937	0.0655629	-0.008768	0.077297	-0.26988	0.0923873	0.143131	0.000104693	0.059609	-0.0458732	-0.0828251	-0.00862239	-0.0863836	0.123825	0.135026	0.0658571	0.0563554	0.0525231	0.105746	0.0321304	0.0159479	-0.229158	-0.106792	-0.166279	-0.0826533	-0.23081	0.245391	0.089527	0.0116252	0.194444	0.118013	-0.0390218	-0.0135225	-0.0311061	-0.207277	-0.0062056	0.0479615	0.00885212	0.163496	-0.0735766	0.1991
GeneGo	Immune response _Function MEF2 in T lymphocytes	0.019985	0.180098	-0.00230586	-0.0517123	-0.0364236	0.00252413	-0.0782694	0.0538587	-0.0260303	-0.0515401	0.00500506	0.050205	0.0516492	0.0766864	7.99094e-05	-0.116104	-0.0182862	-0.0616879	0.0392906	-0.12152	0.01682	0.147158	-0.0709803	0.082269	0.151866	-0.0887741	-0.161086	0.107562	-0.118348	-0.0138469	-0.0494452	0.162235	-0.0504514	0.0451182	-0.00690665	0.00526201	0.0681141	-0.00674974	-0.0701812	0.0493662	-7.99094e-05	-0.063349	0.0524118	-0.00701202	-0.0410135	0.160276	-0.0680907	0.0524954
GeneGo	Immune response _Histamine H1 receptor signaling in immune response	-0.0834346	0.0312858	-0.0825008	-0.0122116	0.0320564	0.0296322	0.151941	-0.00388906	-0.0982732	-0.00287077	0.206157	-0.165646	0.186298	0.0877651	0.170483	0.0352586	-0.110502	0.0415331	-0.0533219	-0.0613034	-0.010184	0.168895	-0.0917286	0.0438037	0.115028	-0.0142392	0.0531371	-0.125786	-0.321758	-0.0694124	-0.24784	-0.104761	-0.0235021	0.168354	-0.0670477	-0.00932634	0.039273	0.00571302	-0.00890864	-0.115045	-0.12517	-0.13227	0.12114	-0.0619583	0.138615	0.0883197	0.0488276	0.0375387
GeneGo	Immune response _Histamine signaling in dendritic cells	-0.0408476	0.156623	-0.0497198	-0.0591099	0.127671	-0.00196879	-0.0273953	0.109856	0.0376627	-0.0716474	-0.0512067	-0.194848	0.140035	0.0825271	-0.0270264	0.0384318	-0.0351879	0.0953626	0.0423689	-0.181328	-0.0459154	0.130339	-0.00910337	0.0689559	0.127653	0.00455216	-0.0554998	0.0516306	-0.308931	-0.0381916	-0.187292	-0.0192874	-0.103022	0.232618	-0.0626285	0.0265681	0.155604	0.0253269	-0.0839364	0.00995007	0.0148163	-0.115217	0.100447	-0.0053203	0.0311743	0.0293136	-0.0324721	0.109052
GeneGo	Immune response _Human NKG2D signaling	-0.159432	0.139783	-0.110471	0.000124576	0.261805	0.106507	-0.0469681	0.0346894	0.00353665	-0.0970161	0.0210219	-0.387263	-0.00122816	0.190236	-0.00289791	-0.143006	-0.234447	-0.123509	0.040518	-0.182293	-0.112012	0.204752	0.079411	0.105282	0.0536585	-0.0235753	0.0551142	-0.066624	-0.426972	-0.101696	-0.297319	-0.0612336	-0.238428	0.269682	0.0214946	-0.0899678	0.211791	0.0929909	-0.026555	0.0204486	0.00105891	-0.284318	0.0639218	-6.49908e-05	0.01502	0.138916	-0.173898	0.143857
GeneGo	Immune response _ICOS-ICOSL pathway in T-helper cell	-0.162309	0.371407	-0.144338	-0.120185	0.226209	0.147073	-0.219269	0.0307699	0.034498	-0.0450182	-0.117855	-0.388632	-0.0713262	0.27404	0.0200583	-0.0499833	-0.318431	-0.011479	0.111847	-0.411271	0.0617928	0.202188	0.04898	0.175335	0.0591009	0.0496927	-0.181723	0.178162	-0.542321	-0.0650032	-0.182864	0.155483	-0.500067	0.313728	0.0857988	0.0871951	0.387789	0.0617275	-0.146673	0.174123	0.0707262	-0.24291	0.0579646	0.19047	0.0238207	0.260407	-0.187524	0.384848
GeneGo	Immune response _IFN alpha/beta signaling pathway	-0.0127912	0.39957	-0.0838206	-0.101304	0.290891	-0.0292571	-0.094831	-0.0761607	-0.227134	-0.0373933	0.0289296	0.110076	-0.00653415	-0.151565	0.178125	-0.254303	0.0177418	-0.185823	-0.0785462	-0.0855594	-0.153708	0.110192	0.222333	0.0129963	0.0221143	0.199493	0.0474838	0.191637	-0.108147	-0.00873294	-0.332308	0.365348	-0.278787	0.129108	0.118316	0.301182	0.0999928	0.0188494	-0.151373	-0.123104	-0.233926	-0.0876945	0.140956	0.143987	-0.134555	0.241712	-0.317988	0.413111
GeneGo	Immune response _IFN gamma signaling pathway	-0.106063	0.0960134	0.0233069	-0.0128678	0.320425	0.0167766	-0.0374881	-0.0680899	0.0772758	-0.0341341	0.0900892	-0.163159	0.147641	0.104305	0.103125	-0.0594372	-0.0322239	-0.0779271	-0.0714043	-0.000602279	0.0870943	0.148589	0.105067	0.100365	0.0831623	0.169169	0.145646	0.131595	-0.130046	-0.07641	-0.190408	-0.0203451	-0.347902	0.314407	0.160895	0.0281774	0.174878	0.140262	-0.0236744	-0.00890668	-0.16916	-0.253393	0.0711861	0.077311	0.024838	0.144157	-0.107285	0.258113
GeneGo	Immune response _IL1 signaling pathway	-0.330862	-0.0384764	0.131988	-0.130823	0.0646295	0.0922728	0.23846	0.00224894	0.0137265	0.0321029	0.233132	-0.0459552	0.267442	0.0866321	0.154915	-0.0144597	-0.229528	-0.0197753	0.0195851	0.0608663	0.0880236	0.124262	-0.046599	0.0349533	-0.114276	0.0785264	-0.0326411	-0.212453	-0.0698213	-0.023983	-0.138372	0.0519612	-0.00224894	0.22137	-0.0124732	-0.0157413	0.022918	0.103472	-0.084545	0.0902033	-0.241422	-0.403499	0.169797	-0.173133	0.241378	0.15147	-0.0786182	0.0974725
GeneGo	Immune response _IL2 activation and signaling pathway	-0.0792376	0.141429	-0.0914328	-0.108837	0.116104	-0.0176376	-0.0114568	0.0638929	-0.0755201	-0.0434095	-0.0264645	-0.125003	-0.0161307	0.195217	0.0978194	-0.137343	-0.256262	-0.0470363	0.0863405	-0.0488283	-0.0335008	0.250782	0.19556	0.0935132	0.140345	0.048266	0.0837143	0.0135047	-0.211806	-0.08699	-0.133337	-0.0600017	-0.158654	0.129454	0.0505034	0.00168946	0.318494	0.131153	-0.0267992	-0.0357222	0.053884	-0.208962	0.144913	0.186037	0.0521432	0.272975	-0.145048	0.273817
GeneGo	Immune response _IL3 activation and signaling pathway	-0.0968001	0.0839012	-0.104327	-0.066515	0.0134816	0.02815	0.0623098	0.103902	-0.102202	-0.091348	-0.0410477	-0.0845819	-0.0169562	0.108751	0.0304859	-0.114071	-0.22285	-0.0989372	0.035406	0.012764	-0.0444321	0.201818	0.143994	0.0438906	0.0849611	0.0103638	0.0393092	-0.0817076	-0.149043	-0.118446	-0.0887692	-0.134834	-0.0201903	0.047182	-0.0273545	-0.0711844	0.254662	0.0911217	-0.00992226	-0.0728452	0.053266	-0.156233	0.125952	0.0858573	0.0303465	0.243577	-0.115949	0.167741
GeneGo	Immune response _IL4 - antiapoptotic action	-0.0100857	-0.00880136	0.0160261	-0.120438	0.19197	0.00234366	-0.147721	-0.038831	-0.000543462	0.000160421	-0.000530865	-0.252511	0.0468413	0.0258483	0.00802554	-0.0817726	-0.0921927	-0.0762258	-0.070053	-0.0384261	-0.00124874	0.169754	0.167808	0.167944	0.0781287	0.00119078	0.0551373	0.195691	-0.242629	-0.0763634	-0.269392	-0.195157	-0.41513	0.245318	0.156138	0.07314	0.147874	0.169227	0.0175478	-0.0315869	-0.187909	-0.288464	0.00878955	0.136256	-0.0296609	0.11792	-0.0055245	0.292441
GeneGo	Immune response _IL4 signaling pathway	-0.0460241	0.012101	0.016763	-0.131286	0.174353	-0.0106019	-0.107408	-0.0267509	0.00642093	-0.0111914	0.0290996	-0.211007	0.0509795	0.0597825	0.0366552	-0.0786252	-0.109505	-0.115684	-0.0203351	-0.0224477	0.0397524	0.174399	0.173346	0.171368	0.0693194	0.00834957	0.0979004	0.12567	-0.150869	-0.0633829	-0.258025	-0.170672	-0.335136	0.233138	0.187654	0.0780113	0.146606	0.15058	-0.00508231	-0.0477607	-0.123017	-0.263941	0.00671789	0.135692	0.00237906	0.0998292	-0.00809082	0.247776
GeneGo	Immune response _IL9 signaling pathway	-0.00123781	0.204441	0.0339134	-0.148087	0.263456	-0.0268353	-0.246118	0.0827627	-0.0451855	0.078481	-0.0370046	-0.153901	0.0506057	0.029145	-0.000673277	-0.112342	-0.214769	-0.133881	-0.00223901	-0.151717	0.00439532	0.140689	0.248901	0.0412509	0.110043	-0.000699946	0.0161996	0.0840435	-0.12031	-0.0609996	-0.274	0.0107465	-0.363683	0.182485	0.0643109	0.243127	0.216417	0.123864	-0.0298345	0.104352	-0.0961093	-0.158643	0.162702	0.120913	-0.0444779	0.228603	-0.0937684	0.28105
GeneGo	Immune response _Lectin Induced complement pathway	-0.171691	0.442394	-0.009008	-0.103185	0.261469	0.154903	-0.115787	0.330019	-0.119157	0.0203206	-0.0415977	-0.20775	-0.159503	0.264253	0.0309403	-0.00404436	-0.321609	0.13728	0.00928931	-0.175924	-0.130165	0.261296	0.00404436	-0.0140787	-0.0419974	-0.20378	-0.25491	0.24829	-0.5762	0.342539	-0.13195	0.212025	-0.414724	0.558226	-0.00808806	0.198522	0.332147	0.0983793	-0.117108	0.256189	0.0572041	-0.167749	0.240741	-0.0167317	-0.156122	0.228868	-0.0719749	0.0886378
GeneGo	Immune response _MIF - the neuroendocrine-macrophage connector	-0.0477721	0.116256	-0.0268255	-0.0157318	0.041686	-0.0511541	-0.13451	0.128469	0.00498547	-0.0608735	-0.0265267	-0.0461637	0.195483	0.098378	-0.0208042	0.0909729	-0.0298142	0.0300693	0.0114589	-0.14683	0.0301629	0.129634	0.0279779	0.0623801	0.0945603	-0.0362804	-0.0363311	0.102253	-0.277259	-0.0273821	-0.175623	0.0579406	-0.0526007	0.188897	-0.00565039	-0.071371	0.144854	-0.0295463	-0.0343456	0.0694094	0.130421	-0.0191673	0.00872904	0.0119068	-0.0578485	0.0693485	0.0113213	0.0950415
GeneGo	Immune response _MIF in innate immunity response	-0.122922	0.0351222	-0.0721426	-0.129007	0.093628	-0.134519	0.0125277	0.0783086	-0.0416918	-0.0341311	0.0653844	-0.0564517	0.222	0.114136	-0.0593321	-0.00924972	-0.164407	-0.0243366	0.0380032	-0.0304374	0.147935	0.0955045	0.0403649	-0.015885	0.0240832	0.0314356	-0.0718594	-0.0207874	-0.297277	-0.0155252	-0.266015	0.079043	-0.0462141	0.107837	-0.0098748	0.041474	0.135116	0.0397967	-0.0427946	0.0608755	0.101808	-0.202312	0.0717991	-0.00393136	0.0265834	0.172164	-0.0912325	0.109201
GeneGo	Immune response _MIF-JAB1 signalling	0.14196	0.0882034	-0.0978121	-0.288621	0.216197	-0.143661	-0.198149	-0.319362	0.195759	-0.113262	0.0420711	-0.0505142	0.213146	0.239815	-0.0346907	-0.184875	-0.0280158	-0.0306115	0.091159	0.0167424	0.0438225	0.11616	0.281002	0.232887	0.313387	0.214286	0.357614	0.0724152	-0.141389	-0.36921	-0.203563	0.057416	-0.0821843	-0.0530371	0.247831	0.0968108	0.0986621	0.131657	-0.156575	-0.154505	0.0430358	-0.223194	-0.0373948	0.176804	0.188733	0.127659	-0.21098	0.445513
GeneGo	Immune response _MIF-mediated glucocorticoid regulation	-0.0242776	0.0881734	-0.0892085	-0.229477	0.229051	-0.0767862	0.307228	-0.0754369	-0.131037	0.0369934	0.279607	-0.112795	0.338846	0.229255	0.195466	-0.151024	-0.284	-0.0300523	0.0890483	-0.265063	0.0501195	0.307439	0.00678046	0.0431207	0.215504	-0.104394	0.0265345	-0.0610347	-0.393844	-0.165037	-0.469421	0.0838848	-0.0160786	0.238827	0.0656946	0.232739	0.267151	0.253415	0.0367344	-0.129849	-0.217832	-0.462006	0.289087	0.0661533	0.393752	0.267619	-0.131339	0.295741
GeneGo	Immune response _Murine NKG2D signaling	-0.166796	0.216816	-0.101801	-0.0240477	0.253773	0.090442	-0.0650859	0.105264	0.0691149	-0.0657353	0.0303547	-0.382045	-0.0629462	0.212905	-0.0613267	-0.121897	-0.24635	-0.0824465	0.0763809	-0.157601	-0.0937349	0.213059	0.146752	0.155212	0.10917	0.0229327	-0.0382073	-0.00271371	-0.396605	-0.119627	-0.236885	0.0126305	-0.267154	0.293813	0.06187	-0.0547166	0.258014	0.121055	-0.0402691	0.0307319	0.000338357	-0.271725	0.0584534	0.0106373	0.0118378	0.166732	-0.19919	0.250536
GeneGo	Immune response _NFAT in immune response	-0.180672	0.464797	-0.124597	-0.128275	0.266255	0.162757	-0.230148	0.0765368	0.0781105	0.0084847	-0.102404	-0.48139	-0.102918	0.378191	-0.0051005	0.0147517	-0.370337	-0.00768569	0.11799	-0.513213	0.159446	0.274167	0.0845	0.175718	0.0523626	0.0624497	-0.255455	0.210272	-0.595017	-0.0717764	-0.193145	0.192929	-0.663357	0.387882	0.156457	0.0895932	0.461895	0.113284	-0.106328	0.246179	0.078096	-0.30746	0.0755639	0.277257	0.0234186	0.316428	-0.255252	0.47918
GeneGo	Immune response _NF-AT signaling and leukocyte interactions	0.0794766	0.405004	-0.105546	-0.126942	0.00663695	0.113786	-0.13206	0.11159	-0.0561794	4.08715e-05	-0.0791502	-0.136995	-0.0064151	0.156189	-0.0304125	-0.165383	-0.189244	-0.0329031	0.0310648	-0.37594	0.0334768	0.218708	-0.0137192	0.0455486	0.0938886	-0.126234	-0.272259	0.175863	-0.387222	0.0244334	-0.121652	0.309982	-0.257394	0.195546	-0.122633	0.199107	0.282027	0.0137229	-0.13117	0.15287	0.0387067	-0.162725	0.0939153	0.0654562	-0.0467418	0.319407	-0.185983	0.266664
GeneGo	Immune response _NTS activation of IL-8 in colonocytes	-0.034599	0.00784762	-0.0194918	-0.0227202	0.00795651	0.0129646	0.0310362	0.0145072	-0.0308223	-0.0571242	-0.0103596	-0.0637004	0.213553	0.0683197	0.0672976	-0.0144482	-0.0738001	-0.00953976	-0.0350536	-0.0110056	-0.0110154	0.0647496	0.09857	0.114779	0.079722	-0.00166425	0.0541588	0.0141888	-0.195771	-0.00387931	-0.124096	-0.139153	-0.0397532	0.175808	0.0144261	-0.0178177	0.0747458	0.0251557	-0.0366679	-0.0903748	-0.0464196	-0.075604	0.0515204	0.0191016	0.00776119	0.0460852	0.0304982	0.0905433
GeneGo	Immune response _Oncostatin M signaling via JAK-Stat in human cells	-0.641879	0.0705417	-0.0309344	0.00149937	0.529316	0.0150534	0.28307	-0.0297244	-0.242819	0.127937	0.222087	-0.29869	0.0855842	0.220976	0.0885744	-0.297787	-0.649797	-0.179786	0.0227655	-0.159455	-0.223722	0.32135	0.171557	-0.17066	-0.132904	0.00313964	0.304158	-0.364926	-0.722697	-0.173462	-0.602728	0.278587	-0.289805	0.43224	-0.12312	-0.211386	0.376838	0.000323623	-0.088257	0.0356718	-0.385136	-0.672167	0.2844	0.0764132	0.329539	0.187261	-0.488831	0.308346
GeneGo	Immune response _Oncostatin M signaling via JAK-Stat in mouse cells	-0.662224	0.133982	-0.108617	0.0979816	0.577491	0.0236837	0.280872	-0.0776207	-0.200844	0.198407	0.276238	-0.287422	0.0173908	0.229567	0.206052	-0.335599	-0.66818	-0.0355129	0.0989401	-0.147008	-0.175794	0.375621	0.124795	-0.191704	-0.0290646	-0.00233897	0.370792	-0.312842	-0.678382	-0.12952	-0.601959	0.278904	-0.353263	0.462067	-0.00656879	-0.173446	0.399936	0.0663838	-0.00116878	-0.0209974	-0.356933	-0.676205	0.365053	0.15728	0.413961	0.224267	-0.443799	0.301967
GeneGo	Immune response _Oncostatin M signaling via MAPK in human cells	-0.415073	-0.0402878	-0.00395521	-0.0175843	0.0729884	0.120563	0.307095	0.0399757	-0.19691	0.0841508	0.129821	-0.335608	0.0315574	0.0395272	0.192336	-0.0687817	-0.351224	-0.0961322	0.00357726	0.0365751	-0.0859265	0.187746	-0.200599	0.0219336	-0.104537	0.0996327	0.175198	-0.301819	-0.286283	-0.167755	-0.334679	-0.252825	-0.098221	0.0785112	-0.129874	-0.267517	0.271966	-0.0390517	0.156707	0.0460948	-0.145993	-0.328326	0.270844	-0.0963515	0.27683	0.0935757	0.0395068	-0.100025
GeneGo	Immune response _Oncostatin M signaling via MAPK in mouse cells	-0.430966	-0.0295796	-0.0478471	0.00872619	0.0695997	0.113766	0.294016	0.00924007	-0.191421	0.0992586	0.137151	-0.344563	-0.0102937	0.0261921	0.230028	-0.0917716	-0.364684	-0.047936	0.0215777	0.0333964	-0.0759136	0.194185	-0.240913	0.0049759	-0.074138	0.0868586	0.186801	-0.291804	-0.270962	-0.162374	-0.340999	-0.277498	-0.132553	0.0699479	-0.0950731	-0.265997	0.266306	-0.0256478	0.185175	0.010423	-0.141746	-0.33489	0.290805	-0.0799219	0.297442	0.0938594	0.0572108	-0.124641
GeneGo	Immune response _PGE2 common pathways	-0.0230037	0.0438338	-0.003234	0.000732834	0.0730789	0.00535326	-0.0580571	0.119491	0.0455772	-0.108306	0.00318035	-0.0958297	0.151545	0.0118927	-0.12001	0.122323	-0.0661513	0.000814237	-0.0523705	-0.0519998	-0.0838446	0.109127	0.00396385	0.0642055	0.0711581	-0.00389241	-0.0527325	0.0754294	-0.253301	-0.0331716	-0.208747	-0.122284	-0.0086395	0.217416	-0.0378303	-0.0676285	0.0530946	-0.0407867	-0.0621809	0.0650079	-0.0424867	-0.0729061	-0.0107843	-0.0515266	-0.0327792	-0.0132465	0.123023	0.00160961
GeneGo	Immune response _PGE2 in immune and neuroendocrine system interactions	0.125007	0.0889044	-0.155412	-0.0285761	0.0815918	0.00310801	0.0179918	0.0754607	0.0125505	-0.16187	0.0897973	0.114579	0.093404	-0.0645181	0.0706301	-0.16397	0.0346624	-0.0127521	0.0194459	-0.0658535	0.100275	0.139334	-0.0686024	0.0854469	0.0585656	-0.173391	-0.0735969	0.0665299	-0.233508	-0.0167871	-0.252899	-0.036344	0.0708094	0.15496	0.0106518	0.101846	0.0348314	0.0342657	-0.191403	-0.122378	-0.0224487	-0.164225	0.0852047	-0.0379586	0.0414582	0.113682	-0.171815	0.0573791
GeneGo	Immune response _PGE2 signaling in immune response	-0.0399573	0.133033	-0.015647	-0.0995625	0.107603	-0.0532218	0.0682795	0.14807	-0.00640318	-0.0606215	-0.0771701	-0.175693	0.0483473	-0.00852644	-0.0609484	0.0296426	-0.090337	-0.0299077	0.002988	-0.0950124	-0.000610018	0.0466014	-0.0903927	-0.0281313	0.0389131	-0.0915602	-0.0703334	0.0682632	-0.159255	-0.0707105	-0.351481	-0.0407143	0.00794878	0.193746	-0.125528	-0.0514833	0.197809	0.0411966	-0.0329178	0.0695405	-0.0203266	-0.163992	0.142497	-0.0278898	0.0170893	0.0924018	0.0200104	0.0930657
GeneGo	Immune response _PIP3 signaling in B lymphocytes	-0.147537	0.215198	-0.0587509	-0.0170992	0.174224	0.0344592	-0.141513	0.0799512	0.0476176	-0.0372428	0.0420477	-0.369216	0.0373874	0.281455	-0.0553416	0.0309799	-0.143925	0.0528305	0.0187621	-0.188115	-0.0357931	0.206834	0.0427157	0.198994	0.0327299	-0.022024	-0.138057	0.153388	-0.413953	-0.0633567	-0.134196	-0.149026	-0.302828	0.367119	0.150956	-0.0199001	0.238222	-0.0256414	-0.0732389	0.0171897	0.0116913	-0.171163	0.0295428	0.00604046	-0.101649	0.133288	-0.0687822	0.339556
GeneGo	Immune response _Role of DAP12 receptors in NK cells	-0.133575	0.331628	-0.11042	-0.0158004	0.236344	0.103637	-0.0361787	-0.0844162	0.0855386	0.0011728	0.064265	-0.131556	0.0326375	0.190919	-0.0135336	-0.230435	-0.121812	-0.0847239	0.00577411	-0.00184888	-0.0872426	0.226322	0.188566	0.131886	0.0356053	0.175341	-0.0439321	0.184698	-0.254887	-0.0633605	-0.205118	0.241155	-0.294418	0.259106	0.102362	-0.0672932	0.443378	0.0996795	-0.0456565	-0.0084681	0.0446778	-0.226563	0.0625921	0.0484302	0.00442447	0.147903	-0.061656	0.390995
GeneGo	Immune response _Role of integrins in NK cells cytotoxicity	-0.179235	0.21364	6.9446e-05	-0.0499845	0.23415	0.168566	0.0493296	-0.0472834	-0.0855012	0.0587569	0.037892	-0.343384	-0.00141145	0.206879	0.0168394	-0.176129	-0.237714	-0.0895771	-0.0704881	-0.163345	-0.0759105	0.255871	0.178073	0.0941206	-0.0439175	0.019349	0.0115347	0.0183789	-0.407721	-0.136209	-0.356794	0.116915	-0.300968	0.29891	0.089869	-0.096695	0.372482	0.0732188	0.0287227	-0.0140797	0.0373115	-0.327214	0.147827	0.0586965	0.0626844	0.163264	-0.115279	0.338848
GeneGo	Immune response _Role of the C5b-9 complement complex in cell survival	0.0124732	0.075795	-0.0355234	-0.0101649	-0.0305964	-0.0303375	-0.0786664	0.159961	-0.0138103	-0.102893	0.0168918	-0.11625	0.0960391	0.0863225	-0.0275196	0.0235251	-0.0446946	0.105678	0.0506691	-0.10599	-0.131614	0.0509151	0.00490581	0.18251	0.114657	-0.0543628	-0.0614433	0.105423	-0.288744	-0.00274987	-0.0313875	-0.128881	-0.014179	0.116957	-0.0550094	0.0157836	0.0437902	-0.0559228	-0.0837685	-0.0346793	-0.0296659	-0.102128	-0.0193809	-0.0561289	-0.0881448	0.0438532	0.0214174	0.0288965
GeneGo	Immune response _Role of TLRs 3 and 4 in cell antiviral response: TICAM1-specific signalling pathways	-0.124923	0.16838	-0.0697803	-0.112078	0.109195	-0.0321499	0.103176	0.017697	-0.095699	0.00288378	-0.0609723	-0.19962	0.0287782	-0.00827361	-0.0354395	-0.146163	-0.21016	-0.0998229	-0.060775	0.00484477	0.00764871	0.0154143	0.160179	0.0729186	-0.0996567	-0.0937109	0.0885755	-0.0354399	-0.267769	0.0257688	-0.454808	0.130259	-0.234464	0.159649	0.0231287	0.062854	0.106709	-0.179135	-0.132657	0.10251	0.1178	-0.0860418	0.0853739	0.0692589	0.00165372	0.143923	-0.0910756	0.194973
GeneGo	Immune response _Sialic-acid receptors (Siglecs) signaling	-0.495885	0.762014	0.112681	-0.115936	0.392096	-0.168217	-0.589477	0.423729	-0.0231038	0.298118	-0.0712389	-0.402679	-0.253822	0.394282	-0.0964433	0.121028	-0.208079	0.0989151	-0.125272	-0.694484	-0.171695	0.720025	-0.0186279	0.229505	-0.0787664	-0.00433527	-0.523426	0.35102	-0.6691	0.120548	-0.136541	0.0401392	-0.707277	0.633858	0.249546	0.0153907	0.588587	-0.291922	0.112986	0.368226	0.172395	-0.152768	0.405748	0.216843	-0.32451	0.355089	-0.233722	0.522807
GeneGo	Immune response _T cell receptor signaling pathway	-0.22639	0.487215	-0.108254	-0.130047	0.208141	0.197654	-0.171456	0.0501287	0.0314226	-0.0121125	-0.134827	-0.329774	-0.0207529	0.395277	0.0627197	-0.0628866	-0.365405	0.0195687	0.130112	-0.409627	0.100664	0.233877	0.0931813	0.20989	0.0947953	0.119926	-0.114416	0.213023	-0.539696	-0.0273478	-0.0655984	0.338397	-0.543643	0.282343	0.130097	0.0733038	0.453199	0.170111	-0.147451	0.203989	0.114262	-0.297533	0.050517	0.283484	0.110687	0.304535	-0.211749	0.45817
GeneGo	Immune response _TCR and CD28 co-stimulation in activation of NF-kB	-0.113286	0.490978	-0.100137	-0.106351	0.33326	0.18434	-0.271355	0.0190923	0.0502793	0.00494159	-0.164967	-0.474877	-0.121553	0.353367	0.0269042	-0.03202	-0.432174	-0.028913	0.145808	-0.507063	0.119704	0.223515	0.114217	0.207046	0.0107107	0.0495585	-0.191231	0.292925	-0.530447	-0.0925498	-0.237425	0.307758	-0.711896	0.345123	0.1967	0.173529	0.463965	0.177192	-0.102323	0.308809	0.0316429	-0.299866	0.118188	0.277839	0.101606	0.326369	-0.175933	0.467958
GeneGo	Immune response _Toll-like receptor (TLR) ligands and common TLR signalling pathway leading to cell proinflammatory response	-0.249284	0.224914	0.00193546	-0.0695197	0.494954	0.0195262	-0.0580988	-0.0414138	-0.0268504	0.0135934	0.00696329	-0.368065	-0.00740302	0.252181	0.0698898	-0.0114402	-0.217177	-0.0243445	-0.0247837	-0.192306	0.131102	0.10831	0.133373	0.0468287	-0.16834	0.0247053	-0.06771	0.0391701	-0.180142	-0.0329512	-0.447806	-0.0157444	-0.425396	0.287643	0.213403	0.143453	0.331545	0.110021	-0.0518092	0.160925	-0.0121519	-0.393776	0.219461	0.14211	0.139093	0.0703797	-0.238277	0.387787
GeneGo	Muscle contraction_ GPCRs in the regulation of smooth muscle tone	-0.000752873	0.0145831	-0.0135427	0.0279102	-0.0886419	-0.0628851	0.0688522	0.0935247	0.0237052	-0.0326549	-0.00842606	-0.04785	0.0868883	0.0212364	-0.0136504	0.0347239	0.17629	0.0887368	0.0244681	-0.0578746	-0.0789212	0.0856553	-0.0733182	-0.0229996	0.0982616	-0.123945	-0.144449	-0.0015351	-0.131737	0.0382114	-0.0899636	-0.0659823	0.0817321	0.0751206	-0.161511	0.0504903	-0.0459604	-0.0599156	-0.0666307	-0.0399962	0.000752873	0.0309804	0.00179537	-0.0696243	-0.0308562	-0.0116391	0.0445457	-0.0997363
GeneGo	Neurophysiological process _Glutamate regulation of Dopamine D1A receptor signaling	-0.235113	0.0104674	0.00741029	6.81498e-05	-0.0307001	-0.0746028	0.0104857	0.0386404	0.0656371	-0.00069208	-0.112513	-0.14355	0.119731	0.0185073	0.0643676	0.30572	-0.00943796	0.0350952	-0.0418095	-0.0721885	0.0465945	-0.00775219	-0.0643735	0.00576294	0.0219661	0.0374228	-0.0589902	-0.00496655	-0.0782301	-0.0186955	-0.153382	-0.128183	0.105422	0.0799781	-0.0973693	-0.234867	0.0479167	-0.205621	0.000266668	0.00490675	0.0385488	0.172935	-0.134305	-0.0975479	-0.0711406	0.00759609	0.104484	-0.0904893
GeneGo	Neurophysiological process _Role of CDK5 in presynaptic signaling	0.121841	0.0683472	-0.0934113	0.0128515	-0.0553853	0.0944944	0.10805	-0.0047471	-0.120305	0.0507138	-0.084985	0.0472255	-0.0582351	-0.271912	-0.000747638	-0.0827616	0.000747638	-0.161892	-0.0268521	-0.054712	0.0659772	-0.0756363	0.0931362	-0.0823301	-0.00322353	-0.0892365	-0.0395957	0.00378602	-0.052005	-0.0926897	-0.265277	-0.0280008	0.148415	0.0226093	-0.0795092	-0.0502042	0.0444218	-0.206628	0.0984141	0.0254296	0.129226	0.0315173	0.0919637	-0.0505577	-0.125726	0.139742	0.0436518	-0.0555374
GeneGo	Neurophysiological process _Visual perception	0.418904	0.074061	-0.0931828	-0.00141093	-0.0436945	-0.0949492	-0.172755	-0.000600443	-0.0730992	0.104016	-0.014039	0.00788188	-0.139971	-0.00515318	0.00862618	-0.120706	0.274944	0.110217	0.0627042	0.069574	-0.107184	-0.0828095	0.126262	-0.123273	0.148841	-0.341043	-0.0972092	0.253579	0.0292877	0.276445	-0.0976233	0.0204395	0.298526	-0.197027	-0.0289013	0.249026	-0.0726928	-0.120314	-0.202225	-0.0306214	0.165616	0.247365	0.10222	-0.139159	-0.167111	0.0942018	-0.023102	-0.0890827
GeneGo	Proteolysis_Role of Parkin in the Ubiquitin-Proteasomal Pathway	0.0816774	-0.0375158	-0.0487111	0.0231498	0.181345	-0.0163995	-0.0409967	-0.153761	0.0338847	-0.075588	0.0813129	0.0600377	0.188595	0.0327179	0.0697018	-0.109063	-0.0642646	-0.0580708	0.00287474	0.0412592	0.125295	0.0683479	-0.00608814	0.0771547	0.156517	0.110271	0.29558	-0.00526943	-0.11583	-0.197744	-0.166646	0.0642535	-0.0804334	-0.0101088	0.0859969	-0.0828499	0.142654	-0.0133124	-0.0459541	0.0330519	0.052076	-0.124395	-0.0121301	0.117821	0.1437	0.211192	-0.0752045	0.0970961
GeneGo	Regulation of lipid metabolism_Alpha-1 adrenergic receptors signaling via arachidonic acid	0.00632482	-0.00865229	-0.0404401	0.0566098	-0.0428842	-0.00255795	0.0271099	0.0591161	-0.0277531	-0.0967414	0.106	0.0739874	0.27611	-0.00771569	0.00372834	-0.0786764	-0.0121138	-0.00345608	-0.0570059	0.00374944	0.0110585	0.199567	0.0148938	0.0622392	0.0240242	-0.0497972	0.00205487	0.0444946	-0.227866	0.000645893	-0.151379	-0.0477038	0.0453232	0.23412	-0.0831918	-0.0267369	0.0498498	-0.0842485	-0.120108	-0.0554684	-0.0420205	-0.060874	0.0491787	-0.0443916	-0.0558403	0.0895162	0.0409043	0.00948901
GeneGo	Regulation of lipid metabolism_G-alpha(q) regulation of lipid metabolism	-0.0655054	0.12564	-0.0487073	0.0502539	-0.0198234	0.0663693	-0.0117797	0.26561	0.106942	-0.137677	0.112072	0.0961362	0.306592	0.216069	0.0144178	0.135156	-0.0532589	0.0281673	-0.0942144	-0.0421449	0.0464175	0.314303	-0.0148823	0.265784	0.113391	0.076702	-0.127939	-0.0395052	-0.319037	-0.0288374	-0.167123	0.105567	-0.011125	0.320435	-0.179211	-0.0645166	0.102859	-0.0283086	-0.0468065	0.0340795	-0.0219346	-0.185844	0.0809519	-0.0321771	-0.091612	0.14499	-0.0898454	0.0988563
GeneGo	Regulation of lipid metabolism_Insulin regulation of fatty acid methabolism	0.00867054	-0.0979729	0.285725	-0.00312396	0.204261	-0.0171709	-0.230538	0.173328	0.014944	0.0795551	0.0130887	-0.213194	-0.0190429	-0.0518556	-0.204422	0.249184	-0.10154	-0.0420386	-0.0481788	0.027385	0.0368572	0.00300575	0.0319937	-0.0403982	0.0312557	0.0464065	-0.0186807	0.030844	-0.109155	-0.0838321	-0.176302	-0.320668	-0.208228	0.151961	0.165365	-0.198747	0.196578	0.057323	0.181092	0.319801	-0.220529	0.0244176	-0.0272989	-0.0216001	0.000392788	0.0478365	0.154188	-0.0451604
GeneGo	Regulation of lipid metabolism_Insulin regulation of glycogen metabolism	-0.0616927	-0.0685255	0.14464	0.0151815	0.125655	-0.0115932	-0.211215	0.0402468	0.0594489	0.00512058	-0.0339123	-0.201638	0.0876094	-0.00451917	-0.06348	0.158628	0.0263598	0.0161793	-0.0203323	0.0843299	0.0393317	0.0216789	0.0274695	0.0774828	0.0526361	0.0655421	-0.00156362	0.0360408	-0.15011	-0.00722394	-0.171345	-0.175119	-0.138744	0.12027	0.116916	-0.152369	0.0717632	0.0575739	0.16177	0.108604	-0.0884534	-0.100301	-0.0510065	0.0821109	-0.048953	0.0399471	0.0116474	-0.0183384
GeneGo	Regulation of lipid metabolism_Insulin signaling:generic cascades	-0.0283752	-0.104645	0.0739752	0.0156114	0.142376	0.00115167	-0.237714	0.0430729	0.0568154	0.0119406	-0.0294703	-0.191093	0.0982246	0.00677889	-0.11564	0.179062	-0.0695148	-0.0320383	-0.0232085	0.0540321	0.0959113	-0.00437208	0.102018	0.018646	0.0354648	0.0373286	0.0179655	0.100406	-0.112183	-0.102016	-0.12193	-0.325322	-0.171245	0.100567	0.173289	-0.200852	0.0206674	-0.00115167	0.117581	0.0749444	-0.0911803	-0.12322	-0.0860866	0.172151	-0.0557531	0.0443128	0.080783	0.00331637
GeneGo	Regulation of lipid metabolism_PDGF activation of prostacyclin synthesis	0.0195558	-0.0671289	0.0851827	0.0743293	-0.0469532	-0.0983693	0.468014	0.13033	0.0709458	-0.28027	0.523771	0.146244	0.676747	0.00487937	0.101486	-0.0493265	0.262842	-0.0204213	-0.0864014	0.170927	0.300672	0.49199	-0.176	-0.00878593	0.263246	-0.157603	-0.205425	-0.0119977	-0.154998	-0.0217452	-0.0669147	-5.73206e-05	0.488071	0.372503	-0.0996693	0.028837	-0.0801837	0.0846959	-0.27143	-0.191442	-0.123538	-0.0607751	0.0658527	-0.165429	-0.0145466	0.379267	-0.0984243	0.117575
GeneGo	Regulation of lipid metabolism_PPAR regulation of lipid metabolism	-0.0815504	-0.10005	0.276945	0.156343	0.162925	-0.0284896	-0.115398	0.741532	0.0830456	-0.175707	0.0909497	-0.216047	0.215176	0.103331	-0.181857	0.650949	-0.0778906	-0.043747	0.066039	-0.260118	0.0309702	0.0263038	0.0702607	0.0198164	-0.230098	-0.147983	-0.124889	0.0594551	-0.267159	-0.050747	-0.00035246	-0.154267	-0.2235	0.157732	-0.0208167	-0.383295	0.17622	-0.168182	0.170959	0.656316	-0.0159043	-0.0335288	0.141136	-0.246715	-0.225043	0.13777	-0.220571	-0.0839651
GeneGo	Regulation of lipid metabolism_Regulation of fatty acid synthesis: NLTP and EHHADH	-0.0859311	0.00807034	0.237714	-0.0349232	0.0111872	-0.0443763	-0.0963633	0.131478	0.0958625	-0.00190813	0.209542	0.116719	0.240017	-0.037153	-0.0141362	0.280455	0.0147791	-0.0135621	0.0135488	0.0358842	0.167838	0.160108	-0.0446481	0.0358443	-0.11586	0.148824	0.194069	-0.104949	-0.174899	-0.125802	-0.182845	-0.176635	0.00156274	0.071736	0.0208209	-0.338928	0.0629138	-0.0283879	-0.0695776	0.442154	0.285702	-0.156635	-0.116398	-0.0292799	0.111669	0.04607	-0.105952	-0.136458
GeneGo	Regulation of lipid metabolism_Regulation of lipid metabolism by niacin and isoprenaline	0.0921819	0.128964	-0.0018634	0.014712	-0.102355	-0.0859229	-0.0483259	0.0817377	0.0294764	-0.0806699	-0.0774622	-0.0693702	0.115148	0.091797	0.0600878	0.209955	-0.0176602	-0.00975067	-0.0217692	-0.075578	0.0431545	0.152548	0.0160293	0.0446347	0.14337	-0.0424183	-0.133186	0.197874	-0.103226	-0.00549566	-0.118962	-0.029297	-0.00333002	0.122772	-0.0691656	0.0333223	0.0716003	0.0678755	-0.0270971	0.0849008	0.0309309	0.0222332	0.0988039	-0.0444592	-0.0618557	0.122701	0.0147107	-0.0143733
GeneGo	Regulation of lipid metabolism_Regulation of lipid metabolism via LXR, NF-Y and SREBP	-0.240645	-0.0604226	0.368897	0.0592137	0.10597	0.0629767	-0.0612866	0.284544	-0.0433468	0.09046	-0.0126526	-0.00523815	0.0413159	-0.0945195	-0.0684878	0.345897	-0.145144	-0.057232	-0.216459	-0.0311592	0.0126818	0.0316197	0.0129878	-0.135676	-0.0983748	0.127406	0.0857684	-0.216443	-0.0482097	-0.0966407	-0.182529	-0.0140165	-0.127695	0.00737546	0.032639	-0.283779	0.166423	-0.0468505	0.300653	0.520089	-0.142751	0.233088	0.113949	-0.100161	0.0880832	-0.00770714	0.0232195	-0.0707969
GeneGo	Transcription_Androgen Receptor nuclear signaling	-0.0202148	-0.0607202	0.162231	0.0087967	-0.0227	0.0393809	0.00765236	0.107071	-0.118661	0.0207549	0.045345	-0.0313503	0.0118568	-0.0351299	0.0145991	0.0253975	-0.0924392	0.0139375	-0.0586976	0.0980894	-0.0196412	0.015235	-0.128004	0.0357943	-0.000189654	-0.0899275	-0.139479	-0.0408248	-0.118379	0.0507357	-0.0883027	-0.124934	0.121475	0.0695655	-0.111595	-0.087811	-0.0110572	-0.077764	-0.022255	0.135312	-0.0817194	-0.0534952	0.0421209	-0.0388177	-0.0515844	0.0747612	-0.003811	-0.0151516
GeneGo	Transcription_Assembly of RNA Polymerase II preinitiation complex on TATA-less promoters	-0.0320587	0.0586332	-0.0533106	-0.0451552	0.191003	-0.0833525	0.0804868	-0.136353	0.0542979	-0.0105311	0.0101703	-0.0243785	0.203029	0.017854	0.000169189	-0.129263	0.0255017	0.13427	0.0489113	-0.123725	0.102742	-0.0133503	0.11928	-0.0697342	0.0252207	0.135411	0.0776806	0.021942	-0.00551529	-0.1062	0.00744302	-0.0200695	0.00203665	0.023661	0.151328	-0.0418394	0.193005	0.064889	-0.00563981	-0.122576	0.11697	-0.15873	0.0225	0.384999	0.060663	0.0746359	-0.029699	0.199686
GeneGo	Transcription_CREM signaling in testis	0.0148	0.0480651	0.198674	-0.118126	-0.00834143	-0.116783	-0.160672	0.109559	0.0178686	0.0523651	-0.162151	-0.106347	0.0321571	-0.0675106	-0.0345761	0.226063	0.089106	-0.0854112	0.0617876	-0.101652	-0.0344931	-0.119335	-0.0226774	-0.0086002	0.181255	0.000716669	-0.114862	0.087079	-0.0371794	0.18787	-0.0740851	-0.117785	0.111202	0.00612526	-0.121235	-0.0736316	0.021411	-0.106243	0.0165649	0.038145	0.00702307	0.135739	-0.0181975	-0.0816783	-0.0730874	0.11408	0.0830562	-0.0870933
GeneGo	Transcription_Formation of Sin3A and NuRD complexes and their role in transcription regulation	-0.00323912	-0.0282492	-0.00880794	-0.00761443	0.169002	-0.0747897	-0.0281452	-0.184536	0.0766035	0.00661107	0.0723977	-0.00462192	0.177811	0.0285314	-0.0317817	-0.109164	0.117596	0.127541	0.129097	-0.0114149	0.0966246	-0.00924938	0.0853558	0.0896066	0.189646	0.245513	0.260483	0.0947934	0.112509	-0.0565466	0.054022	0.00711305	-0.147865	0.0238629	0.188365	-0.0560116	0.0833172	0.13983	-0.075667	0.0182829	0.00133098	0.00510881	-0.00133098	0.130276	0.0199614	0.11807	-0.0757048	0.16894
GeneGo	Transcription_Ligand-dependent activation of the ESR1/SP pathway	0.103101	-0.00975273	0.0909803	-0.047364	0.230244	0.00617979	-0.20143	-0.187729	0.10093	-0.0285206	-0.126391	0.00125599	0.264269	-0.0166063	-0.13277	-0.152887	0.0305932	-0.0631676	0.0824219	0.0253824	0.0810532	0.181223	0.104355	0.0266241	0.133216	0.272881	-0.0339999	-0.00163668	0.169129	-0.0906991	-0.0421812	-0.0397072	-0.00903762	-0.0228905	0.148098	-0.147797	0.204922	0.111936	0.139598	-0.000458767	-0.217205	-0.133587	0.0626139	0.27179	0.0310425	0.138073	-0.127114	0.125291
GeneGo	Transcription_Ligand-Dependent Transcription of Retinoid-Target genes	-0.18152	0.0734258	-0.0840976	0.0408228	0.184267	-0.0990893	0.0151499	-0.233229	0.0388267	0.0279393	-0.0887853	-0.220898	0.0307747	0.0239274	-0.0350765	0.0964704	-0.0585304	0.0823378	0.0592747	-0.0756099	0.23429	0.0242792	0.0819628	-0.0378294	-0.169016	0.244719	0.27815	-0.0331778	-0.165143	-0.2843	-0.131956	0.016045	-0.174456	0.0528775	0.120829	-0.262616	0.14128	0.0307032	0.0363516	0.0136203	0.10473	-0.162868	-0.0665328	0.251115	0.072128	-0.00946286	-0.0352214	0.118159
GeneGo	Transcription_NF-kB signaling pathway	-0.0322167	0.155409	-0.00828894	-0.200976	0.256424	-0.0650236	0.0529728	-0.0498973	-0.00826359	0.00680917	0.0607385	-0.19157	0.10292	0.0951152	0.145187	-0.00703238	-0.22217	-0.014204	-0.00441289	-0.104584	0.0982817	0.0714901	0.222366	0.105361	-0.0156039	0.0924888	0.00573627	0.0210717	-0.263668	-0.0846267	-0.252932	-0.0255898	-0.288858	0.142892	0.194539	0.270927	0.124111	0.164469	0.00441289	0.0651947	-0.10111	-0.32403	0.0408376	0.119424	0.0230711	0.0813481	-0.0679903	0.284295
GeneGo	Transcription_PPAR Pathway	-0.216474	-0.0686085	0.175508	-0.00939969	0.151908	-0.014063	-0.0040143	0.0974707	0.101557	-0.0759127	0.162247	-0.213624	0.200479	0.046674	-0.208541	0.165557	-0.0598549	-0.169626	-0.0335263	0.118808	0.196747	0.14698	-0.132623	0.0219701	0.00525637	0.0374227	0.0862992	0.0226634	-0.145661	-0.190924	-0.215075	-0.348773	0.00542405	0.197577	0.0772873	-0.340679	0.15543	0.028559	0.0424198	0.151114	-0.188233	-0.179968	-0.0911276	-0.0492514	0.128795	0.0984324	0.00208881	0.00724202
GeneGo	Transcription_Rac3 regulation pathway	-0.300466	-0.0939185	0.132173	0.0559774	0.496993	-0.219879	-0.156311	-0.222488	0.00104721	-0.212815	0.0590384	-0.191519	-0.436929	0.311254	0.0446681	0.242665	0.072437	-0.252561	0.0930916	0.0436028	0.358186	0.394183	0.273602	0.0479753	-0.14345	0.808144	-0.0752952	-0.304197	0.0190675	-0.247032	-0.270058	0.0641391	-0.0870633	-0.250891	0.374902	-0.67634	0.345761	-0.309932	0.310072	0.131018	0.537308	0.0234447	-0.121952	0.59998	-0.190065	-0.227289	0.037034	-0.0225703
GeneGo	Transcription_Role of Akt in hypoxia induced HIF1 activation	-0.0330731	-0.240411	0.214709	0.0538559	0.294781	0.120593	0.0584111	-0.125341	0.0297256	-0.123838	-0.0206847	-0.0640766	0.361652	-0.103395	0.0749975	0.0803419	0.0788927	-0.119105	-0.0767919	-0.0583354	0.206001	0.0228491	0.00249374	0.00062728	-0.121238	0.259297	0.0545025	-0.0165724	-0.224361	-0.223385	-0.256751	0.041148	-0.0343477	0.308874	0.0951966	-0.398889	0.0256112	0.0832308	0.0726131	0.0996743	-0.0844127	-0.227666	0.0374782	0.0704132	0.294773	-0.0125045	-0.0474038	-0.141337
GeneGo	Transcription_Role of AP-1 in regulation of cellular metabolism	-0.0166566	-0.0812586	-0.0150421	0.101704	0.0637894	0.0505769	0.143709	0.0613046	-0.148755	-0.00579471	-0.059029	-0.117209	-0.090242	-0.0866241	0.119816	0.0327076	-0.095445	-0.0572666	0.00265951	-0.0285419	-0.244662	-0.0100859	-0.0989657	-0.100335	0.0380689	0.0838542	0.103981	-0.3003	-0.222615	-0.00645583	-0.174161	-0.0706683	0.0355378	0.00928824	-0.176375	0.015193	-6.61071e-05	-0.0582064	0.0512562	0.0538417	-0.017261	-0.0427417	0.0875073	-0.169103	-0.0245951	-0.0101108	-0.0139745	0.0260454
GeneGo	Transcription_Transcription factor Tubby signaling pathways	0.0605884	0.181189	-0.109591	0.0153168	-0.00693206	-1.0811e-05	-0.114699	0.0332783	0.111644	-0.0751859	0.0981049	0.0270818	0.193675	0.364017	-0.16871	-0.0659892	-0.0641535	0.071111	-0.00255101	0.0377216	-0.105331	0.255868	0.197083	0.288824	0.232637	0.223427	0.110086	0.0743275	-0.107747	0.129957	-0.0310604	0.173033	-0.252477	0.165151	-0.0486947	0.145798	-0.0247654	0.0650729	-0.0679991	-0.179542	-0.0521751	-0.0997568	-0.031458	0.137688	-0.115351	0.0418501	0.0265297	0.129239
GeneGo	Transcription_Transcription regulation of aminoacid metabolism	0.00248681	-0.0966772	-0.0275403	0.0312713	0.00885023	-0.0867246	-0.00992994	-0.0198003	-0.0347527	-0.158072	0.0203537	-0.0538072	0.0649711	0.100641	0.00110253	-0.0576358	-0.159172	0.0306824	-0.0578224	-0.0860109	-0.061461	0.191903	0.0413605	0.0556505	0.0879277	0.00940972	0.185127	-0.046488	-0.0826761	-0.0485908	-0.108997	-0.0477725	-0.102029	0.0231817	0.0207504	-0.12914	0.028227	-0.0462769	-0.0348899	0.00879855	0.0355273	-0.277153	0.0829531	0.0142407	0.00254134	0.0487814	-0.0694233	0.0788936
GeneGo	Translation _Alpha-1 adrenergic receptors regulation of translation	-0.0627993	-0.0173416	-0.0137252	0.0606741	0.018647	0.0111023	-0.0510509	-0.0159563	-0.0185818	-0.0519819	0.000535236	0.0487682	0.155387	0.0144901	0.0560637	0.036745	-0.131099	-0.0331155	-0.0482995	-0.00716789	0.00579519	0.0311088	0.0411834	0.0925392	-0.0102897	0.0240487	0.0665695	0.113917	-0.174297	-0.0277526	-0.0875939	-0.0977148	-0.0681448	0.142738	0.0186112	-0.118084	0.035077	-0.0913953	-0.0533364	-0.0305607	0.0504377	-0.0420043	0.00297208	0.0739194	-0.0338598	0.0789165	0.0610927	0.0124888
GeneGo	Translation _Non-genomic (rapid) action of Androgen Receptor	0.125002	-0.106348	0.0837211	-0.00737159	-0.0116269	0.00631772	-0.0156889	0.0362937	-0.0693459	0.00746637	0.0324231	-0.0851741	0.0441594	-0.0617327	0.0897488	-0.0131349	0.00425394	0.018934	-0.0273713	0.147504	0.0568278	0.00729939	0.0021349	0.0495002	0.0115665	-0.0209571	-8.10759e-05	0.0188375	-0.020647	-0.0129611	-0.148536	-0.21125	0.15652	0.140097	0.00586502	-0.0348825	-0.0441775	-0.0448483	-0.0772698	0.0284051	-0.0769431	-0.0220708	0.0617843	0.044228	-0.0472157	0.105167	0.0298313	-0.0294813
GeneGo	Translation _Regulation activity of EIF2	-0.169369	-0.115805	0.0847019	0.110234	0.205915	0.0215187	-0.0394858	-0.0598827	-0.00248951	-0.0162653	0.0235388	-0.261243	0.0836751	0.00651432	-0.00258261	0.149552	-0.0554582	-0.0198446	-0.0406407	0.119899	0.0367575	0.0392489	0.0685361	-0.00506081	-0.0584719	0.157859	0.148349	-0.0106844	-0.0970389	-0.200667	-0.179938	-0.241462	-0.247196	0.185748	0.15637	-0.228592	0.0807802	-0.00639373	0.0831844	0.0441496	-0.178798	-0.201906	-0.16211	0.172765	0.0157513	-0.0314859	-0.0554771	0.059035
GeneGo	Translation _Regulation activity of EIF4F	-0.207119	-0.0828762	0.0603907	0.0409438	0.0952754	0.0689443	-0.0500175	-0.00935175	-0.0383679	-0.0163129	0.0140735	-0.25999	0.0532121	-0.016529	0.0107793	0.123142	-0.142431	-0.153272	-0.0862892	0.119344	0.0471152	0.0526385	0.0395441	0.0630362	-0.145471	0.104821	0.0898559	0.00894012	-0.0311484	-0.209766	-0.15737	-0.282215	-0.154943	0.16106	0.115031	-0.306253	0.0695375	-0.0358395	0.0933176	0.049912	-0.0774771	-0.267829	-0.0431854	0.113175	0.0316533	0.0113539	0.0102911	0.00224035
GeneGo	Translation _Regulation of translation initiation	-0.141409	-0.0415526	-0.0911338	0.00577553	0.138516	-0.203231	0.0521659	-0.0491898	0.268269	-0.0790383	-0.0961128	-0.199889	0.0880853	0.395061	0.139178	0.374835	-0.0815184	0.461114	0.152869	-0.112082	0.108899	-0.127614	0.0859309	-0.0970608	-0.180444	0.122208	-0.0366997	0.206793	-0.356569	-0.0779323	0.354917	-0.245751	-0.139677	-0.00198752	0.320269	-0.104735	-0.0313304	-0.281334	0.179701	0.0015641	0.225276	-0.31662	0.125532	0.196841	0.0675551	-0.0929263	-0.198819	0.110907
GeneGo	Transport_Alpha-2 adrenergic receptor regulation of ion channels	0.00271945	0.0725924	-0.0236748	-0.0172392	-0.0361079	-0.0172747	-0.0867743	0.0697823	0.00240604	-0.0856283	0.0328998	-0.111699	0.111381	0.056089	-0.0139538	0.104059	-0.0563262	-0.0417325	-0.00770302	-0.130633	-0.0306753	0.12419	-0.0162371	0.08669	0.145588	-0.00141471	-0.10471	0.113804	-0.253809	-0.0758141	-0.0851447	-0.0678817	-0.0353645	0.140008	-0.0437584	-0.0478083	0.123902	-0.0707819	-0.0741361	0.106784	-0.0472137	-0.0381766	0.0230785	-0.0345088	-0.0679952	0.083103	0.0617696	0.0417503
GeneGo	Transport_Membrane trafficking and signal transduction of G-alpha (i) heterotrimeric G-protein	-0.0138939	0.119017	-0.120504	0.107415	-0.0804161	-0.0240913	-0.114407	0.104536	-0.0456408	0.00813187	-0.112229	-0.0939296	0.213477	0.023836	-0.148866	0.192495	0.0164344	0.114651	0.0776505	-0.143559	-0.14809	0.14939	-0.161665	0.167206	-0.016074	-0.110594	-0.108435	0.180379	-0.225095	-0.023763	-0.151608	-0.179862	-0.0191215	0.191708	-0.0452274	-0.0479437	0.0910638	-0.115301	-0.00816415	-0.00157279	0.103918	0.0135037	0.0246254	-0.145248	0.00364783	0.00763821	0.0589453	-0.0430624
GeneGo	Transport_RAB1A regulation pathway	-0.401647	-0.181743	0.171984	0.0509452	0.101427	0.00722768	0.245273	-0.0844693	0.173909	0.170145	0.149726	-0.280441	-0.0301076	0.147772	-0.0117049	0.282612	-0.109624	0.0304359	-0.107662	0.0815397	0.127599	-0.216175	-0.112286	-0.0599135	-0.282409	0.270923	0.304631	-0.199947	-0.100418	-0.207123	-0.436536	0.168229	-0.26847	0.153038	0.265448	-0.528773	-0.0337206	-0.113711	0.018594	0.203048	0.0706294	-0.313361	-0.208319	-0.0586861	0.0568358	-0.00468338	0.205141	-0.040355
GeneGo	Transport_RAB3A regulation pathway	-0.181597	0.120119	0.167482	-0.0549825	0.169863	0.0915693	-0.199566	-0.0300587	-0.0894108	-0.0761907	-0.214849	-0.139938	-0.177502	0.0145011	-0.0100694	0.480483	0.0993433	-0.0348893	-0.00154623	0.0880962	0.17428	-0.312776	-0.0508995	-0.186782	0.00580641	-0.0214498	-0.11229	0.105609	-0.00845375	0.116852	-0.232173	-0.0534604	0.0659005	0.0277387	0.248688	-0.174573	-0.0704143	-0.191157	0.0618115	0.211299	0.357701	0.36386	-0.117318	0.105174	-0.205563	-0.0476979	0.162434	-0.213718
GeneGo	Transport_RAB5A regulation pathway	-0.430793	-0.206309	0.036212	0.0436081	0.108922	-0.191024	0.0786295	-0.0948836	0.024075	-0.160178	0.308883	-0.217419	0.0563739	0.296975	0.388577	0.239151	0.104185	0.0829304	-0.0105134	0.081681	0.239642	0.111118	-0.0718501	-0.0829255	-0.190798	0.793423	0.0676692	-0.0914889	0.00470468	-0.141739	-0.137115	-0.0258957	0.010554	0.104559	0.250393	-0.518152	0.206993	-0.281985	0.178463	0.00192419	-0.0217895	-0.500484	-0.271456	0.103904	0.141446	0.0424913	-0.0260167	-0.00118757
GeneGo	Transport_Rab-9 regulation pathway	-0.283218	-0.0181847	0.175969	0.106268	0.10307	0.0804856	0.000681012	0.0781631	-2.66503e-05	0.0218473	0.0434512	-0.329961	0.0488724	0.323064	0.0716629	0.258411	-0.0838724	-0.0345496	-0.0354077	-0.0284016	0.268258	0.0672077	0.213792	0.209917	-0.0406225	0.304303	0.209919	-0.23629	-0.241205	-0.125504	-0.232548	-0.0323202	-0.142742	0.0765962	0.258096	-0.105071	-0.0219598	-0.112235	-0.0981103	0.276491	-0.0625226	-0.0399001	-0.145167	-0.0167953	-0.0583747	0.0492682	-0.0344633	0.204366
GeneGo	Transport_RAN regulation pathway	0.0638397	0.033074	-0.138166	0.0044558	0.398027	-0.0615564	0.0253586	-0.364633	0.28239	-0.0787783	0.112053	-0.161115	0.0627971	0.0783272	-0.00383718	-0.084466	-0.0085561	0.0891727	0.161397	0.0862287	0.276233	-0.0579653	0.172589	0.181283	-0.0705922	0.421665	0.345097	0.101811	0.100993	-0.469827	0.0227467	0.00455026	-0.131117	-0.122855	0.43245	-0.224168	0.123097	0.197001	0.0478111	-0.0993508	0.00191652	-0.0759567	-0.079398	0.37565	0.159129	0.0123396	-0.139563	0.0848315
kegg	1- and 2-Methylnaphthalene degradation	-0.153305	0.0696226	0.239453	0.176561	-0.155266	0.0251428	-0.0141492	0.239983	-0.0773494	0.0368096	-0.060374	-0.118006	-0.0679468	0.188411	-0.0419364	0.359915	-0.0367636	0.0503229	0.125742	-0.0674863	0.00282484	0.158066	0.0595183	0.142506	-0.259663	-0.0565784	0.0562233	0.0159819	0.0497462	-0.0984545	0.156545	-0.0349593	-0.0884844	-0.10835	-0.121153	-0.0462426	0.127445	-0.158253	0.0487051	0.387164	0.298692	-0.107152	-0.224153	0.0405233	-0.135665	0.00950193	0.113121	-0.0563169
kegg	1,4-Dichlorobenzene degradation	-0.275197	-0.269793	0.770645	-0.201041	-0.642386	1.42165	-0.0347532	0.605303	-1.31269	0.999106	-1.35396	-0.980348	0.52836	-0.14093	-0.0305169	1.05683	0.297195	-0.284627	-0.902202	-0.830645	-0.746124	-0.577117	0.468071	-0.680834	-0.361744	0.145928	0.454667	-0.736122	-1.25247	0.570735	-1.07646	-0.0970602	0.00381196	1.37098	-1.25418	-0.795347	0.0358539	-0.300437	1.0028	0.852079	0.830111	0.79332	0.235393	-1.60739	-0.368976	0.134304	0.816302	-0.663164
IngenuityPathways	14-3-3-mediated Signaling (3ddvx)	-0.029354	-0.0331015	-0.0318758	0.00906278	0.116805	-0.00901839	-0.0427035	-0.0661143	0.130587	-0.0411806	0.0421211	-0.0611839	0.108276	0.118117	-0.0126566	-0.0562544	0.0813837	-0.0112851	0.079229	0.0775563	0.0582516	0.068063	0.0227771	0.122002	0.0739026	0.151889	0.0879739	-0.0153414	-0.145451	-0.141916	-0.123342	0.0139561	-0.107482	0.0968309	0.110906	-0.11191	0.0908859	0.00860094	-0.00173873	-0.0254738	-0.0497299	-0.152231	-0.0207108	0.0822672	0.0113176	0.0974808	-0.0933861	0.0138553
GeneGo	1-Naphthylamine and 1-Nitronaphtalene metabolism	0.313207	0.0254846	-0.0204251	-0.000758897	0.0144425	0.199311	-0.449056	0.178835	-0.291758	-0.0038924	-0.186714	0.0693834	0.0539692	-0.28695	-0.238283	-0.190582	0.27637	0.41918	0.0464937	-0.0846657	0.0794937	-0.184634	-0.269052	-0.00317836	0.0149933	-0.226708	-0.145465	0.0956501	0.215718	0.530906	-0.362607	-0.0179544	0.20569	0.0417932	-0.37494	0.174134	-0.0530694	-0.284355	-0.122826	0.0762944	0.568301	0.235565	0.165722	-0.305789	-0.352776	-0.146328	-0.0486886	-0.44954
GeneGo	2-Naphthylamine and 2-Nitronaphtalene metabolism	0.102964	-0.0165728	-0.0753425	-0.0594688	0.020598	0.179067	-0.303017	0.2007	-0.0430077	-0.0521086	-0.142894	0.0737291	-0.0364629	-0.126032	-0.216548	0.158229	0.300866	0.373654	0.0753318	-0.0284918	0.119246	-0.156229	-0.116333	-0.113093	0.0426089	-0.289613	-0.199732	0.0933506	0.211063	0.217303	-0.0502351	-0.0820703	0.195865	-0.0978244	-0.250401	0.184716	-0.0682911	-0.0839606	0.0457188	0.175867	0.490007	0.177888	0.187709	-0.245407	-0.203955	-0.119345	-0.0817424	-0.276864
MSIG_DB	3_5_CYCLIC_NUCLEOTIDE_PHOSPHODIESTERASE_ACTIVITY	0.130224	-0.284643	0.161085	0.074936	0.157112	-0.11095	-0.0716114	0.260705	0.257919	0.0785999	-0.130734	0.207589	0.602135	0.171874	0.0018451	-0.288686	-0.00393423	-0.031942	-0.0224515	0.181545	0.0145009	-0.272413	0.154425	-0.24228	0.0327052	-0.291028	-0.351359	-0.396557	0.218117	-0.264186	0.040893	-0.24439	1.03071	0.216417	-0.0356387	-0.129241	-0.0018451	-0.136587	-0.162765	-0.1965	0.136479	0.240564	0.0216598	-0.130576	-0.0959013	0.0568941	0.023887	-0.207069
MSIG_DB	3_5_EXONUCLEASE_ACTIVITY	-0.0933163	-0.30334	0.0408259	-0.0667234	0.0344444	0.269633	-0.0755678	0.135128	-0.252296	0.269039	0.037339	-0.00789316	-0.0143776	0.0984801	0.0924041	0.106911	0.184737	0.00226435	0.0530876	0.11582	-0.067976	0.255586	-0.040826	0.0182209	0.102436	-0.30183	0.35534	-0.0806418	0.0425346	-0.0166997	0.040723	0.263312	0.140699	-0.177796	-0.00335925	0.160963	-0.137774	-0.0252993	-0.108271	-0.00651761	0.047999	-0.20402	-0.207339	-0.344971	0.131511	-0.0781347	-0.073947	-0.00970016
kegg	3-Chloroacrylic acid degradation	0.00507488	-0.137517	0.055748	0.258614	0.129122	-0.0111922	-0.0650197	0.384669	0.228975	-0.040891	0.0383021	-0.204826	-0.0798691	0.274865	-0.109077	0.243181	-0.0613869	-0.00507535	-0.0754104	-0.0119482	-0.0469285	0.196576	0.478944	0.166863	-0.300877	-0.381679	-0.285026	0.155429	-0.305077	-0.0335402	0.192922	-0.131963	-0.238388	0.251184	-0.00167097	-0.110359	-0.108427	-0.140749	0.211233	0.349789	0.301356	0.114565	0.0660492	-0.131678	-0.233995	0.0121958	-0.0974195	0.066654
kegg	ABC transporters - General	-0.00369416	0.191305	0.347537	0.042	-0.149633	0.0691438	-0.00162335	0.512186	-0.0896797	-0.0296734	-0.0739905	-0.0545539	-0.151642	-0.167956	0.0472565	0.322375	-0.065845	-0.0263731	-0.0539829	-0.0892928	-0.144249	0.00854582	0.00162335	-0.0556553	-0.13649	-0.284377	-0.174471	0.0936195	-0.0791264	0.111114	-0.1596	0.0629225	-0.00487269	-0.0480089	0.0330713	0.0222701	-0.036162	-0.158614	0.143798	0.379458	0.0295227	0.17037	0.0111422	-0.163874	-0.20061	0.101787	0.038403	-0.0706084
MSIG_DB	ABDULRAHMAN_KIDNEY_CANCER_VHL_DN	0.12703	-0.508795	-0.175785	0.243638	0.0994345	-0.240644	0.269254	0.175713	0.561145	0.273798	0.106974	0.0172986	-0.449909	-0.044796	0.156591	-0.49034	0.671176	0.0590852	-0.112814	0.207377	-0.233275	0.0812407	0.173517	-0.296633	-0.123047	-0.115996	-0.334253	0.168126	-0.395748	-0.347131	-0.264135	-0.188406	-0.266256	-0.156523	0.0797471	-0.411282	-0.539999	0.181571	-0.475334	0.000287669	0.536147	0.0475514	-0.131364	0.0628158	-0.414842	0.100259	-0.046318	-0.135272
MSIG_DB	ABE_INNER_EAR	0.109767	-0.123798	0.0522948	0.207647	-0.110467	-0.195018	-0.114411	-0.216986	0.442775	-0.151468	0.186739	-0.0162804	0.0876205	-0.000698139	0.100491	-0.180507	0.326146	0.00458066	0.208465	-0.00524546	-0.0268014	0.079657	0.000698139	-0.0798217	-0.0193929	-0.0109956	-0.239943	0.0360778	-0.190406	-0.576818	0.138125	0.0512693	-0.284401	0.176717	0.0848805	-0.36462	-0.0672961	-0.134176	-0.489685	0.157819	0.388361	0.337214	-0.178714	0.227462	-0.253988	-0.108366	0.194181	0.0270409
MSIG_DB	ABE_VEGFA_TARGETS	0.131939	-0.362602	-0.169707	0.058721	-0.0945539	-0.180271	-0.123234	0.254958	0.233408	0.191267	-0.362398	0.343382	0.21758	-0.04611	0.0191075	-0.0317521	-0.181735	0.0871477	0.228181	0.377687	-0.232729	-0.0817982	0.117895	-0.106417	-0.196239	0.391431	-0.279357	-0.0244814	-0.240396	-0.462729	-0.0677759	-0.0699226	-0.330707	0.268556	0.252467	-0.0339221	-0.110969	0.079948	0.0112111	-0.202154	-0.220611	0.0871179	-0.370776	0.0291553	-0.34867	0.182326	0.182898	-0.0656379
MSIG_DB	ABE_VEGFA_TARGETS_2HR	0.111332	0.057357	-0.00784319	-0.00229783	-0.0708743	-0.0716301	-0.0827629	-0.191461	0.0913269	-0.00790803	-0.156284	0.046297	0.430744	-0.0738605	-0.0930018	0.288755	-0.0770099	0.0909288	0.190732	-0.164896	0.0603485	0.0180383	0.0922628	-0.0368416	0.0366961	0.345634	-0.17314	-0.052941	-0.0640926	-0.216554	-0.00981927	-0.270123	0.0987108	0.142902	0.0318495	-0.02795	0.0936076	-0.0284404	0.0617226	0.218868	-0.119895	0.114464	-0.0640779	0.265862	-0.100482	0.0694421	0.0717344	-0.0817584
MSIG_DB	ABE_VEGFA_TARGETS_30MIN	0.152368	0.0780929	-0.0212593	-0.0597091	0.0168795	0.0229023	-0.0286311	9.57274e-05	0.184289	-0.00264835	0.000666292	0.0309193	0.159423	-0.133175	-0.082139	-0.0393394	-0.299771	-0.0393308	0.0738129	0.114709	-0.110904	0.0010659	0.201059	-0.0967919	-0.0379198	0.340371	-0.400825	-0.231018	-0.0217164	-0.224901	-0.04611	-0.251141	-0.0348004	0.152534	0.178105	-9.57274e-05	0.147107	0.0618033	-0.0875892	-0.105447	-0.0511352	0.284799	-0.0308509	0.23107	-0.194178	0.0299951	0.151626	-0.0341589
MSIG_DB	ABRAHAM_ALPC_VS_MULTIPLE_MYELOMA_DN	-0.199247	0.107438	-0.104258	-0.172273	-0.0729523	0.269923	-0.130172	0.000873347	-0.268986	0.0413205	-0.149924	0.00630839	-0.402313	0.117626	0.204435	0.143389	0.0633861	-0.333691	0.0999556	0.00997231	0.0655237	0.131496	0.143811	0.21662	0.0331992	-0.0432302	0.166832	0.239451	0.0183325	-0.338821	-0.296026	-0.112469	-0.225778	-0.209269	0.115264	0.384578	-0.0828233	0.19962	-0.173636	0.0190594	-0.00943178	0.0425556	-0.208706	-0.00530345	0.212096	0.0170643	-0.0278358	-0.108631
MSIG_DB	ABRAHAM_ALPC_VS_MULTIPLE_MYELOMA_UP	0.0409727	-0.603385	-0.288536	0.0427648	0.291406	0.0558466	0.389861	0.268095	0.396039	-0.0621407	-0.0852065	0.215251	-0.389021	0.176974	0.278927	0.0104352	0.0858492	-0.324697	-0.0678175	0.0273559	-0.520121	-0.143613	0.373752	-0.146348	-0.00896513	0.0750476	-0.338372	0.027461	-0.4441	-0.615208	-0.194132	-0.180316	-0.281351	0.0423393	0.372823	-0.132936	-0.359569	0.147074	-0.321613	0.0898527	0.0957675	0.0245368	-0.312389	0.304234	-0.0695179	0.224522	0.0430582	-0.149832
GeneGo	Acetaminophen metabolism	0.0677442	-0.173874	-0.0491484	0.0435068	-0.12458	0.151623	-0.453103	0.240543	-0.226642	0.212313	-0.212674	0.00300675	-0.305803	-0.393801	-0.473933	0.202647	0.144601	0.12558	-0.203932	-0.124724	-0.776632	-0.23301	-0.0874149	-0.392283	-0.016709	-0.0234961	0.0125158	-0.0628472	0.142149	0.137882	-0.220396	-0.179646	-0.0117122	-0.161917	-0.0470418	0.146017	-0.0605508	0.0325011	0.21439	0.264081	0.364922	0.144871	-0.000719375	-0.134588	-0.303482	-0.335102	-0.130419	-0.406951
GeneGo	Acetylcholine biosynthesis and metabolism	0.200432	0.0112551	-0.233806	-0.176217	0.147521	-0.321357	-0.272468	-0.145724	0.077238	-0.244301	0.317913	0.115072	0.631759	0.0887593	-0.263401	-0.115779	0.608304	0.353494	0.176015	-0.0181576	0.536187	0.138425	0.0285261	-0.130294	0.376339	-0.172179	-0.263822	-0.0592166	-0.239217	-0.020839	-0.0482971	0.171853	0.232332	0.29163	-0.150748	0.379662	-0.0644991	-0.22888	-0.0703249	-0.174787	0.101162	0.067961	-0.128008	0.195257	-0.107173	0.358399	-0.277989	0.239544
PantherMolecularFunction	Acetylcholine receptor	0.517057	0.096923	-0.0284169	-0.0765468	-0.0647704	0.0226913	-0.181856	-0.0716075	-0.124207	-0.00707382	-0.0834199	0.0733772	-0.215739	-0.0334336	0.00490611	-0.137129	0.146001	0.162218	0.0805151	-0.0181793	-0.0992134	-0.195965	-0.0545199	-0.0810819	0.168577	-0.220977	-0.0733775	0.23446	0.190086	0.246425	-0.0540112	0.0429041	0.275506	-0.041499	-0.0103022	0.433242	-0.119827	0.00788049	0.0639321	0.181916	0.228918	0.216745	0.0750084	-0.091138	-0.267719	0.148148	0.083663	-0.055504
MSIG_DB	ACETYLCHOLINE_BINDING	0.172464	0.523362	0.00902098	-0.0835659	-0.114553	-0.059413	0.0444474	-0.24334	-0.147013	0.0846863	-0.0975404	-0.17885	0.236058	-0.132203	0.0980323	-0.0110075	-0.118408	0.10886	0.293124	0.150118	-0.0386099	-0.0122343	-0.164241	-0.152878	-0.149488	0.193296	-0.157926	-0.0233423	0.221885	0.15776	0.228179	-0.011359	0.039954	0.40241	-0.00939623	-0.0665861	0.313807	-0.114476	0.084027	0.0969818	0.144287	0.348925	0.274247	0.0617739	0.0263464	-0.227183	0.0561129	0.050395
MSIG_DB	ACETYLGALACTOSAMINYLTRANSFERASE_ACTIVITY	0.0223433	-0.165272	-0.0952251	0.334103	0.499122	-0.341288	0.473086	0.256112	0.17202	-0.0494509	0.181518	0.00810579	-0.127835	-0.25894	0.0408586	-0.115865	0.515797	-0.141199	-0.0475276	-0.128894	-0.126744	0.0201698	-0.00734921	-0.113906	0.118982	-0.0560697	0.0797692	0.446369	-0.235814	0.00867399	-0.1296	-0.442996	0.300494	0.195641	0.180048	0.127064	-0.248493	-0.126046	-0.247143	0.252703	0.696549	-0.0613484	0.736244	-0.0438323	-0.308422	-0.0811377	0.000326392	0.173868
MSIG_DB	ACETYLGLUCOSAMINYLTRANSFERASE_ACTIVITY	0.0472838	-0.0332457	-0.126691	-0.0822272	0.155158	0.0436904	-0.0790545	0.253072	-0.172294	0.180979	-0.0543893	0.311844	-0.0120487	0.0409456	0.0392379	0.249985	-0.14621	0.0910222	-0.0471012	0.123578	0.124677	0.000953062	-0.0658487	0.134202	0.164926	-0.0986778	0.281197	-0.0623325	0.00491235	0.158072	0.0108677	-0.250846	0.139854	-0.117456	0.119719	-0.100408	-0.217238	0.0616164	0.0946057	-0.148687	-0.0660048	0.14888	-0.206856	-0.176166	-0.0497697	-0.00251825	-0.0738733	0.0155581
PantherMolecularFunction	Acetyltransferase	-0.148803	0.0731377	0.116993	0.0135767	0.0487314	0.0329049	-0.127363	0.0185036	-0.0431907	0.0425623	-0.0610427	-0.0836095	-0.0630223	-0.0745293	-0.0373514	0.230728	-0.0941687	0.0193822	-0.0428002	-0.0613502	0.0136326	-0.00390404	0.0495172	0.0728078	-0.0860086	0.0908914	0.107831	-0.0892562	0.0753806	-0.0887784	0.0734211	-0.0145652	-0.0281755	-0.0889133	0.0189039	-0.119838	0.0297554	0.024834	0.019663	0.223634	0.0230346	0.0263659	-0.118516	0.0669059	-0.0619258	-0.0587691	0.0893908	0.0855228
MSIG_DB	ACETYLTRANSFERASE_ACTIVITY	-0.176207	-0.349729	0.115808	0.0499832	0.0253817	0.0535574	-0.0583423	-0.0646287	-0.0857346	0.0881018	0.0900686	-0.11552	-0.168202	0.0620835	-0.0700924	-0.119791	0.148515	-0.0868816	-0.0217548	-0.076667	-0.240495	0.00366231	0.0323289	-0.0503781	0.0417936	-0.115055	0.212946	0.15496	-0.041226	-0.0241443	-0.0559478	0.114239	0.0333923	-0.173028	-0.101109	-0.0127702	-0.0162007	0.0818149	-0.0112402	0.0770476	0.247989	-0.06967	-0.190429	-0.135631	0.239773	-0.0552511	-0.156707	0.128755
MSIG_DB	ACEVEDO_LIVER_CANCER_DN	0.0175987	-0.0403492	-0.0633261	0.0662381	0.00530172	0.056156	0.0418223	-0.0883298	0.149408	-0.0962828	0.0427063	-0.0575843	0.00569923	0.00413268	-0.0480861	-0.0449268	0.110088	-0.0751329	0.0656704	-0.043686	-0.0285711	-0.0179492	0.0260562	-0.0208827	-0.0325834	-0.0390889	-0.0687235	-0.027339	-0.0231557	-0.102124	0.0359406	-0.110191	-0.0143837	-0.0234737	0.0121344	-0.0676977	-0.0457939	0.0158228	-0.0340934	0.0610731	0.12887	0.0628105	-0.0037019	0.118849	-0.04092	-0.0605096	0.0533413	-0.0315841
MSIG_DB	ACEVEDO_LIVER_CANCER_UP	-0.0145478	-0.206415	0.0315389	0.0180138	-0.0153552	0.187781	0.00142597	-0.00856427	-0.0813526	0.0957615	-0.0222969	0.0309254	-0.114924	0.106346	0.1255	-0.0200437	0.123093	-0.0259562	0.0219365	0.0138833	-0.00347011	0.131005	0.0361408	0.0739742	-0.0289067	-0.166839	0.183133	0.114226	-0.0614115	-0.113933	-0.166726	-0.170859	-0.0385258	-0.186379	0.160186	0.128598	-0.333303	0.167037	-0.0529134	0.0310417	0.0627455	0.0701544	-0.182694	-0.0682011	0.0707359	0.141063	0.0146515	0.0217597
MSIG_DB	ACEVEDO_LIVER_CANCER_WITH_H3K27ME3_DN	0.082816	0.0763606	0.0931682	-0.00340011	-0.0123137	-0.080882	0.0149097	0.0761662	-0.0761894	0.0351686	-0.0179311	-0.0375517	-0.0420058	-0.0398728	-0.0543771	0.00391443	-0.0824026	0.156762	0.0656438	0.0792097	-0.00544132	0.00840838	-0.0132287	-0.00159202	0.0200651	0.0145583	-0.0600769	-0.0373441	0.0439383	0.030565	-0.0215109	-0.0439651	0.048949	0.0671699	-0.0547112	-0.0141107	0.0111443	-0.0518375	-0.106945	0.105592	-0.0868239	0.0355163	-0.000646207	-0.0247628	-0.0513696	-0.0230912	-0.0173263	-0.0464527
MSIG_DB	ACEVEDO_LIVER_CANCER_WITH_H3K27ME3_UP	0.0966638	-0.0263518	0.0635844	-0.000618102	0.0765024	-0.0874611	0.0697413	0.0819751	0.0674314	0.0177178	0.00166098	0.0504129	-0.12784	-0.138618	0.0564964	0.0544459	0.0496926	-0.053558	0.0575483	0.0995424	-0.0533327	-0.0507283	-0.0595557	-0.13202	0.0642008	-0.0054255	-0.0671826	-0.123866	-0.0359464	-0.15785	-0.0118647	-0.0701377	-0.0407874	0.102069	-0.00365573	-0.15138	-0.0512434	-0.0382314	-0.115551	-0.0452224	0.000734082	-0.0219386	-0.080331	0.00578636	-0.172348	0.0161821	0.0758879	-0.0472173
MSIG_DB	ACEVEDO_LIVER_CANCER_WITH_H3K9ME3_DN	0.00645937	-0.161827	0.136288	-0.0441843	-0.0652624	0.0746977	0.0251107	0.122802	-0.205666	0.175185	-0.019643	0.104111	-0.181278	0.0355421	0.0691717	-0.0547954	0.0774949	0.129148	0.0740247	0.00595729	0.0384369	0.1313	-0.00465597	0.0997462	0.0177758	-0.0643844	0.152018	-0.0533017	0.00471763	0.030258	-0.155287	0.0166262	0.0069267	-0.120655	-0.063661	0.154979	-0.162309	0.00476853	0.0435034	0.123237	-0.0352655	0.00297438	-0.104301	-0.121128	-0.0351271	0.15236	-0.0739474	-0.0823338
MSIG_DB	ACEVEDO_LIVER_CANCER_WITH_H3K9ME3_UP	0.103953	0.0754409	0.0960908	-0.0508936	-0.0338567	-0.149448	-0.0423283	0.108665	0.0417563	-0.0755191	-0.00664083	0.00102448	-0.161331	-0.143635	-0.0629318	0.089881	-0.0475525	-0.0394206	0.0169659	0.0418628	0.038215	-0.100342	-0.03678	-0.133433	0.0470777	-0.0178724	-0.194975	-0.116804	-0.0355215	0.0117688	0.00112483	-0.0146853	-0.0452352	0.128771	0.000213574	-0.150283	-0.0418993	-0.091433	-0.0988427	0.0198008	0.0605718	0.0623527	0.0661423	0.042866	-0.229992	0.0916156	0.0410545	0.0181405
MSIG_DB	ACEVEDO_LIVER_TUMOR_VS_NORMAL_ADJACENT_TISSUE_DN	0.040459	0.00823919	-0.0369543	0.0493781	0.000420661	0.0329439	-0.0457654	-0.0506771	0.144282	-0.100739	-0.000420661	0.00577071	0.0460071	-0.0242241	-0.0364336	0.0406309	0.0777643	-0.0330771	0.0224115	-0.0214992	0.00661712	-0.0369284	0.00632263	-0.081722	-0.0217522	0.0360908	-0.107072	-0.0333596	0.00591528	-0.0611819	0.0783439	-0.0436104	-0.0128887	0.054769	-0.00552928	-0.126217	0.0338897	0.0131015	-0.0277114	0.0136163	0.0978704	0.0532949	-0.0109478	0.106207	-0.0425907	-0.092291	0.120411	-0.113589
MSIG_DB	ACEVEDO_LIVER_TUMOR_VS_NORMAL_ADJACENT_TISSUE_UP	-0.0350695	-0.126837	-0.00595114	0.0475905	-0.0194489	0.220201	0.00169135	-0.0689543	-0.108498	0.0706622	-0.0125449	0.0123147	-0.0481697	0.0999464	0.085315	-0.0397494	0.126027	-0.016869	0.0605141	0.0196262	0.0448798	0.182916	-0.0127812	0.113481	-0.0252562	-0.12382	0.187063	0.166392	-0.0446146	-0.0757896	-0.164425	-0.158704	-0.0532406	-0.152861	0.140444	0.169731	-0.289601	0.146811	-0.0342249	0.0713159	0.0555347	0.0803521	-0.145839	-0.0376244	0.114192	0.105854	-0.00022734	0.0394107
MSIG_DB	ACEVEDO_METHYLATED_IN_LIVER_CANCER_DN	0.129262	0.115013	0.0691592	-0.016002	0.00706088	-0.0158545	0.000176141	0.0357522	0.0659535	-0.0132566	0.00621735	-0.00235485	-0.00512194	-0.0365671	-0.0275201	0.0626059	-0.00982763	0.0527712	0.0159149	0.0485699	-0.0167729	-0.0313239	-0.0167102	-0.0661521	0.0272568	0.0850862	-0.112699	-0.0980244	0.048869	0.0303515	0.0915938	0.000171459	-0.0135721	0.126265	-0.0218668	-0.0441742	0.105482	-0.0488999	-0.0559329	-0.0443037	-0.00953627	0.0659377	0.0796209	0.0316699	-0.059384	-0.0385811	0.0992512	-0.00536498
MSIG_DB	ACEVEDO_METHYLATED_IN_LIVER_CANCER_UP	0.0236424	0.0757593	1.66856e-05	0.0146057	-0.00322346	0.0273626	-0.0187705	-0.0688345	0.00962034	-0.0224871	0.016002	-0.0091612	0.0689755	-1.66856e-05	-0.0268131	-0.0228857	-0.0544601	0.030618	0.0206333	0.00752559	0.0143118	0.0232786	0.00575032	0.0424679	0.0228496	0.0651636	-0.0158873	0.0183746	0.00243866	0.0490816	0.0074733	-0.0348976	0.0264217	0.0345195	-0.00199203	-0.0141096	0.061753	-0.00902019	-0.0225392	-0.0178563	0.00391206	0.0304805	-0.00113521	0.0323149	-0.00114475	-0.0486933	0.07249	-0.00155176
MSIG_DB	ACEVEDO_NORMAL_TISSUE_ADJACENT_TO_LIVER_TUMOR_DN	-0.0484726	-0.00257665	-0.0811229	0.123457	-0.0254649	0.119052	0.0157561	-0.196346	0.0452791	-0.0499392	0.0116461	-0.0716485	0.0261001	0.0437685	-0.0625261	-0.0680926	0.105032	-0.085017	0.0872784	-0.0762065	0.00158359	0.0901946	0.0550859	0.0584059	-0.0063782	-0.0350776	0.0404653	0.0960106	0.018233	-0.0933266	-0.0119922	-0.173429	-0.0425436	-0.13442	0.0844133	0.0474265	-0.0705692	0.0461846	-0.0685637	0.079259	0.111074	0.0663302	-0.0305329	0.0796507	0.0295276	-0.0960246	0.0403445	0.0175869
MSIG_DB	ACEVEDO_NORMAL_TISSUE_ADJACENT_TO_LIVER_TUMOR_UP	0.00347438	-0.306766	-0.0011318	0.132471	0.00304131	0.0553701	0.0306046	0.037565	0.128808	0.0176055	-0.0969946	0.00547579	-0.220102	0.0332713	0.134996	0.0770983	0.387907	-0.100121	0.0776079	-0.00297088	-0.000314511	0.0455272	-0.0297868	-0.12668	-0.00681207	-0.157997	0.0883096	0.0140306	-0.0861232	-0.15312	-0.175111	-0.102081	-0.109247	-0.138383	0.0436283	0.0538091	-0.296062	0.0364671	-0.042664	0.0808112	0.251273	0.0285813	-0.097282	0.00811419	-0.0967419	0.0868606	-0.0024684	-0.0771287
MSIG_DB	ACID_AMINO_ACID_LIGASE_ACTIVITY	-0.106452	-0.23188	-0.0252057	-0.017982	0.00470161	0.0528794	-0.0486217	0.0716294	-0.0853385	0.104673	0.00181354	-0.0123621	-0.228497	0.0706916	0.174517	0.074381	0.137519	-0.135047	0.0279653	-0.0364444	0.0893058	0.00928129	0.006047	0.078003	-0.0816909	-0.205934	0.162298	0.226238	0.104392	-0.0990086	-0.182412	-0.114367	0.0114047	-0.293429	0.0514974	0.0752711	-0.164679	0.0731767	0.113778	0.0734066	0.0986205	-0.0622039	-0.162526	-0.11492	-0.014389	0.0896709	2.37735e-05	-0.017746
GeneGo	ACM1 and ACM2 in neuronal membrane polarization	0.0802379	0.0402646	-0.0624306	-0.00405986	-0.0296112	0.0258766	-0.0486846	0.0533974	-0.0358302	-0.0703059	-0.00051648	-0.0288802	0.198645	0.00144888	-0.0198984	0.0058052	-0.00587679	0.0298496	-0.0182884	-0.0416526	-0.0978419	0.0321181	-0.0616069	0.137846	0.117593	-0.0652558	-0.133905	0.0294061	-0.221316	0.0888464	-0.0558353	-0.0745522	0.0334325	0.123791	-0.106937	0.0236647	0.0186095	-0.123759	-0.114553	0.0268463	-0.0422001	0.028978	0.00708021	-0.00735445	-0.136181	0.05028	0.0852132	0.0372036
PantherMolecularFunction	Actin and actin related protein	0.140219	-0.126799	0.0385729	0.0085378	-0.000744176	-0.120303	0.0714473	-0.0648162	0.19908	-0.0145237	0.255986	0.122155	-0.029677	-0.129226	-0.104117	-0.112349	0.389852	-0.0599305	0.177509	0.186655	0.152505	0.244274	0.0328211	-0.0177412	0.0775762	-0.0417644	-0.223937	0.0152988	-0.024504	-0.0922163	-0.0728614	-0.136927	0.116588	-0.0718242	-0.038369	-0.0475583	0.000744176	-0.250733	-0.0551563	-0.0243391	-0.100167	0.00101075	0.132708	-0.070576	0.0853831	0.0528433	-0.00673503	-0.193407
PantherMolecularFunction	Actin binding cytoskeletal protein	0.0278755	-0.10986	0.0484046	0.0801977	-0.0464866	-0.0263729	0.0495424	0.0624409	-0.0529028	-0.00641301	0.119755	0.0502403	-0.0403791	-0.0396339	0.0637902	-0.08925	0.208555	-0.0580957	0.0426261	-0.00630242	-0.054114	0.117099	-0.0417367	-0.000969221	0.0151122	-0.0988971	-0.12764	-0.0608686	-0.0291487	-0.0158217	-0.0769051	-0.0232474	0.0764315	0.00426637	-0.100055	0.000969221	-0.0214131	-0.0848473	-0.0395279	0.00597427	-0.0464328	-0.0103341	0.0738089	-0.12014	-0.00325418	0.0512629	0.00978454	-0.141287
PantherMolecularFunction	Actin binding motor protein	0.111452	-0.0508667	0.00295499	0.148365	-0.121326	0.0235261	-0.0130065	-0.0140421	-0.0622128	0.0507723	0.0815298	0.0305482	-0.164596	0.101772	0.00976554	-0.149859	0.266852	-0.0468952	-0.021034	-0.0698915	-0.129717	0.130243	-0.0549047	-0.0660888	0.0162227	-0.112609	-0.060688	-0.0653293	0.0454903	-0.0292703	-0.0760575	0.0319766	0.0660396	-0.109662	-0.106653	0.108022	-0.164048	0.0618334	-7.04148e-05	-0.0889407	-0.0843424	0.053335	0.0193048	-0.125144	0.0122595	0.0241453	0.00011077	-0.0993989
IngenuityPathways	Actin Cytoskeleton Signaling (1dez8)	-0.0835372	-0.0762143	-0.0285774	0.0844715	3.10664e-05	0.0449997	0.0853496	0.00847383	0.028316	-0.000955671	0.0750691	-0.11405	-0.0176816	0.0148341	0.00925449	-0.0993696	0.144478	-0.00709126	0.0568629	0.00230835	-0.0122093	0.160944	-0.0291773	0.0408935	0.00085229	-0.0512193	-0.0473481	-0.0692368	-0.143766	-0.137539	-0.195488	-0.0717936	-0.00175797	0.114819	-0.0355626	-0.113866	0.0899959	-0.0467176	-0.036052	-3.10664e-05	0.00738317	-0.115684	0.0766387	-0.0801263	0.00166517	0.0611375	-0.0483421	0.0152445
MSIG_DB	ACTIN_BINDING	0.0748676	-0.157948	-0.131765	0.0515676	0.16093	-0.0922075	0.0715386	0.0686618	0.0623279	0.0121512	-0.0180763	0.151429	0.0690131	0.00733397	0.0150281	0.0402193	-0.102108	0.159663	-0.0753606	4.25537e-06	0.00034056	0.0604693	0.192632	-0.0972433	0.0700858	-0.067809	0.0251081	-0.180116	-0.164695	-0.0547602	-0.0237113	-0.0779391	-0.0171456	0.126436	0.153917	-0.121696	-0.146011	0.00125274	-0.0542453	-0.0806774	-0.0662558	-0.0517382	-0.207293	0.0585576	-0.174824	0.0622337	0.0347482	-0.0230746
MSIG_DB	ACTIN_CYTOSKELETON	0.101087	-0.0367008	-0.0621637	-0.0224447	0.101994	-0.0326616	0.00104887	0.0108105	0.0167696	-0.0109359	-0.00635061	0.106611	0.00754981	0.0201884	0.0298439	0.0483563	-0.0541627	0.172949	-0.0451615	0.0284017	0.0180383	-0.025376	0.154368	-0.0434469	0.0388918	-0.0162851	-0.0904962	-0.0563923	-0.0606608	-0.101036	-0.0721475	-0.113901	-0.0106191	0.0253511	0.091928	-0.00863127	-0.0319037	0.0278088	-0.039247	-0.0649762	0.00779391	0.0302554	-0.0407236	0.0604644	-0.0980822	0.0346485	0.0366049	0.0191218
MSIG_DB	ACTIN_CYTOSKELETON_ORGANIZATION_AND_BIOGENESIS	0.0270446	-0.158982	-0.029237	-0.00311281	0.0868239	-0.0459404	0.02907	0.0140895	0.0827274	-0.0130348	-0.0555353	0.10783	0.0256835	0.0425765	0.0599458	0.07414	-0.00718146	0.124333	-0.089512	0.0209496	-0.0414311	0.00805995	0.163095	-0.0443803	0.00481792	0.0174767	-0.121767	-0.102392	-0.0900489	-0.180998	-0.0846226	-0.119728	-0.0153733	-0.0289559	0.143551	-0.0171835	-0.0509661	0.0274364	-0.0367865	-0.0434236	0.0634144	-0.109266	-0.129814	0.0606958	-0.0261693	0.00937283	0.0600772	-0.00847717
MSIG_DB	ACTIN_FILAMENT	0.0413472	0.0446746	-0.0672645	-0.0944381	0.113084	-0.0744614	0.101085	-0.114463	0.0494293	-0.129788	0.127897	0.134475	-0.000658939	-0.0760456	-0.103606	-0.154182	0.0290495	0.245756	0.028667	-0.044736	-0.0394228	-0.0455162	0.209555	-0.192219	-0.0446122	0.0544703	0.000658939	-0.0653192	-0.281527	0.189964	0.229927	-0.163399	-0.250675	-0.0150585	0.175035	-0.113752	-0.051889	-0.0540071	0.136333	-0.0990211	0.0544662	0.0573226	0.0914835	-0.0158944	-0.0765923	-0.00856503	0.0242087	0.0314253
MSIG_DB	ACTIN_FILAMENT_BASED_MOVEMENT	0.11827	0.000726482	-0.161997	-0.105482	0.180633	-0.282132	0.0270742	0.160361	-0.0688174	-0.0883216	0.138991	0.118575	0.220681	-0.114081	-0.0462927	0.0216312	-0.154199	0.25537	-0.0175892	0.0130157	0.0258562	-0.158488	0.0461948	-0.146005	0.0823804	0.00887058	0.0486068	-0.298211	-0.188458	0.210466	-0.115109	-0.0308029	0.0899045	0.332849	0.0714654	-0.0896289	0.150098	-0.134314	-0.0380462	-0.0477907	-0.26163	-0.0916255	0.0569202	0.289515	-0.456364	0.0766801	-0.0533355	0.133804
MSIG_DB	ACTIN_FILAMENT_BASED_PROCESS	0.0355012	-0.138555	-0.0358777	-0.0173644	0.0853129	-0.0682077	0.0241691	0.0156304	0.0676991	-0.0218694	-0.0413883	0.0998563	0.0348411	0.0248103	0.0471143	0.0699989	-0.0172546	0.127098	-0.0806538	0.015925	-0.0312533	-0.00964492	0.138692	-0.0542804	0.00538681	0.0129876	-0.106931	-0.119581	-0.0909714	-0.141755	-0.0853114	-0.111959	-0.0092573	0.00786295	0.130436	-0.0251233	-0.0309612	0.013246	-0.0365745	-0.0431034	0.0326005	-0.103641	-0.1086	0.0762883	-0.0599388	0.0114376	0.0539503	0.00276926
MSIG_DB	ACTIN_FILAMENT_BINDING	0.055805	-0.208128	-0.276864	0.123696	0.278484	-0.196986	0.20117	0.202225	0.0535254	-0.064645	0.153759	0.143558	0.0711111	-0.185359	-0.00569303	0.0257821	-0.0566338	0.137643	-0.161408	-0.0728306	-0.109625	0.0187041	0.10718	-0.0468462	0.0407193	-0.0885766	0.151628	-0.126069	-0.318342	0.274866	-0.117049	0.066094	-0.0325026	0.2327	0.106443	-0.167048	-0.225085	-0.0481802	-0.174557	-0.117969	-0.0808948	-0.184179	-0.126876	-0.00465183	-0.273033	0.0902872	-0.107538	0.0514885
MSIG_DB	ACTIN_FILAMENT_BUNDLE_FORMATION	0.00403754	-0.000554771	-0.153337	-0.00149155	0.0625443	-0.122447	0.0718034	-0.0151133	0.14204	-0.19389	0.123641	0.19701	0.275219	0.0422485	-0.195086	0.0587291	-0.0531791	-0.146848	0.000554771	0.0485593	0.0827055	0.158965	0.00531671	-0.0226169	0.105028	0.036291	-0.282073	-0.001403	-0.168303	0.0401284	0.187863	0.154127	-0.0143821	0.0642645	-0.125747	-0.308529	0.0163052	-0.183563	-0.118731	-0.198839	0.0454628	0.0618694	0.00651324	0.0543328	-0.0118182	0.0127358	-0.0713759	0.0167217
MSIG_DB	ACTIN_FILAMENT_ORGANIZATION	0.0247186	0.0735595	-0.0292258	0.00318335	0.0514978	-0.131793	0.00196988	-0.0823521	0.0593217	-0.209405	0.0784292	0.0675407	0.300168	-0.0533968	-0.146379	-0.0460483	-0.156179	0.0308577	-0.0284333	0.0961748	0.00692204	0.113782	0.0697484	-0.035722	0.0510935	0.0766342	-0.252757	-0.063554	-0.0933999	0.0396157	0.0725251	0.0535568	-0.028097	0.0419735	-0.00137233	-0.299462	0.0896227	-0.09992	-0.148654	-0.0947333	0.0807677	0.042282	0.0629846	0.117264	-0.00235912	-0.0842273	0.0103037	0.0419023
MSIG_DB	ACTIN_FILAMENT_POLYMERIZATION	-0.0164166	-0.123415	-0.0716446	-0.183445	0.035073	-0.207181	-0.019403	0.0346499	0.0427473	0.0533711	-0.130039	-0.00373082	-0.0924935	0.170792	0.21698	0.156023	0.102128	0.0445107	-0.211591	0.0501747	0.0158585	0.00030297	0.188289	-0.129913	-0.175651	0.0356672	0.00714571	0.0644852	0.021764	-0.134173	-0.0485341	-0.123766	-0.08158	-0.00726235	0.159103	0.197502	0.0794152	0.174966	-0.0148878	-0.0843081	0.0134995	-0.1584	0.150129	-0.0563015	0.152422	0.174495	0.0680394	0.0443119
MSIG_DB	ACTIN_POLYMERIZATION_AND_OR_DEPOLYMERIZATION	0.0266801	-0.292452	-0.0218986	-0.0800666	-0.0104615	-0.0971789	0.0590606	0.0845861	0.158117	-0.0359637	-0.00177632	0.0103461	-0.209218	-0.0146305	0.109434	0.103351	0.0457445	-0.0823399	-0.186409	-0.0333777	-0.123514	-0.15545	0.185723	-0.266592	-0.10775	-0.101564	-0.0901985	-0.185224	-0.066838	-0.360345	-0.138346	-0.13338	0.0171653	-0.114346	0.0939675	0.0255434	-0.130803	0.223692	-0.14242	-0.0456837	0.122616	-0.104076	0.00701803	0.0273633	-0.0261507	0.118632	0.0536425	0.117144
PantherBiologicalProcess	Action potential propagation	0.462788	0.163167	-0.0169935	-0.0983048	-0.0136404	-0.00163909	0.0878869	0.107662	-0.114204	0.0114135	-0.0151088	0.0338998	0.00390195	-0.0821739	0.0274707	-0.18702	0.23105	-0.0268939	-0.0171387	0.239866	-0.0315972	0.0713788	-0.116428	0.178339	0.266623	-0.223418	-0.150013	0.415236	0.0206536	0.217782	0.135569	0.0530116	0.165699	-0.0737565	-0.147757	0.25072	-0.13857	-0.0142222	-0.084633	0.0915592	0.101803	0.246873	-0.0242005	-0.0578933	-0.12105	0.2821	-0.109851	-0.0314848
IngenuityPathways	Activation of IRF by Cytosolic Pattern Recognition Receptors (3j6wh)	-0.0640482	0.212628	-0.0240584	-0.13744	0.270336	-0.0712239	-0.110519	-0.0990683	-0.136208	0.0122345	-0.0237502	0.00548485	-0.00203923	-0.00887563	0.0519106	-0.101539	-0.0677195	-0.162507	-0.0696596	-0.0266685	-0.0149115	0.0359753	0.138534	0.0154925	-0.037427	0.166354	0.105242	0.000294916	-0.0387653	0.00045909	-0.256452	0.220408	-0.228338	0.0983795	0.0282292	0.213751	0.0633467	0.043286	-0.0589092	0.00978671	-0.110895	-0.134897	0.0298766	0.117628	-0.0777039	0.123506	-0.103801	0.2954
MSIG_DB	ACTIVATION_OF_IMMUNE_RESPONSE	0.270486	-0.372869	0.62452	-0.0907997	-0.0285335	0.0731274	0.0535986	0.0259707	-0.000433703	0.00189737	0.156458	0.00980804	-0.41301	-0.182738	0.433422	-0.158965	-0.0761463	-0.400126	0.132574	0.316427	-0.357171	-0.0106449	0.303022	-0.118222	0.233604	0.01505	-0.2101	-0.343029	0.325462	-0.531179	-0.12367	-0.065455	0.23405	-0.445622	0.305075	0.106308	-0.00471504	0.495693	-0.125125	-0.0391668	0.214679	0.186162	-0.301873	0.14876	0.204633	-0.0567162	0.281808	-0.230794
MSIG_DB	ACTIVATION_OF_JNK_ACTIVITY	0.0526624	-0.00342186	-0.0591183	-0.0165065	0.0284124	0.07988	0.0858082	-0.106387	-0.0154423	-0.173152	-0.0347448	0.0586856	-0.123065	0.0870579	0.110202	0.0257098	-0.136857	0.115666	0.00958533	-0.106349	0.00170248	0.0969794	0.0736047	0.0194817	0.207544	0.151658	0.121974	-0.0169219	0.0451961	0.0356795	-0.0581315	-0.100047	0.0893099	-0.0999189	0.119797	0.264021	-0.151737	0.0474691	0.201214	-0.0707203	-0.0427979	-0.163898	-0.0899792	0.0201061	0.065158	0.073663	0.0403901	-0.0934846
MSIG_DB	ACTIVATION_OF_MAPK_ACTIVITY	0.0719579	0.0403537	-0.0724412	-0.0210719	0.0156502	0.0563938	-0.0306351	-0.0969989	0.0450626	-0.0544564	-0.0862818	0.0279301	-0.166273	0.0242236	0.0760805	0.017933	-0.109265	0.0157772	0.176033	-0.0759026	0.00751204	-0.0392487	-0.00802538	0.0949955	0.0148998	0.0601991	-0.0965145	-0.178099	0.0751533	-0.070593	0.0722555	-0.0997391	0.0746457	-0.0320803	0.201227	0.0692331	-0.00979438	-0.040248	0.0554612	-0.0317374	-0.0198074	-0.0324509	-0.137333	0.0799012	0.0320374	-0.0841171	0.0722286	-0.110945
MSIG_DB	ACTIVATION_OF_NF_KAPPAB_TRANSCRIPTION_FACTOR	-0.0828618	-0.0579313	0.159087	-0.149511	-0.0742949	0.15219	-0.0145101	-0.0909413	-0.0269913	-0.105599	0.0193208	-0.0403149	-0.173295	0.0564829	-0.0040314	0.00240014	0.0773193	-0.00987375	-0.00505185	0.0686631	-0.241756	0.00880123	0.0173627	-0.175203	0.088767	-0.0285397	0.197455	-0.0487774	-0.0486232	-0.156607	-0.127882	0.0304233	-0.0716958	-0.196648	0.125441	0.0315366	0.426638	0.121688	0.140213	-0.0831305	-0.0173013	-0.0421185	-0.0320137	0.0331447	-0.0181558	-0.00810887	0.00246132	0.0205783
MSIG_DB	ACTIVATION_OF_PROTEIN_KINASE_ACTIVITY	0.205349	0.0222776	-0.0839495	-0.0645406	0.0941164	0.20537	0.0118477	0.051291	-0.090148	0.0929834	-0.0803236	0.0818381	0.117408	0.20617	-0.0269688	-0.0464584	-0.0846044	0.128683	0.0960653	0.0715506	-0.136199	0.241374	0.029746	0.0559421	0.113624	-0.0283264	0.0943238	-0.0576594	0.0673841	0.183361	-0.0522498	0.0740038	0.00655093	0.0321971	0.0302328	0.0827587	0.0153201	-0.0591437	0.0954128	-0.218098	-0.124578	-0.0550087	-0.104908	0.00314482	0.00479907	-0.00429063	0.0421171	-0.157933
MSIG_DB	ACTIVE_TRANSMEMBRANE_TRANSPORTER_ACTIVITY	0.0173375	0.0569164	-0.0483191	0.158884	0.0543673	-0.0298385	0.00843351	-0.149315	0.0574235	-0.0491714	0.0112236	0.00233992	-0.0897782	-0.094609	-0.0769615	0.0696428	0.182812	0.00213097	0.0545015	-0.0490665	-0.095906	0.0346946	-0.0732979	-0.0229265	0.0281486	-0.0564593	-0.0624239	-0.0629378	-0.00999953	-0.0413279	0.156413	-0.292568	0.0172271	0.0660927	0.0241019	0.00287817	-0.0332029	-0.121624	-0.153779	0.0597165	0.0672087	0.0218226	0.0245242	-0.019775	-0.146027	-0.126331	0.0160919	0.00496398
kegg	Acute myeloid leukemia	-0.0261724	-0.00097676	0.0476949	-0.0330614	0.385645	-0.035192	-0.142583	0.0527537	0.0444348	-0.0504905	0.0550879	-0.128968	-0.0370943	0.188659	-0.0750602	-0.0504905	-0.108647	-0.0322779	-0.0135215	0.00097676	0.0970102	0.210034	0.149012	0.0995594	0.227555	0.0808963	0.183409	-0.0483891	-0.265258	-0.126673	-0.0272133	-0.170951	-0.217053	0.252921	0.0857466	0.0566612	0.164616	0.166393	-0.0449935	-0.0138479	-0.0665883	-0.189006	0.0484818	0.321591	0.0170975	0.127209	-0.118853	0.30112
IngenuityPathways	Acute Phase Response Signaling (1nilf)	-0.0990941	0.0217064	0.0101556	-0.0710064	0.277339	0.244505	-0.0548302	0.0455495	-0.0649514	0.000701719	0.110519	-0.0237578	0.0697506	0.0178791	0.0176837	-0.118782	-0.0956072	-0.0445554	-0.0240305	-0.0287427	-0.0485013	0.123753	-0.00108103	-0.0138288	-0.0315711	-0.124805	-0.0362944	-0.0333342	-0.192123	0.0473682	-0.240716	0.0482907	-0.157547	0.271539	-0.00436667	-0.0232781	0.150413	0.120384	0.0209407	0.0499803	-0.0615245	-0.235144	0.163579	-0.0470887	0.0381212	0.153934	-0.164369	0.08852
MSIG_DB	ACUTE_INFLAMMATORY_RESPONSE	0.273701	0.173723	0.1286	0.339855	0.230799	0.681596	0.492948	-0.348968	0.238748	-0.169626	0.268302	-0.345302	0.25553	-0.238167	-0.247377	-0.118432	0.116361	-0.158195	0.00538137	-0.0575256	-0.123597	0.0250366	0.133553	-0.131542	-0.0100169	0.0150846	-0.434242	-0.0849374	0.677367	0.427129	0.0876073	-0.409535	0.0106359	-0.117099	-0.129681	-0.141846	0.158032	0.363399	0.572282	0.627976	0.361761	-0.0851768	-0.185299	0.811835	-0.00639999	-0.191198	0.0786233	-0.296775
PantherBiologicalProcess	Acyl-CoA metabolism	0.291879	-4.92156e-05	0.20799	-0.0671795	0.0939729	-0.0854824	-0.275209	0.427449	-0.0185465	-0.0706932	-0.129337	0.102075	-0.141989	-0.00944563	-0.130833	0.566496	0.109414	0.36859	-0.0370034	0.114229	0.0636439	-0.107799	0.0163747	-0.0155072	0.0834988	-0.0790294	-0.216474	0.0994887	-0.0139881	0.232977	0.0864653	-0.0108295	0.0788469	-0.0530418	-0.115181	0.103572	-0.14633	0.00533184	0.0520962	0.410946	0.348889	0.108313	-0.0316786	-0.17771	-0.219107	0.168334	-0.13178	-0.127291
PantherMolecularFunction	Acyltransferase	0.0376154	0.0270511	0.211535	-0.00735303	0.0442506	-0.029176	-0.193911	0.136633	-0.0493992	-0.0262262	-0.0631931	0.0916888	-0.0852745	-0.0305261	-0.00162518	0.255575	-0.0534291	0.0616098	-0.017189	0.00018672	0.121347	-0.113036	-0.0244353	-0.0145408	-0.0511042	0.0301337	0.0515479	0.0245918	0.045561	-8.62529e-05	-0.151286	0.0172742	0.00608446	0.0107715	0.0484662	-0.0612362	0.00979558	0.0324441	0.040494	0.284444	0.0843414	0.113411	0.024952	-0.0170222	-0.0459828	0.0946456	-0.011974	-0.164688
MSIG_DB	ADAPTIVE_IMMUNE_RESPONSE	0.107147	-0.179949	0.508358	-0.215511	-0.145012	0.236973	0.0558477	0.0159162	0.0238749	0.103215	0.0647369	-0.0362089	-0.252646	-0.172459	0.417776	0.0788102	-0.14402	-0.301071	0.120048	0.168052	-0.296879	0.119115	0.14829	-0.0639809	0.161462	-0.0207887	-0.0900294	-0.143211	0.199984	-0.389587	-0.0632387	-0.247873	0.398506	-0.31608	0.231503	0.0961021	0.15249	0.467298	0.0281397	-0.143327	0.142601	0.224889	-0.316875	0.190622	0.0885094	0.00254696	0.289422	-0.179044
MSIG_DB	ADAPTIVE_IMMUNE_RESPONSE_GO_0002460	0.121118	-0.168889	0.545918	-0.231895	-0.15258	0.23489	0.0639695	0.0111275	0.0267713	0.112344	0.0719664	-0.0441196	-0.250419	-0.176594	0.419052	0.0828593	-0.163119	-0.31544	0.138402	0.185981	-0.300626	0.136488	0.172234	-0.0427947	0.17346	0.0145157	-0.0986613	-0.130757	0.213653	-0.389036	-0.053793	-0.244094	0.422356	-0.320118	0.236682	0.0978216	0.17374	0.491543	0.0558738	-0.135297	0.158764	0.247357	-0.30211	0.202925	0.117998	-0.00282128	0.315168	-0.177072
MSIG_DB	ADDYA_ERYTHROID_DIFFERENTIATION_BY_HEMIN	0.08944	-0.0830829	-0.0449556	0.0977317	0.010936	0.0615154	0.0657455	0.0183206	0.181977	0.0779345	-0.0790208	-0.0257997	-0.191659	-0.00409654	0.0739157	-0.0230009	0.0863911	-0.184537	0.0794599	0.0862422	-0.065507	-0.00539175	0.0831441	-0.130229	-0.0478576	-0.00764948	-0.0599634	-0.0782788	-0.0795024	-0.101047	-0.00877461	-0.259772	-0.0568473	0.103504	0.0585689	-0.0282691	-0.151238	0.122347	-0.119934	0.0229182	0.201869	0.0742515	-0.0934891	0.0810702	-0.029839	0.0150687	0.169746	-0.147596
MSIG_DB	ADENYL_NUCLEOTIDE_BINDING	0.0687847	-0.0349404	-0.00274846	0.022435	0.0443933	0.0482938	0.0513154	0.0411548	-0.0724033	0.0300264	-0.0537043	0.0588408	-0.0654669	0.0470304	0.0168992	-0.0135681	-0.0371318	0.0332571	0.0181129	-0.0109712	0.0127772	0.0258192	0.052757	0.0268211	0.0103285	0.023493	0.0899761	0.0602945	0.0835185	0.0187493	-0.11873	-0.03102	-0.015878	-0.020475	0.0395427	0.0424005	-0.0526598	0.033156	0.0556724	-0.0168514	-0.00980519	-0.0114939	-0.0908463	-0.0398603	0.0224285	0.0481249	0.0742875	0.0207461
MSIG_DB	ADENYL_RIBONUCLEOTIDE_BINDING	0.0652277	-0.0294721	0.00261496	0.0271681	0.0375914	0.057212	0.0387515	0.0341916	-0.077607	0.0412653	-0.0544322	0.0582634	-0.0636893	0.0535474	0.0212044	-0.00586474	-0.0430995	0.0352284	0.0206201	-0.00860174	0.0121503	0.0308626	0.0579421	0.0369088	0.0171112	0.0360819	0.0998291	0.0637921	0.0841371	0.0281489	-0.113281	-0.0212219	-0.00392145	-0.0210581	0.0367071	0.0535859	-0.0575283	0.0314798	0.0619516	-0.0175724	-0.00882777	-0.00860756	-0.0922581	-0.0451424	0.0287071	0.0490572	0.0707831	0.0182895
PantherMolecularFunction	Adenylate cyclase	0.11937	-0.0235324	0.0342773	0.0373862	-0.0952281	-0.100178	-0.044543	0.199469	-0.078183	-0.208198	-0.239894	0.0148076	0.294592	-0.288919	-0.0990263	0.232225	0.283835	0.109327	-0.111939	-0.035542	-0.00950416	0.160536	-0.0689414	-0.0881896	0.0801717	-0.294587	0.0258522	0.264631	0.0759963	0.0793154	-0.167017	-0.140088	0.0111759	0.139096	-0.176088	0.267083	-0.11958	0.075881	-0.0456407	0.0893981	0.132533	0.219696	0.113543	-0.129723	-0.0986668	-0.144359	0.190719	-0.362426
MSIG_DB	ADENYLATE_CYCLASE_ACTIVATION	0.38338	0.236254	0.0740831	-0.0107192	-0.0106444	-0.179691	-0.111294	0.039444	0.14061	0.162045	0.0496744	0.0503842	0.0277439	0.0484437	-0.0089259	-0.00334158	-0.161051	0.170533	-0.0158315	0.143511	-0.03844	0.031255	0.145737	-0.199334	-0.0504777	0.0838064	-0.347815	-0.317983	0.149012	0.0309071	-0.0232006	-0.182661	0.145156	0.330883	0.194474	-0.0406858	0.1745	-0.0589837	-0.0306574	-0.0695355	0.0645677	-0.0672234	0.0541614	0.213597	0.0265328	-0.0782987	0.0782639	-0.0158122
kegg	Adherens junction	-0.172862	-0.194511	0.0678258	0.0826973	-0.0293722	-0.0464661	0.0672673	0.0164057	-0.018384	-0.0241594	0.0901158	0.0315271	0.168443	0.120965	0.136208	-0.129706	0.0631172	-0.0652313	0.0591972	-0.113271	0.0960562	0.288314	-0.023047	0.0421646	0.0590774	0.0210119	0.0437113	-0.101792	-0.0917974	-0.150847	-0.0649716	-0.0301852	-0.0102564	0.109968	0.0332021	-0.148534	0.0676976	0.0075218	-0.0413083	0.0402552	-0.193419	-0.131709	0.0783489	0.0687331	0.106032	0.0344468	-0.0534395	0.0259643
MSIG_DB	ADHERENS_JUNCTION	0.0842103	-0.259616	-0.14733	0.240849	0.258012	-0.277595	0.0993264	0.0183698	0.245347	-0.16684	0.322457	0.118388	-0.0194397	-0.215996	-0.183463	-0.104947	0.0493001	-0.0538316	-0.284918	-0.0752027	-0.16894	-0.0528193	0.318095	-0.18019	-0.00768504	-0.142499	-0.240519	-0.0937891	-0.31441	-0.361874	-0.134428	-0.163552	0.0336415	-0.0870773	0.105488	-0.292001	-0.0891523	0.0108729	-0.266955	0.0500496	0.358618	-0.176401	0.0160977	0.252186	-0.319935	-0.0266376	0.0238194	0.190871
kegg	Adipocytokine signaling pathway	-0.000826816	-0.011648	0.032204	-0.00312742	0.0360184	0.00344076	-0.114111	0.27421	-0.00562001	-0.0651332	-0.0431414	-0.0457287	0.0556764	-0.00685355	-0.0558973	0.126346	-0.00385936	-0.0930397	-0.120544	-0.07837	0.0370218	0.0775782	0.130796	-0.0437255	0.000826816	-0.0166657	0.0474257	-0.0406493	-0.0700935	0.022173	-0.0993199	-0.00849971	-0.0306024	0.0390518	0.0497867	0.0817518	-0.0431446	0.0162597	-0.0369133	0.144152	-0.0159874	-0.0375392	0.0788385	0.0072949	-0.0694019	0.0378852	-0.13315	0.0562316
MSIG_DB	ADP_BINDING	0.0751744	0.146708	-0.135604	0.1135	0.195523	-0.121416	0.0895571	-0.126592	-0.140204	0.0919247	0.0893143	0.0166035	0.295419	0.123885	0.226533	-0.231038	0.0431929	0.415186	-0.143288	0.137575	-0.0217012	0.063434	0.219278	0.0701093	-0.0209552	0.127018	0.124316	-0.11187	-0.169351	0.338113	-0.087394	-0.114507	-0.148475	0.103045	0.150669	0.138216	-0.121499	0.0127138	0.303031	-0.161014	0.105199	0.272221	0.0438919	-0.0191615	-0.12021	0.340353	0.0553056	0.123053
IngenuityPathways	-Adrenergic Signaling (3ddwc)	-0.0143756	0.0150965	0.0143063	-0.000484469	0.0680554	-0.0277366	-0.0574561	0.0317326	0.0484749	-0.0676365	-0.00875631	-0.0677001	0.107716	0.0279185	0.0553833	0.0825933	0.0284174	0.0234106	-0.00471726	-0.0303257	-0.053696	0.102381	-0.020854	0.0806462	0.0743641	0.0792541	0.0204974	0.0540809	-0.213682	-0.0552597	-0.109007	0.0478056	-0.0636216	0.128604	0.0119118	-0.102156	0.11756	-0.0440415	-0.0479096	0.0470413	-0.0281953	-0.0987255	0.0525655	-0.0349179	-0.0373961	0.00947442	-0.0112505	0.00163662
MSIG_DB	AEROBIC_RESPIRATION	-0.0441073	-0.0779169	-0.0121255	0.0324931	-0.0433631	0.118376	-0.128415	-0.0666273	-0.0375881	0.168843	0.0717037	-0.119099	-0.0352342	0.110856	0.012047	-0.0397927	0.238406	0.0738328	0.429734	-0.0695142	-0.160275	0.0497384	0.0391973	0.160645	-0.0339822	-0.189844	0.151056	-0.0441328	-0.0937702	-0.173519	0.016342	-0.0176793	0.087712	-0.127788	-0.0301742	0.220994	-0.256889	0.121054	-0.079748	0.345398	0.0960744	0.508575	-0.0791132	0.0133501	0.0858518	0.0670657	-0.114201	-0.220074
MSIG_DB	AGARWAL_AKT_PATHWAY_TARGETS	0.185378	-0.441173	-0.559545	0.18307	0.0954259	0.122642	0.323162	0.96037	0.195179	-0.331353	-0.218799	0.827966	-0.352595	1.3533	0.17184	0.419972	0.0238722	-0.117782	0.54516	-0.337906	0.936266	0.0210477	0.895224	-0.441853	-0.0680536	-0.178898	-0.0883118	-0.43338	-0.835697	-0.470994	0.0797735	-0.95592	-0.480212	1.1405	0.689048	-0.460419	-0.348698	-0.250005	0.399243	-0.037943	-0.310259	-0.453523	-0.929205	0.319759	-0.545629	0.422109	0.692356	-0.52989
MSIG_DB	AGING	0.442759	-0.00176509	-0.12942	-0.0472031	0.145698	-0.122999	0.0651944	0.34183	0.0536829	-0.0136516	-0.0446767	0.599819	-0.150074	0.195302	2.14709e-05	0.069088	0.0865013	0.123394	0.0405433	0.202016	-0.143353	-0.276673	-0.214998	-0.0795243	-0.322016	-0.498945	0.0571313	-0.425281	0.16556	-0.329522	-0.229162	-0.265752	-0.0151428	0.0669499	-0.00936801	-2.14709e-05	-0.169811	-0.0106781	-0.131441	-0.063967	0.140501	-0.088536	-0.124647	0.291921	0.104062	0.0328438	-0.108904	0.202222
MSIG_DB	AGUIRRE_PANCREATIC_CANCER_COPY_NUMBER_DN	-0.082967	-0.113157	-0.00702508	0.0341323	0.0450076	0.127301	0.0303206	-0.0186324	-0.0126382	-0.0601135	0.0853395	-0.0410503	-0.0231739	0.092095	0.0360682	-0.122754	0.106697	-0.00681351	0.224962	0.0921854	-0.016718	0.138475	0.00477269	0.0246386	0.104363	-0.0754332	0.0732798	0.0180908	-0.0456464	-0.131908	-0.145774	-0.0701614	-0.00774204	-0.0887887	-0.0260743	0.0144956	-0.193091	0.0805132	-0.119724	-0.0466185	0.0930281	0.0230696	0.0513414	-0.0439822	0.0305333	-0.049436	0.0252187	0.0157884
MSIG_DB	AGUIRRE_PANCREATIC_CANCER_COPY_NUMBER_UP	0.000123716	-0.0515098	-0.0026318	-0.0123781	0.037718	0.0931529	-0.0549091	0.0459484	-0.0110308	-0.0273383	-0.0222932	-0.0517672	0.0771244	0.159478	-0.0204073	0.000630566	-0.0622713	-0.000123716	-0.0458205	-0.150245	-0.110133	0.0852963	0.171457	0.169078	0.0324851	0.0134118	0.120283	0.233035	0.0395505	-0.116122	-0.166787	-0.114545	0.0555755	0.0117215	-0.00319958	0.0303575	-0.129689	-0.0254364	0.0446527	0.102763	0.0216681	0.0773709	-0.124205	0.0789522	0.090413	0.0547136	0.0719244	0.0278877
MSIG_DB	AIGNER_ZEB1_TARGETS	0.0568527	-0.161933	-0.424558	0.279091	0.355826	0.014548	0.233989	-0.792538	-0.294768	-0.233493	0.173756	0.163528	0.187959	-0.452679	-0.340363	0.750726	0.0322563	-0.0782528	-0.20169	-0.41816	0.0112534	-0.21061	0.262956	-0.285464	0.0370863	-0.387146	0.0517353	-0.257577	-0.612195	-0.0589768	0.132473	-0.642033	-0.0744456	-0.126668	0.0680303	-0.0687394	-0.296457	-0.0370214	-0.230989	0.562065	0.178591	-0.53534	-0.0720689	0.364592	-0.165442	0.0078077	-0.130295	-0.0256468
MSIG_DB	AIYAR_COBRA1_TARGETS_DN	-0.0597281	-0.0525631	-0.0160709	-0.0587469	0.0560202	0.167493	0.0626542	-0.249774	-0.217548	-0.0545743	0.0828898	-0.0457997	-0.0690176	0.0829625	-0.0515781	0.0968758	0.0257908	0.0768159	0.137495	-0.0621402	0.0891396	0.171122	0.0789836	0.126082	0.071346	-0.115346	0.222362	0.187639	-0.130198	0.0903703	-0.150903	0.0327547	0.181223	-0.0425806	-0.133194	-0.047705	-0.25194	0.0393144	-0.13893	0.26503	-0.186451	-0.19355	-0.0145962	-0.0225314	0.0546508	0.19547	-0.048115	0.0602519
MSIG_DB	AIYAR_COBRA1_TARGETS_UP	-0.0849699	-0.324748	-0.0105845	0.395435	0.227816	0.130874	-0.0670023	-0.360044	0.285207	-0.136458	0.232118	0.0588523	0.107987	-0.109368	-0.0386737	-0.00629445	0.254939	-0.222585	0.0925283	-0.0211052	0.0597389	0.0154665	-0.0222046	-0.0173772	-0.0731327	-0.241423	-0.0208291	0.0856001	-0.252777	-0.311862	0.00268485	-0.635488	-0.307392	-0.262242	0.304484	-0.00268485	-0.272395	-0.120516	-0.449134	0.381094	0.307375	-0.183318	-0.311025	0.229778	-0.259344	0.0431897	0.106464	-0.00754703
MSIG_DB	AKL_HTLV1_INFECTION_DN	0.0735671	-0.288474	0.243971	-0.0367654	-0.039998	0.0105399	0.0452246	0.058235	0.0892702	0.0769508	0.0512696	0.096804	-0.312496	0.116818	0.337386	0.00434016	0.0603797	-0.240435	0.0688442	0.148824	-0.12202	0.149559	0.20235	-0.0335906	0.123171	-0.116603	0.178982	-0.139781	-0.14018	-0.185612	-0.0547129	-0.113277	-0.025737	-0.00952682	0.162199	-0.0471502	-0.29963	0.297934	-0.0950459	-0.153257	0.212228	0.12023	-0.186239	-0.055732	-0.0769549	0.144414	0.196155	-0.0827069
MSIG_DB	AKL_HTLV1_INFECTION_UP	0.0979821	-0.304161	-0.304137	-0.0236039	0.131074	0.0660577	0.272163	0.158425	0.0273449	0.0649598	-0.0588571	-0.0252433	0.189788	0.260324	0.041981	0.193143	-0.0798978	-0.148953	0.0104455	-0.0595819	-0.141807	0.162941	0.199457	-0.158289	-0.0101934	-0.0494599	-0.0938723	-0.0520006	-0.34851	-0.0953458	-0.370891	0.0948217	0.00069501	0.135731	0.233227	0.010298	-0.338758	0.0724337	0.054062	0.037702	0.0123336	-0.0238021	-0.180866	0.221188	-0.135239	0.196358	0.128839	-0.053286
kegg	Alanine and aspartate metabolism	0.102571	-0.105321	0.203191	-0.0390838	0.144602	-0.0581782	-0.255274	-0.0473639	0.0123228	-0.00993724	-0.218303	0.0162576	0.122967	-0.200304	-0.0784957	0.290091	0.103891	0.0795018	-0.0860481	0.0235332	0.0893668	0.00865176	0.00192861	-0.0939438	-0.0409419	-0.0188	-0.0363183	0.157142	-0.043507	0.00190685	-0.147643	-0.033577	-0.0886358	-0.0625875	0.194735	-0.0227121	-0.0488309	0.0306152	0.182308	0.0952531	0.159021	0.0849087	0.0131068	-0.0340717	-0.0179751	-0.0104731	0.0650741	-0.178721
IngenuityPathways	Alanine and Aspartate Metabolism (dsg)	0.100281	-0.108239	0.14222	-0.0318963	0.137429	-0.0413126	-0.288444	-0.0954905	-0.00159961	0.00970331	-0.155854	0.0129669	0.076317	-0.108127	-0.0956235	0.255746	0.109869	0.0902342	-0.0844869	0.0995774	0.0642649	-0.00124393	0.0226562	-0.0579669	-0.0633051	-0.00632298	0.0454276	0.126323	-0.0233636	-0.0309563	-0.114683	-0.0390651	-0.115174	-0.0648526	0.185778	0.0203086	-0.0903818	0.0307336	0.155952	0.0725732	0.105667	0.0502653	-0.023101	0.00256942	0.000861215	-0.0229207	0.0290542	-0.133811
GeneGo	Alanine, cysteine, and L-methionine metabolism	0.360556	-0.0909633	0.168168	-0.151054	0.143749	0.00327152	-0.454351	0.117133	-0.0612093	0.0010927	-0.139092	0.155623	-0.00600795	-0.288831	-0.120799	0.255655	0.0336998	0.105228	0.0401704	0.0506294	0.023676	0.0437205	0.203065	-0.0351008	0.109512	-0.107206	0.0175425	0.275197	0.0101285	0.0922539	-0.0207226	-0.10492	0.0441931	-0.0273419	0.17602	0.185874	-0.124584	-0.0370148	-0.0231228	0.181616	0.130607	0.236959	-0.00353047	0.141299	-0.194093	0.0708854	-0.0105033	-0.165065
GeneGo	Alanine, cysteine, and L-methionine metabolism / Human version	0.318085	-0.117139	0.0871703	-0.185634	0.111135	-0.0421747	-0.388043	0.0140946	-0.019901	-0.045516	-0.104892	0.0629	-0.0106987	-0.224135	-0.125238	0.134172	0.0794398	0.118557	0.0625696	0.0593274	0.0392343	0.0388882	0.165044	-0.000406717	0.135327	-0.0723097	0.0400163	0.186648	-0.0413275	0.0558291	-0.0144815	-0.0358405	0.0637211	-0.0399138	0.140895	0.133126	-0.128025	-0.0419937	-0.124822	0.096478	0.142635	0.175344	-0.0181359	0.167536	-0.123261	0.0569873	-0.106939	-0.127243
MSIG_DB	ALCALA_APOPTOSIS	0.00241528	-0.16426	0.182898	-0.0847082	-0.073498	0.273489	-0.0512489	-0.188705	-0.0827725	0.0475888	0.0709932	-0.0747448	-0.174158	0.04174	0.240455	-0.00241528	0.100406	-0.0678939	0.0747864	0.015235	-0.150673	0.174234	0.132696	0.106774	0.0284602	-0.0728638	0.167625	0.111557	0.0455186	-0.268891	-0.200524	-0.167182	0.0769859	-0.313058	0.136796	0.211094	-0.159675	0.285887	0.0103661	0.016133	0.0863484	0.163234	-0.113379	0.0604521	0.126036	0.0151116	0.117623	-0.100259
MSIG_DB	ALCALAY_AML_BY_NPM1_LOCALIZATION_DN	0.0503269	-0.0259974	0.223422	-0.0263544	-0.0845379	0.183719	0.0310403	-0.167988	-0.135701	0.12978	-0.0457921	-0.0299082	-0.249808	0.0566095	0.0990666	-0.11976	-0.0814433	0.00217993	0.0189898	0.09886	-0.161204	0.1186	0.119295	0.0797583	0.0997335	-0.0123745	0.119857	0.039044	0.143882	-0.119095	-0.264494	-0.0798989	0.113306	-0.175827	0.0727655	0.212111	-0.0845434	0.286209	0.0839342	0.00410788	0.0507678	0.0627192	-0.0948475	0.0131876	0.208139	0.0272515	0.10877	-0.103399
MSIG_DB	ALCALAY_AML_BY_NPM1_LOCALIZATION_UP	0.0793937	-0.214087	-0.0109597	0.148859	0.104265	-0.0335965	0.0426903	0.153284	0.119372	-0.0473349	0.0635577	0.0668482	-0.162653	-0.00434787	0.0846682	-0.0793877	0.0829612	-0.162731	0.0225181	-0.120268	-0.151753	0.01401	0.0707486	-0.140791	0.00306326	-0.111076	-0.0386277	-0.0518034	-0.188153	-0.17623	0.00370048	-0.0667246	-0.0623275	0.0191564	0.0697051	-0.130433	-0.178474	0.0608103	-0.0958272	0.00390151	0.125259	0.0506325	-0.144147	0.109977	-0.155709	0.0391344	0.0165454	0.044107
MSIG_DB	ALCOHOL_METABOLIC_PROCESS	0.0163588	-0.0401483	-0.141518	0.181436	0.0415724	0.0787479	0.0442467	-0.159874	0.134834	-0.0323994	0.0210301	-0.0728105	-0.0656621	-0.029838	-0.0703727	-0.0411781	0.21497	-0.0327158	0.110285	-0.108483	-0.0524349	0.100674	-0.0738318	0.106743	0.0732886	0.0041193	-0.0734197	-0.0262547	-0.00569618	-0.0814183	0.0706496	-0.219423	-0.00350174	-0.0153136	0.0113418	0.013704	-0.0880753	-0.0167574	-0.0922183	0.0111903	0.198021	0.131625	-0.025706	0.116529	-0.0978008	-0.117267	0.122667	-0.0344451
MSIG_DB	ALDO_KETO_REDUCTASE_ACTIVITY	0.144323	-0.00973888	-0.127099	0.812751	-0.0980218	0.109885	0.256506	0.0294497	0.47196	-0.143102	-0.133661	-0.259076	0.0324583	-0.380883	-0.115404	-0.163793	1.16463	-0.225076	-0.0816681	-0.113978	0.301698	-0.0118031	-0.228151	-0.0187045	-0.0695224	-0.0675354	0.0927365	-0.0589303	-0.154079	0.391183	0.268382	-0.204996	-0.180384	0.74493	-0.179169	-0.113636	-0.181829	0.325053	0.142625	0.144604	0.95622	0.634134	-0.21599	0.0627234	-0.0964448	-0.205766	0.747637	-0.164001
PantherMolecularFunction	Aldolase	-0.158901	-0.101762	0.170092	-0.12272	0.169277	0.333003	-0.199806	-0.0468445	0.717107	-0.077188	-0.362721	0.321548	0.35256	0.144625	0.105914	-0.283547	0.428951	0.347029	0.0492935	-0.00394326	-0.224457	0.237657	0.0527036	0.0237223	0.516758	-0.0890338	0.0796501	-0.304232	-0.33515	0.0303728	-0.301525	0.0798163	0.482489	0.12224	-0.498213	-0.320642	-0.0568384	-0.197899	-0.155944	-0.050078	0.361514	0.0876794	0.430477	-0.227187	0.0892748	0.231038	-0.417299	-0.16811
GeneGo	Aldosterone biosynthesis and metabolism	0.103603	0.0143088	0.852769	-0.207265	-0.136655	0.0722109	-0.166487	0.587635	-0.0722211	-0.143811	-0.336663	-0.0330801	-0.193513	-0.000213236	0.0414205	1.29405	0.000213235	0.084023	-0.116725	-0.108712	0.224571	-0.287838	-0.254428	-0.0857976	0.0312884	-0.323643	-0.262198	0.118478	0.0727784	0.217845	-0.273768	-0.106511	0.126653	-0.227597	-0.157068	0.0440843	-0.0317749	-0.262733	0.105393	0.820895	0.0522431	0.416676	0.0450586	-0.13174	-0.257661	0.154591	-0.249833	-0.326007
kegg	Alkaloid biosynthesis I	0.0647621	-0.0938594	0.610375	-0.0657161	-0.0788941	0.00355783	-0.475892	1.18535	-0.374225	0.0667006	-0.304863	-0.0578359	-0.100169	-0.325878	-0.0411305	0.35808	-0.0748153	0.274404	0.0578012	-0.0544992	0.291082	-0.0447933	0.0810247	-0.166714	-0.0302192	-0.149813	-0.0707331	0.0921329	-0.142615	-0.0568273	-0.116839	-0.0366717	0.127689	-0.223913	-0.00786252	0.0593468	-0.0388635	-0.13801	0.437821	1.14533	0.498085	0.254244	-0.0278734	0.214336	-0.0321725	-0.0223981	-0.17905	-0.268185
kegg	Alkaloid biosynthesis II	-0.144086	0.0884203	0.19723	0.0295414	-0.102275	0.00378648	-0.0418377	0.0344473	-0.0975101	-0.0244334	-0.0740118	-0.191303	-0.0642967	0.0385725	-0.0823382	0.129727	0.000361487	0.0302573	0.0709592	-0.156869	0.0643688	-0.000361487	0.111639	-0.0323086	-0.178675	0.0275941	0.121338	-0.0167648	-0.00882089	-0.202704	-0.185655	0.0667711	-0.0151796	0.0105328	0.0750746	-0.0722706	0.320691	-0.0495217	-0.0258427	0.305855	0.217978	-0.106214	-0.178718	0.154883	-0.0871881	0.0433106	0.0420991	0.152441
kegg	Allograft rejection	-0.011478	0.766593	-0.35143	-0.167135	0.400325	0.341055	-0.202879	0.0912535	-0.00544725	0.00497142	-0.39637	-0.255079	-0.215108	0.434332	0.0768817	-0.213848	-0.471364	0.0126553	0.0279073	-0.783816	0.0451077	0.183773	0.051444	0.0689366	0.0135469	-0.0916926	-0.374502	0.315559	-0.68597	0.124267	-0.225948	0.713006	-0.805896	0.508409	0.0160367	0.260342	0.633278	0.261234	-0.108136	0.512613	0.0583817	-0.331865	0.256344	0.407104	0.114873	0.491565	-0.34295	0.639374
MSIG_DB	ALONSO_METASTASIS_DN	0.223201	-0.0839635	0.187727	-0.0610694	0.106844	0.0740508	0.0767179	-0.0091105	0.0943789	-0.00397771	0.100893	0.256176	0.00784891	-0.0293212	0.0098751	0.220391	-0.00992271	0.0365135	-0.112054	0.082543	-0.0997607	-0.0755879	0.00783393	-0.0465236	0.140894	-0.0284234	-0.0277673	-0.0886243	0.0807511	-0.0484223	0.0424235	-0.167177	0.0717632	-0.171391	0.0141754	0.134151	0.143655	0.187139	-0.128265	0.00314917	-0.0493509	-0.0818058	-0.0235171	0.0662548	-0.0631419	0.0162643	0.157517	-0.0814783
MSIG_DB	ALONSO_METASTASIS_EMT_DN	0.45819	0.0323747	-0.0809136	-0.198024	0.562931	-0.314381	0.152877	0.100396	0.0381475	-0.0668417	0.115361	0.342642	-0.0482867	-0.221202	-0.185902	0.250687	0.451654	0.0867159	-0.17985	0.321264	-0.0294996	-0.0921003	-0.015764	-0.470068	-0.048445	-0.101009	-0.48558	-0.0697257	-0.00144548	-0.315366	0.00789454	-0.372093	0.132073	0.241193	-0.0248407	-0.395493	0.141924	-0.207411	-0.131668	0.209498	0.0439196	-0.135712	0.0796602	0.142641	-0.240232	0.361275	0.379574	0.0153884
MSIG_DB	ALONSO_METASTASIS_EMT_UP	0.126358	-0.367382	-0.257108	0.128561	0.233016	-0.0463219	0.28855	0.627263	0.0472025	0.147522	0.0377006	0.376645	-0.55776	0.342353	0.239251	0.131719	0.110765	-0.11511	0.0960481	0.27399	0.0661576	-0.170704	0.199091	-0.13599	-0.159436	-0.36545	-0.0808341	0.227078	-0.274978	-0.558334	-0.362281	-0.447458	-0.231066	-0.0708933	0.202323	0.0465739	-0.573327	0.188134	-0.0667229	0.0991851	0.0672019	-0.0571322	-0.319576	0.201404	-0.292089	0.358594	-0.10312	-0.0723652
MSIG_DB	ALONSO_METASTASIS_NEURAL_UP	0.211303	-0.22416	-0.274866	0.0965429	0.153279	0.0540813	-0.0368984	0.136673	0.249539	0.499574	-0.0448364	0.205554	-0.620528	0.00102921	0.445081	0.0895923	0.0395836	0.101666	0.26278	0.160077	0.262874	0.108834	0.101999	-0.159584	0.0123343	-0.00102921	-0.283332	0.0830915	-0.499742	-0.794773	-0.313921	-0.255683	-0.235267	0.234782	0.318834	-0.222307	-0.532991	-0.206264	-0.287236	-0.00677773	-0.0822837	0.120742	-0.402272	-0.0320381	-0.229054	0.211026	-0.049254	-0.0490413
MSIG_DB	ALONSO_METASTASIS_UP	0.0395019	-0.314331	-0.113123	0.0440179	0.0155338	0.0331729	0.0499611	0.13118	-0.0116981	0.110684	8.8684e-05	0.0492405	-0.289553	0.134568	0.0726872	0.00226921	0.185322	-0.00334413	0.0680552	0.0518705	0.0116377	0.0405188	0.00194867	-0.0428486	-0.0730568	-0.289417	0.021771	0.0545931	-0.124399	-0.340706	-0.322876	-0.217068	-0.0591222	-0.0793033	0.0482749	0.101044	-0.564598	0.123702	-0.208752	0.115348	0.0761655	0.0910403	-0.242495	0.0271995	-0.0882636	0.150662	-0.0559303	-0.0368499
kegg	alpha-Linolenic acid metabolism	0.260699	0.022796	0.130983	0.0449438	-0.0729369	-0.0756031	-0.171847	0.200035	-0.156239	-0.0276258	0.0570923	0.431517	0.121879	-0.204427	-0.255493	-0.015497	0.0815915	0.0749113	0.0889937	-0.115361	0.246455	0.114202	0.0406964	-0.159835	0.0607793	-0.303352	-0.294457	0.207231	0.0653249	0.0281102	-0.0929773	0.338326	0.0878653	-0.0139519	-0.070018	0.0615823	0.0280529	-0.0218406	0.00318349	0.150015	0.210761	0.210668	0.115088	-0.196461	-0.169014	0.237677	0.0504241	-0.00784153
kegg	Alzheimer's disease	-0.304419	-0.0203752	-0.0938662	0.0704956	0.179913	0.0625938	0.24836	0.159726	0.0753499	-0.0585874	-0.044235	-0.211954	0.134366	0.297054	0.104373	-0.00211539	0.0253806	0.0150112	-0.0233669	-0.219174	0.207871	0.147574	-0.0343143	0.0580454	0.0764476	-0.10942	0.0166038	-0.22376	-0.427619	-0.29763	-0.220442	-0.00864704	-0.0783554	0.432886	0.0452508	-0.0826915	0.180506	0.125558	-0.00137855	0.0898736	0.105235	-0.339937	0.241396	0.165003	0.156557	0.135664	-0.089381	0.134877
MSIG_DB	AMBROSINI_FLAVOPIRIDOL_TREATMENT_TP53	0.03343	-0.00529456	-0.056718	-0.0124494	-0.0333658	-0.048056	-0.0344311	-0.122452	0.0471728	-0.0175228	-0.0759645	0.0152528	0.060767	-0.0125839	0.084099	-0.0127381	-0.0833318	0.0284939	-0.0077445	0.0216025	-0.0441958	0.0653397	0.0673798	0.02004	0.00835117	0.1033	-0.0285508	0.0375883	-0.0890945	-0.053858	-0.126849	0.0568183	0.0276639	-0.00882781	0.00441404	-0.0628894	-0.0124801	0.0708926	-0.0536127	-0.00404155	-0.0395742	-0.11863	-0.0976577	-0.000170764	0.0611394	0.004332	0.102948	-0.0639149
MSIG_DB	AMINE_BINDING	0.158608	0.349773	0.0607227	-0.0577532	-0.105776	-0.00180735	-0.0299099	-0.195555	-0.0955063	0.112857	-0.0871627	-0.185832	0.137615	-0.157831	0.0415141	-0.0395039	0.0398907	0.016354	0.271279	0.0635169	-0.0404178	-0.0707122	-0.142736	-0.121996	-0.0679412	0.175472	-0.170986	-0.13301	0.165037	0.127736	0.152683	-0.0192951	-0.041289	0.336818	-0.0210243	-0.0935593	0.219319	-0.09109	0.123209	0.082352	0.173821	0.256717	0.233542	0.0579548	-0.0770423	-0.227281	0.0716513	0.0663165
MSIG_DB	AMINE_BIOSYNTHETIC_PROCESS	-0.0755419	0.235309	-0.264153	0.066452	0.216602	0.17649	-0.0431988	0.209822	0.139268	-0.0877382	0.0333855	0.291446	-0.276288	0.084068	0.472696	-0.146829	-0.154322	0.0431473	0.368567	0.0223836	-0.145448	0.230801	0.110549	0.0488911	0.378889	0.13087	-0.190246	0.197202	-0.115936	-0.587444	0.0645959	-0.391414	-0.314104	-0.00213897	0.284965	-0.0868235	-0.079977	0.0421166	-0.184676	0.0823153	-0.0442303	0.213624	-0.209893	0.130338	0.0658073	-0.000208187	0.0505258	-0.221611
MSIG_DB	AMINE_CATABOLIC_PROCESS	-0.126431	-0.0604936	-0.0615664	0.455965	0.0494975	-0.063062	0.232476	-0.340078	0.347853	-0.100967	0.199238	-0.2835	0.0573906	-0.0694183	-0.129665	-0.185256	0.57276	-0.0330094	0.0758019	-0.0562815	-0.0637603	0.129311	0.130079	-0.100905	-0.159675	-0.0545243	-0.137433	-0.0634418	0.0731301	-0.0292887	0.0471809	-0.0177522	-0.0586087	0.0567273	0.000336363	0.0434679	-0.171632	-0.0279151	-0.101081	0.291923	0.583268	0.159653	0.408162	0.0212669	-0.069894	-0.0554207	0.0296991	0.0890433
MSIG_DB	AMINE_METABOLIC_PROCESS	-0.0477118	0.00360179	-0.11127	0.228147	0.0233458	0.112608	0.0485101	-0.116624	0.123353	-0.0419954	0.0300816	-0.0433766	-0.0373545	-0.0063857	0.00744494	-0.0822274	0.163281	-0.0203487	0.0868133	-0.0481614	-0.137519	0.0567271	-0.00274608	0.0274597	-0.0224045	-0.017919	-0.0571034	0.0608097	0.0365651	-0.164714	0.063476	-0.147845	0.00539391	-0.0409036	0.0956872	0.0447928	-0.0539425	-0.0107815	-0.0948006	0.0693345	0.264434	0.0763087	-0.00211992	0.0112391	-0.0926078	-0.0327969	0.0466349	-0.0573677
MSIG_DB	AMINE_RECEPTOR_ACTIVITY	0.219989	0.399674	0.187708	0.00462125	-0.0539473	0.0193443	-0.0682504	-0.0635548	0.0953579	-0.0187695	0.00728821	-0.110005	0.152372	0.0929788	-0.172799	0.225093	-0.0638098	0.242341	0.294673	0.0884233	0.00993382	-0.0114323	-0.0844292	-0.183901	-0.0851211	0.19112	-0.313311	-0.150917	0.249421	0.132384	0.276717	-0.0572906	-0.0482556	0.34439	-0.101821	-0.270814	0.347844	-0.0552308	-0.0443242	-0.0141447	-0.0522762	0.177704	0.296259	0.151745	-0.100996	-0.0718971	0.112283	0.0258847
MSIG_DB	AMINE_TRANSMEMBRANE_TRANSPORTER_ACTIVITY	0.0378212	0.0812068	0.00359716	0.129154	-0.0255326	0.0160484	0.00833848	-0.113635	0.000412241	-0.000121576	-0.0332071	0.0952851	-0.108268	-0.107566	-0.146167	0.0198574	0.0196706	-0.0933013	0.0373228	-0.0376987	-0.0622231	0.043019	-0.0564532	0.0121266	0.0579372	-0.00381299	-0.0410696	-0.0625144	-0.0102565	-0.207609	0.137329	-0.318485	0.128561	-0.0295531	-0.066334	0.0866028	0.030097	-0.139431	-0.0773386	-0.0310824	-0.0438031	0.0283032	-0.122529	0.0739441	-0.0562347	-0.0558278	0.0778305	-0.111715
MSIG_DB	AMINE_TRANSPORT	0.064717	0.0751782	0.0485759	0.134657	-0.056742	0.038509	-0.086919	-0.0109289	0.058378	-0.0663915	0.0521105	0.0735111	-0.101235	-0.0979684	-0.0790122	-0.0103702	0.224237	-0.0860566	0.0781319	-0.145533	-0.00593886	0.0459641	0.0352825	-0.0294199	0.0134267	-0.0486794	-0.0165928	0.00996137	-0.0906749	-0.220107	0.115156	-0.18694	0.0547293	-0.0470022	-0.126682	0.0158413	-0.0123839	-0.0543623	-0.121337	0.036719	0.124367	0.017759	0.0292356	0.122783	0.0626817	-0.107633	0.105737	-0.041826
PantherBiologicalProcess	Amino acid activation	0.0560105	-0.0956575	0.0589452	0.0260916	0.272439	-0.19814	-0.140018	-0.192006	0.0728481	0.0306238	-0.0103955	0.0409853	0.039859	0.0980342	0.0589204	0.213549	-0.113752	0.0119335	-0.0198683	-0.0877097	0.296058	-0.0430642	0.0740134	-0.0768269	-0.196198	0.202878	0.131124	0.212981	-0.118409	-0.0261189	-0.0740349	-0.225341	-0.203996	0.193018	0.218301	-0.0292646	0.0211528	0.025627	0.135785	0.0610885	0.207016	0.0165784	-0.0322137	0.100548	0.110338	-0.0886592	-0.0370444	0.00571081
PantherBiologicalProcess	Amino acid biosynthesis	0.243251	-0.148322	0.00263545	-0.0323683	0.4215	-0.0946108	-0.230271	-0.0714085	0.0106097	0.0136029	0.0731438	0.131659	0.221602	0.0910364	-0.16125	0.105895	0.00358932	0.193831	-0.0934126	-0.0197445	0.196988	0.0928925	0.0424421	0.0918241	0.020626	0.283025	0.0938488	0.201836	-0.0851335	0.0896748	-0.171992	0.0606193	-0.0111478	0.11816	0.311217	-0.00709573	0.00384116	0.0262561	0.0870904	-0.0193999	0.117275	-0.115594	0.0545662	0.0210066	-0.0228568	0.2004	-0.0444491	0.0320572
PantherBiologicalProcess	Amino acid catabolism	-0.0906624	0.0381101	0.265461	0.00136568	-0.0295715	0.134136	-0.26484	0.332041	-0.0597546	0.2021	-0.199821	0.00284156	0.0226361	-0.0318859	-0.186952	0.440647	-0.0654019	0.0922961	-0.132575	-0.116177	0.0149002	0.0752286	-0.153645	-0.128174	-0.0918423	-0.170258	0.181196	0.113455	-0.161111	0.111932	-0.0639419	-0.0533162	-0.179679	0.025676	0.0565394	-0.110389	0.0132965	-0.0914863	0.244294	0.446069	0.170486	0.241753	-0.0391444	-0.0321951	-0.159736	-0.0420002	0.0611356	-0.136638
PantherMolecularFunction	Amino acid kinase	0.215972	-0.898008	-0.314054	-0.0184387	-0.00880932	0.348246	-0.140465	0.184518	-0.199097	0.305558	0.11398	0.396439	0.0774962	0.685964	-0.291032	0.908225	-0.871953	0.974037	0.0219519	-0.15622	0.661551	-0.393825	0.847139	0.831267	0.000866283	0.100903	0.819139	-1.47275	0.450756	-0.175686	-0.161388	0.0297333	0.745021	-0.265175	0.280558	-0.45905	-0.313242	-0.0663541	0.094791	-0.183419	0.348193	0.0017976	0.0460751	0.302403	0.357996	0.0630578	0.555681	0.39422
PantherBiologicalProcess	Amino acid metabolism	0.118916	-0.00261453	0.210241	-0.0174056	0.0807777	-5.11292e-05	-0.200221	0.184779	-0.0757907	0.0486655	-0.0793573	0.0139815	-0.0147332	-0.0640089	-0.100474	0.189497	-0.0279766	0.0763156	-0.0677722	-0.0942542	0.029759	5.11292e-05	-0.0452797	-0.0377846	0.0126438	-0.042704	0.0476209	0.100078	-0.0942808	0.0681721	-0.117622	-0.00101089	-0.0195793	0.0326038	0.0685174	0.0302541	-0.0168864	-0.0165831	0.130186	0.269953	0.0958383	0.102767	0.0323343	-0.0467952	-0.121199	0.0885015	-0.0234246	-0.0635795
PantherBiologicalProcess	Amino acid metabolism regulation	-0.17079	-0.266552	-0.108	0.287799	0.445135	0.231518	0.339559	-0.0437677	0.534926	0.237121	0.060628	-0.237432	0.0572092	0.423001	-0.174284	-0.00810026	0.407275	0.979958	0.134815	-0.364256	0.150507	0.175632	0.329797	-0.357705	0.090934	0.5595	0.462909	-0.336934	-0.643491	0.0854034	-0.329762	0.14797	-0.677346	0.469162	0.173494	0.0274974	0.473155	0.273432	0.2907	0.0462582	0.358452	0.0778947	0.210049	0.454888	-0.146377	-0.407864	0.019673	0.297482
PantherBiologicalProcess	Amino acid transport	0.0751877	0.0336806	0.0524492	-0.00553344	0.0451197	0.0417444	-0.181789	0.0259098	-0.0410821	-0.0921879	0.000926693	-0.110352	-0.092376	-0.114158	0.0350605	-0.0988861	-0.0846547	-0.0188987	-0.0109333	-0.106741	0.0322369	-0.0735804	0.0842242	0.036123	0.044552	0.0267044	-0.0422768	0.0142306	-0.153762	0.0869383	-0.211856	0.11191	0.0452052	0.0421421	0.0331784	0.0738484	-0.0880356	-0.0434913	0.092507	-0.00962669	0.105413	-0.100922	0.0260344	-0.0695011	-0.109101	0.0810917	-0.103916	0.0458375
PantherMolecularFunction	Amino acid transporter	0.117664	0.0114303	0.0224347	0.00721028	0.115458	0.00133767	-0.200322	0.00250613	-0.0783069	0.00120959	-0.056815	-0.0699347	-0.163852	-0.220238	0.0539839	-0.168883	-0.0524618	0.105838	0.0388745	-0.129639	-0.0662184	-0.0818645	0.0678671	0.0123313	0.0965903	-0.0146389	0.0327306	0.0972447	-0.19363	0.226266	-0.149827	0.134188	-0.0477672	0.111628	-0.0118549	0.269246	-0.102808	-0.00345934	0.0588582	-0.125021	0.157396	-0.11002	0.0268954	-0.0796508	-0.0844831	0.0729581	-0.0690236	-0.136336
MSIG_DB	AMINO_ACID_AND_DERIVATIVE_METABOLIC_PROCESS	-0.0399089	-0.0362192	-0.120207	0.22835	0.0488606	0.116934	0.0697382	-0.159901	0.115737	-0.0643406	0.0648036	-0.066113	-0.0321825	-0.0238032	-0.0309016	-0.0795922	0.173467	-0.0632649	0.138321	-0.0502796	-0.112414	0.111046	0.00765398	0.00953746	0.0190684	-0.0157422	-0.0221292	0.075879	0.020475	-0.216233	0.00759337	-0.154945	-0.0185843	-0.0629524	0.11418	0.0199863	-0.0763694	6.31276e-06	-0.079674	0.144	0.248638	0.106539	0.0298027	0.0244312	-0.0623157	-0.030373	0.0411541	-0.0679192
MSIG_DB	AMINO_ACID_CATABOLIC_PROCESS	-0.134668	-0.100107	-0.0425837	0.482842	0.0566496	-0.0744277	0.238646	-0.364633	0.374928	-0.121157	0.213296	-0.278594	0.0613016	-0.0553471	-0.171937	-0.221114	0.621542	-0.0276073	0.0694326	-0.0604306	-0.0756237	0.139457	0.156612	-0.11274	-0.144561	-0.0855893	-0.186893	-0.0633645	0.0757771	-0.0609176	0.0159951	-0.0670276	-0.0433878	0.0495263	0.016253	0.0437989	-0.20304	-0.0099794	-0.109719	0.29425	0.627723	0.154392	0.425152	0.0205282	-0.087612	-0.0669537	0.0157514	0.0543172
MSIG_DB	AMINO_ACID_DERIVATIVE_BIOSYNTHETIC_PROCESS	-0.0371427	0.153262	0.00963314	0.0937896	0.331282	0.17654	0.240164	0.167113	0.359605	0.0724861	0.171785	0.280985	-0.459541	-0.116637	0.382587	-0.299392	-0.241116	0.0466565	0.603935	-0.109406	-0.428287	0.205766	0.00560242	-0.157064	0.309698	-0.0096776	-0.270297	0.047523	-0.073436	-0.812191	0.190119	-0.356115	-0.44773	-0.0366222	0.236335	-0.336596	-0.0264485	-0.0391955	-0.316456	0.192956	0.308922	0.194472	-0.260835	0.0489852	-0.153124	-0.127686	-0.108254	-0.17646
MSIG_DB	AMINO_ACID_DERIVATIVE_METABOLIC_PROCESS	-0.0220776	0.00396147	-0.0829683	0.0624232	0.141205	0.290541	0.0789076	0.00459829	0.0825606	-0.0284147	-0.0165729	0.0787283	-0.338199	-0.00620755	0.21083	-0.166877	-0.196766	-0.0347069	0.321592	-0.152279	-0.198876	0.0704045	-0.143751	0.0114999	0.119729	-0.0013994	-0.0922783	0.0218134	-0.00777488	-0.450607	0.0582029	-0.167937	-0.254338	-0.0236131	0.0762236	-0.170851	-0.059378	-0.00613582	-0.139712	0.19752	0.0998881	0.0672277	-0.187105	0.0715394	-0.110865	-0.00531927	0.0403087	-0.152752
MSIG_DB	AMINO_ACID_METABOLIC_PROCESS	-0.0608181	-0.0632296	-0.139035	0.244664	0.00584667	0.0445904	0.0470781	-0.235653	0.109463	-0.0880452	0.0751777	-0.131542	0.0180356	-0.0510235	-0.0998549	-0.0934643	0.271947	-0.0993382	0.0550715	-0.0254435	-0.11443	0.096037	0.0314752	-0.00294329	-0.0243816	-0.06969	-0.0237259	0.0640891	0.0234831	-0.183711	-0.0307819	-0.149016	0.0371695	-0.0936394	0.0820123	0.0664476	-0.104403	-0.00367006	-0.0840542	0.0846306	0.262869	0.0883372	0.0700106	0.00789114	-0.0844915	-0.0441564	0.0276532	-0.0749955
MSIG_DB	AMINO_ACID_TRANSMEMBRANE_TRANSPORTER_ACTIVITY	-0.0116798	0.0402137	0.0152979	0.119116	-0.00584136	0.0489115	0.0419406	-0.0585375	-0.0418641	0.0589257	-0.0624335	0.0593824	-0.0908819	-0.101168	-0.158356	-0.00164964	0.0648676	-0.161396	0.0946967	0.00433792	-0.094893	0.0561066	-0.112632	0.0902987	0.128894	-0.00366333	0.0543931	-0.0167474	-0.0473862	-0.239726	0.187178	-0.26249	0.0859544	-0.0340911	-0.000827015	0.148897	-0.0216173	-0.154837	-0.0331355	0.0444993	-0.0127855	0.126476	-0.0777727	0.00946959	-0.0480364	-0.0331288	0.0667938	-0.0982825
MSIG_DB	AMINO_ACID_TRANSPORT	-0.00996012	-0.0219115	0.0675902	0.182027	-0.0819386	0.03448	-0.0615275	0.0966667	0.0265801	-0.0635887	0.0210368	0.00647865	-0.158575	-0.0570079	-0.0689393	-0.054957	0.340142	-0.210519	0.087353	-0.183647	-0.00279709	0.0238288	-0.0164031	-0.00332759	0.032441	-0.117241	0.0563372	0.0834701	-0.162089	-0.290516	0.121478	-0.127218	-0.0728675	-0.0972291	-0.0952697	0.0234533	-0.139545	-0.0356497	-0.0954538	0.115396	0.225012	0.0767622	0.0718318	0.0530238	0.109306	-0.0951568	0.0856425	-0.0213613
MSIG_DB	AMINO_SUGAR_METABOLIC_PROCESS	-0.0136729	0.233758	-0.0247061	0.219816	-0.140059	0.184857	-0.114782	-0.136898	-0.0679998	0.221076	-0.035201	0.040538	0.0689486	0.073982	0.0627278	-0.04934	0.141276	0.224159	0.0113549	-0.0608867	-0.162713	0.0330736	0.0219197	0.0900882	-0.129544	0.0442933	-0.0340027	-0.0239655	0.137198	0.163563	0.30215	-0.241972	0.0721702	-0.0359744	0.158423	0.141214	-0.0187339	-0.0587934	-0.230958	-0.12827	0.25455	0.0495484	0.0661933	-0.0934889	-0.0578191	-0.134597	0.0172067	0.0782955
kegg	Aminoacyl-tRNA biosynthesis	0.107095	-0.163589	0.0173347	0.0501395	0.289141	-0.147779	-0.0546969	-0.264373	0.0726182	0.0168956	-0.0156554	0.0698169	0.0176595	0.0831604	0.0840464	0.0951834	-0.0970361	0.00548098	0.0195463	-0.0913534	0.295765	-0.0986554	0.0987712	-0.0359175	-0.0926706	0.242508	0.217911	0.211131	-0.114472	-0.0292881	-0.102785	-0.13061	-0.199206	0.19149	0.313376	0.0549308	0.0109238	0.046383	0.113942	-0.0269592	0.159676	-0.0814442	-0.0204382	0.182281	0.167197	-0.0422537	-0.0510818	0.0487792
IngenuityPathways	Aminoacyl-tRNA Biosynthesis (xy6w)	0.091693	-0.153811	0.0292163	0.0410642	0.278781	-0.159871	-0.0483747	-0.26049	0.0760816	0.0188724	-0.0121203	0.0901338	-0.00124356	0.0800987	0.0736871	0.0738628	-0.100624	-0.0098177	0.0202752	-0.0793826	0.302286	-0.0879557	0.109829	-0.0292961	-0.0930461	0.248148	0.226488	0.179498	-0.10613	-0.0438344	-0.112819	-0.147471	-0.20044	0.199114	0.292087	0.0518456	-0.0141063	0.0429419	0.0997396	-0.0307932	0.163989	-0.0834746	-0.0328964	0.169324	0.159577	-0.0549524	-0.0385985	0.0548248
GeneGo	Aminoacyl-tRNA biosynthesis in cytoplasma	0.110606	-0.199566	0.0527017	0.128822	0.389138	-0.165439	-0.116026	-0.357721	0.0985923	-0.0154477	0.0178169	-0.0650922	0.123131	0.144579	0.167188	0.0798749	-0.147065	-0.0462814	0.0591864	-0.177085	0.301431	-0.07522	0.0731774	-0.153863	-0.315893	0.318042	0.262956	0.219908	-0.362071	-0.126745	-0.217384	-0.197227	-0.307989	0.333609	0.438987	0.14732	0.0714916	-0.00748625	0.12824	0.0446001	0.147243	-0.144684	-0.011634	0.29685	0.201648	-0.0533287	-0.0741016	0.108849
GeneGo	Aminoacyl-tRNA biosynthesis in cytoplasma/ Rodent version	0.110606	-0.199566	0.0527017	0.128822	0.389138	-0.165439	-0.116026	-0.357721	0.0985923	-0.0154477	0.0178169	-0.0650922	0.123131	0.144579	0.167188	0.0798749	-0.147065	-0.0462814	0.0591864	-0.177085	0.301431	-0.07522	0.0731774	-0.153863	-0.315893	0.318042	0.262956	0.219908	-0.362071	-0.126745	-0.217384	-0.197227	-0.307989	0.333609	0.438987	0.14732	0.0714916	-0.00748625	0.12824	0.0446001	0.147243	-0.144684	-0.011634	0.29685	0.201648	-0.0533287	-0.0741016	0.108849
GeneGo	Aminoacyl-tRNA biosynthesis in mitochondrion	0.127175	-0.177259	-0.0356003	-0.0375238	0.229474	-0.133284	-0.0377418	-0.236257	0.0494206	0.00929115	-0.0632045	0.275302	-0.0311695	0.000779653	0.0334474	0.0684748	-0.0781593	0.016892	0.0190661	0.0316271	0.287556	-0.120797	0.0720458	0.0458285	0.100283	0.132649	0.148497	0.226049	0.16887	0.0541854	-0.052572	-0.135669	-0.10052	0.0556982	0.117485	0.0140589	-0.0618397	0.0684021	0.108597	-0.142031	0.186732	-0.0183685	0.00355279	0.0569825	0.146698	-0.0534574	0.000771958	-0.10901
PantherMolecularFunction	Aminoacyl-tRNA synthetase	0.121836	-0.134309	0.0267722	0.0335745	0.28085	-0.203247	-0.124094	-0.22173	0.0875979	0.0299296	-0.0554967	0.0738447	-0.0087378	0.128075	0.106142	0.167888	-0.157239	-0.0116118	-0.0276558	-0.141314	0.258607	-0.107067	0.0672932	-0.0685278	-0.0877559	0.180506	0.204688	0.254357	-0.143838	-0.0318179	-0.0695146	-0.204146	-0.2267	0.161795	0.274271	0.059426	0.00145585	0.0186329	0.128028	0.00666055	0.166508	0.00637381	0.000721905	0.163517	0.10493	-0.0608852	-0.0292357	0.050741
MSIG_DB	AMINOPEPTIDASE_ACTIVITY	-0.124914	-0.301317	0.0608671	-0.25387	-0.23546	0.0765666	0.0854016	0.307233	0.0103575	-0.258948	0.0219407	-0.0468912	-0.196	-0.131936	0.20233	0.0410454	0.00333348	-0.176794	0.138636	0.00392734	-0.115519	-0.111846	0.364451	0.0257422	-0.0550926	-0.129213	-0.11876	0.289743	0.16548	-0.319226	-0.17503	-0.0672593	0.0154196	-0.219404	0.421078	-0.206073	-0.100223	0.0374333	0.0112621	-0.00176116	-0.0426963	-0.0781206	-0.192253	0.0454871	0.00176116	0.112234	0.104906	-0.29184
kegg	Aminophosphonate metabolism	0.142094	-0.0616241	-0.18065	-0.0931075	0.284691	0.043405	0.0262859	-0.257648	0.0994431	-0.0484906	-0.0184687	-0.0560933	-0.0625308	0.00846927	-0.112902	0.0523366	-0.0644193	0.197149	0.158589	0.1131	0.001274	-0.143914	0.126789	0.122751	0.0183125	0.168904	0.250306	0.0873818	0.00943083	0.0632989	0.174024	0.00827204	-0.0118964	-0.0358711	0.0928772	0.206926	-0.100882	0.157748	-0.00973563	-0.211176	0.00393762	0.0463739	-0.0168232	0.181784	-0.0998057	0.0617652	-0.0669032	0.000143872
IngenuityPathways	Aminophosphonate Metabolism (1bk2k)	-0.24838	-0.0315064	0.0338758	-0.0655658	0.32912	-0.0522297	-0.220853	-0.0625584	0.134034	0.0164475	0.0247658	-0.205488	0.203762	0.167579	-0.17128	0.223459	-0.0664499	0.280786	0.130914	0.136711	0.0273002	-0.147365	0.0801232	0.0626839	-0.0488369	0.11663	0.383645	-0.0248707	-0.109543	-0.126354	-0.0262441	0.0938976	-0.12641	0.147544	0.204039	-0.0855245	0.0281486	-0.0948387	-0.0134918	0.0731089	0.212099	0.105078	-0.153859	0.0856579	0.0263387	0.102018	0.0648027	0.0248318
kegg	Aminosugars metabolism	-0.173106	0.0452174	0.13263	-0.0176828	0.138125	-0.0116372	0.00505293	0.0470985	0.151306	0.0526426	-0.000321257	-0.146419	0.0403212	0.236837	0.120686	0.333905	-0.11597	0.0863472	-0.0185056	-0.15199	0.122302	0.0393036	0.0439194	-0.113224	-0.111587	0.127906	0.203581	-0.0943969	-0.125365	-0.0754144	-0.415043	0.136206	-0.154052	0.158849	0.138693	-0.31694	0.0499143	0.0329779	0.00598593	0.108528	0.10933	-0.099606	-0.0507951	-0.0767242	0.0960161	0.0922411	0.204684	0.0942237
IngenuityPathways	Aminosugars Metabolism (ds2)	-0.22444	0.0176373	0.117542	0.0473722	0.167452	0.08933	-0.0663846	0.149593	0.0264893	0.0283976	0.0287486	0.218026	-0.0210791	0.102994	-0.00807166	0.220692	-0.0830537	-0.0361307	0.000483016	-0.0335975	-0.0493413	-0.0337569	-0.0525768	-0.153334	-0.162425	-0.0563438	0.111033	0.00633748	-0.0632868	0.0145938	-0.412184	0.349577	-0.03814	0.0093281	0.0588301	-0.202136	-0.0161793	-0.0406221	-0.00286669	0.185209	0.154158	0.0817499	-0.0530299	-0.0776626	0.0468073	0.0170738	0.0950485	-0.0634734
MSIG_DB	AMIT_DELAYED_EARLY_GENES	-0.00303686	-0.187161	-0.136903	0.0292907	0.0189952	-0.152493	-0.0866587	0.120193	0.210499	-0.181535	-0.152696	-0.0208499	-0.0424614	0.202308	-0.0439343	0.250165	-0.26133	-0.177675	-0.135818	0.133589	0.0110028	-0.018326	0.108711	-0.229301	0.103357	0.0452032	-0.00176303	-0.128227	-0.360244	-0.15459	-0.0173326	-0.240957	-0.0269105	0.0681245	-0.140102	-0.132162	-0.0477875	0.0790713	0.0279188	0.0977142	-0.040236	-0.0946342	-0.213012	0.26165	-0.0701189	0.168684	0.0430475	-0.1551
MSIG_DB	AMIT_EGF_RESPONSE_120_HELA	-0.035396	-0.0358246	-0.122718	0.142695	0.110995	0.0522394	-0.174955	0.137208	0.00591056	-0.120522	-0.01955	-0.00623087	0.0463996	-0.0513927	-0.0378095	0.242463	-0.201262	-0.136967	-0.0451509	-0.0447286	0.0107509	-0.0518556	-0.00481461	-0.0612205	-0.0393784	0.109387	0.0371331	0.00542583	-0.186953	0.0247194	0.00767779	-0.0647294	-0.0324913	0.122558	-0.0304038	-0.0590359	0.082254	-0.0441291	0.0533688	-0.0695671	0.00315197	0.0384321	-0.0872869	0.252364	-0.0890828	-0.00315197	0.098188	-0.103904
MSIG_DB	AMIT_EGF_RESPONSE_120_MCF10A	-0.100842	-0.0886413	-0.279373	0.0190774	0.0692708	0.0947558	-0.160166	0.0637341	-0.0210299	-0.0736683	-0.0868489	-0.0107074	-0.0299212	-0.108468	-0.0811089	0.403582	-0.114017	-0.00892379	0.0839148	0.028459	0.0286408	0.0517896	-0.0945255	0.0303172	-0.0482905	-0.101497	0.0253999	0.0573422	-0.115353	0.000331002	-0.061412	-0.296163	-0.130005	0.189457	0.0856952	0.00726125	0.00932161	-3.73028e-05	-0.0273351	0.108883	0.00303123	0.0175737	-0.0265494	0.14878	-0.0614633	0.141449	0.0878292	-0.0545838
MSIG_DB	AMIT_EGF_RESPONSE_20_HELA	-0.0476121	-0.396849	-0.0452864	-0.00302325	-0.0821246	-0.0585481	0.106492	0.139037	0.400409	-0.0309223	-0.218204	0.123376	0.164572	0.093296	-0.109083	-0.214013	-0.0880014	-0.148823	-0.177889	0.0743213	0.0100648	-0.118093	0.197521	-0.130044	0.201524	0.104558	-0.297818	-0.166488	-0.105814	-0.0142683	0.0815292	0.0836307	-0.284296	0.209884	0.0061505	-0.348689	-0.25945	0.101567	-0.249824	0.0132181	-0.0624871	-0.00603015	-0.228957	0.111969	-0.288874	0.169748	0.158389	-0.000506152
MSIG_DB	AMIT_EGF_RESPONSE_20_MCF10A	-0.0154561	-0.107329	-0.346612	0.308006	0.0121723	-0.0712517	-0.0104806	0.176431	0.10157	-0.220237	0.0891269	0.104369	0.109016	0.118103	-0.116989	0.176535	0.383333	-0.240525	0.0197498	-0.199267	0.0387916	-0.0725371	-0.126476	0.00962309	-0.096557	-0.294771	-0.190187	0.144749	-0.185786	-0.0735702	-0.101576	-0.347384	-0.226307	-0.0247381	0.0920541	-0.0632224	-0.315775	-0.0024516	-0.267613	0.282	0.205127	0.0024516	0.0951926	0.248119	-0.346148	-0.00281955	0.125722	0.203259
MSIG_DB	AMIT_EGF_RESPONSE_240_HELA	0.0596118	-0.161076	-0.0942784	0.0242443	0.124101	0.0169859	0.0581479	0.155235	-0.0006476	-0.0551046	-0.055937	0.0896467	-0.15819	0.126366	-0.0497244	0.18317	-0.0981982	-0.0883448	-0.0861165	0.0462033	0.0519003	-0.0703371	0.0703572	0.0488893	0.0328602	-0.0983276	0.0158502	0.113394	-0.200663	-0.144618	-0.188559	-0.400429	-0.14524	0.00403705	0.249101	-0.0889047	-0.142524	-0.0228918	-0.000755704	-0.0706265	0.0191477	-0.0399465	-0.124595	0.106342	-0.0849957	0.0204401	-0.0203469	-0.0332535
MSIG_DB	AMIT_EGF_RESPONSE_240_MCF10A	0.0587324	-0.405594	0.00047396	0.071318	0.108328	-0.126637	0.113139	0.493612	0.0323528	-0.256345	0.102515	-0.0688989	-0.48955	-0.00670618	-0.057363	0.408131	-0.0740821	-0.312361	-0.110047	0.0286647	-0.185493	-0.219176	-0.022443	-0.00804866	-0.10512	-0.134913	-0.0571536	-0.180464	-0.203703	-0.28016	-0.307251	-0.440198	-0.196644	-0.0425041	-0.0304222	-0.0672855	-0.130842	0.099778	-0.167733	-0.00962787	0.115726	0.386459	-0.0283945	0.118728	-0.128061	-0.0241156	0.0810807	0.235482
MSIG_DB	AMIT_EGF_RESPONSE_40_HELA	-0.0429587	-0.2412	-0.169874	-0.033448	0.043701	-0.191753	-0.0696262	0.195688	0.242406	-0.0277139	-0.0996225	0.124748	0.110546	0.11429	0.0663575	0.0602244	-0.126031	-0.254793	0.0315622	0.132245	0.141614	-0.01539	0.104791	-0.19724	-0.0119755	0.0705516	0.0252602	-0.221025	-0.294461	-0.100212	-0.113364	-0.118626	-0.00226977	0.307737	-0.0600954	-0.220141	-0.165246	0.0836289	-0.00893333	0.00226977	-0.0507425	-0.115316	-0.173577	0.165313	-0.171147	0.192606	0.0669686	-0.138677
MSIG_DB	AMIT_EGF_RESPONSE_40_MCF10A	-0.00274078	-0.394752	-0.369416	0.0213222	0.0347954	-0.105383	0.108188	0.173084	0.13866	0.0685363	-0.139026	0.0705083	-0.14875	0.0662056	0.0713181	-0.0916178	-0.0438232	-0.0392025	-0.0998612	0.0467545	-0.00387911	0.0409101	0.152473	-0.154671	-0.0882163	-0.209365	-0.0139414	-0.189712	-0.452657	-0.311815	-0.505052	-0.133241	-0.230041	0.163965	-0.0247347	-0.0706478	-0.347166	0.0924159	-0.261881	0.0841993	-0.140457	-0.189671	-0.324056	0.198083	-0.0565549	0.341608	-0.0470948	-0.124909
[truncated: 6,345 more rows]
[truncated: 73 more columns]
