# Supplementary material for: Integrated genomic analysis of triple-negative breast cancers reveals novel microRNAs associated with clinical and molecular phenotypes and sheds light on the pathways they control
Source: BMC Genomics. 2013 Sep 23;14:643. doi: 10.1186/1471-2164-14-643 (PMC4008358; doi:10.1186/1471-2164-14-643)
Supplement: Additional file 6: Table S3 — miRNAapt and gene sets/pathways transcriptionally silenced. miRNAapt_FDR worksheeet: for each miRNA represented on the Agilent chip the FDR q-value of the enrichment of anti-correlated targets in the list of candidate targets obtained from different algorithms is reported. This value (MIN(q-value)<0.05) has been used to identify miRNAs exerting a transcriptional effect on their candidate targets. miRNAapt_pathways worksheeet: for each miRNAapt the list of gene sets (representing different pathways and transcriptional signatures) inferred to be influenced by the miRNAapt is reported. Analyses were run using different miRNA target prediction algorithm. miRNAapt pathways miRTarBase: for each miRNAapt the list of gene sets (representing different pathways and transcriptional signatures) inferred to be influenced by the miRNAapt is reported. Analyses were run using for each mRNAapt the list of experimentally validated targets extracted from miRTarBase. [file 1471-2164-14-643-S6.xlsx]

## Sheet: miRNAapt pathways miRTarBase
miRNA	method	selected geneset	gene set	gene set enrichment p.value	input size	set size	overlap	size of the overlap
hsa-let-7b	miRTarBase	NO	miRNA Transfection Down-Regulated Genes@@let-7c Down-Regulated Genes 24hr timepoint	3.03391e-35	142	481	54901;595;2969;8091;1876;81034;10270;23670;54619;9296;90957;5326;10644;9289;9904;10165;1453;6790;29128;84191;23076;157506;899;22862;92667;9883;29957;997;23118;23405;6241;283377;7057;57410;60559;134266;10280;4893;9212;7837;1875;993;10857;8773	44
hsa-let-7b	miRTarBase	NO	miRNA Transfection Down-Regulated Genes@@let-7a, 24hr guide strand active	7.54398e-31	142	434	1453;8091;9289;81034;157506;10270;9904;10165;22862;10644;9883;84191;10857;54619;10280;1876;9296;29128;57410;1021;595;23670;60559;134266;5326;23405;993;2969;23118;1875;6790;6241;8773;4893;283377;29957;9212;7837;54901	39
hsa-let-7b	miRTarBase	NO	miRNA Transfection Down-Regulated Genes@@let-7d Down-Regulated Genes 24hr timepoint	1.13824e-30	142	474	4734;6790;283237;7057;997;7837;81034;6241;8773;1820;8091;57410;10270;23670;4893;10644;9883;79711;23118;595;10165;29128;10857;60559;134266;22862;92667;23405;993;5326;9289;1021;9212;5557;9296;54901;899;54619;283377;84191	40
hsa-let-7b	miRTarBase	NO	miRNA Transfection Down-Regulated Genes@@let-7g Down-Regulated Genes 24hr timepoint	2.01795e-29	142	448	283237;595;5326;283377;23076;157506;10270;993;23670;8091;997;29128;23118;54901;10857;4893;6241;29957;23405;8773;60559;22862;10644;1876;9296;81034;1875;10280;9212;7837;9904;10165;9883;64951;54619;134266;7057;57410	38
hsa-let-7b	miRTarBase	NO	miRNA Transfection Down-Regulated Genes@@let-7b, 24hr guide strand active	1.04092e-28	142	496	10644;6241;1876;23076;2969;283237;134266;29128;54901;23405;10165;23118;1875;8773;9289;9883;57410;9904;54619;5326;997;9296;81034;10270;10857;22862;10280;157506;993;60559;4893;8091;1021;29957;9212;7837;6790;1453;283377	39
hsa-let-7b	miRTarBase	NO	miRNA Transfection Down-Regulated Genes@@let-7c Down-Regulated Genes 10hr timepoint	1.0851e-28	142	274	81034;1875;993;23670;22862;7837;10270;54619;4893;997;23076;23405;10857;5326;10165;8091;60559;1453;6241;1876;9296;283237;134266;54901;10644;283377;7057;29957;57410;157506;9883;23118	32
hsa-let-7b	miRTarBase	NO	miRNA Transfection Down-Regulated Genes@@miR-98 Down-Regulated Genes 24hr timepoint	3.9594e-27	142	476	157506;10644;6241;9289;9883;54901;997;23118;90957;1876;9904;8773;6790;4893;283377;7057;29957;57410;23076;8091;23405;5326;10165;1453;22862;29128;10857;283237;10280;9212;7837;1875;993;595;54619;60559;134266	37
hsa-let-7b	miRTarBase	NO	miRNA Transfection Down-Regulated Genes@@let-7g Down-Regulated Genes 10hr timepoint	9.06205e-26	142	334	23405;9904;23670;54619;1820;29957;9212;10165;10644;5326;7057;23076;1875;90957;899;22862;7837;10270;993;595;57410;9883;23118;54901;283237;134266;1876;9296;8773;4893;8091;997	32
hsa-let-7b	miRTarBase	NO	miRNA Transfection Down-Regulated Genes@@miR-98 Down-Regulated Genes 10hr timepoint	1.15891e-25	142	231	22862;8091;1875;54901;8773;997;23118;7837;10270;9904;993;283237;23670;7057;57410;157506;23405;4893;1876;10165;23076;54619;9883;29957;134266;5326;10644;283377	28
hsa-let-7b	miRTarBase	NO	miRNA Transfection Down-Regulated Genes@@let-7a, 10hr guide strand active	3.03421e-25	142	293	1875;23405;10857;23670;8091;7057;9296;157506;283237;4893;29957;1876;993;1021;57410;7837;10165;9883;10270;9904;5326;595;54619;22862;54901;134266;1453;10644;84191;997	30
hsa-let-7b	miRTarBase	NO	miRNStgt5@@miRNA target genes (PicTar) for hsa-let-7a	6.84493e-25	142	464	283377;389421;201626;9883;605;157506;5326;2969;8091;79974;192669;10160;1875;894;997;79727;23670;55916;10395;29957;993;8773;22862;22873;595;54619;10644;84191;90957;80267;1756;10280;23118;1820;4893	35
hsa-let-7b	miRTarBase	NO	miRNStgt5@@miRNA target genes (PicTar) for hsa-let-7b	6.84493e-25	142	464	80267;22873;55916;8091;283377;90957;192669;2969;4893;997;9883;22862;5326;201626;23670;1820;894;84191;29957;157506;54619;10280;23118;10395;10644;8773;605;993;79727;1756;595;1875;389421;79974;10160	35
hsa-let-7b	miRTarBase	NO	miRNStgt5@@miRNA target genes (PicTar) for hsa-let-7c	6.84493e-25	142	464	993;157506;23670;84191;22873;201626;23118;55916;80267;389421;8773;5326;2969;10644;1756;10280;8091;605;4893;997;1875;9883;22862;90957;283377;595;54619;10395;894;192669;1820;79974;29957;79727;10160	35
hsa-let-7b	miRTarBase	NO	miRNStgt5@@miRNA target genes (PicTar) for hsa-let-7e	6.84493e-25	142	464	84191;595;605;997;90957;283377;54619;23118;55916;10395;10644;993;79727;389421;201626;29957;80267;22873;192669;1875;9883;8091;79974;22862;23670;894;10160;157506;8773;5326;1820;4893;1756;10280;2969	35
hsa-let-7b	miRTarBase	NO	miRNStgt5@@miRNA target genes (PicTar) for hsa-let-7f	6.84493e-25	142	464	84191;90957;192669;10280;201626;10395;8091;79974;993;80267;595;55916;997;9883;4893;1756;22873;54619;29957;79727;283377;8773;2969;23670;10160;605;157506;1875;5326;23118;22862;389421;10644;1820;894	35
hsa-let-7b	miRTarBase	NO	miRNStgt5@@miRNA target genes (PicTar) for hsa-let-7g	6.84493e-25	142	464	192669;595;10280;79974;80267;23670;10395;1820;8091;29957;22873;1875;201626;9883;22862;605;283377;5326;4893;997;90957;1756;8773;2969;84191;23118;10160;993;157506;10644;894;79727;389421;54619;55916	35
hsa-let-7b	miRTarBase	NO	miRNStgt5@@miRNA target genes (PicTar) for hsa-let-7i	6.84493e-25	142	464	157506;389421;55916;22862;22873;10280;9883;997;1875;5326;79974;993;80267;23670;10644;894;10160;1756;192669;8773;23118;2969;84191;79727;595;8091;605;29957;90957;10395;4893;283377;54619;201626;1820	35
hsa-let-7b	miRTarBase	NO	miRNStgt5@@miRNA target genes (PicTar) for hsa-miR-98	6.84493e-25	142	464	22873;595;23118;10644;79974;84191;29957;90957;79727;389421;54619;10395;10160;4893;283377;1756;2969;55916;8091;605;993;157506;1875;5326;10280;8773;894;997;80267;201626;22862;192669;23670;9883;1820	35
hsa-let-7b	miRTarBase	NO	miRNA Transfection Down-Regulated Genes@@let-7f Down-Regulated Genes 10hr timepoint	1.97314e-23	142	196	23076;10857;54619;4893;84191;57410;1876;1875;10644;23405;5326;9883;23670;1021;134266;8091;54901;993;7057;997;10270;10165;1453;22862;23118	25
hsa-let-7b	miRTarBase	NO	miRNA Transfection Down-Regulated Genes@@let-7i Down-Regulated Genes 10hr timepoint	2.94097e-23	142	197	54901;57410;9296;10270;23405;993;4893;1875;8091;7057;9883;1876;23118;283237;134266;10644;29957;7837;23076;9904;54619;5326;10165;23670;8773	25
hsa-let-7b	miRTarBase	NO	miRNA Transfection Down-Regulated Genes@@let-7b Down-Regulated Genes 10hr timepoint	5.23891e-23	142	284	8773;5326;57410;23118;134266;8091;7837;10270;23405;23670;4893;9883;81034;1453;29957;1876;1875;993;899;54619;10165;22862;10644;9904;7057;23076;157506;54901	28
hsa-let-7b	miRTarBase	NO	miRNA Transfection Down-Regulated Genes@@let-7d, 10hr guide strand active	6.39401e-22	142	203	595;10644;29957;1876;9904;22862;9883;997;23405;134266;5326;993;283237;8773;8091;9296;157506;10165;6241;1875;7057;4734;54901;23670	24
hsa-let-7b	miRTarBase	NO	miRNA Transfection Down-Regulated Genes@@let-7e Down-Regulated Genes 24hr timepoint	9.86412e-20	142	383	9296;1453;23118;9904;54619;8091;9289;283377;54901;993;10857;23670;134266;57410;23405;10165;9883;5326;10280;10644;84191;81034;6790;4893;29957;997;6241;899	28
hsa-let-7b	miRTarBase	NO	miRNA Transfection Down-Regulated Genes@@let-7i Down-Regulated Genes 24hr timepoint	1.58353e-18	142	488	4734;23405;29957;9296;157506;8773;10165;4893;8091;997;10644;6241;23118;10857;134266;22862;9883;1875;1021;60559;23670;29128;283377;23076;54901;54619;5326;283237;1876	29
hsa-miR-17	miRTarBase	NO	IngenuityPathways@@Cell Cycle G1 S Checkpoint Regulation (ci1)	1.34715e-17	38	54	1026;595;1869;5925;5934;894;5933;4609;4089;1871	10
hsa-miR-17	miRTarBase	NO	user@@JUN-regulation-targets-from-NAV	5.34218e-17	38	297	7048;5728;4209;7057;3383;7422;7465;10018;5925;6401;1026;595;4609;4089	14
hsa-miR-29c	miRTarBase	NO	BIOCARTA_AMI_PATHWAY	1.68661e-11	20	20	1282;1284;2266;2243;2244	5
hsa-let-7b	miRTarBase	NO	miRNA Transfection Down-Regulated Genes@@let-7e Down-Regulated Genes 10hr timepoint	3.60438e-16	142	160	5326;8773;8091;84191;54901;54619;7837;1875;23405;7057;10165;4893;1876;9296;10857;134266;993;23670	18
hsa-miR-29c	miRTarBase	NO	BIOCARTA_EXTRINSIC_PATHWAY	3.55751e-07	20	13	2266;2243;2244	3
hsa-let-7b	miRTarBase	NO	miRNA Transfection Down-Regulated Genes@@miR-98, 10hr guide strand active (Affy)	5.68273e-16	142	297	4893;7837;5326;10857;23405;9296;8773;54619;390916;997;9212;84191;7057;157506;890;201626;993;595;134266;29957;8091;253714	22
hsa-let-7b	miRTarBase	YES	REACTOME_CELL_CYCLE_MITOTIC	7.94092e-07	142	306	1453;9212;6790;7298;5557;595;890;5425;993;894;6241;1875;1021	13
hsa-miR-29c	miRTarBase	NO	BIOCARTA_FIBRINOLYSIS_PATHWAY	2.73853e-07	20	12	2244;2266;2243	3
hsa-miR-17	miRTarBase	NO	KEGG_PATHWAYS_IN_CANCER	2.2002e-15	38	328	3716;4609;7048;5601;5925;4089;861;5728;7422;595;596;1869;1026;1871	14
hsa-let-7b	miRTarBase	NO	miRNStgt5@@miRNA target genes (PicTar) for hsa-let-7d	7.27572e-15	142	362	157506;1756;201626;79727;54619;5326;10280;55916;23670;283377;1875;389421;8091;4893;993;90957;23405;79829;283237;22862;29957;80267;10644	23
hsa-miR-29c	miRTarBase	NO	BIOCARTA_INTRINSIC_PATHWAY	3.65272e-11	20	23	1282;1284;2266;2243;2244	5
hsa-miR-17	miRTarBase	NO	kegg@@Cell cycle	2.01552e-14	38	119	7465;5925;5933;5934;1869;4089;1026;894;1871;595	10
hsa-miR-17	miRTarBase	NO	KEGG_PANCREATIC_CANCER	2.1629e-14	38	70	1869;5601;5925;3716;4089;7422;7048;595;1871	9
hsa-miR-17	miRTarBase	NO	user@@Direct_targets_of_p53_from_TGI-NAV	2.34114e-14	38	396	7422;1026;5728;4609;5925;595;5933;7057;5934;1869;596;3383;861	13
hsa-miR-17	miRTarBase	NO	kegg@@Bladder cancer	2.39478e-14	38	42	1026;1869;595;7057;4609;5925;7422;1871	8
hsa-miR-17	miRTarBase	NO	KEGG_BLADDER_CANCER	2.39478e-14	38	42	1869;1026;7422;595;5925;1871;4609;7057	8
hsa-miR-17	miRTarBase	NO	cancer@@Human_Cancer_PathwayFinder_Microarray_OHS_033	3.20831e-14	38	118	4609;595;7057;5925;596;5728;1026;1869;7422;3383	10
hsa-miR-17	miRTarBase	NO	kegg@@Pancreatic cancer	3.2144e-14	38	73	1869;595;7048;5925;7422;1871;3716;4089;5601	9
hsa-miR-17	miRTarBase	NO	KEGG_CHRONIC_MYELOID_LEUKEMIA	3.2144e-14	38	73	1869;5925;4089;4609;861;1026;7048;595;1871	9
hsa-miR-17	miRTarBase	NO	kegg@@Chronic myeloid leukemia	4.69608e-14	38	76	4609;861;595;1869;1026;5925;1871;4089;7048	9
hsa-miR-17	miRTarBase	NO	GeneGo@@Cell cycle_Cell cycle (generic schema)	7.74888e-14	38	26	5933;894;5925;595;5934;1869;1871	7
hsa-miR-17	miRTarBase	NO	PantherBiologicalProcess@@Cell cycle control	2.69671e-13	38	409	5934;1869;5925;1026;894;595;7525;3716;5728;1871;4609;5933;7465	13
hsa-miR-17	miRTarBase	NO	user@@VF_cellcycle	3.09127e-13	38	97	5933;4089;1026;1869;7465;5925;1871;894;595	9
hsa-miR-17	miRTarBase	NO	user@@Notch1 neighbors-curated lit dbs	3.76511e-13	38	97	1869;1026;7422;351;894;596;4609;5925;595	9
hsa-miR-17	miRTarBase	NO	REACTOME_G1_PHASE	5.26092e-13	38	16	595;1869;5925;1026;1871;894	6
hsa-miR-17	miRTarBase	NO	GeneGo@@Cell cycle_ESR1 regulation of G1/S transition	6.25944e-13	38	35	5925;4609;1869;8202;595;5934;1026	7
hsa-miR-17	miRTarBase	NO	miRNA Transfection Down-Regulated Genes@@miR-20 Down-Regulated Genes 24hr timepoint	4.2691e-12	38	457	7107;1026;8202;79791;595;57169;1869;351;7786;5311;5934;5933;3716	13
hsa-miR-17	miRTarBase	NO	user@@Genes connected to AKT1 by 1 link	4.77888e-12	38	469	894;7422;595;5925;5728;1869;6401;5933;8202;1026;4609;596;7525	13
hsa-miR-29c	miRTarBase	NO	BRUECKNER_TARGETS_OF_MIRLET7A3_UP	0.000243593	20	111	2266;2244;1021	3
hsa-miR-17	miRTarBase	NO	BIOCARTA_CELLCYCLE_PATHWAY	6.55978e-12	38	23	595;1869;5925;1026;894;5933	6
hsa-miR-17	miRTarBase	NO	miRNA Transfection Down-Regulated Genes@@miR-20, 10hr guide strand active (Affy)	8.11952e-12	38	280	1869;5311;7048;51277;1026;595;7107;57169;3716;64859;8202	11
hsa-miR-17	miRTarBase	NO	user@@Enhancers: Turner Top Hits - SL to PARPinh	8.38394e-12	38	49	4089;1026;1871;894;5934;595;4609	7
hsa-miR-17	miRTarBase	NO	IngenuityPathways@@p53 Signaling (1jzjy)	1.00697e-11	38	87	5925;7057;5728;1026;1869;894;596;595	8
hsa-miR-29c	miRTarBase	NO	cancer@@gene signature of breast cancer initiating cell	0.00098733	20	188	2597;596;1788	3
hsa-let-7b	miRTarBase	YES	Ivshina_Grade_3_CancerRes2006	7.26051e-05	142	128	29128;6241;6790;7298;83879;890;9212	7
hsa-miR-29c	miRTarBase	NO	cancer@@Medulloblastoma, Desmoplastic Type - Highly Expressed Signature Genes	1.40607e-06	20	200	1277;1278;596;1281;3915	5
hsa-miR-29c	miRTarBase	NO	CAR_HPX	6.25813e-05	20	73	2244;2266;2243	3
hsa-miR-17	miRTarBase	NO	GeneGo@@Cell cycle_Regulation of G1/S transition (part 2)	3.05804e-11	38	29	5934;5933;1869;5925;595;894	6
hsa-miR-17	miRTarBase	NO	GeneGo@@DNA damage_Brca1 as a transcription regulator	3.05804e-11	38	30	4609;7422;595;1026;5925;1869	6
hsa-miR-29c	miRTarBase	NO	CHARAFE_BREAST_CANCER_LUMINAL_VS_MESENCHYMAL_DN	0.000100363	20	453	3915;1282;1284;6678;1021	5
hsa-miR-17	miRTarBase	NO	user@@Notch1 neighbors	4.63551e-11	38	242	7786;7422;894;5925;1869;4609;351;596;595;1026	10
hsa-miR-17	miRTarBase	NO	miRNStgt6@@miRNA target genes (PicTar) for hsa-miR-106b	6.73269e-11	38	257	7465;64859;659;5728;5934;595;894;8202;861;7525	10
hsa-miR-17	miRTarBase	NO	miRNStgt6@@miRNA target genes (PicTar) for hsa-miR-20	7.0114e-11	38	258	659;595;861;5934;8202;5728;7465;64859;894;7525	10
hsa-miR-17	miRTarBase	NO	user@@tz-PTEN-IPA-genes-whose-exp-regulated-by-PTEN-May07	8.06671e-11	38	119	7422;7057;1026;595;10018;596;5925;5728	8
hsa-miR-17	miRTarBase	NO	miRNStgt6@@miRNA target genes (PicTar) for hsa-miR-93	8.2321e-11	38	262	7525;64859;8202;5934;861;7465;351;5728;894;595	10
hsa-miR-29c	miRTarBase	NO	CHIANG_LIVER_CANCER_SUBCLASS_CTNNB1_DN	0.000497291	20	145	1281;1277;1278	3
hsa-miR-29c	miRTarBase	NO	chr4q28	3.60165e-06	20	47	2266;2244;2243	3
hsa-miR-17	miRTarBase	NO	BIOCARTA_P53_PATHWAY	1.52835e-10	38	16	595;596;1869;5925;1026	5
hsa-miR-17	miRTarBase	NO	PantherBiologicalProcess@@Oncogenesis	2.33054e-10	38	452	4609;596;1026;7422;5728;4089;7525;5934;10018;5925;5933	11
hsa-miR-17	miRTarBase	NO	user@@JSH_Notch_Selected_PD_Biomarker_Candidates_06-Apr-2007	2.384e-10	38	76	5728;1026;4609;894;596;595;6346	7
hsa-miR-29c	miRTarBase	NO	ChromoRegions@@Chr4:152500001-157500000	2.83617e-06	20	31	2243;2244;2266	3
hsa-miR-17	miRTarBase	NO	user@@PTGS1/2, PTGDS2, PTGES-only PTGS2 hit	2.53799e-10	38	398	6401;4089;5925;7048;5601;596;1026;1869;5728;351;595	11
hsa-miR-29c	miRTarBase	NO	ChromoRegions@@Chr4:155000001-160000000	1.90313e-06	20	28	2244;2243;2266	3
hsa-miR-29c	miRTarBase	NO	Coller_Myc_Comb_Creighton_PlosOne2008	3.8315e-07	20	474	1021;1277;1278;1281;2597;596;6678	7
hsa-miR-17	miRTarBase	NO	miRNA Transfection Down-Regulated Genes@@miR-106b Down-Regulated Genes 10hr timepoint	3.45533e-10	38	294	7465;4863;8202;7107;57169;1869;3716;595;1026;5311	10
hsa-miR-29c	miRTarBase	YES	Coller_Myc_Comb_Creighton_PlosOne2008_DOWN	3.53798e-06	20	228	1021;1277;1278;1281;6678	5
hsa-miR-29c	miRTarBase	NO	CROMER_TUMORIGENESIS_UP	1.31721e-07	20	44	6678;1281;1284;1278	4
hsa-miR-17	miRTarBase	NO	KEGG_TGF_BETA_SIGNALING_PATHWAY	4.87852e-10	38	86	5934;5933;4089;4609;7048;659;7057	7
hsa-miR-17	miRTarBase	NO	KEGG_SMALL_CELL_LUNG_CANCER	4.87852e-10	38	84	1869;5925;4609;595;5728;596;1871	7
hsa-miR-17	miRTarBase	NO	kegg@@Prostate cancer	5.76955e-10	38	89	596;1871;5728;595;5925;1869;1026	7
hsa-miR-17	miRTarBase	NO	KEGG_PROSTATE_CANCER	5.76955e-10	38	89	1869;5925;1026;595;5728;596;1871	7
hsa-miR-17	miRTarBase	NO	miRNA Transfection Down-Regulated Genes@@miR-106b, 10hr guide strand active (Affy)	6.11613e-10	38	223	1026;7048;5311;1869;595;57169;3716;64859;7107	9
hsa-miR-17	miRTarBase	NO	kegg@@TGF-beta signaling pathway	6.26469e-10	38	90	4609;5934;7048;5933;4089;7057;659	7
hsa-miR-17	miRTarBase	NO	kegg@@Small cell lung cancer	6.26469e-10	38	87	1869;1871;4609;596;5728;595;5925	7
hsa-let-7b	miRTarBase	NO	miRNStgt6@@miRNA target genes (PicTar) for hsa-let-7a	7.02304e-10	142	169	1756;389421;10395;1875;22862;157506;10644;54619;894;192669;595;10160;8091	13
hsa-let-7b	miRTarBase	NO	miRNStgt6@@miRNA target genes (PicTar) for hsa-let-7b	7.02304e-10	142	169	1875;54619;192669;389421;595;894;1756;10644;22862;157506;10395;10160;8091	13
hsa-let-7b	miRTarBase	NO	miRNStgt6@@miRNA target genes (PicTar) for hsa-let-7c	7.02304e-10	142	169	192669;10160;157506;10395;894;22862;595;10644;1756;54619;1875;8091;389421	13
hsa-let-7b	miRTarBase	NO	miRNStgt6@@miRNA target genes (PicTar) for hsa-let-7f	7.02304e-10	142	169	157506;1875;894;10160;54619;1756;192669;10644;595;10395;389421;8091;22862	13
hsa-let-7b	miRTarBase	NO	miRNStgt6@@miRNA target genes (PicTar) for hsa-let-7g	7.02304e-10	142	169	1756;595;389421;10160;8091;22862;10395;1875;10644;894;157506;192669;54619	13
hsa-let-7b	miRTarBase	NO	miRNStgt6@@miRNA target genes (PicTar) for hsa-let-7i	7.02304e-10	142	169	157506;8091;22862;192669;389421;1756;595;1875;54619;10395;10644;894;10160	13
hsa-let-7b	miRTarBase	NO	miRNStgt6@@miRNA target genes (PicTar) for hsa-miR-98	7.02304e-10	142	169	1756;192669;389421;54619;8091;10395;22862;10160;894;157506;10644;595;1875	13
hsa-miR-17	miRTarBase	NO	IngenuityPathways@@Role of BRCA1 in DNA Damage Response (3ddup)	8.72579e-10	38	50	5934;5933;1026;5925;1869;1871	6
hsa-miR-29c	miRTarBase	YES	DANG_REGULATED_BY_MYC_DN	5.23054e-06	20	243	3915;1281;1277;1278;6678	5
hsa-miR-17	miRTarBase	NO	miRNStgt5@@miRNA target genes (PicTar) for hsa-miR-302c	1.02831e-09	38	329	51277;7465;5601;894;595;57169;351;10018;5933;861	10
hsa-miR-29c	miRTarBase	NO	FARMER_BREAST_CANCER_CLUSTER_5	1.2001e-06	20	19	1281;6678;1278	3
hsa-let-7b	miRTarBase	NO	GeneGo@@Cell cycle_Cell cycle (generic schema)	1.10592e-09	142	26	894;1021;890;1875;1876;595;993	7
hsa-miR-29c	miRTarBase	NO	FERNANDEZ_BOUND_BY_MYC	3.28009e-05	20	176	1282;1284;596;4170	4
hsa-miR-29c	miRTarBase	NO	GeneGo@@ Cell adhesion_Chemokines and adhesion	5.13029e-07	20	152	1277;1278;1282;3915;1284	5
hsa-let-7b	miRTarBase	YES	KEGG_CELL_CYCLE	0.000425292	142	128	595;890;993;894;1875;1021	6
hsa-miR-17	miRTarBase	NO	IngenuityPathways@@Glucocorticoid Receptor Signaling (1ar1k)	1.24396e-09	38	241	3383;596;4089;7048;1026;6401;3716;5601;8202	9
hsa-miR-29c	miRTarBase	NO	GeneGo@@ Cell adhesion_ECM remodeling	1.02329e-15	20	61	1282;4324;1284;6678;1281;1278;1277;3915	8
hsa-miR-29c	miRTarBase	NO	GeneGo@@ Cytoskeleton remodeling_Cytoskeleton remodeling	5.86685e-07	20	157	1282;1278;1284;1277;3915	5
hsa-miR-17	miRTarBase	NO	miRNStgt5@@miRNA target genes (PicTar) for hsa-miR-302d	1.34449e-09	38	338	351;5601;894;861;595;5933;7465;57169;10018;51277	10
hsa-miR-17	miRTarBase	NO	miRNStgt5@@miRNA target genes (PicTar) for hsa-miR-302a	1.5552e-09	38	353	894;51277;595;5933;5601;7465;10018;57169;861;351	10
hsa-miR-17	miRTarBase	NO	miRNStgt5@@miRNA target genes (PicTar) for hsa-miR-302b	1.64739e-09	38	355	7465;51277;57169;351;894;5933;595;861;10018;5601	10
hsa-let-7b	miRTarBase	YES	user@@PI3K pathway signature, Potti et. al. Nature Medicine 2006	0.00055129	142	131	388;29128;5557;6241;993;83879	6
hsa-miR-17	miRTarBase	NO	BIOCARTA_G1_PATHWAY	2.77655e-09	38	28	1869;1026;595;5925;4089	5
hsa-miR-29c	miRTarBase	NO	GeneGo@@Blood coagulation_GPCRs in platelet aggregation	0.00023706	20	114	2243;2266;2244	3
hsa-miR-17	miRTarBase	NO	KEGG_COLORECTAL_CANCER	3.75892e-09	38	62	5601;4089;4609;7048;595;596	6
hsa-miR-17	miRTarBase	NO	kegg@@Glioma	3.75892e-09	38	65	5728;595;5925;1869;1871;1026	6
hsa-miR-17	miRTarBase	NO	KEGG_GLIOMA	3.75892e-09	38	65	1869;5925;1026;595;5728;1871	6
hsa-miR-17	miRTarBase	NO	HH_Gli_targets	4.07159e-09	38	31	596;7422;894;1869;595	5
hsa-miR-29c	miRTarBase	NO	GeneGo@@Blood coagulation_GPIb-IX-V-dependent platelet activation	8.03886e-09	20	71	2266;2243;1278;2244;1277	5
hsa-miR-17	miRTarBase	NO	kegg@@Melanoma	7.25037e-09	38	71	1026;5925;5728;1871;595;1869	6
hsa-miR-17	miRTarBase	NO	KEGG_MELANOMA	7.25037e-09	38	71	1869;5925;1026;595;5728;1871	6
hsa-miR-29c	miRTarBase	NO	GeneGo@@Blood coagulation_GPVI-dependent platelet activation	1.30568e-09	20	49	2243;1277;2244;2266;1278	5
hsa-miR-29c	miRTarBase	NO	GeneGo@@Cell adhesion_Endothelial cell contacts by non-junctional mechanisms	4.05474e-10	20	40	1277;3915;1282;1278;1284	5
hsa-miR-17	miRTarBase	NO	IngenuityPathways@@Aryl Hydrocarbon Receptor Signaling (1jz9z)	8.06124e-09	38	130	595;4609;1026;894;1869;5925;8202	7
hsa-miR-17	miRTarBase	NO	miRNA Transfection Down-Regulated Genes@@miR-20 Down-Regulated Genes 10hr timepoint	8.44493e-09	38	295	8202;595;7107;79791;1869;3716;1026;57169;5311	9
hsa-miR-29c	miRTarBase	NO	GeneGo@@Cell adhesion_Integrin inside-out signaling	2.06397e-08	20	81	2243;2266;2244;1277;1278	5
hsa-miR-29c	miRTarBase	NO	GeneGo@@Cell adhesion_Integrin-mediated cell adhesion	3.61485e-08	20	91	1284;1278;3915;1282;1277	5
hsa-miR-17	miRTarBase	NO	PantherFamilies@@RETINOBLASTOMA-ASSOCIATED PROTEIN (RB)-RELATED	9.27167e-09	38	3	5934;5925;5933	3
hsa-miR-29c	miRTarBase	YES	GeneGo@@Cell adhesion_Plasmin signaling	1.27221e-11	20	49	2243;1282;2266;2244;1284;3915	6
hsa-miR-29c	miRTarBase	NO	GeneGo@@Chemotaxis_Lipoxin inhibitory action on fMLP-induced neutrophil chemotaxis	4.54032e-05	20	64	2266;2244;2243	3
hsa-miR-29c	miRTarBase	NO	GeneGo@@Cytoskeleton remodeling_Integrin outside-in signaling	1.36593e-08	20	76	1284;1277;1278;1282;3915	5
hsa-miR-17	miRTarBase	NO	BENPORATH_MYC_TARGETS_WITH_EBOX	1.24067e-08	38	229	3383;5728;7465;595;596;894;1869;351	8
hsa-miR-17	miRTarBase	NO	user@@Genes transcribed by STAT5A	1.29965e-08	38	14	4609;596;1026;894	4
hsa-miR-29c	miRTarBase	NO	GO_COLLAGEN	1.05657e-08	20	23	1306;1281;1284;1278	4
hsa-miR-29c	miRTarBase	NO	GO_EXTRACELLULAR_MATRIX	6.29945e-08	20	100	1281;1284;3915;1278;1306	5
hsa-let-7b	miRTarBase	NO	RUIZ_TNC_TARGETS_DN	1.52435e-08	142	142	7298;54892;5557;890;993;7057;64359;1756;9212;6241;79077	11
hsa-miR-17	miRTarBase	NO	miRNStgt6@@miRNA target genes (PicTar) for hsa-miR-17-5p	1.85163e-08	38	235	894;861;595;7525;7465;5934;64859;8202	8
hsa-miR-17	miRTarBase	NO	GeneGo@@Cell cycle_Role of SCF complex in cell cycle regulation	1.94339e-08	38	42	1026;7465;1869;595;5934	5
hsa-miR-17	miRTarBase	NO	miRNA Transfection Down-Regulated Genes@@miR-20, 24hr guide strand active (Affy)	1.94355e-08	38	449	7107;64859;1869;595;5311;57169;1026;7048;79791;3716	10
hsa-miR-29c	miRTarBase	NO	GO_EXTRACELLULAR_MATRIX_PART	3.35818e-09	20	57	1281;1284;3915;1278;1306	5
hsa-miR-17	miRTarBase	NO	kegg@@Colorectal cancer	2.40156e-08	38	84	595;596;5601;7048;4089;4609	6
hsa-let-7b	miRTarBase	NO	miRNA Transfection Down-Regulated Genes@@miR-34a Down-Regulated Genes 10hr timepoint	2.58867e-08	142	476	1021;1875;7916;4734;993;595;22934;1827;10165;23118;134266;4298;23076;5425;9883;10241;6241;5326	18
hsa-miR-17	miRTarBase	NO	miRNA Transfection Down-Regulated Genes@@miR-17-5p Down-Regulated Genes 10hr timepoint	2.67767e-08	38	463	595;7107;1871;8202;10018;57169;79791;3716;1026;5311	10
hsa-miR-17	miRTarBase	NO	IngenuityPathways@@PTEN Signaling (ci6)	2.76909e-08	38	86	10018;596;5728;659;1026;595	6
hsa-miR-29c	miRTarBase	NO	GO_EXTRACELLULAR_REGION	9.08213e-09	20	439	1306;2244;2243;2266;3915;1281;1284;1278	8
hsa-let-7b	miRTarBase	YES	GeneGo@@Cell cycle_Role of APC in cell cycle regulation	0.000812714	142	54	993;9212;6790;890	4
hsa-miR-29c	miRTarBase	NO	GO_EXTRACELLULAR_REGION_PART	1.00296e-09	20	332	3915;1306;2244;2243;1281;1284;1278;2266	8
hsa-miR-29c	miRTarBase	NO	GO_NEGATIVE_REGULATION_OF_DEVELOPMENTAL_PROCESS	4.50139e-05	20	193	1284;596;4170;1021	4
hsa-miR-29c	miRTarBase	NO	GO_PROTEINACEOUS_EXTRACELLULAR_MATRIX	5.9756e-08	20	98	1281;1284;3915;1278;1306	5
hsa-miR-29c	miRTarBase	NO	GO_SKELETAL_DEVELOPMENT	0.00018332	20	102	1278;6678;1021	3
hsa-let-7b	miRTarBase	NO	miRNA Transfection Down-Regulated Genes@@miR-335 Down-Regulated Genes 24hr timepoint	4.9346e-08	142	393	56267;80018;6241;253714;23670;10413;899;29128;23076;10165;10644;54892;92667;6790;595;8091	16
hsa-miR-17	miRTarBase	NO	user@@apoA1 siRNA PathFinder hits	5.04738e-08	38	100	4609;351;4089;1026;3383;6401	6
hsa-miR-29c	miRTarBase	NO	GO_TISSUE_DEVELOPMENT	1.3317e-05	20	137	3915;1277;6678;1021	4
hsa-miR-29c	miRTarBase	NO	GTACTGT,MIR-101	9.81603e-05	20	226	4324;2243;1788;1021	4
hsa-let-7b	miRTarBase	NO	KOBAYASHI_EGFR_SIGNALING_24HR_DN	8.19553e-08	142	250	54892;9987;9212;8091;6790;7298;5557;595;890;899;993;6662;6241	13
hsa-miR-17	miRTarBase	NO	ZHU_CMV_24_HR_DN	1.04272e-07	38	54	861;595;596;7465;7057	5
hsa-miR-29c	miRTarBase	NO	GU_PDEF_TARGETS_UP	9.4041e-07	20	68	1282;1284;3915;1277	4
hsa-let-7b	miRTarBase	NO	FUJII_YBX1_TARGETS_DN	1.31654e-07	142	139	83879;29128;54892;81034;5557;51616;6745;899;993;6241	10
hsa-miR-29c	miRTarBase	NO	HOSHIDA_LIVER_CANCER_SUBCLASS_S1	4.51013e-06	20	237	1306;1281;1282;1284;1278	5
hsa-miR-29c	miRTarBase	NO	IngenuityPathways@@Acute Phase Response Signaling (1nilf)	0.000722276	20	166	2266;2244;2243	3
hsa-miR-17	miRTarBase	NO	user@@Notch1 text mining neighbors	1.55707e-07	38	200	7786;351;4609;1026;7422;595;596	7
hsa-miR-17	miRTarBase	NO	BIOCARTA_CTCF_PATHWAY	1.58488e-07	38	23	5728;4089;7048;4609	4
hsa-miR-17	miRTarBase	NO	GeneGo@@Immune response _IL22 signaling pathway	1.58488e-07	38	24	3716;4609;5601;596	4
hsa-miR-29c	miRTarBase	NO	IngenuityPathways@@Coagulation System (1n71s)	8.0125e-06	20	35	2244;2266;2243	3
hsa-miR-17	miRTarBase	NO	kegg@@Focal adhesion	1.61316e-07	38	199	7422;5728;596;894;595;5601;7057	7
hsa-miR-17	miRTarBase	YES	KEGG_CELL_CYCLE	9.50055e-16	38	128	5934;5933;4609;595;894;1869;5925;4089;1026;7465;1871	11
hsa-miR-17	miRTarBase	NO	GeneGo@@Cell cycle_Regulation of G1/S transition (part 1)	1.78392e-07	38	64	1026;7048;4089;894;595	5
hsa-miR-17	miRTarBase	NO	CACTTTG,MIR-520G,MIR-520H	1.79181e-07	38	209	4209;5601;861;8202;894;1869;1026	7
hsa-let-7b	miRTarBase	NO	miRNStgt6@@miRNA target genes (PicTar) for hsa-let-7d	2.05061e-07	142	111	157506;389421;23405;54619;22862;1756;1875;10644;8091	9
hsa-let-7b	miRTarBase	NO	user@@TZ-hypoxia-cellline-signature-downbyhypoxia	2.55736e-07	142	379	9904;7368;157506;6509;605;22934;23405;4552;8091;9289;54619;5326;3475;51616;1875	15
hsa-miR-17	miRTarBase	NO	user@@AKT pathway core list	2.59939e-07	38	128	10018;595;1026;596;3716;5728	6
hsa-miR-17	miRTarBase	NO	BIOCARTA_RACCYCD_PATHWAY	2.6634e-07	38	26	1869;1026;595;5925	4
hsa-miR-17	miRTarBase	NO	GRESHOCK_CANCER_COPY_NUMBER_UP	2.73501e-07	38	322	4609;5925;4089;861;5728;595;596;894	8
hsa-miR-29c	miRTarBase	NO	IngenuityPathways@@Hepatic Fibrosis Hepatic Stellate Cell Activation (1nilk)	1.04e-05	20	126	1281;1277;596;1278	4
hsa-miR-17	miRTarBase	NO	PantherMolecularFunction@@Other transcription factor	2.87132e-07	38	350	861;1871;1869;4209;4089;5934;5933;5925	8
hsa-miR-29c	miRTarBase	NO	kegg@@Cell Communication	5.88964e-09	20	138	1282;1278;3915;1281;1284;1277	6
hsa-miR-17	miRTarBase	NO	kegg@@p53 signaling pathway	3.36255e-07	38	69	1026;894;595;5728;7057	5
hsa-miR-17	miRTarBase	NO	KEGG_P53_SIGNALING_PATHWAY	3.36255e-07	38	69	1026;595;5728;894;7057	5
hsa-let-7b	miRTarBase	NO	PantherFamilies@@CYCLINS	3.37352e-07	142	20	890;899;595;894;54619	5
hsa-miR-17	miRTarBase	NO	user@@Cancer Gene Census	3.39538e-07	38	344	4089;4609;5925;596;861;595;894;5728	8
hsa-miR-29c	miRTarBase	NO	kegg@@Complement and coagulation cascades	5.47763e-05	20	69	2244;2243;2266	3
hsa-miR-17	miRTarBase	NO	SIMBULAN_UV_RESPONSE_IMMORTALIZED_DN	3.63644e-07	38	28	595;3716;4609;7057	4
hsa-miR-17	miRTarBase	NO	NUNODA_RESPONSE_TO_DASATINIB_IMATINIB_UP	3.63644e-07	38	28	596;1871;894;4609	4
hsa-miR-17	miRTarBase	NO	user@@hypoxia-HIF1a-related-gene-set-merged-IPA-Feb07{136gene}	3.75248e-07	38	136	351;7422;5728;596;4609;5601	6
hsa-miR-17	miRTarBase	NO	GRESHOCK_CANCER_COPY_NUMBER_DN	3.81816e-07	38	347	4609;5925;4089;861;5728;595;596;894	8
hsa-miR-29c	miRTarBase	NO	kegg@@ECM-receptor interaction	3.61066e-10	20	87	1281;3915;1277;1278;1284;1282	6
hsa-miR-17	miRTarBase	NO	ZHU_CMV_ALL_DN	3.89192e-07	38	72	861;595;596;7465;7057	5
hsa-miR-17	miRTarBase	NO	user@@NFkB	3.92225e-07	38	137	3383;595;6401;6346;1026;4609	6
hsa-miR-17	miRTarBase	NO	PantherBiologicalProcess@@Tumor suppressor	4.18022e-07	38	93	1026;5728;5933;5934;5925	5
hsa-miR-29c	miRTarBase	NO	kegg@@Focal adhesion	1.1708e-09	20	199	1281;1278;1277;596;3915;1284;1282	7
hsa-miR-29c	miRTarBase	NO	kegg@@Small cell lung cancer	3.83253e-08	20	87	3915;1284;1021;596;1282	5
hsa-miR-29c	miRTarBase	NO	KEGG_COMPLEMENT_AND_COAGULATION_CASCADES	5.47763e-05	20	69	2244;2266;2243	3
hsa-let-7b	miRTarBase	NO	WHITEFORD_PEDIATRIC_CANCER_MARKERS	5.01147e-07	142	92	7298;83879;29128;2882;6241;890;1021;993	8
hsa-miR-29c	miRTarBase	NO	KEGG_ECM_RECEPTOR_INTERACTION	2.88872e-10	20	84	1281;1282;1284;3915;1277;1278	6
hsa-miR-17	miRTarBase	NO	user@@hypoxia-HIF1a-neighbor-IPA-Feb07	5.45025e-07	38	236	5925;1026;351;4609;596;5728;7422	7
hsa-miR-29c	miRTarBase	YES	KEGG_FOCAL_ADHESION	1.21383e-09	20	201	3915;1281;1282;1284;1277;1278;596	7
hsa-miR-29c	miRTarBase	NO	KEGG_PATHWAYS_IN_CANCER	2.41566e-05	20	328	3915;1282;1284;596;1021	5
hsa-miR-17	miRTarBase	NO	BONCI_TARGETS_OF_MIR15A_AND_MIR16_1	6.28428e-07	38	81	595;596;7465;1871;894	5
hsa-miR-17	miRTarBase	NO	GeneGo@@Apoptosis and survival_p53-dependent apoptosis	6.34727e-07	38	32	596;10018;1869;5601	4
hsa-miR-17	miRTarBase	NO	miRNA Transfection Down-Regulated Genes@@miR-302b Down-Regulated Genes 10hr timepoint	6.43906e-07	38	491	659;1869;5934;5728;1026;57169;3716;5311;7057	9
hsa-miR-17	miRTarBase	NO	GO_REGULATION_OF_KINASE_ACTIVITY	7.04201e-07	38	153	5934;5933;595;894;5925;5728	6
hsa-miR-29c	miRTarBase	NO	KEGG_SMALL_CELL_LUNG_CANCER	3.20897e-08	20	84	1282;1284;3915;596;1021	5
hsa-miR-17	miRTarBase	YES	GeneGo@@Signal transduction_AKT signaling	2.23626e-09	38	57	10018;4609;894;595;5728;1026	6
hsa-miR-29c	miRTarBase	NO	KINSEY_TARGETS_OF_EWSR1_FLII_FUSION_DN	0.000318444	20	318	3915;1281;1277;6678	4
hsa-miR-29c	miRTarBase	NO	LEE_LIVER_CANCER_E2F1_UP	3.52543e-05	20	60	1277;6678;4170	3
hsa-let-7b	miRTarBase	NO	BOYERINAS_ONCOFETAL_TARGETS_OF_LET7A1	8.19777e-07	142	10	997;29957;389421;8091	4
hsa-miR-17	miRTarBase	NO	GO_REGULATION_OF_TRANSFERASE_ACTIVITY	8.23493e-07	38	157	5934;5933;595;894;5925;5728	6
hsa-miR-29c	miRTarBase	NO	LEE_LIVER_CANCER_MYC_E2F1_UP	2.52006e-05	20	53	1277;1278;6678	3
hsa-miR-29c	miRTarBase	NO	LI_AMPLIFIED_IN_LUNG_CANCER	6.26521e-07	20	165	1277;1278;2266;4170;2244	5
hsa-miR-29c	miRTarBase	NO	LINDGREN_BLADDER_CANCER_HIGH_RECURRENCE	1.19263e-07	20	43	6678;1789;1284;1278	4
hsa-miR-29c	miRTarBase	NO	LIU_PROSTATE_CANCER_DN	0.000108236	20	467	1282;1284;1278;6678;596	5
hsa-miR-29c	miRTarBase	NO	miRNA Transfection Down-Regulated Genes@@miR-100, 24hr guide strand active	0.000662525	20	386	4170;596;1021;6996	4
hsa-miR-29c	miRTarBase	NO	miRNA Transfection Down-Regulated Genes@@miR-217 Down-Regulated Genes 10hr timepoint	0.000776649	20	173	6996;1021;4170	3
hsa-miR-29c	miRTarBase	NO	miRNA Transfection Down-Regulated Genes@@miR-29a Down-Regulated Genes 10hr timepoint	0.000228287	20	298	6996;1789;1021;3915	4
hsa-miR-29c	miRTarBase	NO	miRNA Transfection Down-Regulated Genes@@miR-29b Down-Regulated Genes 10hr timepoint	4.51425e-06	20	441	1789;6996;3915;4170;1788;1021	6
hsa-miR-17	miRTarBase	NO	BIOCARTA_IL2RB_PATHWAY	1.15678e-06	38	38	1869;596;3716;4609	4
hsa-miR-17	miRTarBase	NO	IngenuityPathways@@IL-8 Signaling (3j6wl)	1.19566e-06	38	165	595;3383;7422;894;596;5601	6
hsa-miR-29c	miRTarBase	NO	miRNA Transfection Down-Regulated Genes@@miR-448, 10hr guide strand active	0.000541308	20	360	4170;1021;596;3915	4
hsa-miR-17	miRTarBase	NO	user@@Genes transcribed by MYC	1.29088e-06	38	42	894;4609;7057;1026	4
hsa-miR-17	miRTarBase	NO	user@@Genes transcribed by FOXO1	1.36974e-06	38	95	7048;10018;5934;595;1026	5
hsa-miR-29c	miRTarBase	NO	miRNStgt5@@miRNA target genes (PicTar) for hsa-let-7a	7.41196e-06	20	464	1306;1281;1284;1282;1278;1277	6
hsa-miR-29c	miRTarBase	NO	miRNStgt5@@miRNA target genes (PicTar) for hsa-let-7b	7.41196e-06	20	464	1284;1281;1282;1277;1306;1278	6
hsa-miR-17	miRTarBase	NO	GO_REGULATION_OF_BIOLOGICAL_QUALITY	1.50158e-06	38	405	5925;4609;4089;5728;596;1026;6346;351	8
hsa-miR-29c	miRTarBase	NO	miRNStgt5@@miRNA target genes (PicTar) for hsa-let-7c	7.41196e-06	20	464	1281;1278;1306;1282;1277;1284	6
hsa-miR-17	miRTarBase	NO	cancer@@Futreal et al., Cancer Genes	1.83723e-06	38	295	861;4089;4609;596;5728;5925;595	7
hsa-miR-29c	miRTarBase	NO	miRNStgt5@@miRNA target genes (PicTar) for hsa-let-7d	0.000571523	20	362	1278;1788;1277;1281	4
hsa-miR-29c	miRTarBase	NO	miRNStgt5@@miRNA target genes (PicTar) for hsa-let-7e	7.41196e-06	20	464	1277;1282;1278;1281;1284;1306	6
hsa-miR-17	miRTarBase	NO	GeneGo@@Development_Transcription regulation of granulocyte development	1.94537e-06	38	43	861;1869;3716;4609	4
hsa-miR-17	miRTarBase	NO	GeneGo@@DNA damage_ATM/ATR regulation of G1/S checkpoint	1.94537e-06	38	43	1026;4609;894;595	4
hsa-miR-17	miRTarBase	NO	PUJANA_BREAST_CANCER_LIT_INT_NETWORK	2.09023e-06	38	101	3716;4609;595;1869;5925	5
hsa-miR-17	miRTarBase	NO	REACTOME_G1_S_TRANSITION	2.09023e-06	38	102	1869;5925;1026;7465;1871	5
hsa-miR-17	miRTarBase	NO	GeneGo@@ Transcription_Ligand-dependent activation of the ESR1/SP pathway	2.14158e-06	38	45	7422;8202;1869;595	4
hsa-let-7b	miRTarBase	NO	miRNA Transfection Down-Regulated Genes@@miR-30a-3p Down-Regulated Genes 10hr timepoint	2.17489e-06	142	398	60559;865;1021;595;6241;7057;84705;23076;51616;1827;22934;8091;29128;83879	14
hsa-miR-17	miRTarBase	NO	GeneGo@@ Cytoskeleton remodeling_TGF, WNT and cytoskeletal remodeling	2.20821e-06	38	185	595;4609;7048;1026;4089;7422	6
hsa-miR-17	miRTarBase	NO	user@@Genes transcribed by NFKB	2.35211e-06	38	46	6401;7422;595;4609	4
hsa-miR-17	miRTarBase	NO	GeneGo@@Transcription_Role of heterochromatin protein 1 (HP1) family in transcriptional silencing	2.35211e-06	38	46	4209;894;4609;595	4
hsa-miR-17	miRTarBase	NO	user@@known oncogenes	2.3791e-06	38	312	4609;5728;894;5925;861;595;596	7
hsa-let-7b	miRTarBase	NO	miRNA Transfection Down-Regulated Genes@@miR-196a Down-Regulated Genes 10hr timepoint	2.46955e-06	142	292	8091;1876;1875;134266;157506;23670;1827;81034;6745;10165;22862;4893	12
hsa-miR-29c	miRTarBase	NO	miRNStgt5@@miRNA target genes (PicTar) for hsa-let-7f	7.41196e-06	20	464	1278;1284;1282;1281;1277;1306	6
hsa-let-7b	miRTarBase	NO	NUNODA_RESPONSE_TO_DASATINIB_IMATINIB_UP	2.68953e-06	142	28	890;1875;1021;993;894	5
hsa-miR-17	miRTarBase	YES	DANG_REGULATED_BY_MYC_DN	2.99226e-08	38	243	4609;7048;7057;5925;7422;595;1026;351	8
hsa-miR-17	miRTarBase	NO	user@@Known apoptotic markers	2.79316e-06	38	441	1869;596;10018;7422;1026;5728;4609;351	8
hsa-miR-135b	miRTarBase	NO	PantherBiologicalProcess@@Skeletal development	2.83129e-06	5	121	860;3381;121340	3
hsa-miR-29c	miRTarBase	NO	miRNStgt5@@miRNA target genes (PicTar) for hsa-let-7g	7.41196e-06	20	464	1278;1284;1282;1281;1277;1306	6
hsa-let-7b	miRTarBase	NO	miRNA Transfection Down-Regulated Genes@@miR-494, 10hr guide strand active	2.95152e-06	142	408	10270;1827;6241;83879;84705;8091;7368;51616;9883;157506;595;1021;60559;4893	14
hsa-miR-17	miRTarBase	NO	GO_CELL_CYCLE_GO_0007049	3.18602e-06	38	306	4609;5925;5728;595;894;1869;1026	7
hsa-miR-17	miRTarBase	NO	GO_REGULATION_OF_MOLECULAR_FUNCTION	3.25656e-06	38	316	5925;5728;5934;5933;595;596;894	7
hsa-miR-29c	miRTarBase	NO	miRNStgt5@@miRNA target genes (PicTar) for hsa-let-7i	7.41196e-06	20	464	1278;1277;1281;1306;1282;1284	6
hsa-miR-17	miRTarBase	NO	MARKS_HDAC_TARGETS_DN	3.31996e-06	38	14	595;596;7422	3
hsa-miR-17	miRTarBase	NO	SA_G1_AND_S_PHASES	3.31996e-06	38	15	595;1869;1026	3
hsa-miR-17	miRTarBase	YES	KEGG_FOCAL_ADHESION	1.67096e-07	38	201	7057;5601;5728;7422;595;596;894	7
hsa-let-7b	miRTarBase	NO	CROONQUIST_IL6_DEPRIVATION_DN	3.4141e-06	142	80	7298;9212;6241;6790;890;899;993	7
hsa-miR-17	miRTarBase	YES	REACTOME_CELL_CYCLE_MITOTIC	2.78907e-06	38	306	5925;7465;595;894;1869;1026;1871	7
hsa-miR-29c	miRTarBase	NO	miRNStgt5@@miRNA target genes (PicTar) for hsa-miR-196a	0.000347599	20	129	1281;1278;1277	3
hsa-miR-29c	miRTarBase	NO	miRNStgt5@@miRNA target genes (PicTar) for hsa-miR-196b	0.000347599	20	129	1277;1278;1281	3
hsa-miR-29c	miRTarBase	NO	miRNStgt5@@miRNA target genes (PicTar) for hsa-miR-29a	5.20234e-16	20	262	2243;6678;1277;4170;1282;3915;1281;1306;1789;1278;1021	11
hsa-miR-29c	miRTarBase	NO	miRNStgt5@@miRNA target genes (PicTar) for hsa-miR-98	7.41196e-06	20	464	1278;1306;1277;1281;1284;1282	6
hsa-miR-17	miRTarBase	NO	REACTOME_ACTIVATION_OF_BH3_ONLY_PROTEINS	4.14377e-06	38	16	1869;596;10018	3
hsa-miR-29c	miRTarBase	NO	miRNStgt6@@miRNA target genes (PicTar) for hsa-let-7a	8.85551e-07	20	169	1281;1284;1278;1306;1282	5
hsa-miR-29c	miRTarBase	NO	miRNStgt6@@miRNA target genes (PicTar) for hsa-let-7b	8.85551e-07	20	169	1282;1306;1278;1284;1281	5
hsa-miR-29c	miRTarBase	NO	miRNStgt6@@miRNA target genes (PicTar) for hsa-let-7c	8.85551e-07	20	169	1278;1281;1282;1284;1306	5
hsa-miR-17	miRTarBase	NO	LAU_APOPTOSIS_CDKN2A_UP	4.63313e-06	38	55	1869;4609;1026;10018	4
hsa-let-7b	miRTarBase	NO	IngenuityPathways@@Cell Cycle G1 S Checkpoint Regulation (ci1)	4.64604e-06	142	54	595;1021;993;894;1875;1876	6
hsa-miR-29c	miRTarBase	NO	miRNStgt6@@miRNA target genes (PicTar) for hsa-let-7d	0.000230642	20	111	1278;1281;1788	3
hsa-let-7b	miRTarBase	NO	user@@leelim_34atransfectiondown001	4.7194e-06	142	480	134266;5326;9883;10165;6509;23076;1827;1021;9415;899;5557;993;22934;10241;5425	15
hsa-miR-29c	miRTarBase	NO	miRNStgt6@@miRNA target genes (PicTar) for hsa-let-7f	8.85551e-07	20	169	1282;1278;1281;1284;1306	5
hsa-let-7b	miRTarBase	NO	PantherBiologicalProcess@@Mitosis	5.06868e-06	142	370	9212;5510;10270;6790;894;8091;54619;899;71;1021;1453;595	12
hsa-miR-17	miRTarBase	YES	IngenuityPathways@@PI3K AKT Signaling (ci5)	3.37768e-06	38	109	595;3716;596;5728;1026	5
hsa-let-7b	miRTarBase	NO	GeneGo@@Cell cycle_Chromosome condensation in prometaphase	5.36978e-06	142	33	54892;9212;6790;10270;890	5
hsa-miR-17	miRTarBase	NO	kegg@@Non-small cell lung cancer	5.39555e-06	38	54	1869;1871;5925;595	4
hsa-miR-17	miRTarBase	NO	KEGG_NON_SMALL_CELL_LUNG_CANCER	5.39555e-06	38	54	1869;5925;595;1871	4
hsa-miR-29c	miRTarBase	NO	miRNStgt6@@miRNA target genes (PicTar) for hsa-let-7g	8.85551e-07	20	169	1306;1282;1281;1284;1278	5
hsa-miR-17	miRTarBase	NO	BIOCARTA_ARF_PATHWAY	6.17444e-06	38	17	1869;5925;4609	3
hsa-let-7b	miRTarBase	NO	miRNA Transfection Down-Regulated Genes@@miR-196b Down-Regulated Genes 10hr timepoint	6.21721e-06	142	319	6745;23670;56267;10165;8091;134266;5326;7057;81034;1827;4893;22862	12
hsa-miR-17	miRTarBase	NO	IngenuityPathways@@Hepatic Fibrosis Hepatic Stellate Cell Activation (1nilk)	6.65378e-06	38	126	596;7048;4089;3383;7422	5
hsa-let-7b	miRTarBase	NO	REACTOME_G1_PHASE	6.84205e-06	142	16	595;1875;1021;894	4
hsa-let-7b	miRTarBase	NO	SUZUKI_AMPLIFIED_IN_ORAL_CANCER	6.84205e-06	142	16	595;10413;894;605	4
hsa-let-7b	miRTarBase	NO	miRNStgt5@@miRNA target genes (PicTar) for hsa-miR-196a	6.92359e-06	142	129	5156;23405;4893;79727;54619;8091;6745;894	8
hsa-let-7b	miRTarBase	NO	miRNStgt5@@miRNA target genes (PicTar) for hsa-miR-196b	6.92359e-06	142	129	8091;6745;54619;5156;23405;894;4893;79727	8
hsa-miR-17	miRTarBase	NO	GeneGo@@ Immune response _Oncostatin M signaling via JAK-Stat in mouse cells	7.39829e-06	38	18	7422;3716;595	3
hsa-miR-17	miRTarBase	NO	BIOCARTA_TEL_PATHWAY	7.39829e-06	38	18	596;5925;4609	3
hsa-miR-17	miRTarBase	NO	BIOCARTA_ETS_PATHWAY	7.39829e-06	38	18	1869;5934;5933	3
hsa-miR-29c	miRTarBase	NO	miRNStgt6@@miRNA target genes (PicTar) for hsa-let-7i	8.85551e-07	20	169	1281;1282;1306;1278;1284	5
hsa-miR-29c	miRTarBase	NO	miRNStgt6@@miRNA target genes (PicTar) for hsa-miR-29a	8.70257e-09	20	66	1306;1281;1278;6678;1282	5
hsa-miR-29c	miRTarBase	NO	miRNStgt6@@miRNA target genes (PicTar) for hsa-miR-29b	1.0534e-10	20	142	1281;1284;6678;1282;1306;1788;1278	7
hsa-miR-29c	miRTarBase	NO	miRNStgt6@@miRNA target genes (PicTar) for hsa-miR-29c	1.0534e-10	20	142	1788;6678;1278;1306;1284;1282;1281	7
hsa-miR-29c	miRTarBase	NO	miRNStgt6@@miRNA target genes (PicTar) for hsa-miR-98	8.85551e-07	20	169	1282;1281;1284;1278;1306	5
hsa-miR-29c	miRTarBase	NO	NAKAMURA_CANCER_MICROENVIRONMENT_UP	1.41086e-06	20	26	1281;1277;1278	3
hsa-miR-29c	miRTarBase	NO	NUNODA_RESPONSE_TO_DASATINIB_IMATINIB_UP	4.03092e-06	20	28	596;4170;1021	3
hsa-miR-29c	miRTarBase	NO	ONDER_CDH1_TARGETS_2_UP	0.000160668	20	255	1281;1277;1278;6678	4
hsa-let-7b	miRTarBase	NO	miRNA Transfection Down-Regulated Genes@@miR-194, 24hr guide strand active (Affy)	7.67374e-06	142	493	8091;83879;60559;865;10413;7368;23085;7057;9296;22934;54619;595;993;4552;4893	15
hsa-let-7b	miRTarBase	NO	miRNA Transfection Down-Regulated Genes@@miR-151 Down-Regulated Genes 24hr timepoint	7.98454e-06	142	453	134266;6790;5557;9987;51616;6241;4893;8091;54892;10165;865;92667;595;1876	14
hsa-miR-29c	miRTarBase	NO	PantherBiologicalProcess@@Blood circulation and gas exchange	9.73562e-05	20	90	2243;2244;2266	3
hsa-let-7b	miRTarBase	NO	TOYOTA_TARGETS_OF_MIR34B_AND_MIR34C	8.20208e-06	142	460	2969;9212;6790;7368;83879;4298;890;899;993;6241;9883;4734;253714;22934	14
hsa-miR-17	miRTarBase	NO	GeneGo@@ Immune response _IFN gamma signaling pathway	8.24278e-06	38	63	3716;3383;4609;1026	4
hsa-miR-17	miRTarBase	NO	user@@ovary genes	8.57006e-06	38	368	4609;1026;595;7048;894;7422;6401	7
hsa-miR-17	miRTarBase	NO	GeneGo@@ Immune response _Oncostatin M signaling via JAK-Stat in human cells	8.77239e-06	38	19	595;7422;3716	3
hsa-let-7b	miRTarBase	NO	user@@VF_cellcycle	1.01588e-05	142	97	890;1876;1021;993;1875;894;595	7
hsa-miR-17	miRTarBase	NO	CHIN_BREAST_CANCER_COPY_NUMBER_UP	1.03051e-05	38	22	595;8202;4609	3
hsa-miR-29c	miRTarBase	NO	PantherBiologicalProcess@@Blood clotting	9.02775e-05	20	89	2243;2266;2244	3
hsa-let-7b	miRTarBase	NO	SHEDDEN_LUNG_CANCER_POOR_SURVIVAL_A6	1.06844e-05	142	453	1832;9212;6790;7368;7298;890;993;9391;6241;54892;4893;1453;5557;23589	14
hsa-miR-17	miRTarBase	NO	HINATA_NFKB_TARGETS_FIBROBLAST_UP	1.20704e-05	38	66	3383;5601;6401;7422	4
hsa-miR-17	miRTarBase	NO	GeneGo@@Development_IGF-RI signaling	1.28169e-05	38	68	894;4609;595;5728	4
hsa-miR-29c	miRTarBase	NO	PantherFamilies@@COLLAGEN ALPHA CHAIN	3.11465e-10	20	98	1282;1278;1281;1277;1284;1306	6
hsa-let-7b	miRTarBase	NO	BLUM_RESPONSE_TO_SALIRASIB_DN	1.38396e-05	142	340	9212;865;6790;23670;7298;5557;23589;890;899;993;6662;6241	12
hsa-miR-17	miRTarBase	NO	LU_AGING_BRAIN_DN	1.42209e-05	38	258	7048;5934;7422;596;7525;7107	6
hsa-miR-17	miRTarBase	NO	kegg@@Wnt signaling pathway	1.42471e-05	38	149	894;4089;5601;4609;595	5
hsa-miR-17	miRTarBase	NO	SESTO_RESPONSE_TO_UV_C8	1.52613e-05	38	72	4609;7422;351;894	4
hsa-miR-17	miRTarBase	NO	user@@hypoxia-BinZhang-ominivt-BxH_ApoE_siRNAplus14knowns__HIF1aneighbors_causalnet-	1.57317e-05	38	151	1026;5925;4609;596;5728	5
hsa-miR-17	miRTarBase	NO	HINATA_NFKB_TARGETS_KERATINOCYTE_UP	1.61474e-05	38	71	3383;5601;1026;7422	4
hsa-miR-17	miRTarBase	NO	KEGG_WNT_SIGNALING_PATHWAY	1.62526e-05	38	151	4609;595;894;5601;4089	5
hsa-miR-29c	miRTarBase	NO	PantherFamilies@@FIBRINOGEN AND FIBRONECTIN	3.60165e-06	20	27	2244;2266;2243	3
hsa-miR-17	miRTarBase	NO	GeneGo@@ Cytoskeleton remodeling_Cytoskeleton remodeling	1.67867e-05	38	157	7048;1026;7422;4609;5728	5
hsa-miR-17	miRTarBase	NO	GO_REGULATION_OF_CATALYTIC_ACTIVITY	1.70106e-05	38	268	5925;5728;5934;5933;595;894	6
hsa-miR-17	miRTarBase	NO	miRNA Transfection Down-Regulated Genes@@miR-302d Down-Regulated Genes 10hr timepoint	1.7863e-05	38	400	7057;5311;57169;659;5728;3716;1026	7
hsa-miR-17	miRTarBase	NO	user@@Genes transcribed by STAT3	1.81873e-05	38	24	595;7422;3383	3
hsa-miR-17	miRTarBase	NO	LU_TUMOR_ANGIOGENESIS_UP	1.81873e-05	38	25	7422;1871;894	3
hsa-miR-17	miRTarBase	NO	user@@kinase kockdown	1.84584e-05	38	402	7525;7048;5601;3716;7786;659;7465	7
hsa-miR-17	miRTarBase	NO	user@@shRNAs that reduce viability of DLD-1 colon cancer cells from Oncomine	1.90337e-05	38	77	3716;7786;894;4609	4
hsa-let-7b	miRTarBase	NO	RODRIGUES_THYROID_CARCINOMA_DN	1.95293e-05	142	72	23405;1756;23118;1021;10644;7057	6
hsa-miR-17	miRTarBase	NO	miRNA Transfection Down-Regulated Genes@@miR-143 Down-Regulated Genes 24hr timepoint	1.98e-05	38	282	7465;5933;595;7057;4609;5925	6
hsa-miR-17	miRTarBase	NO	FRIDMAN_SENESCENCE_UP	2.0075e-05	38	77	5934;1026;595;7057	4
hsa-miR-17	miRTarBase	NO	ABRAHAM_ALPC_VS_MULTIPLE_MYELOMA_UP	2.06366e-05	38	25	595;5925;351	3
hsa-miR-29c	miRTarBase	NO	PantherMolecularFunction@@Extracellular matrix	1.57425e-16	20	367	1277;3915;1306;1281;1284;2266;10893;2243;4324;1282;1278;2244	12
hsa-miR-17	miRTarBase	YES	IngenuityPathways@@TGF- Signaling (cj1)	2.11575e-05	38	77	5601;659;7048;4089	4
hsa-miR-17	miRTarBase	NO	GeneGo@@ Development_PIP3 signaling in cardiac myocytes	2.11575e-05	38	77	595;894;4609;5728	4
hsa-miR-29c	miRTarBase	NO	PantherMolecularFunction@@Extracellular matrix structural protein	2.47752e-10	20	85	1282;1278;1281;1306;1277;1284	6
hsa-miR-17	miRTarBase	NO	BIOCARTA_WNT_PATHWAY	2.32936e-05	38	26	595;4089;4609	3
hsa-miR-29c	miRTarBase	NO	PantherMolecularFunction@@Other signaling molecule	4.70745e-06	20	248	2266;2243;2244;4170;596	5
hsa-miR-29c	miRTarBase	NO	PICCALUGA_ANGIOIMMUNOBLASTIC_LYMPHOMA_UP	2.48867e-11	20	202	3915;1306;1281;1282;1284;1277;1278;6678	8
hsa-let-7b	miRTarBase	NO	miRNA Transfection Down-Regulated Genes@@miR-151 Down-Regulated Genes 10hr timepoint	2.54681e-05	142	158	8091;92667;6241;134266;7057;595;1876;865	8
hsa-miR-17	miRTarBase	NO	GeneGo@@Development_Cross-talk VEGF and angiopoietin 1signaling	2.61662e-05	38	27	7422;3383;6401	3
hsa-miR-17	miRTarBase	NO	user@@kalypsys kinases	2.69816e-05	38	426	3716;7048;7786;659;7465;7525;5601	7
hsa-miR-17	miRTarBase	NO	FERNANDEZ_BOUND_BY_MYC	2.73544e-05	38	176	596;1869;3383;5728;351	5
hsa-let-7b	miRTarBase	NO	REICHERT_G1S_REGULATORS_AS_PI3K_TARGETS	2.7913e-05	142	8	890;993;894	3
hsa-miR-17	miRTarBase	NO	user@@Human Translation of rat kidney toxicant biomarkers ABI 96 taqcard	2.85778e-05	38	85	861;1026;4609;5800	4
hsa-miR-17	miRTarBase	NO	REACTOME_INTRINSIC_PATHWAY_FOR_APOPTOSIS	2.92625e-05	38	29	1869;10018;596	3
hsa-miR-17	miRTarBase	NO	GO_REGULATION_OF_CELL_PROLIFERATION	2.98616e-05	38	299	4609;7048;5728;7422;1026;659	6
hsa-miR-29c	miRTarBase	NO	RAMASWAMY_METASTASIS_UP	4.99455e-05	20	65	1277;1278;6996	3
hsa-let-7b	miRTarBase	NO	BIOCARTA_CELLCYCLE_PATHWAY	3.18597e-05	142	23	595;1021;993;894	4
hsa-miR-29c	miRTarBase	NO	REACTOME_AXON_GUIDANCE	8.07785e-07	20	161	1281;1282;1284;1277;1278	5
hsa-miR-17	miRTarBase	NO	BIOCARTA_MAPK_PATHWAY	3.29299e-05	38	87	4209;5601;7786;4609	4
hsa-let-7b	miRTarBase	NO	miRNA Transfection Down-Regulated Genes@@miR-23a Down-Regulated Genes 10hr timepoint	3.34563e-05	142	266	7057;22934;9987;6790;23670;23118;79017;9883;4734;10165	10
hsa-miR-17	miRTarBase	NO	user@@HIV Vpr Interactions	3.52317e-05	38	179	6346;7057;7465;596;1026	5
hsa-miR-17	miRTarBase	NO	GO_REGULATION_OF_CELL_CYCLE	3.52317e-05	38	177	4609;595;894;5925;5728	5
hsa-miR-29c	miRTarBase	NO	REACTOME_COMMON_PATHWAY	4.52446e-07	20	14	2266;2243;2244	3
hsa-let-7b	miRTarBase	NO	miRNStgt5@@miRNA target genes (PicTar) for hsa-miR-145	3.57172e-05	142	207	5326;894;865;22862;71;6662;8091;54619;1021	9
hsa-miR-17	miRTarBase	NO	TSAI_RESPONSE_TO_RADIATION_THERAPY	3.61576e-05	38	31	7422;7048;7057	3
hsa-miR-17	miRTarBase	NO	SIMBULAN_UV_RESPONSE_NORMAL_DN	3.61576e-05	38	30	7422;4609;7057	3
hsa-miR-17	miRTarBase	NO	OKUMURA_INFLAMMATORY_RESPONSE_LPS	3.62052e-05	38	183	10018;7057;861;8202;6346	5
hsa-miR-29c	miRTarBase	NO	REACTOME_FORMATION_OF_FIBRIN_CLOT_CLOTTING_CASCADE	5.51882e-06	20	32	2266;2244;2243	3
hsa-miR-17	miRTarBase	NO	DE_YY1_TARGETS_DN	3.77493e-05	38	91	5925;5934;5933;5728	4
hsa-miR-17	miRTarBase	NO	miRNA Transfection Down-Regulated Genes@@miR-324-5p Down-Regulated Genes 24hr timepoint	3.85254e-05	38	469	7057;596;4609;5933;595;7465;351	7
hsa-miR-17	miRTarBase	NO	GeneGo@@Immune response_IL-27 signaling pathway	3.99721e-05	38	31	4609;3716;3383	3
hsa-miR-17	miRTarBase	NO	REACTOME_E2F_MEDIATED_REGULATION_OF_DNA_REPLICATION	3.99721e-05	38	33	1869;5925;1871	3
hsa-miR-17	miRTarBase	NO	GARY_CD5_TARGETS_UP	4.07958e-05	38	470	3383;8202;5601;7422;10018;596;1026	7
hsa-miR-17	miRTarBase	NO	user@@KDB kinases	4.13803e-05	38	458	7048;7465;5601;7525;3716;659;7786	7
hsa-let-7b	miRTarBase	NO	miRNA Transfection Down-Regulated Genes@@miR-379, 24hr guide strand active	4.41278e-05	142	389	1453;10423;54935;8091;1021;997;993;6790;9883;1876;23670;5326	12
hsa-miR-29c	miRTarBase	NO	REACTOME_FORMATION_OF_PLATELET_PLUG	2.85073e-08	20	186	1277;1278;2266;6678;2244;2243	6
hsa-miR-29c	miRTarBase	NO	REACTOME_GRB2_SOS_PROVIDES_LINKAGE_TO_MAPK_SIGNALING_FOR_INTERGRINS_	4.52446e-07	20	15	2266;2243;2244	3
hsa-let-7b	miRTarBase	NO	BIDUS_METASTASIS_UP	4.67112e-05	142	213	605;4893;9987;1832;865;6790;7298;890;6241	9
hsa-let-7b	miRTarBase	NO	miRNA Transfection Down-Regulated Genes@@miR-194 Down-Regulated Genes 24hr timepoint	4.8171e-05	142	452	595;1021;7368;9296;993;4893;4552;6509;54619;8091;7057;23085;865	13
hsa-let-7b	miRTarBase	NO	LEE_EARLY_T_LYMPHOCYTE_UP	4.8845e-05	142	82	7298;1827;6509;6241;6790;993	6
hsa-miR-29c	miRTarBase	NO	REACTOME_HEMOSTASIS	3.18706e-07	20	274	2244;2243;1277;1278;2266;6678	6
hsa-miR-29c	miRTarBase	NO	REACTOME_INTEGRIN_ALPHAIIBBETA3_SIGNALING	1.90313e-06	20	23	2266;2243;2244	3
hsa-miR-17	miRTarBase	NO	user@@Training Cardiovascular Disease II	5.31168e-05	38	100	6401;3383;7422;596	4
hsa-miR-29c	miRTarBase	NO	REACTOME_INTEGRIN_CELL_SURFACE_INTERACTIONS	1.2366e-14	20	81	2244;1282;1284;3915;1277;1278;2266;2243	8
hsa-miR-29c	miRTarBase	NO	REACTOME_NCAM_SIGNALING_FOR_NEURITE_OUT_GROWTH	1.18072e-08	20	69	1281;1282;1284;1277;1278	5
hsa-miR-17	miRTarBase	NO	miRNStgt5@@miRNA target genes (PicTar) for hsa-miR-153	5.51478e-05	38	356	351;1871;57169;659;894;596	6
hsa-miR-17	miRTarBase	NO	ENK_UV_RESPONSE_KERATINOCYTE_DN	5.53438e-05	38	483	5925;5311;8202;894;7048;4089;7525	7
hsa-miR-17	miRTarBase	NO	GO_CELLULAR_CATION_HOMEOSTASIS	5.75808e-05	38	101	4609;596;6346;351	4
hsa-let-7b	miRTarBase	NO	user@@Cyclin Genes	5.91087e-05	142	10	890;894;595	3
hsa-miR-17	miRTarBase	NO	BENPORATH_ES_CORE_NINE_CORRELATED	5.99127e-05	38	100	5933;4609;1869;1871	4
hsa-let-7b	miRTarBase	NO	WONG_EMBRYONIC_STEM_CELL_CORE	6.11794e-05	142	335	9212;6790;83879;5557;595;10413;890;997;899;894;6241	11
hsa-miR-17	miRTarBase	NO	REACTOME_S_PHASE	6.23128e-05	38	103	595;5925;1026;7465	4
hsa-miR-29c	miRTarBase	NO	REACTOME_NCAM1_INTERACTIONS	1.16143e-09	20	44	1281;1282;1284;1277;1278	5
hsa-miR-17	miRTarBase	NO	GO_NEGATIVE_REGULATION_OF_GROWTH	6.30218e-05	38	38	1026;5925;4089	3
hsa-miR-17	miRTarBase	NO	RUTELLA_RESPONSE_TO_CSF2RB_AND_IL4_UP	6.332e-05	38	337	3716;861;8202;595;7107;1026	6
hsa-miR-17	miRTarBase	NO	GO_CATION_HOMEOSTASIS	6.47824e-05	38	104	4609;596;6346;351	4
hsa-miR-29c	miRTarBase	NO	REACTOME_P130CAS_LINKAGE_TO_MAPK_SIGNALING_FOR_INTEGRINS	4.52446e-07	20	15	2266;2243;2244	3
hsa-miR-29c	miRTarBase	NO	REACTOME_PLATELET_ACTIVATION	1.4776e-08	20	167	1277;1278;2266;6678;2244;2243	6
hsa-miR-17	miRTarBase	NO	BIOCARTA_ALK_PATHWAY	6.84804e-05	38	37	7048;659;4089	3
hsa-miR-17	miRTarBase	NO	PantherBiologicalProcess@@Receptor protein serine/threonine kinase signaling pathway	6.84804e-05	38	42	659;7048;4089	3
hsa-let-7b	miRTarBase	NO	VECCHI_GASTRIC_CANCER_EARLY_UP	6.97821e-05	142	426	29128;10857;6790;83879;9904;890;997;6241;80018;54892;57410;1021	12
hsa-miR-29c	miRTarBase	NO	REACTOME_PLATELET_AGGREGATION_PLUG_FORMATION	2.49764e-06	20	26	2266;2244;2243	3
hsa-let-7b	miRTarBase	NO	Ivshina_Grade_3-1_Comb_CancerRes2006_UP	7.26051e-05	142	128	29128;6241;6790;7298;83879;890;9212	7
hsa-miR-17	miRTarBase	NO	MARZEC_IL2_SIGNALING_UP	7.26199e-05	38	107	4609;595;596;894	4
hsa-let-7b	miRTarBase	NO	PantherMolecularFunction@@Kinase activator	7.31393e-05	142	62	890;54619;894;595;899	5
hsa-let-7b	miRTarBase	NO	GeneGo@@Cell cycle_Regulation of G1/S transition (part 2)	8.2304e-05	142	29	890;1021;595;894	4
hsa-miR-135b	miRTarBase	NO	LINDGREN_BLADDER_CANCER_CLUSTER_2B	8.3562e-05	5	389	9314;860;9935	3
hsa-miR-17	miRTarBase	NO	GO_REGULATION_OF_CELL_GROWTH	8.66886e-05	38	42	1026;5925;4089	3
hsa-miR-17	miRTarBase	NO	HOFMANN_CELL_LYMPHOMA_UP	8.66886e-05	38	42	595;7525;4609	3
hsa-miR-29c	miRTarBase	NO	REACTOME_PLATELET_DEGRANULATION	1.63521e-06	20	86	2244;2266;6678;2243	4
hsa-miR-29c	miRTarBase	NO	REACTOME_SIGNALING_BY_PDGF	7.4161e-09	20	64	1281;1282;1284;1277;1278	5
hsa-let-7b	miRTarBase	NO	miRNA Transfection Down-Regulated Genes@@miR-376a, 24hr guide strand active	9.29529e-05	142	482	54619;54892;54901;605;11266;22934;157506;23670;7916;7057;4734;54622;865	13
hsa-miR-29c	miRTarBase	NO	RODWELL_AGING_KIDNEY_NO_BLOOD_UP	1.63292e-05	20	149	1281;1277;1278;1306	4
hsa-miR-29c	miRTarBase	NO	RODWELL_AGING_KIDNEY_UP	0.000360821	20	342	1306;1281;1277;1278	4
hsa-let-7b	miRTarBase	NO	ALCALAY_AML_BY_NPM1_LOCALIZATION_DN	9.88281e-05	142	182	7298;54491;890;899;6509;55916;2882;6241	8
hsa-miR-29c	miRTarBase	NO	SCHUETZ_BREAST_CANCER_DUCTAL_INVASIVE_UP	1.31501e-09	20	346	3915;1306;1281;1282;1284;1277;1278;6678	8
hsa-miR-17	miRTarBase	NO	GeneGo@@ Transcription_Role of AP-1 in regulation of cellular metabolism	0.000100428	38	45	595;1026;5601	3
hsa-miR-17	miRTarBase	NO	GeneGo@@Apoptosis and survival_FAS signaling cascades	0.000100428	38	44	596;10018;5601	3
hsa-miR-17	miRTarBase	NO	KOKKINAKIS_METHIONINE_DEPRIVATION_96HR_UP	0.000103773	38	118	4089;1026;5728;7465	4
hsa-miR-29c	miRTarBase	NO	SENESE_HDAC2_TARGETS_DN	0.000257006	20	129	10893;1281;1277	3
hsa-let-7b	miRTarBase	NO	user@@leelim_anova_mir34abc_down	0.00010577	142	498	54935;9212;7368;134266;80267;4734;993;9883;1021;10241;10165;23118;8091	13
hsa-let-7b	miRTarBase	NO	miRNA Transfection Down-Regulated Genes@@miR-208 Down-Regulated Genes 10hr timepoint	0.000107425	142	426	6662;6241;92667;22934;54619;23076;80267;23670;84317;1021;605;865	12
hsa-let-7b	miRTarBase	NO	REACTOME_E2F_MEDIATED_REGULATION_OF_DNA_REPLICATION	0.00010768	142	33	7298;5557;6241;993	4
hsa-let-7b	miRTarBase	NO	MMS_MOUSE_LYMPH_HIGH_4HRS_UP	0.00010768	142	34	10857;9987;6241;71	4
hsa-miR-17	miRTarBase	NO	GO_REGULATION_OF_CYCLIN_DEPENDENT_PROTEIN_KINASE_ACTIVITY	0.000107799	38	43	595;5728;894	3
hsa-miR-17	miRTarBase	NO	FRASOR_RESPONSE_TO_SERM_OR_FULVESTRANT_DN	0.000107799	38	43	1869;7465;4609	3
hsa-miR-29c	miRTarBase	NO	SENGUPTA_NASOPHARYNGEAL_CARCINOMA_UP	6.14457e-12	20	280	3915;1306;6996;1281;1282;1284;1277;1278;6678	9
hsa-let-7b	miRTarBase	NO	miRNA Transfection Down-Regulated Genes@@miR-34c, 10hr both strand active	0.000110369	142	489	1875;10067;1021;80267;10413;6241;134266;4893;9212;4734;23118;595;22934	13
hsa-miR-29c	miRTarBase	NO	SHEPARD_BMYB_MORPHOLINO_DN	2.26219e-05	20	159	1277;1278;2266;2243	4
hsa-miR-29c	miRTarBase	YES	SMID_BREAST_CANCER_ERBB2_UP	0.000456609	20	142	2266;2244;4324	3
hsa-miR-29c	miRTarBase	NO	TURASHVILI_BREAST_DUCTAL_CARCINOMA_VS_DUCTAL_NORMAL_UP	1.59521e-07	20	44	1281;1282;1277;1278	4
hsa-miR-29c	miRTarBase	NO	TURASHVILI_BREAST_DUCTAL_CARCINOMA_VS_LOBULAR_NORMAL_UP	6.81692e-05	20	72	1281;1277;1278	3
hsa-miR-17	miRTarBase	NO	SAGIV_CD24_TARGETS_DN	0.000115515	38	45	1026;3383;7057	3
hsa-miR-17	miRTarBase	NO	TSAI_RESPONSE_TO_IONIZING_RADIATION	0.000118606	38	119	4609;5925;1026;8202	4
hsa-let-7b	miRTarBase	NO	GeneGo@@Cell cycle_Regulation of G1/S transition (part 1)	0.000121508	142	64	993;1021;894;890;595	5
hsa-miR-17	miRTarBase	NO	GeneGo@@Signal transduction_JNK pathway	0.000123582	38	45	5601;4089;7786	3
hsa-miR-17	miRTarBase	NO	GO_REGULATION_OF_PHOSPHORYLATION	0.000123582	38	49	1026;595;894	3
hsa-miR-17	miRTarBase	NO	DAIRKEE_CANCER_PRONE_RESPONSE_BPA	0.000123582	38	46	5728;5925;4609	3
hsa-miR-17	miRTarBase	NO	GO_ION_HOMEOSTASIS	0.000126572	38	124	4609;596;6346;351	4
hsa-let-7b	miRTarBase	NO	MITSIADES_RESPONSE_TO_APLIDIN_DN	0.000131778	142	247	1827;54892;1832;865;6790;7298;80267;890;6241	9
hsa-miR-17	miRTarBase	NO	GeneGo@@Transcription_P53 signaling pathway	0.000132007	38	46	5925;7422;5601	3
hsa-miR-17	miRTarBase	NO	SESTO_RESPONSE_TO_UV_C5	0.000132007	38	46	7048;7525;4609	3
hsa-miR-17	miRTarBase	NO	REN_BOUND_BY_E2F	0.000132007	38	47	5925;1871;5933	3
hsa-miR-17	miRTarBase	NO	miRNA Transfection Down-Regulated Genes@@miR-200b, 10hr unclear (Affy)	0.00013503	38	394	7465;5601;7057;7525;7107;1871	6
hsa-miR-29c	miRTarBase	NO	TURASHVILI_BREAST_LOBULAR_CARCINOMA_VS_DUCTAL_NORMAL_UP	7.83521e-07	20	67	1281;1277;1278;6678	4
hsa-let-7b	miRTarBase	NO	user@@leelim_aug21_cellcycle	0.000138296	142	35	9212;993;6241;1021	4
hsa-miR-17	miRTarBase	NO	KOKKINAKIS_METHIONINE_DEPRIVATION_48HR_UP	0.00013924	38	129	4089;1026;5728;7465	4
hsa-let-7b	miRTarBase	NO	SHAFFER_IRF4_TARGETS_IN_ACTIVATED_DENDRITIC_CELL	0.000142121	142	64	639;6790;51616;6745;1875	5
hsa-miR-17	miRTarBase	NO	miRNStgt6@@miRNA target genes (PicTar) for hsa-miR-15a	0.000142155	38	248	596;7465;595;894;1871	5
hsa-miR-17	miRTarBase	NO	miRNStgt6@@miRNA target genes (PicTar) for hsa-miR-15b	0.000142155	38	248	1871;596;7465;894;595	5
hsa-miR-17	miRTarBase	NO	miRNStgt6@@miRNA target genes (PicTar) for hsa-miR-16	0.000142155	38	248	595;894;1871;7465;596	5
hsa-miR-17	miRTarBase	NO	miRNStgt6@@miRNA target genes (PicTar) for hsa-miR-195	0.000142155	38	248	595;596;7465;1871;894	5
hsa-let-7b	miRTarBase	NO	user@@Dec06_BC_Purple	0.000145141	142	377	9391;54892;993;29128;6241;5557;6790;890;9212;83879;7298	11
hsa-let-7b	miRTarBase	NO	TARTE_PLASMA_CELL_VS_PLASMABLAST_DN	0.000149903	142	307	1820;6745;7298;23076;5557;890;5425;899;894;6241	10
hsa-miR-17	miRTarBase	NO	GeneGo@@Development_Role Activin A in cell differentiation and proliferation	0.000149961	38	51	4609;1026;4089	3
hsa-miR-17	miRTarBase	NO	DELYS_THYROID_CANCER_UP	0.000151582	38	400	3383;861;894;7057;595;1026	6
hsa-let-7b	miRTarBase	NO	PantherBiologicalProcess@@Cell cycle control	0.000152433	142	409	1875;993;1021;894;1876;595;54619;899;890;5510;7101	11
hsa-let-7b	miRTarBase	NO	miRNA Transfection Down-Regulated Genes@@miR-30a-5p Down-Regulated Genes 24hr timepoint	0.000152433	142	378	4893;80267;10280;55916;8091;5326;22934;6241;865;4734;822	11
hsa-miR-17	miRTarBase	NO	RUTELLA_RESPONSE_TO_HGF_VS_CSF2RB_AND_IL4_DN	0.000153819	38	245	3716;861;8202;7107;1026	5
hsa-let-7b	miRTarBase	NO	GeneGo@@Cell cycle_ESR1 regulation of G1/S transition	0.000155759	142	35	993;890;595;1021	4
hsa-miR-17	miRTarBase	NO	miRNA Transfection Down-Regulated Genes@@miR-23b Down-Regulated Genes 24hr timepoint	0.000155962	38	421	5311;596;3716;7525;7465;7057	6
hsa-miR-17	miRTarBase	NO	GENTILE_UV_HIGH_DOSE_DN	0.000156846	38	245	7057;861;8202;7465;1871	5
hsa-miR-29c	miRTarBase	NO	TURASHVILI_BREAST_LOBULAR_CARCINOMA_VS_LOBULAR_NORMAL_DN	1.01608e-08	20	70	1281;1282;1284;1277;1278	5
hsa-miR-17	miRTarBase	NO	GO_POSITIVE_REGULATION_OF_CELL_PROLIFERATION	0.000167296	38	142	4609;7422;7048;1026	4
hsa-miR-29c	miRTarBase	NO	URS_ADIPOCYTE_DIFFERENTIATION_DN	4.49277e-06	20	30	6678;1281;1284	3
hsa-let-7b	miRTarBase	NO	MARKS_HDAC_TARGETS_DN	0.0001751	142	14	595;890;7298	3
hsa-let-7b	miRTarBase	NO	ChromoRegions@@Chr1:182500001-187500000	0.0001751	142	17	54953;5743;80267	3
hsa-miR-17	miRTarBase	NO	YAGI_AML_WITH_INV_16_TRANSLOCATION	0.000179395	38	419	5311;861;7465;894;6401;596	6
hsa-miR-17	miRTarBase	NO	BARIS_THYROID_CANCER_DN	0.000179754	38	53	5925;595;894	3
hsa-miR-17	miRTarBase	NO	GeneGo@@ Development_TPO in cell process	0.000179754	38	51	4609;1026;595	3
hsa-miR-17	miRTarBase	NO	GO_REGULATION_OF_GROWTH	0.000179754	38	54	5925;4089;1026	3
hsa-miR-29c	miRTarBase	NO	user@@\invasiveness\ gene signature	0.00098733	20	189	2597;1788;596	3
hsa-miR-17	miRTarBase	NO	user@@406 \Druggable\ targets and regulators of the mouse MegaX diabetes-causal genes	0.000184399	38	406	7786;5728;3716;5601;7048;596	6
hsa-miR-17	miRTarBase	NO	kegg@@Endometrial cancer	0.000190476	38	52	595;5728;4609	3
hsa-miR-17	miRTarBase	NO	KEGG_ENDOMETRIAL_CANCER	0.000190476	38	52	4609;595;5728	3
hsa-miR-17	miRTarBase	NO	GeneGo@@Development_VEGF signaling and activation	0.000190476	38	52	3383;6401;7422	3
hsa-miR-17	miRTarBase	NO	TENEDINI_MEGAKARYOCYTE_MARKERS	0.000190476	38	53	4609;7422;596	3
hsa-miR-17	miRTarBase	NO	GO_CELLULAR_HOMEOSTASIS	0.000193626	38	141	4609;596;6346;351	4
hsa-miR-17	miRTarBase	NO	REN_ALVEOLAR_RHABDOMYOSARCOMA_DN	0.000194741	38	407	5311;3716;7048;7057;5728;595	6
hsa-let-7b	miRTarBase	NO	AMUNDSON_GAMMA_RADIATION_RESPONSE	0.000195383	142	36	6790;890;9212;899	4
hsa-miR-17	miRTarBase	NO	GO_APOPTOSIS_GO	0.00021394	38	424	1869;5728;7422;10018;596;1026	6
hsa-miR-17	miRTarBase	NO	DAZARD_RESPONSE_TO_UV_NHEK_DN	0.00021565	38	261	4609;8202;4863;7465;1871	5
hsa-miR-17	miRTarBase	NO	GO_PROGRAMMED_CELL_DEATH	0.000216801	38	425	1869;5728;7422;10018;596;1026	6
hsa-let-7b	miRTarBase	NO	LY_AGING_MIDDLE_DN	0.000217584	142	15	890;5743;899	3
hsa-let-7b	miRTarBase	NO	kegg@@p53 signaling pathway	0.000220252	142	69	894;595;1021;7057;6241	5
hsa-let-7b	miRTarBase	NO	KEGG_P53_SIGNALING_PATHWAY	0.000220252	142	69	6241;595;1021;894;7057	5
hsa-miR-17	miRTarBase	NO	PantherBiologicalProcess@@Induction of apoptosis	0.000222826	38	169	7786;5728;10018;4609	4
hsa-miR-17	miRTarBase	NO	GTGCAAT,MIR-25,MIR-32,MIR-92,MIR-363,MIR-367	0.00022354	38	265	4209;5800;10018;659;1871	5
hsa-miR-29c	miRTarBase	NO	user@@COT overexpression in PC3	0.000111753	20	466	6678;1277;4170;1282;1281	5
hsa-miR-17	miRTarBase	NO	DACOSTA_UV_RESPONSE_VIA_ERCC3_COMMON_DN	0.000225565	38	420	5925;861;5311;8202;1871;4609	6
hsa-miR-17	miRTarBase	NO	KEGG_ACUTE_MYELOID_LEUKEMIA	0.000237496	38	60	4609;861;595	3
hsa-miR-17	miRTarBase	NO	REACTOME_CYCLIN_E_ASSOCIATED_EVENTS_DURING_G1_S_TRANSITION_	0.000237496	38	58	5925;1026;7465	3
hsa-miR-17	miRTarBase	NO	GO_REGULATION_OF_DEVELOPMENTAL_PROCESS	0.000237685	38	432	861;5728;7422;10018;596;1026	6
hsa-miR-17	miRTarBase	NO	BROWNE_HCMV_INFECTION_24HR_DN	0.000241799	38	147	7048;7057;1026;5728	4
hsa-let-7b	miRTarBase	NO	PantherBiologicalProcess@@tRNA metabolism	0.000241799	142	41	84705;80755;10557;55621	4
hsa-let-7b	miRTarBase	NO	miRNStgt5@@miRNA target genes (PicTar) for hsa-miR-30b	0.000242005	142	457	388;64412;6662;639;4734;80267;1756;79727;389421;865;22862;192669	12
hsa-miR-17	miRTarBase	NO	MULLIGHAN_MLL_SIGNATURE_2_DN	0.000244232	38	278	3716;7048;861;7525;351	5
hsa-miR-17	miRTarBase	NO	LEE_LIVER_CANCER_MYC_TGFA_UP	0.000250317	38	59	3383;595;351	3
hsa-miR-17	miRTarBase	NO	GeneGo@@ Development_TGF-beta receptor signaling	0.000250317	38	59	4089;1026;7048	3
hsa-miR-17	miRTarBase	NO	GeneGo@@Development_Prolactin receptor signaling	0.000250317	38	61	595;596;4609	3
hsa-miR-17	miRTarBase	NO	kegg@@Acute myeloid leukemia	0.000250317	38	58	861;4609;595	3
hsa-miR-17	miRTarBase	NO	kegg@@Jak-STAT signaling pathway	0.000255077	38	155	3716;894;595;4609	4
hsa-miR-17	miRTarBase	NO	KEGG_JAK_STAT_SIGNALING_PATHWAY	0.000255077	38	155	3716;4609;595;894	4
hsa-miR-29c	miRTarBase	NO	user@@human tumor atlas intersection of 5 cancer (20%, FC>2, P<0.01) -july06	9.14337e-05	20	228	1281;1278;6678;1277	4
hsa-miR-17	miRTarBase	NO	GO_CHEMICAL_HOMEOSTASIS	0.000268871	38	150	4609;596;6346;351	4
hsa-miR-17	miRTarBase	NO	GeneGo@@ Cell adhesion_Chemokines and adhesion	0.000268871	38	152	7422;4609;7057;5728	4
hsa-miR-17	miRTarBase	NO	GO_REGULATION_OF_PROTEIN_KINASE_ACTIVITY	0.000268871	38	151	595;894;5925;5728	4
hsa-miR-17	miRTarBase	NO	SENESE_HDAC1_TARGETS_UP	0.000270245	38	445	5925;894;4609;7048;64859;7422	6
hsa-miR-29c	miRTarBase	NO	user@@hypoxia-HIF1a-neighbor-IPA-Feb07	4.9115e-06	20	236	4170;1021;1282;596;2597	5
hsa-let-7b	miRTarBase	NO	user@@tz-PTEN-IPA-genes-whose-transcription-regulated-by-PTEN-May07	0.000273952	142	166	9212;2969;10195;2997;3475;5425;6790	7
hsa-miR-29c	miRTarBase	NO	user@@IMW_Hypoxia_Pathway&Response_285Seq	0.000225118	20	284	4170;1277;2597;596	4
hsa-let-7b	miRTarBase	NO	user@@Cancer Gene Census	0.000280129	142	344	4298;23085;8091;5156;595;894;605;1021;865;4893	10
hsa-miR-17	miRTarBase	NO	user@@genes_same_last_exon	0.000280339	38	282	51277;4209;5728;659;10018	5
hsa-let-7b	miRTarBase	NO	LI_WILMS_TUMOR_VS_FETAL_KIDNEY_1_DN	0.000284832	142	162	605;5557;894;9415;9212;8091;6790	7
hsa-let-7b	miRTarBase	NO	miRNA Transfection Down-Regulated Genes@@miR-302astar Down-Regulated Genes 24hr timepoint	0.000286328	142	281	390916;22934;8091;2997;23076;22862;1875;23670;865	9
hsa-miR-17	miRTarBase	NO	user@@OVA pt2 complete list 19may06	0.000290559	38	160	6401;5728;7057;7422	4
hsa-miR-17	miRTarBase	NO	user@@hypoxia-gene-quantity-regulated-by-HIF1a-IPA-Feb07	0.000291446	38	60	596;1026;7422	3
hsa-miR-17	miRTarBase	NO	cancer@@Mouse retrovirus integration sites (RISs)	0.000294877	38	285	595;894;4209;861;4609	5
hsa-let-7b	miRTarBase	NO	BENPORATH_MYC_TARGETS_WITH_EBOX	0.000296787	142	229	9987;5510;71;595;391;5425;10280;894	8
hsa-miR-17	miRTarBase	NO	user@@Genes transcribed by p53	0.000306066	38	62	5925;596;7422	3
hsa-let-7b	miRTarBase	NO	GRESHOCK_CANCER_COPY_NUMBER_DN	0.000316708	142	347	605;4893;865;8091;4298;595;5156;894;23085;1021	10
hsa-miR-17	miRTarBase	NO	miRNA Transfection Down-Regulated Genes@@miR-219 Down-Regulated Genes 10hr timepoint	0.000321396	38	164	8202;10018;5728;4209	4
hsa-miR-17	miRTarBase	NO	user@@Human Kinases	0.000325581	38	448	3716;7465;7786;5601;7048;659	6
hsa-let-7b	miRTarBase	NO	miRNStgt6@@miRNA target genes (PicTar) for hsa-miR-145	0.000327456	142	74	6662;8091;71;894;22862	5
hsa-miR-29c	miRTarBase	NO	user@@KQT 507 ABT Combo List	0.00013612	20	500	2243;1277;1284;2244;1278	5
hsa-let-7b	miRTarBase	NO	GeneGo@@DNA damage_ATM/ATR regulation of G1/S checkpoint	0.000357614	142	43	894;595;993;890	4
hsa-miR-29c	miRTarBase	NO	user@@ovary genes	3.65557e-05	20	368	1282;1278;1281;1306;1277	5
hsa-miR-17	miRTarBase	NO	miRNA Transfection Down-Regulated Genes@@miR-372 Down-Regulated Genes 10hr timepoint	0.000362834	38	461	5311;57169;1026;659;3716;8202	6
hsa-miR-17	miRTarBase	NO	IngenuityPathways@@RAR Activation (3ddv1)	0.000363164	38	160	5601;5728;4089;7422	4
hsa-let-7b	miRTarBase	NO	PODAR_RESPONSE_TO_ADAPHOSTIN_DN	0.000383357	142	18	899;23076;71	3
hsa-let-7b	miRTarBase	NO	user@@SHH up genes 7 hour light2	0.000383357	142	22	60559;8091;157506	3
hsa-miR-17	miRTarBase	NO	user@@hypoxia-HIF1a-expression-regulator-IPA-Feb07	0.000386269	38	69	5728;5601;596	3
hsa-let-7b	miRTarBase	NO	miRNA Transfection Down-Regulated Genes@@miR-29a Down-Regulated Genes 10hr timepoint	0.000386463	142	298	23405;7837;79017;390916;4893;1021;10165;29099;54619	9
hsa-let-7b	miRTarBase	NO	GeneGo@@ Transcription_Ligand-dependent activation of the ESR1/SP pathway	0.000391841	142	45	5557;7298;993;595	4
hsa-miR-17	miRTarBase	NO	GO_INTERPHASE	0.000403774	38	68	1869;5925;1026	3
hsa-let-7b	miRTarBase	NO	miRNStgt6@@miRNA target genes (PicTar) for hsa-miR-17-5p	0.00041832	142	235	1756;1875;894;595;22862;8091;5156;5326	8
hsa-miR-17	miRTarBase	NO	GO_GROWTH	0.000421782	38	71	5925;4089;1026	3
hsa-miR-29c	miRTarBase	NO	user@@PTGS1/2, PTGDS2, PTGES-only PTGS2 hit	5.07944e-05	20	398	4170;1278;2597;596;6678	5
hsa-miR-17	miRTarBase	NO	miRNA Transfection Down-Regulated Genes@@miR-92, 10hr guide strand active (Affy)	0.000427991	38	174	1871;10018;51277;4209	4
hsa-let-7b	miRTarBase	NO	ODONNELL_TARGETS_OF_MYC_AND_TFRC_DN	0.000428346	142	44	389421;6790;890;9212	4
hsa-miR-17	miRTarBase	NO	SENESE_HDAC3_TARGETS_UP	0.000432293	38	489	5925;7465;5800;894;3716;7048	6
hsa-miR-17	miRTarBase	NO	miRNStgt5@@miRNA target genes (PicTar) for hsa-miR-367	0.000432827	38	302	4209;10018;5800;1871;894	5
hsa-let-7b	miRTarBase	NO	miRNStgt5@@miRNA target genes (PicTar) for hsa-miR-181b	0.000476709	142	428	389421;54619;5156;51616;1875;90957;9883;22862;79727;10644;605	11
hsa-let-7b	miRTarBase	NO	RHEIN_ALL_GLUCOCORTICOID_THERAPY_DN	0.000494204	142	359	1827;6745;7837;2882;51650;7298;79017;5557;993;6241	10
hsa-miR-17	miRTarBase	NO	KEGG_ADHERENS_JUNCTION	0.000498962	38	75	4089;7048;7525	3
hsa-let-7b	miRTarBase	NO	Dai_proliferation_signature_CancerRes2005	0.000508531	142	47	6241;6790;9212;993	4
hsa-miR-17	miRTarBase	NO	user@@GIS-PET	0.00051029	38	358	5933;5601;4609;5800;1026	5
hsa-miR-17	miRTarBase	NO	IngenuityPathways@@BMP signaling pathway (ckg)	0.000519573	38	74	659;5601;4089	3
hsa-miR-17	miRTarBase	NO	miRNA Transfection Down-Regulated Genes@@miR-132 Down-Regulated Genes 10hr timepoint	0.000525429	38	323	7057;1026;595;5728;5925	5
hsa-let-7b	miRTarBase	NO	GeneGo@@Cell cycle_Nucleocytoplasmic transport of CDK/Cyclins	0.000529283	142	20	894;595;890	3
hsa-let-7b	miRTarBase	NO	CHIN_BREAST_CANCER_COPY_NUMBER_UP	0.000529283	142	22	595;5743;1875	3
hsa-miR-17	miRTarBase	NO	kegg@@Adherens junction	0.000540723	38	75	7525;4089;7048	3
hsa-miR-29c	miRTarBase	NO	user@@Training Cardiovascular Disease I	3.31073e-06	20	99	2244;2266;2243;2597	4
hsa-miR-29c	miRTarBase	NO	user@@Training Cardiovascular Disease II	0.000167356	20	100	2597;1281;596	3
hsa-let-7b	miRTarBase	NO	user@@Breast cancer prognosis genes, ERp_ageH, Dai et. al. Cancer Research 2005	0.000552383	142	48	993;6241;9212;6790	4
hsa-let-7b	miRTarBase	NO	user@@known oncogenes	0.000554076	142	312	894;865;1021;4893;605;5156;595;4298;8091	9
hsa-miR-17	miRTarBase	NO	GeneGo@@ Transcription_Androgen Receptor nuclear signaling	0.000562416	38	76	1026;7048;595	3
hsa-miR-17	miRTarBase	NO	SHAFFER_IRF4_TARGETS_IN_ACTIVATED_B_LYMPHOCYTE	0.000562416	38	79	4609;7422;596	3
hsa-miR-29c	miRTarBase	NO	user@@tz-PTEN- Wang-Wu.upbyPTENnullProstateMouse.CaCell2003	4.53353e-08	20	201	6678;4324;1021;1278;1281;1277	6
hsa-miR-29c	miRTarBase	NO	VANHARANTA_UTERINE_FIBROID_UP	1.45125e-07	20	44	1281;1282;1284;1277	4
hsa-let-7b	miRTarBase	NO	HELLER_HDAC_TARGETS_SILENCED_BY_METHYLATION_DN	0.000577579	142	244	7837;7298;10160;595;22862;894;6509;3475	8
hsa-let-7b	miRTarBase	NO	UDAYAKUMAR_MED1_TARGETS_DN	0.000577579	142	239	54491;1827;60559;899;9289;388;55700;3475	8
hsa-let-7b	miRTarBase	NO	GRAHAM_CML_DIVIDING_VS_NORMAL_QUIESCENT_UP	0.000586149	142	182	7298;10165;890;10395;9212;6241;6790	7
hsa-miR-17	miRTarBase	NO	GO_REGULATION_OF_APOPTOSIS	0.0005894	38	336	5728;7422;10018;596;1026	5
hsa-let-7b	miRTarBase	NO	ERnegPRneg_Creighton_BreastCancerResTreat2008_UP	0.0005904	142	359	890;993;54619;7298;5156;22873;3475;10280;2882;10644	10
hsa-miR-17	miRTarBase	NO	cancer@@Medulloblastoma, Classic Type - Highly Expressed Signature Genes	0.000594134	38	196	7422;1869;5800;4609	4
hsa-miR-17	miRTarBase	NO	GO_REGULATION_OF_PROGRAMMED_CELL_DEATH	0.00059779	38	337	5728;7422;10018;596;1026	5
hsa-miR-17	miRTarBase	NO	WONG_EMBRYONIC_STEM_CELL_CORE	0.00060627	38	335	4609;7465;595;894;1871	5
hsa-let-7b	miRTarBase	NO	REACTOME_E2F_TRANSCRIPTIONAL_TARGETS_AT_G1_S	0.000613863	142	22	7298;6241;993	3
hsa-let-7b	miRTarBase	NO	user@@Genes that constitute a PI3K predictor.	0.000624286	142	135	388;29128;83879;5557;993;6241	6
hsa-let-7b	miRTarBase	NO	miRNA Transfection Down-Regulated Genes@@miR-154 Down-Regulated Genes 10hr timepoint	0.000628609	142	244	1875;7057;23670;6745;5326;1021;4734;6662	8
hsa-miR-17	miRTarBase	NO	REACTOME_PLATELET_DEGRANULATION	0.000630819	38	86	7422;351;7057	3
hsa-let-7b	miRTarBase	NO	kegg@@Pyrimidine metabolism	0.00065534	142	91	6241;5425;5557;7298;5432	5
hsa-miR-17	miRTarBase	NO	KAYO_AGING_MUSCLE_UP	0.000658464	38	195	3716;5925;5933;1026	4
hsa-miR-29c	miRTarBase	NO	VART_KSHV_INFECTION_ANGIOGENIC_MARKERS_UP	0.000735633	20	165	1284;6678;1306	3
hsa-miR-29c	miRTarBase	NO	VECCHI_GASTRIC_CANCER_ADVANCED_VS_EARLY_UP	8.07785e-07	20	165	1281;1282;1278;6678;1306	5
hsa-let-7b	miRTarBase	NO	user@@Upregulated Human Huntington's disease - Motor Cortex	0.000672313	142	378	10413;7101;6509;51616;10644;10241;29128;23589;6662;23118	10
hsa-miR-17	miRTarBase	NO	user@@tz-PTEN- Wang-Wu.upbyPTENnullProstateMouse.CaCell2003	0.000685529	38	201	7057;1026;861;7048	4
hsa-let-7b	miRTarBase	NO	miRNA Transfection Down-Regulated Genes@@miR-302astar Down-Regulated Genes 10hr timepoint	0.000691357	142	190	8091;22934;22862;23670;23076;390916;23405	7
hsa-miR-17	miRTarBase	NO	GO_TRANSCRIPTION_FACTOR_ACTIVITY	0.00069614	38	341	4609;5925;861;1869;1871	5
hsa-miR-17	miRTarBase	NO	GeneGo@@Development_WNT signaling pathway. Part 2	0.000704324	38	81	7422;595;4609	3
hsa-miR-17	miRTarBase	NO	YAGI_AML_WITH_11Q23_REARRANGED	0.000705648	38	346	5601;5925;596;7525;894	5
hsa-let-7b	miRTarBase	NO	SCIAN_CELL_CYCLE_TARGETS_OF_TP53_AND_TP73_DN	0.000706607	142	22	890;6790;899	3
hsa-miR-17	miRTarBase	NO	GRUETZMANN_PANCREATIC_CANCER_DN	0.000713375	38	196	4609;5601;4089;894	4
hsa-miR-29c	miRTarBase	NO	VERRECCHIA_EARLY_RESPONSE_TO_TGFB1	2.09756e-05	20	51	1281;1278;6678	3
hsa-miR-29c	miRTarBase	NO	WANG_SMARCE1_TARGETS_UP	0.000670402	20	162	1281;1277;1306	3
hsa-let-7b	miRTarBase	NO	Ivshina_Grade_3-1_Comb_CancerRes2006	0.000737411	142	187	29128;6241;6790;7298;83879;890;9212	7
hsa-miR-17	miRTarBase	NO	user@@HIV Nef Interactions	0.000756636	38	200	596;3383;5925;595	4
hsa-let-7b	miRTarBase	NO	IngenuityPathways@@Pyrimidine Metabolism (dt4)	0.000762379	142	146	7298;5432;64359;5557;6241;5425	6
hsa-miR-17	miRTarBase	NO	GO_HOMEOSTATIC_PROCESS	0.00077146	38	201	4609;596;6346;351	4
hsa-miR-29c	miRTarBase	NO	WEST_ADRENOCORTICAL_TUMOR_UP	0.000272468	20	293	2597;6996;1284;6678	4
hsa-let-7b	miRTarBase	NO	miRNA Transfection Down-Regulated Genes@@miR-194, 10hr guide strand active (Affy)	0.000782711	142	247	60559;9296;8091;4893;993;865;7057;595	8
hsa-miR-17	miRTarBase	NO	ZHANG_TARGETS_OF_EWSR1_FLI1_FUSION	0.00078308	38	87	3716;4609;595	3
hsa-let-7b	miRTarBase	NO	OLSSON_E2F3_TARGETS_DN	0.000807819	142	29	6241;890;7057	3
hsa-miR-29c	miRTarBase	NO	WOO_LIVER_CANCER_RECURRENCE_UP	0.00018332	20	104	1277;1278;596	3
hsa-miR-17	miRTarBase	NO	KEGG_ERBB_SIGNALING_PATHWAY	0.000838574	38	87	5601;4609;1026	3
hsa-miR-17	miRTarBase	NO	kegg@@ErbB signaling pathway	0.000838574	38	87	4609;1026;5601	3
hsa-let-7b	miRTarBase	NO	KEGG_PYRIMIDINE_METABOLISM	0.000847426	142	98	7298;5557;5425;5432;6241	5
hsa-let-7b	miRTarBase	NO	ROSTY_CERVICAL_CANCER_PROLIFERATION_CLUSTER	0.000855891	142	140	7298;890;899;9212;6241;6790	6
hsa-let-7b	miRTarBase	NO	miRNA Transfection Down-Regulated Genes@@miR-126star Down-Regulated Genes 10hr timepoint	0.000863228	142	201	23405;60559;54892;29957;5743;54619;1021	7
hsa-miR-17	miRTarBase	NO	miRNA Transfection Down-Regulated Genes@@miR-383, 10hr guide strand active	0.000871431	38	376	4863;7057;8202;595;5601	5
hsa-let-7b	miRTarBase	NO	user@@st set_temp_cw	0.000873605	142	58	9415;6241;29128;83879	4
hsa-let-7b	miRTarBase	NO	KANG_DOXORUBICIN_RESISTANCE_UP	0.000873605	142	54	7298;54892;6241;6790	4
hsa-let-7b	miRTarBase	NO	miRNA Transfection Down-Regulated Genes@@miR-412, 10hr guide strand active	0.000888949	142	140	7057;10270;390916;54619;80267;54622	6
hsa-let-7b	miRTarBase	NO	miRNA Transfection Down-Regulated Genes@@miR-324-3p Down-Regulated Genes 10hr timepoint	0.000890311	142	209	1832;4893;5432;7057;1021;1827;7916	7
hsa-miR-17	miRTarBase	NO	LENAOUR_DENDRITIC_CELL_MATURATION_UP	0.00089651	38	92	5311;5800;894	3
hsa-miR-17	miRTarBase	NO	miRNStgt6@@miRNA target genes (PicTar) for hsa-miR-34a	0.00089651	38	88	596;595;1871	3
hsa-let-7b	miRTarBase	NO	user@@tz-PTEN-Matsushima-Nishiu.downbyPTENtrans.endometrialline.CaRes2001	0.000917794	142	26	10195;5425;6790	3
hsa-let-7b	miRTarBase	NO	CAFFAREL_RESPONSE_TO_THC_DN	0.000917794	142	26	6241;29128;890	3
hsa-let-7b	miRTarBase	NO	user@@Cancer Pathway - Hypoxia	0.000917794	142	24	595;2997;1876	3
hsa-let-7b	miRTarBase	NO	WTGAAAT_UNKNOWN	0.000921456	142	472	10165;890;1756;5743;4893;8091;4734;7101;22934;1021;57448	11
hsa-miR-17	miRTarBase	NO	IngenuityPathways@@p38 MAPK Signaling (ciz)	0.000926407	38	94	4209;7048;4609	3
hsa-miR-17	miRTarBase	NO	WNT_SIGNALING	0.000926407	38	89	4609;595;894	3
hsa-let-7b	miRTarBase	NO	DAVICIONI_TARGETS_OF_PAX_FOXO1_FUSIONS_UP	0.000941265	142	252	54491;7057;7837;23589;894;388;23405;1875	8
hsa-miR-17	miRTarBase	NO	KIM_WT1_TARGETS_12HR_DN	0.000948384	38	209	4609;7048;7057;595	4
hsa-miR-17	miRTarBase	NO	user@@random sampling for geneticall-yassociated gene test in SZ	0.00095693	38	105	4209;4609;7465	3
hsa-let-7b	miRTarBase	NO	miRNA Transfection Down-Regulated Genes@@miR-30b Down-Regulated Genes 10hr timepoint	0.000965879	142	264	55700;23076;80018;4734;6662;5326;865;6241	8
hsa-let-7b	miRTarBase	NO	miRNA Transfection Down-Regulated Genes@@miR-193 Down-Regulated Genes 10hr timepoint	0.000973364	142	468	51616;9904;5326;595;865;9883;10413;83879;22934;1021;54619	11
hsa-let-7b	miRTarBase	NO	GRESHOCK_CANCER_COPY_NUMBER_UP	0.000977713	142	322	4893;865;8091;4298;595;5156;894;23085;1021	9
hsa-let-7b	miRTarBase	NO	miRNA Transfection Down-Regulated Genes@@miR-369 Down-Regulated Genes 10hr timepoint	0.000981167	142	100	1827;595;390916;6241;8091	5
hsa-miR-17	miRTarBase	NO	KIM_WT1_TARGETS_UP	0.000983378	38	213	4609;7057;659;351	4
hsa-miR-29c	miRTarBase	NO	ZHU_CMV_24_HR_DN	2.99504e-05	20	54	1281;1278;596	3
hsa-miR-29c	miRTarBase	NO	ZHU_CMV_ALL_DN	6.53361e-05	20	72	1281;1278;596	3
hsa-let-7b	miRTarBase	NO	PantherMolecularFunction@@Kinase modulator	0.000994058	142	164	899;54619;890;894;595;10413	6

## Sheet: miRNAapt pathways
miRNA	method	gene set	enrichment of anti-correlated targets p.value	input size	set size	overlap	size of the overlap	gene set enrichment p.value
hsa-miR-19a	miranda	AMIT_SERUM_RESPONSE_60_MCF10A	1.14e-11	199	57	388;10769;1847;6453;23150;3371;	6	4.19e-05
hsa-miR-19b	miranda	AMIT_SERUM_RESPONSE_60_MCF10A	2.87e-16	213	57	388;23150;1847;6453;3371;22936;	6	6.12e-05
hsa-let-7b	mirbase	AMUNDSON_GAMMA_RADIATION_RESPONSE	3.53e-05	55	36	9212;9700;4751;890;	4	4.54e-06
hsa-miR-19a	miranda	AMUNDSON_POOR_SURVIVAL_AFTER_GAMMA_RADIATION_8G	1.14e-11	199	85	26994;55970;10769;5376;9341;92689;	6	0.000389552
hsa-miR-1301	miranda	ANATOMICAL_STRUCTURE_MORPHOGENESIS	0.0018609	44	374	861;27122;7043;55109;9369;2494;	6	0.000304405
hsa-miR-17	miranda	BASAKI_YBX1_TARGETS_DN	3.07e-06	147	370	30061;55450;54502;8553;23171;253782;64094;54796;94241;10451;23767;11320;25998;538;	14	2.53e-06
hsa-miR-19b	miranda	BASAKI_YBX1_TARGETS_DN	2.87e-16	213	370	1831;55450;54796;5295;253782;94241;1847;23767;64332;444;64094;538;57520;	13	0.000558827
hsa-let-7b	mirbase	BASAKI_YBX1_TARGETS_UP	3.53e-05	55	288	9212;9700;55355;4751;890;4174;	6	0.000259908
hsa-let-7c	mirbase	BASAKI_YBX1_TARGETS_UP	0.0042666	55	288	9212;9700;55355;3838;890;4174;701;55635;	8	2.77e-06
hsa-miR-19a	targetscan	BASSO_HAIRY_CELL_LEUKEMIA_DN	1.49e-10	106	80	54453;26994;3554;9341;6867;7057;	6	8.34e-06
hsa-miR-19a	miranda	BASSO_HAIRY_CELL_LEUKEMIA_DN	1.14e-11	199	80	54453;11098;26994;3554;9341;7057;8434;	7	3.22e-05
hsa-miR-19b	targetscan	BASSO_HAIRY_CELL_LEUKEMIA_DN	4.13e-15	124	80	26994;54453;3554;9341;6867;7057;	6	2.05e-05
hsa-miR-19b	miranda	BASSO_HAIRY_CELL_LEUKEMIA_DN	2.87e-16	213	80	26994;54453;11098;9341;4094;7057;	6	0.00040307
hsa-let-7b	mirtarget2	BENPORATH_ES_1	0.00097411	16	378	993;3159;1763;10643;	4	0.000302679
hsa-miR-29c	mirbase	BENPORATH_ES_1	0.00030628	71	378	10360;9787;4436;890;1434;51659;1788;4678;	8	0.000131176
hsa-let-7b	miranda	BENPORATH_ES_CORE_NINE_CORRELATED	2.5e-05	95	100	3159;3607;5326;2000;2146;	5	0.000200634
hsa-let-7b	targetscan	BENPORATH_ES_CORE_NINE_CORRELATED	1.96e-05	60	100	3159;5326;2000;2146;	4	0.000365395
hsa-miR-29c	pictar	BENPORATH_ES_CORE_NINE_CORRELATED	0.00786827	46	100	53335;7022;2019;4605;2120;	5	5.9e-06
hsa-miR-29c	targetscan	BENPORATH_ES_CORE_NINE_CORRELATED	7.4e-06	79	100	53335;7022;60436;4097;4605;2120;	6	5.53e-06
hsa-miR-29c	mirbase	BENPORATH_PROLIFERATION	0.00030628	71	147	1503;2178;1062;4436;4605;1434;10328;	7	2e-06
hsa-miR-1301	miranda	BERTUCCI_MEDULLARY_VS_DUCTAL_BREAST_CANCER_DN	0.0018609	44	161	861;253827;219654;2066;	4	0.00067152
hsa-miR-19a	targetscan	BERTUCCI_MEDULLARY_VS_DUCTAL_BREAST_CANCER_DN	1.49e-10	106	161	6695;2066;89795;11099;200734;25943;	6	0.000413531
hsa-miR-19a	miranda	BERTUCCI_MEDULLARY_VS_DUCTAL_BREAST_CANCER_DN	1.14e-11	199	161	7078;6695;80310;2066;253827;11167;89795;149111;	8	0.000476728
hsa-miR-19b	targetscan	BERTUCCI_MEDULLARY_VS_DUCTAL_BREAST_CANCER_DN	4.13e-15	124	161	6695;2066;200734;11099;25943;89795;	6	0.000947014
hsa-miR-19b	miranda	BERTUCCI_MEDULLARY_VS_DUCTAL_BREAST_CANCER_DN	2.87e-16	213	161	7078;6695;219654;80310;2066;253827;11167;89795;	8	0.000745253
hsa-miR-200c	mirtarget2	BERTUCCI_MEDULLARY_VS_DUCTAL_BREAST_CANCER_DN	3.3e-07	34	161	4638;10395;10979;8654;	4	0.000246168
hsa-miR-200c	miranda	BERTUCCI_MEDULLARY_VS_DUCTAL_BREAST_CANCER_DN	5.78e-10	71	161	11167;219654;4638;10395;10979;90627;	6	4.51e-05
hsa-miR-548d-5p	miranda	BERTUCCI_MEDULLARY_VS_DUCTAL_BREAST_CANCER_DN	0.000427254	46	161	2066;253827;6586;80310;	4	0.000795943
hsa-miR-7	miranda	BERTUCCI_MEDULLARY_VS_DUCTAL_BREAST_CANCER_DN	0.000808442	23	161	253827;857;79026;6876;55075;11167;2273;	7	9.73e-10
hsa-let-7c	mirbase	BERTUCCI_MEDULLARY_VS_DUCTAL_BREAST_CANCER_UP	0.0042666	55	200	3695;55080;6890;348;55127;	5	0.000383374
hsa-miR-29c	targetscan	BHATTACHARYA_EMBRYONIC_STEM_CELL	7.4e-06	79	77	6566;55920;871;4678;	4	0.000386838
hsa-miR-18a	miranda	BIDUS_METASTASIS_DN	0.000238061	102	156	1153;6041;1191;11275;25927;51257;	6	0.000283914
hsa-miR-18b	miranda	BIDUS_METASTASIS_DN	0.00101465	65	156	1153;25927;6041;11275;51257;	5	0.000267642
hsa-miR-19a	miranda	BIOCARTA_ALK_PATHWAY	1.14e-11	199	37	7046;7048;4090;659;	4	0.000762587
hsa-miR-19b	miranda	BIOCARTA_ALK_PATHWAY	2.87e-16	213	37	7046;659;4090;7048;	4	0.000982274
hsa-miR-19b	miranda	BIOCARTA_CTCF_PATHWAY	2.87e-16	213	23	5295;7046;4090;7048;	4	0.000150211
hsa-let-7b	mirbase	BLUM_RESPONSE_TO_SALIRASIB_DN	3.53e-05	55	340	9212;9700;10535;4751;890;4174;2146;	7	8.28e-05
hsa-let-7c	mirbase	BLUM_RESPONSE_TO_SALIRASIB_DN	0.0042666	55	340	9212;9700;6491;3838;890;4174;701;51593;	8	9.39e-06
hsa-miR-29c	mirbase	BLUM_RESPONSE_TO_SALIRASIB_DN	0.00030628	71	340	26502;4436;890;4605;8317;1434;51659;4678;	8	6.29e-05
hsa-miR-141	pictar	BROWNE_HCMV_INFECTION_12HR_DN	0.000121185	15	99	6310;6387;10395;861;	4	1.19e-06
hsa-miR-141	mirtarget2	BROWNE_HCMV_INFECTION_12HR_DN	6.66e-05	21	99	6310;6387;10395;5156;	4	5.1e-06
hsa-miR-141	miranda	BROWNE_HCMV_INFECTION_12HR_DN	6.06e-05	44	99	6310;6387;10395;861;5156;	5	4.49e-06
hsa-miR-18b	miranda	BROWNE_HCMV_INFECTION_18HR_DN	0.00101465	65	175	7041;1153;7057;4638;6444;	5	0.00045396
hsa-miR-425	miranda	BROWNE_HCMV_INFECTION_20HR_DN	0.00242838	23	109	23321;6764;23499;4154;	4	1.1e-05
hsa-miR-19a	miranda	BROWNE_HCMV_INFECTION_24HR_DN	1.14e-11	199	147	7078;54453;11098;283298;3778;665;7057;1012;8434;7048;	10	6.37e-06
hsa-miR-19b	miranda	BROWNE_HCMV_INFECTION_24HR_DN	2.87e-16	213	147	54453;11098;7078;3778;283298;7357;7048;1012;7057;	9	7.27e-05
hsa-miR-19b	targetscan	BROWNE_HCMV_INFECTION_48HR_DN	4.13e-15	124	495	5869;9645;57608;51230;5562;8503;11099;775;57493;8411;2115;	11	0.000714901
hsa-miR-19a	miranda	BRUECKNER_TARGETS_OF_MIRLET7A3_DN	1.14e-11	199	77	54453;11098;6695;1289;10769;56937;83877;	7	2.51e-05
hsa-miR-19b	miranda	BRUECKNER_TARGETS_OF_MIRLET7A3_DN	2.87e-16	213	77	54453;11098;6695;83877;56937;1289;	6	0.000327644
hsa-miR-19a	miranda	cancer@@breast-cancer-mutated-kinases	1.14e-11	199	67	7010;2066;65061;7786;5563;	5	0.000933096
hsa-miR-141	miranda	cancer@@Colon Prognosis	6.06e-05	44	89	253827;5587;10186;5592;	4	6.92e-05
hsa-miR-18b	miranda	cancer@@Human_Cancer_PathwayFinder_Microarray_OHS_033	0.00101465	65	118	7057;3479;4313;5295;	4	0.000924948
hsa-miR-93	targetscan	cancer@@siRNA-survival-kinase	2.23e-05	63	70	7048;55450;11214;3716;	4	0.000111563
hsa-let-7c	miranda	CELL_CYCLE_CHECKPOINT_GO_0000075	0.00664593	100	47	990;8243;701;5371;	4	0.000141364
hsa-let-7c	mirbase	cellcyc@@G2	0.0042666	55	154	9700;55355;6491;3838;890;	5	0.00011385
hsa-miR-200c	miranda	CHARAFE_BREAST_CANCER_BASAL_VS_MESENCHYMAL_DN	5.78e-10	71	49	6935;4325;219654;23333;	4	4.37e-05
hsa-miR-29c	targetscan	CHARAFE_BREAST_CANCER_LUMINAL_VS_BASAL_DN	7.4e-06	79	448	84002;55243;6566;8531;1021;55704;1284;29970;9448;	9	0.000167292
hsa-miR-7	miranda	CHARAFE_BREAST_CANCER_LUMINAL_VS_BASAL_DN	0.000808442	23	448	857;11167;114883;2273;27303;	5	0.00023321
hsa-miR-135b	miranda	CHARAFE_BREAST_CANCER_LUMINAL_VS_BASAL_UP	0.00296279	85	373	7494;27289;23329;8322;9517;1955;11163;9498;2625;91;5229;11320;23522;	13	2.43e-08
hsa-miR-18a	miranda	CHARAFE_BREAST_CANCER_LUMINAL_VS_BASAL_UP	0.000238061	102	373	57222;55890;7905;1153;27075;367;79875;57221;9778;202018;253782;	11	9.97e-06
hsa-miR-106b	targetscan	CHARAFE_BREAST_CANCER_LUMINAL_VS_MESENCHYMAL_DN	0.00555386	62	453	54796;57493;2004;7048;4313;1601;10391;	7	0.000995949
hsa-miR-141	miranda	CHARAFE_BREAST_CANCER_LUMINAL_VS_MESENCHYMAL_DN	6.06e-05	44	453	79633;6453;253827;25927;10186;23333;	6	0.000836671
hsa-miR-19a	miranda	CHARAFE_BREAST_CANCER_LUMINAL_VS_MESENCHYMAL_DN	1.14e-11	199	453	54796;1009;27303;253827;55970;2004;1289;5376;6453;90102;11167;51454;89795;57493;7048;860;	16	5.5e-05
hsa-miR-19b	miranda	CHARAFE_BREAST_CANCER_LUMINAL_VS_MESENCHYMAL_DN	2.87e-16	213	453	54796;1009;90102;27303;219654;6453;1289;253827;5376;2004;51454;57493;11167;860;7048;89795;	16	0.000122858
hsa-miR-200c	pictar	CHARAFE_BREAST_CANCER_LUMINAL_VS_MESENCHYMAL_DN	6.84e-07	27	453	1009;6935;219654;10186;2908;	5	0.000541491
hsa-miR-200c	mirtarget2	CHARAFE_BREAST_CANCER_LUMINAL_VS_MESENCHYMAL_DN	3.3e-07	34	453	1009;6935;10186;4638;7077;54796;10491;2908;	8	1.74e-06
hsa-miR-200c	miranda	CHARAFE_BREAST_CANCER_LUMINAL_VS_MESENCHYMAL_DN	5.78e-10	71	453	79633;1009;11167;1293;6935;219654;10186;23768;4638;152137;7077;25927;6453;54796;2908;23333;	16	2.25e-11
hsa-miR-425	miranda	CHARAFE_BREAST_CANCER_LUMINAL_VS_MESENCHYMAL_DN	0.00242838	23	453	9444;23683;2744;4233;22873;	5	0.000245526
hsa-miR-429	miranda	CHARAFE_BREAST_CANCER_LUMINAL_VS_MESENCHYMAL_DN	0.00881582	27	453	2113;6591;54331;2313;3037;114818;1282;10409;7456;85360;	10	6.17e-10
hsa-miR-7	miranda	CHARAFE_BREAST_CANCER_LUMINAL_VS_MESENCHYMAL_DN	0.000808442	23	453	253827;857;11167;7168;143903;2273;27303;	7	1.17e-06
hsa-miR-135b	miranda	CHARAFE_BREAST_CANCER_LUMINAL_VS_MESENCHYMAL_UP	0.00296279	85	447	18;1528;7494;23329;9517;1955;2625;54795;6821;6653;114932;91;64097;5869;11320;	15	3.02e-09
hsa-miR-17	miranda	CHARAFE_BREAST_CANCER_LUMINAL_VS_MESENCHYMAL_UP	3.07e-06	147	447	7905;55450;64097;5869;54502;23171;23329;3169;253782;79837;93664;1397;339745;10451;29116;222171;11320;6653;	18	3.32e-08
hsa-miR-17	mirtarget2	CHARAFE_BREAST_CANCER_LUMINAL_VS_MESENCHYMAL_UP	9.32e-07	70	447	7905;7466;55450;5869;2872;9517;11226;339745;222171;11320;6653;	11	1.32e-06
hsa-miR-17	targetscan	CHARAFE_BREAST_CANCER_LUMINAL_VS_MESENCHYMAL_UP	1.27e-08	91	447	93624;7466;55450;5869;7009;253782;339745;29116;222171;6653;	10	9.78e-05
hsa-miR-18a	miranda	CHARAFE_BREAST_CANCER_LUMINAL_VS_MESENCHYMAL_UP	0.000238061	102	447	7905;1153;27075;55450;57221;54502;5869;79837;253782;54961;	10	0.000253597
hsa-miR-19a	miranda	CHARAFE_BREAST_CANCER_LUMINAL_VS_MESENCHYMAL_UP	1.14e-11	199	447	388;64097;57221;55450;7009;339745;5097;55686;253782;5874;5869;1955;64215;9766;10451;1040;91947;	17	1.25e-05
hsa-miR-93	mirtarget2	CHARAFE_BREAST_CANCER_LUMINAL_VS_MESENCHYMAL_UP	0.000808333	46	447	7905;9517;55450;2872;7466;11226;	6	0.000992794
hsa-miR-135b	miranda	Charafe-Jauffret_Basal_type_Full_Comb_Oncogene2006_DOWN	0.00296279	85	244	27289;23329;8322;9517;1955;11163;9498;2625;91;23522;	10	2.58e-07
hsa-miR-18a	miranda	Charafe-Jauffret_Basal_type_Full_Comb_Oncogene2006_DOWN	0.000238061	102	244	55890;7905;1153;27075;367;9778;253782;	7	0.000523951
hsa-miR-1183	miranda	CHAUHAN_RESPONSE_TO_METHOXYESTRADIOL_DN	2.46e-06	60	99	25840;7494;1176;7529;	4	0.000351663
hsa-miR-106b	miranda	CHEN_LVAD_SUPPORT_OF_FAILING_HEART_UP	0.00207195	101	103	687;1026;25976;7078;1264;	5	0.000306381
hsa-miR-18b	miranda	CHEN_LVAD_SUPPORT_OF_FAILING_HEART_UP	0.00101465	65	103	1264;1490;687;5295;	4	0.000555242
hsa-miR-19b	miranda	CHEN_LVAD_SUPPORT_OF_FAILING_HEART_UP	2.87e-16	213	103	1831;7078;10631;5295;1191;25976;7832;	7	0.000245306
hsa-miR-93	miranda	CHEN_LVAD_SUPPORT_OF_FAILING_HEART_UP	1.17e-05	108	103	1831;25976;1997;7078;1026;2752;687;2273;10628;	9	1.29e-08
hsa-let-7b	mirbase	CHIANG_LIVER_CANCER_SUBCLASS_PROLIFERATION_UP	3.53e-05	55	137	9212;4751;890;2000;2146;	5	6.55e-05
hsa-let-7c	mirbase	CHIANG_LIVER_CANCER_SUBCLASS_PROLIFERATION_UP	0.0042666	55	137	9212;890;701;55635;	4	0.000859203
hsa-miR-29c	mirbase	CHIANG_LIVER_CANCER_SUBCLASS_PROLIFERATION_UP	0.00030628	71	137	898;8531;1062;890;8317;	5	0.000221992
hsa-miR-29c	targetscan	CHIANG_LIVER_CANCER_SUBCLASS_PROLIFERATION_UP	7.4e-06	79	137	55205;84002;8531;8317;157378;	5	0.000365767
hsa-miR-17	miranda	COLDREN_GEFITINIB_RESISTANCE_DN	3.07e-06	147	227	51474;54502;3169;2549;339745;10451;51719;81563;	8	0.000621494
hsa-miR-17	miranda	Coller_Myc_Comb_Creighton_PlosOne2008_DOWN	3.07e-06	147	228	3927;7078;5914;950;1009;463;4313;3624;	8	0.000639651
hsa-miR-18b	miranda	Coller_Myc_Comb_Creighton_PlosOne2008_DOWN	0.00101465	65	228	1153;5914;7057;3927;1490;4313;	6	0.000186266
hsa-miR-200c	pictar	CONCANNON_APOPTOSIS_BY_EPOXOMICIN_UP	6.84e-07	27	236	1843;10769;2669;11259;	4	0.000423048
hsa-miR-92a	miranda	COULOUARN_TEMPORAL_TGFB1_SIGNATURE_DN	2.65e-05	81	118	51523;11261;8613;3417;659;	5	0.00020581
hsa-miR-106b	pictar	CREIGHTON_ENDOCRINE_THERAPY_RESISTANCE_5	0.00154988	44	473	687;51474;112399;7078;2034;8322;11343;3778;	8	1.85e-05
hsa-miR-1246	miranda	CREIGHTON_ENDOCRINE_THERAPY_RESISTANCE_5	0.000625189	67	473	51313;5516;64097;51646;9306;166336;6867;2066;	8	0.000398308
hsa-miR-1301	miranda	CREIGHTON_ENDOCRINE_THERAPY_RESISTANCE_5	0.0018609	44	473	27086;387;2034;10529;151887;389337;2066;22998;	8	1.85e-05
hsa-miR-135b	miranda	CREIGHTON_ENDOCRINE_THERAPY_RESISTANCE_5	0.00296279	85	473	201895;23329;8322;2066;8816;11163;132864;30010;6309;3778;64097;3597;8503;	13	3.8e-07
hsa-miR-17	miranda	CREIGHTON_ENDOCRINE_THERAPY_RESISTANCE_5	3.07e-06	147	473	51474;64097;2066;7078;23329;3778;3730;112399;2549;2034;79837;57007;51719;463;54468;6309;132864;27086;	18	7.8e-08
hsa-miR-18a	miranda	CREIGHTON_ENDOCRINE_THERAPY_RESISTANCE_5	0.000238061	102	473	51474;22998;27075;23677;166336;2549;57221;3778;27086;8648;79837;57045;132864;7057;	14	5.35e-07
hsa-miR-18b	miranda	CREIGHTON_ENDOCRINE_THERAPY_RESISTANCE_5	0.00101465	65	473	22998;51474;166336;7057;2549;112399;23677;687;	8	0.000322886
hsa-miR-19a	pictar	CREIGHTON_ENDOCRINE_THERAPY_RESISTANCE_5	1.66e-07	66	473	166336;54453;26994;2066;27086;57509;92689;7057;51719;10742;	10	9.23e-06
hsa-miR-19a	mirtarget2	CREIGHTON_ENDOCRINE_THERAPY_RESISTANCE_5	3.09e-10	70	473	166336;54453;26994;57221;4148;22998;152503;92689;7057;1040;	10	1.58e-05
hsa-miR-19a	targetscan	CREIGHTON_ENDOCRINE_THERAPY_RESISTANCE_5	1.49e-10	106	473	166336;54453;26994;57221;22998;2066;3554;27086;152503;57509;65055;6548;23303;92689;6867;7057;2180;23167;200734;	19	4.63e-11
hsa-miR-19a	miranda	CREIGHTON_ENDOCRINE_THERAPY_RESISTANCE_5	1.14e-11	199	473	8322;166336;201895;7078;64097;54453;26994;57221;2066;11163;3554;27086;152503;3778;3730;65055;10769;5874;5376;90102;92689;7057;8816;51719;10742;65084;1040;132864;	28	6.07e-13
hsa-miR-19b	pictar	CREIGHTON_ENDOCRINE_THERAPY_RESISTANCE_5	4.07e-10	76	473	166336;26994;54453;27086;57509;2066;92689;51719;8503;8411;22936;7057;29966;	13	9.78e-08
hsa-miR-19b	mirtarget2	CREIGHTON_ENDOCRINE_THERAPY_RESISTANCE_5	9.94e-11	74	473	166336;26994;54453;57221;4148;22998;152503;92689;8503;22936;	10	2.6e-05
hsa-miR-19b	targetscan	CREIGHTON_ENDOCRINE_THERAPY_RESISTANCE_5	4.13e-15	124	473	166336;26994;54453;6548;57221;3554;27086;57509;22998;152503;6867;23303;2066;92689;65055;200734;2180;8503;23167;8411;55187;22936;7057;6400;	24	2.12e-14
hsa-miR-19b	miranda	CREIGHTON_ENDOCRINE_THERAPY_RESISTANCE_5	2.87e-16	213	473	166336;201895;26994;11163;54453;7078;3778;57221;90102;27086;3730;8816;152503;2066;92689;132720;65055;51719;8503;65084;5376;7402;22936;5583;7057;6400;	26	1.07e-10
hsa-miR-92a	miranda	CREIGHTON_ENDOCRINE_THERAPY_RESISTANCE_5	2.65e-05	81	473	166336;8322;27086;26994;51809;132864;4430;8503;23508;463;132720;23329;6548;4582;26119;29966;	16	3.52e-10
hsa-miR-92a	targetscan	CREIGHTON_ENDOCRINE_THERAPY_RESISTANCE_5	2.54e-06	69	473	26994;51809;132864;4430;8503;23508;463;22998;6548;152503;79837;29966;	12	2.52e-07
hsa-miR-93	miranda	CREIGHTON_ENDOCRINE_THERAPY_RESISTANCE_5	1.17e-05	108	473	64097;51474;8816;2034;2066;112399;7078;6309;687;2549;	10	0.000626053
hsa-let-7c	mirbase	CROONQUIST_IL6_DEPRIVATION_DN	0.0042666	55	80	9212;6491;3838;890;701;	5	4.82e-06
hsa-miR-29c	mirbase	CROONQUIST_IL6_DEPRIVATION_DN	0.00030628	71	80	1062;890;4605;4678;	4	0.000297436
hsa-let-7c	mirbase	CROONQUIST_NRAS_SIGNALING_DN	0.0042666	55	62	9212;6491;890;701;	4	4.05e-05
hsa-miR-29c	mirbase	CROONQUIST_NRAS_SIGNALING_DN	0.00030628	71	62	890;4605;1434;4678;	4	0.000110757
hsa-miR-29c	mirbase	CROONQUIST_NRAS_VS_STROMAL_STIMULATION_DN	0.00030628	71	82	9787;1062;6624;890;4678;	5	1.92e-05
hsa-miR-1183	miranda	CYTOPLASMIC_MEMBRANE_BOUND_VESICLE	2.46e-06	60	112	23673;1176;11161;538;	4	0.000561537
hsa-miR-1183	miranda	CYTOPLASMIC_VESICLE	2.46e-06	60	116	23673;1176;11161;538;	4	0.000640898
hsa-miR-142-5p	miranda	CYTOSKELETAL_PROTEIN_BINDING	0.000470997	32	158	10580;10611;7414;667;	4	0.000180116
hsa-miR-93	targetscan	CYTOSOL	2.23e-05	63	202	5515;7786;9927;5295;26119;	5	0.000753235
hsa-miR-1301	miranda	DACOSTA_UV_RESPONSE_VIA_ERCC3_COMMON_DN	0.0018609	44	420	861;4299;8650;23314;23077;5925;22998;	7	7.18e-05
hsa-miR-141	miranda	DACOSTA_UV_RESPONSE_VIA_ERCC3_COMMON_DN	6.06e-05	44	420	6453;6387;1843;10395;861;23194;	6	0.000563345
hsa-miR-142-5p	miranda	DACOSTA_UV_RESPONSE_VIA_ERCC3_COMMON_DN	0.000470997	32	420	6453;9891;6311;1488;667;	5	0.000867494
hsa-miR-92a	miranda	DACOSTA_UV_RESPONSE_VIA_ERCC3_TTD_DN	2.65e-05	81	76	6310;1278;463;8613;	4	0.000404842
hsa-miR-92a	targetscan	DACOSTA_UV_RESPONSE_VIA_ERCC3_TTD_DN	2.54e-06	69	76	6310;1278;463;4286;8613;	5	1.15e-05
hsa-let-7c	miranda	DANG_MYC_TARGETS_UP	0.00664593	100	130	993;3159;2395;1871;1075;	5	0.000848631
hsa-miR-19a	miranda	DANG_REGULATED_BY_MYC_DN	1.14e-11	199	243	1278;1289;10955;5376;9341;11167;901;1362;10631;7057;9314;7048;	12	2.02e-05
hsa-miR-19b	miranda	DANG_REGULATED_BY_MYC_DN	2.87e-16	213	243	1278;10631;9341;10955;1362;1289;5376;11167;7048;7057;	10	0.000737869
hsa-miR-19a	miranda	DAVICIONI_MOLECULAR_ARMS_VS_ERMS_DN	1.14e-11	199	177	8322;9891;283298;27303;10769;5376;51454;89795;	8	0.000888223
hsa-miR-17	miranda	DAVICIONI_MOLECULAR_ARMS_VS_ERMS_UP	3.07e-06	147	331	23158;27244;26234;1362;259230;1397;29116;10628;9037;57134;	10	0.00044797
hsa-miR-106b	targetscan	DAVICIONI_TARGETS_OF_PAX_FOXO1_FUSIONS_UP	0.00555386	62	252	79901;57493;2004;55450;23158;5396;	6	0.000246109
hsa-miR-106b	miranda	DAVICIONI_TARGETS_OF_PAX_FOXO1_FUSIONS_UP	0.00207195	101	252	79901;6309;57493;2004;55450;23158;5396;9445;80310;287;	10	1.75e-06
hsa-miR-106b	mirtarget2	DAVICIONI_TARGETS_OF_PAX_FOXO1_FUSIONS_UP	0.000607298	52	252	79901;2004;55450;23158;80310;	5	0.000842355
hsa-miR-17	miranda	DAVICIONI_TARGETS_OF_PAX_FOXO1_FUSIONS_UP	3.07e-06	147	252	79901;23158;55450;80310;57007;10451;3716;6309;3624;	9	0.000258246
hsa-miR-17	mirtarget2	DAVICIONI_TARGETS_OF_PAX_FOXO1_FUSIONS_UP	9.32e-07	70	252	79901;23158;55450;5445;80310;3716;	6	0.000477564
hsa-miR-18b	miranda	DAVICIONI_TARGETS_OF_PAX_FOXO1_FUSIONS_UP	0.00101465	65	252	79901;7041;55450;7057;80310;23158;	6	0.000319154
hsa-miR-19a	mirbase	DAVICIONI_TARGETS_OF_PAX_FOXO1_FUSIONS_UP	0.00154547	69	252	55450;2004;10519;5445;7057;9314;	6	0.000441816
hsa-miR-19a	mirtarget2	DAVICIONI_TARGETS_OF_PAX_FOXO1_FUSIONS_UP	3.09e-10	70	252	388;5099;54838;2004;5445;7057;	6	0.000477564
hsa-miR-19a	miranda	DAVICIONI_TARGETS_OF_PAX_FOXO1_FUSIONS_UP	1.14e-11	199	252	388;55450;80310;54838;2004;1289;5445;7057;10451;57493;9314;	11	0.000135272
hsa-miR-93	mirtarget2	DAVICIONI_TARGETS_OF_PAX_FOXO1_FUSIONS_UP	0.000808333	46	252	79901;23158;55450;3716;2004;	5	0.000476103
hsa-miR-93	targetscan	DAVICIONI_TARGETS_OF_PAX_FOXO1_FUSIONS_UP	2.23e-05	63	252	79901;23158;55450;57493;3716;2004;	6	0.000268817
hsa-miR-93	miranda	DAVICIONI_TARGETS_OF_PAX_FOXO1_FUSIONS_UP	1.17e-05	108	252	79901;23158;55450;6309;57493;3716;2908;2004;	8	0.000154889
hsa-miR-19a	targetscan	DAZARD_RESPONSE_TO_UV_NHEK_DN	1.49e-10	106	261	5412;4299;9645;57509;89795;4090;22849;	7	0.000979476
hsa-miR-17	targetscan	DEBIASI_APOPTOSIS_BY_REOVIRUS_INFECTION_DN	1.27e-08	91	227	7466;3927;79026;57608;10628;6310;6653;	7	0.000167748
hsa-miR-19b	pictar	DEBIASI_APOPTOSIS_BY_REOVIRUS_INFECTION_UP	4.07e-10	76	243	5562;51454;4090;23429;23011;29966;	6	0.000613419
hsa-miR-19a	mirtarget2	DELYS_THYROID_CANCER_UP	3.09e-10	70	400	5099;6307;5793;5445;1362;7057;6196;25976;	8	0.000174766
hsa-miR-135b	miranda	Deprimo_Androgen_Comb_Creighton_PlosOne2008	0.00296279	85	273	7494;60481;5007;9908;29035;91050;11261;	7	0.00033812
hsa-miR-19a	mirtarget2	Deprimo_Androgen_Comb_Creighton_PlosOne2008	3.09e-10	70	273	60481;388;80219;56937;27236;6196;	6	0.000726933
hsa-miR-19a	targetscan	Deprimo_Androgen_Comb_Creighton_PlosOne2008	1.49e-10	106	273	60481;388;11059;9908;80219;56937;27236;6196;	8	0.000234724
hsa-miR-19b	mirtarget2	Deprimo_Androgen_Comb_Creighton_PlosOne2008	9.94e-11	74	273	60481;388;80219;56937;27236;6196;22936;	7	0.000142311
hsa-miR-19b	targetscan	Deprimo_Androgen_Comb_Creighton_PlosOne2008	4.13e-15	124	273	60481;388;11059;80219;56937;9908;27236;6196;22936;	9	0.000129876
hsa-miR-92a	miranda	Deprimo_Androgen_Comb_Creighton_PlosOne2008	2.65e-05	81	273	27125;10788;11221;11261;463;3156;11059;29035;10802;	9	4.24e-06
hsa-miR-92a	targetscan	Deprimo_Androgen_Comb_Creighton_PlosOne2008	2.54e-06	69	273	27125;10788;11221;66036;463;56937;	6	0.000673186
hsa-miR-135b	miranda	Deprimo_Androgen_Comb_Creighton_PlosOne2008_UP	0.00296279	85	251	7494;60481;5007;9908;29035;91050;11261;	7	0.000202947
hsa-miR-19a	mirtarget2	Deprimo_Androgen_Comb_Creighton_PlosOne2008_UP	3.09e-10	70	251	60481;388;80219;56937;27236;6196;	6	0.000467634
hsa-miR-19a	targetscan	Deprimo_Androgen_Comb_Creighton_PlosOne2008_UP	1.49e-10	106	251	60481;388;11059;9908;80219;56937;27236;6196;	8	0.000132294
hsa-miR-19a	miranda	Deprimo_Androgen_Comb_Creighton_PlosOne2008_UP	1.14e-11	199	251	60481;388;1191;9908;253782;80219;56937;27236;9314;6728;	10	0.000559768
hsa-miR-19b	pictar	Deprimo_Androgen_Comb_Creighton_PlosOne2008_UP	4.07e-10	76	251	60481;388;11059;56937;9908;22936;	6	0.000726647
hsa-miR-19b	mirtarget2	Deprimo_Androgen_Comb_Creighton_PlosOne2008_UP	9.94e-11	74	251	60481;388;80219;56937;27236;6196;22936;	7	8.44e-05
hsa-miR-19b	targetscan	Deprimo_Androgen_Comb_Creighton_PlosOne2008_UP	4.13e-15	124	251	60481;388;11059;80219;56937;9908;27236;6196;22936;	9	6.85e-05
hsa-miR-19b	miranda	Deprimo_Androgen_Comb_Creighton_PlosOne2008_UP	2.87e-16	213	251	60481;388;253782;80219;1191;56937;9908;27236;22936;10802;	10	0.000944887
hsa-miR-92a	miranda	Deprimo_Androgen_Comb_Creighton_PlosOne2008_UP	2.65e-05	81	251	27125;10788;11221;11261;463;3156;11059;29035;10802;	9	2.14e-06
hsa-miR-92a	targetscan	Deprimo_Androgen_Comb_Creighton_PlosOne2008_UP	2.54e-06	69	251	27125;10788;11221;66036;463;56937;	6	0.000432609
hsa-miR-106b	mirtarget2	DEURIG_T_CELL_PROLYMPHOCYTIC_LEUKEMIA_DN	0.000607298	52	318	7905;2149;10681;7048;9140;11275;	6	0.000323856
hsa-miR-92a	targetscan	DEURIG_T_CELL_PROLYMPHOCYTIC_LEUKEMIA_DN	2.54e-06	69	318	6310;4124;66036;9815;998;1847;57493;	7	0.000233458
hsa-let-7b	mirbase	DEURIG_T_CELL_PROLYMPHOCYTIC_LEUKEMIA_UP	3.53e-05	55	363	29894;9898;353514;284403;23144;56996;	6	0.000881948
hsa-miR-92a	targetscan	DITTMER_PTHLH_TARGETS_UP	2.54e-06	69	112	51809;27020;1847;8613;	4	0.00095308
hsa-miR-106b	miranda	DOANE_BREAST_CANCER_CLASSES_UP	0.00207195	101	71	89927;10202;23158;3169;23171;3927;3778;	7	1.56e-07
hsa-miR-135b	mirbase	DOANE_BREAST_CANCER_CLASSES_UP	0.00762697	39	71	1528;8800;3158;3778;	4	1.75e-05
hsa-miR-135b	miranda	DOANE_BREAST_CANCER_CLASSES_UP	0.00296279	85	71	1528;7494;27289;1362;3778;	5	2.29e-05
hsa-miR-17	miranda	DOANE_BREAST_CANCER_CLASSES_UP	3.07e-06	147	71	7905;23158;3927;23171;3778;3169;1362;	7	2e-06
hsa-miR-18a	miranda	DOANE_BREAST_CANCER_CLASSES_UP	0.000238061	102	71	7905;1153;367;3927;3778;1362;7021;	7	1.67e-07
hsa-miR-18b	miranda	DOANE_BREAST_CANCER_CLASSES_UP	0.00101465	65	71	7905;1153;3927;23158;367;	5	6.13e-06
hsa-miR-93	miranda	DOANE_BREAST_CANCER_CLASSES_UP	1.17e-05	108	71	89927;23158;7021;3169;1362;79782;3927;	7	2.48e-07
hsa-let-7c	miranda	DOANE_BREAST_CANCER_ESR1_DN	0.00664593	100	48	9654;9568;10643;57348;	4	0.00015355
hsa-miR-106b	miranda	DOANE_BREAST_CANCER_ESR1_UP	0.00207195	101	110	55638;79901;10202;23158;7786;3169;	6	3.92e-05
hsa-miR-135b	miranda	DOANE_BREAST_CANCER_ESR1_UP	0.00296279	85	110	18;7494;27289;2066;79901;9498;2625;	7	9.71e-07
hsa-miR-17	miranda	DOANE_BREAST_CANCER_ESR1_UP	3.07e-06	147	110	79901;23158;2066;3169;55638;10451;81563;	7	3.65e-05
hsa-miR-17	mirtarget2	DOANE_BREAST_CANCER_ESR1_UP	9.32e-07	70	110	79901;23158;55638;8228;	4	0.000940631
hsa-miR-18a	miranda	DOANE_BREAST_CANCER_ESR1_UP	0.000238061	102	110	79901;367;81563;7786;54961;	5	0.000434373
hsa-miR-19a	pictar	DOANE_BREAST_CANCER_ESR1_UP	1.66e-07	66	110	388;2066;55638;7786;	4	0.000753557
hsa-miR-19a	miranda	DOANE_BREAST_CANCER_ESR1_UP	1.14e-11	199	110	388;2066;55638;23704;7786;10451;5979;	7	0.000243098
hsa-miR-19b	miranda	DOANE_BREAST_CANCER_ESR1_UP	2.87e-16	213	110	388;55638;2066;23704;7357;7786;5979;	7	0.000367096
hsa-miR-93	miranda	DOANE_BREAST_CANCER_ESR1_UP	1.17e-05	108	110	79901;55638;2066;23158;7786;3169;	6	5.71e-05
hsa-miR-106b	targetscan	DOANE_RESPONSE_TO_ANDROGEN_UP	0.00555386	62	179	4299;79026;54796;10681;54677;	5	0.00040398
hsa-miR-19a	miranda	DOUGLAS_BMI1_TARGETS_DN	1.14e-11	199	281	201895;55314;51092;84926;1278;1191;10955;255520;901;23341;5051;	11	0.000346308
hsa-miR-19b	miranda	DOUGLAS_BMI1_TARGETS_DN	2.87e-16	213	281	201895;55314;1278;51092;84926;23341;255520;1191;10955;64332;80315;5051;	12	0.000157437
hsa-miR-429	miranda	DOUGLAS_BMI1_TARGETS_DN	0.00881582	27	281	6867;54749;1200;55824;	4	0.00081477
hsa-miR-630	miranda	DOUGLAS_BMI1_TARGETS_DN	0.00291585	40	281	1389;80315;8545;1193;57515;	5	0.000404261
hsa-miR-142-5p	miranda	ELVIDGE_HIF1A_AND_HIF2A_TARGETS_DN	0.000470997	32	102	23462;7422;667;6695;	4	3.29e-05
hsa-miR-19b	mirtarget2	ELVIDGE_HIF1A_AND_HIF2A_TARGETS_DN	9.94e-11	74	102	6310;6695;22998;3708;	4	0.000874214
hsa-miR-142-5p	miranda	ELVIDGE_HYPOXIA_BY_DMOG_UP	0.000470997	32	128	23462;7422;667;6695;	4	7.99e-05
hsa-miR-19b	mirtarget2	ELVIDGE_HYPOXIA_BY_DMOG_UP	9.94e-11	74	128	6310;6695;22998;3708;22863;	5	0.000196582
hsa-miR-142-5p	miranda	ELVIDGE_HYPOXIA_UP	0.000470997	32	168	23462;7422;667;6695;	4	0.00022786
hsa-miR-19b	mirtarget2	ELVIDGE_HYPOXIA_UP	9.94e-11	74	168	6310;6695;22998;3708;22863;	5	0.000685836
hsa-miR-93	miranda	ELVIDGE_HYPOXIA_UP	1.17e-05	108	168	25976;112399;6695;2908;8987;10628;	6	0.000572362
hsa-miR-200c	pictar	EMT Taube_PNAS_2010_all	6.84e-07	27	218	1009;6935;10395;11259;	4	0.000313165
hsa-miR-200c	miranda	EMT Taube_PNAS_2010_all	5.78e-10	71	218	1009;11167;6935;10395;253461;90627;	6	0.000238103
hsa-miR-106b	targetscan	EMT Taube_PNAS_2010_all_UP	0.00555386	62	81	79901;7358;4313;5396;	4	0.000184764
hsa-miR-17	targetscan	EMT Taube_PNAS_2010_all_UP	1.27e-08	91	81	79901;7358;4313;9037;	4	0.000800772
hsa-miR-18b	miranda	EMT Taube_PNAS_2010_all_UP	0.00101465	65	81	79901;7041;1490;4313;	4	0.000221926
hsa-miR-19a	mirbase	EMT Taube_PNAS_2010_all_UP	0.00154547	69	81	56944;6695;1009;10631;	4	0.000279478
hsa-miR-19b	mirbase	EMT Taube_PNAS_2010_all_UP	0.00481969	69	81	56944;1009;6695;10631;	4	0.000279478
hsa-miR-200c	pictar	EMT Taube_PNAS_2010_all_UP	6.84e-07	27	81	1009;6935;10395;11259;	4	6.56e-06
hsa-miR-200c	miranda	EMT Taube_PNAS_2010_all_UP	5.78e-10	71	81	1009;11167;6935;10395;253461;90627;	6	8.54e-07
hsa-miR-106b	targetscan	EMT Taube_PNAS_2010_up	0.00555386	62	81	79901;7358;4313;5396;	4	0.000184764
hsa-miR-17	targetscan	EMT Taube_PNAS_2010_up	1.27e-08	91	81	79901;7358;4313;9037;	4	0.000800772
hsa-miR-18b	miranda	EMT Taube_PNAS_2010_up	0.00101465	65	81	79901;7041;1490;4313;	4	0.000221926
hsa-miR-19a	mirbase	EMT Taube_PNAS_2010_up	0.00154547	69	81	56944;6695;1009;10631;	4	0.000279478
hsa-miR-19b	mirbase	EMT Taube_PNAS_2010_up	0.00481969	69	81	56944;1009;6695;10631;	4	0.000279478
hsa-miR-200c	pictar	EMT Taube_PNAS_2010_up	6.84e-07	27	81	1009;6935;10395;11259;	4	6.56e-06
hsa-miR-200c	miranda	EMT Taube_PNAS_2010_up	5.78e-10	71	81	1009;11167;6935;10395;253461;90627;	6	8.54e-07
hsa-miR-106b	targetscan	EMT Taube_PNAS_2010_up_UP	0.00555386	62	81	79901;7358;4313;5396;	4	0.000184764
hsa-miR-17	targetscan	EMT Taube_PNAS_2010_up_UP	1.27e-08	91	81	79901;7358;4313;9037;	4	0.000800772
hsa-miR-18b	miranda	EMT Taube_PNAS_2010_up_UP	0.00101465	65	81	79901;7041;1490;4313;	4	0.000221926
hsa-miR-19a	mirbase	EMT Taube_PNAS_2010_up_UP	0.00154547	69	81	56944;6695;1009;10631;	4	0.000279478
hsa-miR-19b	mirbase	EMT Taube_PNAS_2010_up_UP	0.00481969	69	81	56944;1009;6695;10631;	4	0.000279478
hsa-miR-200c	pictar	EMT Taube_PNAS_2010_up_UP	6.84e-07	27	81	1009;6935;10395;11259;	4	6.56e-06
hsa-miR-200c	miranda	EMT Taube_PNAS_2010_up_UP	5.78e-10	71	81	1009;11167;6935;10395;253461;90627;	6	8.54e-07
hsa-miR-106b	targetscan	EMT_signature_UP_Taube2010	0.00555386	62	81	79901;7358;4313;5396;	4	0.000184764
hsa-miR-17	targetscan	EMT_signature_UP_Taube2010	1.27e-08	91	81	79901;7358;4313;9037;	4	0.000800772
hsa-miR-18b	miranda	EMT_signature_UP_Taube2010	0.00101465	65	81	79901;7041;1490;4313;	4	0.000221926
hsa-miR-19a	mirbase	EMT_signature_UP_Taube2010	0.00154547	69	81	56944;6695;1009;10631;	4	0.000279478
hsa-miR-19b	mirbase	EMT_signature_UP_Taube2010	0.00481969	69	81	56944;1009;6695;10631;	4	0.000279478
hsa-miR-200c	pictar	EMT_signature_UP_Taube2010	6.84e-07	27	81	1009;6935;10395;11259;	4	6.56e-06
hsa-miR-200c	miranda	EMT_signature_UP_Taube2010	5.78e-10	71	81	1009;11167;6935;10395;253461;90627;	6	8.54e-07
hsa-miR-1300	miranda	ENDOPLASMIC_RETICULUM	0.000477754	35	283	665;9709;857;3688;3423;	5	0.000219871
hsa-miR-19b	mirtarget2	ENK_UV_RESPONSE_KERATINOCYTE_DN	9.94e-11	74	483	60481;4299;5099;6453;6307;8503;1362;7048;	8	0.000895963
hsa-miR-425	miranda	ENK_UV_RESPONSE_KERATINOCYTE_DN	0.00242838	23	483	3371;7913;23499;9295;4154;	5	0.000330209
hsa-miR-92a	targetscan	ENK_UV_RESPONSE_KERATINOCYTE_DN	2.54e-06	69	483	5099;4299;4124;27020;8503;51304;1847;29966;	8	0.000559517
hsa-miR-106b	pictar	ENZYME_BINDING	0.00154988	44	175	51341;55450;2034;7786;	4	0.000916824
hsa-miR-19a	miranda	ENZYME_LINKED_RECEPTOR_PROTEIN_SIGNALING_PATHWAY	1.14e-11	199	139	7010;5793;10370;7046;1012;4090;659;	7	0.000992516
hsa-miR-19b	miranda	ENZYME_LINKED_RECEPTOR_PROTEIN_SIGNALING_PATHWAY	2.87e-16	213	139	7010;5295;5793;7046;659;8503;10818;4090;1012;	9	4.7e-05
hsa-miR-106b	targetscan	ER_Sage_Abba2005_UP	0.00555386	62	461	79443;59277;79901;5515;9547;55450;23158;24141;54677;23291;1408;	11	5.04e-07
hsa-miR-106b	miranda	ER_Sage_Abba2005_UP	0.00207195	101	461	79443;5813;59277;79901;25976;9547;55450;23158;24141;3169;27075;54677;4692;23171;23291;9338;	16	7.14e-09
hsa-miR-106b	pictar	ER_Sage_Abba2005_UP	0.00154988	44	461	59277;5515;55450;3169;23291;1408;	6	0.000916241
hsa-miR-106b	mirtarget2	ER_Sage_Abba2005_UP	0.000607298	52	461	79443;59277;79901;55450;23158;24141;54677;23291;1408;	9	6.88e-06
hsa-miR-1246	miranda	ER_Sage_Abba2005_UP	0.000625189	67	461	115548;6423;8490;55246;54532;59277;9813;3169;	8	0.00033556
hsa-miR-17	miranda	ER_Sage_Abba2005_UP	3.07e-06	147	461	79901;23158;79443;54677;59277;5813;55450;6423;24141;23171;3169;5914;9547;8483;9813;1397;115548;10451;29116;54532;81563;9338;23291;	23	4.66e-12
hsa-miR-17	mirtarget2	ER_Sage_Abba2005_UP	9.32e-07	70	461	79901;23158;79443;54677;59277;55450;9813;115548;23291;	9	8.04e-05
hsa-miR-17	targetscan	ER_Sage_Abba2005_UP	1.27e-08	91	461	79901;23158;79443;54677;59277;55450;24141;5515;9547;9813;115548;29116;54532;23291;	14	9.17e-08
hsa-miR-18a	miranda	ER_Sage_Abba2005_UP	0.000238061	102	461	79901;27075;55450;367;5914;115548;9813;81563;93621;7162;	10	0.000324037
hsa-miR-19a	miranda	ER_Sage_Abba2005_UP	1.14e-11	199	461	201895;6423;55450;9547;8483;23291;115548;1289;5874;10451;9813;51735;7832;83716;60592;25976;	16	6.76e-05
hsa-miR-19b	miranda	ER_Sage_Abba2005_UP	2.87e-16	213	461	201895;6423;55450;8483;115548;219654;23291;9813;64332;7357;51735;9547;4692;1289;83716;25976;29116;60592;7832;10802;	20	7.92e-07
hsa-miR-200c	pictar	ER_Sage_Abba2005_UP	6.84e-07	27	461	219654;10186;4692;2908;3953;	5	0.000586338
hsa-miR-93	mirtarget2	ER_Sage_Abba2005_UP	0.000808333	46	461	79443;79901;59277;23158;55450;1408;24141;54677;	8	2.16e-05
hsa-miR-93	targetscan	ER_Sage_Abba2005_UP	2.23e-05	63	461	79443;79901;59277;23158;55450;5515;1408;24141;54677;54532;	10	4.79e-06
hsa-miR-93	miranda	ER_Sage_Abba2005_UP	1.17e-05	108	461	79443;5813;79901;59277;25976;23158;55450;2752;24141;2908;3169;54677;54532;3726;	14	8.01e-07
hsa-let-7b	targetscan	ER_Sotiriou_PNAS2003	1.96e-05	60	440	55544;3159;1875;23076;2000;1075;6489;	7	0.00068858
hsa-miR-92a	miranda	ER_Sotiriou_PNAS2003	2.65e-05	81	440	8322;10129;9689;11059;1847;7832;4582;8613;29966;	9	0.000177364
hsa-let-7b	targetscan	ER_Sotiriou_PNAS2003_DOWN	1.96e-05	60	233	55544;3159;23076;2000;1075;6489;	6	0.00013408
hsa-miR-19a	miranda	ER_Sotiriou_PNAS2003_UP	1.14e-11	199	207	8322;388;3730;10370;10129;665;901;10631;7832;5979;	10	0.000119772
hsa-miR-630	miranda	ER_Sotiriou_PNAS2003_UP	0.00291585	40	207	2530;3572;427;1997;5074;	5	9.78e-05
hsa-miR-92a	miranda	ER_Sotiriou_PNAS2003_UP	2.65e-05	81	207	8322;10129;9689;11059;7832;4582;29966;	7	4.49e-05
hsa-miR-106b	miranda	ERnegPRneg_Creighton_BreastCancerResTreat2008_DOWN	0.00207195	101	475	51014;4857;55638;10202;55450;23158;7786;27075;23171;65055;	10	0.00037884
hsa-miR-1301	miranda	ERnegPRneg_Creighton_BreastCancerResTreat2008_DOWN	0.0018609	44	475	1831;10181;10529;6430;2737;1153;2066;	7	0.000154446
hsa-miR-135b	mirbase	ERnegPRneg_Creighton_BreastCancerResTreat2008_DOWN	0.00762697	39	475	1528;8800;55152;56521;25837;22885;4329;	7	6.96e-05
hsa-miR-135b	miranda	ERnegPRneg_Creighton_BreastCancerResTreat2008_DOWN	0.00296279	85	475	18;1528;10614;2066;60481;8906;2625;26960;6821;5914;901;9208;10827;23522;	14	5.45e-08
hsa-miR-17	miranda	ERnegPRneg_Creighton_BreastCancerResTreat2008_DOWN	3.07e-06	147	475	7905;23158;323;51014;55450;2066;54502;8553;23171;26234;5914;55638;10451;29116;9648;9802;22849;23341;81563;	19	1.49e-08
hsa-miR-17	mirtarget2	ERnegPRneg_Creighton_BreastCancerResTreat2008_DOWN	9.32e-07	70	475	7905;23158;323;7466;55450;26234;55638;11226;427;22849;400;	11	2.38e-06
hsa-miR-17	targetscan	ERnegPRneg_Creighton_BreastCancerResTreat2008_DOWN	1.27e-08	91	475	23158;323;7466;55450;7009;26234;9778;29116;9648;9802;22849;23341;79646;400;	14	1.32e-07
hsa-miR-18a	miranda	ERnegPRneg_Creighton_BreastCancerResTreat2008_DOWN	0.000238061	102	475	60481;7905;10614;1153;27075;55450;5914;51014;9778;10129;901;54502;22849;93129;81563;7320;7786;7162;54961;	19	2.46e-11
hsa-miR-18b	miranda	ERnegPRneg_Creighton_BreastCancerResTreat2008_DOWN	0.00101465	65	475	10614;7905;60481;1153;55450;5914;51014;23158;93129;7320;26234;	11	1.11e-06
hsa-miR-19a	pictar	ERnegPRneg_Creighton_BreastCancerResTreat2008_DOWN	1.66e-07	66	475	60481;388;5412;2066;11059;55638;5507;7786;10742;51230;	10	9.58e-06
hsa-miR-19a	mirtarget2	ERnegPRneg_Creighton_BreastCancerResTreat2008_DOWN	3.09e-10	70	475	60481;388;5412;4148;54838;55638;9208;55686;23341;64080;51230;22849;	12	3.11e-07
hsa-miR-19a	targetscan	ERnegPRneg_Creighton_BreastCancerResTreat2008_DOWN	1.49e-10	106	475	60481;388;5412;2066;7009;11059;54838;55638;51363;65055;10955;23341;7786;51230;22849;9648;	16	2.22e-08
hsa-miR-19a	miranda	ERnegPRneg_Creighton_BreastCancerResTreat2008_DOWN	1.14e-11	199	475	60481;388;5412;55450;2066;7009;54838;55638;65055;23704;55686;81545;10129;10955;901;23341;7786;10451;10742;7832;51230;5979;22849;9648;	24	7.87e-10
hsa-miR-19b	pictar	ERnegPRneg_Creighton_BreastCancerResTreat2008_DOWN	4.07e-10	76	475	60481;388;5412;5507;11059;55638;51230;2066;3708;7786;29116;29966;	12	7.84e-07
hsa-miR-19b	mirtarget2	ERnegPRneg_Creighton_BreastCancerResTreat2008_DOWN	9.94e-11	74	475	60481;388;55686;5412;4148;9208;54838;23341;55638;51230;64080;3708;	12	5.82e-07
hsa-miR-19b	targetscan	ERnegPRneg_Creighton_BreastCancerResTreat2008_DOWN	4.13e-15	124	475	60481;388;7009;5412;51363;54838;23341;11059;55638;51230;2066;65055;10955;7786;29116;9648;6400;	17	3.53e-08
hsa-miR-19b	miranda	ERnegPRneg_Creighton_BreastCancerResTreat2008_DOWN	2.87e-16	213	475	60481;1831;388;7009;55450;55686;5412;51014;10827;10129;54838;81545;23341;55638;51230;2066;65055;23704;10955;7357;3708;7786;29116;9648;7832;6400;5979;	27	2.12e-11
hsa-miR-630	miranda	ERnegPRneg_Creighton_BreastCancerResTreat2008_DOWN	0.00291585	40	475	2530;1389;3572;427;6400;51230;	6	0.000636448
hsa-miR-92a	miranda	ERnegPRneg_Creighton_BreastCancerResTreat2008_DOWN	2.65e-05	81	475	23341;10129;2800;54502;1657;11059;7832;3708;29966;	9	0.000312449
hsa-miR-92a	targetscan	ERnegPRneg_Creighton_BreastCancerResTreat2008_DOWN	2.54e-06	69	475	10129;2800;54502;1657;7832;79646;3708;29966;	8	0.000501231
hsa-miR-93	mirtarget2	ERnegPRneg_Creighton_BreastCancerResTreat2008_DOWN	0.000808333	46	475	55638;23158;7905;55450;7466;11226;9422;	7	0.000205996
hsa-miR-93	miranda	ERnegPRneg_Creighton_BreastCancerResTreat2008_DOWN	1.17e-05	108	475	1831;55638;2066;23158;55450;4857;2752;7786;8073;56951;819;	11	0.000152014
hsa-let-7b	miranda	ERnegPRneg_Creighton_BreastCancerResTreat2008_UP	2.5e-05	95	359	993;3159;9654;10643;10280;8440;1075;9568;	8	0.000689527
hsa-let-7b	targetscan	ERnegPRneg_Creighton_BreastCancerResTreat2008_UP	1.96e-05	60	359	55544;55143;993;3159;9654;10643;1075;9568;	8	2.68e-05
hsa-let-7c	miranda	ERnegPRneg_Creighton_BreastCancerResTreat2008_UP	0.00664593	100	359	993;9654;54478;3159;1871;8440;5371;1075;9568;3930;10643;	11	5.73e-06
hsa-let-7c	targetscan	ERnegPRneg_Creighton_BreastCancerResTreat2008_UP	0.00193094	62	359	55544;993;55143;9654;3159;1075;9568;3930;10643;	9	4.1e-06
hsa-miR-29c	pictar	ERnegPRneg_Creighton_BreastCancerResTreat2008_UP	0.00786827	46	359	53335;2019;2882;8531;4605;9444;4678;	7	3.58e-05
hsa-miR-29c	mirtarget2	ERnegPRneg_Creighton_BreastCancerResTreat2008_UP	0.0028283	30	359	53335;22974;54619;9444;4678;	5	0.000311709
hsa-miR-29c	mirbase	ERnegPRneg_Creighton_BreastCancerResTreat2008_UP	0.00030628	71	359	1503;51442;898;2882;8531;2178;1824;6624;890;4605;351;4678;	12	1.74e-08
hsa-miR-425	miranda	ERnegPRneg_Creighton_BreastCancerResTreat2008_UP	0.00242838	23	359	23321;9444;23683;57162;2744;23250;9061;22873;	8	9.87e-09
hsa-let-7b	mirbase	ERposPRpos_Creighton_BreastCancerResTreat2008	3.53e-05	55	163	9700;55355;348;890;4174;2146;	6	1.1e-05
hsa-let-7c	mirbase	ERposPRpos_Creighton_BreastCancerResTreat2008	0.0042666	55	163	9700;55355;3838;890;4174;348;	6	1.1e-05
hsa-miR-106b	miranda	ERposPRpos_Creighton_BreastCancerResTreat2008	0.00207195	101	163	4857;55638;6444;79901;24141;5733;80310;	7	4.08e-05
hsa-miR-106b	mirtarget2	ERposPRpos_Creighton_BreastCancerResTreat2008	0.000607298	52	163	55638;79901;24141;1408;80310;	5	0.000113526
hsa-miR-17	mirtarget2	ERposPRpos_Creighton_BreastCancerResTreat2008	9.32e-07	70	163	79901;323;55638;80310;8228;	5	0.000462853
hsa-miR-19a	miranda	ERposPRpos_Creighton_BreastCancerResTreat2008	1.14e-11	199	163	6444;80310;55638;23704;89795;10742;51306;7832;	8	0.000517451
hsa-miR-93	mirtarget2	ERposPRpos_Creighton_BreastCancerResTreat2008	0.000808333	46	163	79901;55638;1408;24141;	4	0.000833472
hsa-miR-93	miranda	ERposPRpos_Creighton_BreastCancerResTreat2008	1.17e-05	108	163	79901;55638;4857;6444;5733;24141;	6	0.000487931
hsa-miR-106b	mirtarget2	FARMER_BREAST_CANCER_APOCRINE VS LUMINAL	0.000607298	52	325	51128;7905;2872;23158;54677;55521;	6	0.000363718
hsa-miR-17	mirtarget2	FARMER_BREAST_CANCER_APOCRINE VS LUMINAL	9.32e-07	70	325	51128;7905;23158;54677;2872;9517;5445;259230;6307;	9	5.12e-06
hsa-miR-18a	miranda	FARMER_BREAST_CANCER_APOCRINE VS LUMINAL	0.000238061	102	325	7905;22998;51128;1191;367;3778;6307;7021;7057;	9	0.000107917
hsa-miR-18b	miranda	FARMER_BREAST_CANCER_APOCRINE VS LUMINAL	0.00101465	65	325	7905;22998;51128;7057;6307;23158;367;	7	0.000183061
hsa-miR-19a	mirtarget2	FARMER_BREAST_CANCER_APOCRINE VS LUMINAL	3.09e-10	70	325	26994;5099;22998;6307;5562;5445;7057;8534;	8	4.13e-05
hsa-miR-19a	targetscan	FARMER_BREAST_CANCER_APOCRINE VS LUMINAL	1.49e-10	106	325	26994;22998;6307;57509;51363;5562;5445;7057;2180;200734;8534;	11	3.93e-06
hsa-miR-19b	targetscan	FARMER_BREAST_CANCER_APOCRINE VS LUMINAL	4.13e-15	124	325	26994;51363;57509;22998;5445;5562;6307;200734;2180;7057;	10	9.65e-05
hsa-miR-93	mirtarget2	FARMER_BREAST_CANCER_APOCRINE VS LUMINAL	0.000808333	46	325	51128;23158;7905;9517;2872;54677;259230;	7	1.9e-05
hsa-miR-106b	miranda	FARMER_BREAST_CANCER_APOCRINE_VS_BASAL	0.00207195	101	330	89927;51474;51128;6309;10202;3169;27075;54677;23171;3778;	10	1.88e-05
hsa-miR-106b	pictar	FARMER_BREAST_CANCER_APOCRINE_VS_BASAL	0.00154988	44	330	51474;51128;2872;3169;55521;3778;	6	0.00015496
hsa-miR-106b	mirtarget2	FARMER_BREAST_CANCER_APOCRINE_VS_BASAL	0.000607298	52	330	51474;51128;7905;2872;54677;55521;	6	0.000394475
hsa-miR-135b	mirbase	FARMER_BREAST_CANCER_APOCRINE_VS_BASAL	0.00762697	39	330	1528;8800;55152;2184;10327;3158;3778;	7	6.72e-06
hsa-miR-135b	miranda	FARMER_BREAST_CANCER_APOCRINE_VS_BASAL	0.00296279	85	330	1528;7494;27289;9517;2066;60481;26047;6319;55521;6309;3778;	11	4.94e-07
hsa-miR-17	miranda	FARMER_BREAST_CANCER_APOCRINE_VS_BASAL	3.07e-06	147	330	51128;7905;51474;54677;56929;2066;54502;23171;3778;3169;253782;93664;6307;6309;538;	15	1.05e-07
hsa-miR-17	mirtarget2	FARMER_BREAST_CANCER_APOCRINE_VS_BASAL	9.32e-07	70	330	51128;7905;51474;54677;2872;9517;5445;6307;	8	4.6e-05
hsa-miR-17	targetscan	FARMER_BREAST_CANCER_APOCRINE_VS_BASAL	1.27e-08	91	330	51128;51474;7358;54677;56929;253782;6307;5295;	8	0.000295264
hsa-miR-18a	miranda	FARMER_BREAST_CANCER_APOCRINE_VS_BASAL	0.000238061	102	330	51474;60481;7905;22998;1153;27075;51128;1191;23677;367;3778;54502;6307;7021;5295;253782;	16	6.5e-11
hsa-miR-18b	miranda	FARMER_BREAST_CANCER_APOCRINE_VS_BASAL	0.00101465	65	330	7905;22998;60481;51474;1153;51128;6307;367;23677;5295;	10	3.16e-07
hsa-miR-19a	pictar	FARMER_BREAST_CANCER_APOCRINE_VS_BASAL	1.66e-07	66	330	60481;388;56929;2066;66008;57509;5562;8534;	8	2.98e-05
hsa-miR-19a	mirtarget2	FARMER_BREAST_CANCER_APOCRINE_VS_BASAL	3.09e-10	70	330	60481;388;22998;6307;66008;5562;5445;8534;	8	4.6e-05
hsa-miR-19a	targetscan	FARMER_BREAST_CANCER_APOCRINE_VS_BASAL	1.49e-10	106	330	60481;388;22998;2066;6307;66008;57509;5562;5445;2180;200734;8534;	12	6.55e-07
hsa-miR-19a	miranda	FARMER_BREAST_CANCER_APOCRINE_VS_BASAL	1.14e-11	199	330	60481;388;56929;2066;6307;66008;3778;1191;5562;253782;7021;5445;65084;8534;	14	2.27e-05
hsa-miR-19b	pictar	FARMER_BREAST_CANCER_APOCRINE_VS_BASAL	4.07e-10	76	330	60481;56929;388;66008;57509;5562;2066;	7	0.000530236
hsa-miR-19b	mirtarget2	FARMER_BREAST_CANCER_APOCRINE_VS_BASAL	9.94e-11	74	330	60481;388;66008;22998;5445;5562;6307;	7	0.000450505
hsa-miR-19b	targetscan	FARMER_BREAST_CANCER_APOCRINE_VS_BASAL	4.13e-15	124	330	60481;388;66008;57509;22998;5445;5562;2066;6307;200734;2180;	11	2.06e-05
hsa-miR-19b	miranda	FARMER_BREAST_CANCER_APOCRINE_VS_BASAL	2.87e-16	213	330	60481;1831;56929;388;66008;3778;5445;5295;253782;1191;5562;2066;6307;65084;538;2104;	16	2.56e-06
hsa-miR-29c	pictar	FARMER_BREAST_CANCER_APOCRINE_VS_BASAL	0.00786827	46	330	53335;4237;2019;84079;6566;2882;6877;29970;9444;	9	1.45e-07
hsa-miR-425	miranda	FARMER_BREAST_CANCER_APOCRINE_VS_BASAL	0.00242838	23	330	9444;57162;2744;9419;	4	0.000790476
hsa-miR-92a	miranda	FARMER_BREAST_CANCER_APOCRINE_VS_BASAL	2.65e-05	81	330	66008;11221;51809;54502;3156;64921;80021;3417;	8	0.000131219
hsa-miR-92a	targetscan	FARMER_BREAST_CANCER_APOCRINE_VS_BASAL	2.54e-06	69	330	66008;11221;51809;54502;1047;22998;3417;	7	0.000292354
hsa-miR-93	mirtarget2	FARMER_BREAST_CANCER_APOCRINE_VS_BASAL	0.000808333	46	330	51474;51128;7905;9517;2872;54677;	6	0.000199298
hsa-miR-93	miranda	FARMER_BREAST_CANCER_APOCRINE_VS_BASAL	1.17e-05	108	330	1831;51474;51128;89927;2066;6309;7021;3169;54677;	9	0.000187661
hsa-miR-106b	targetscan	FARMER_BREAST_CANCER_BASAL_VS_LULMINAL	0.00555386	62	329	79443;51474;79026;7466;23158;5733;3927;	7	0.000146158
hsa-miR-106b	miranda	FARMER_BREAST_CANCER_BASAL_VS_LULMINAL	0.00207195	101	329	79443;81493;51474;55638;79026;10202;23158;5733;3169;27075;23171;3927;65055;9338;80310;	15	5.5e-10
hsa-miR-106b	mirtarget2	FARMER_BREAST_CANCER_BASAL_VS_LULMINAL	0.000607298	52	329	79443;51474;55638;7466;7905;11226;23158;80310;	8	4.79e-06
hsa-miR-1301	miranda	FARMER_BREAST_CANCER_BASAL_VS_LULMINAL	0.0018609	44	329	1831;7043;1153;2066;81493;253959;	6	0.000152424
hsa-miR-135b	mirbase	FARMER_BREAST_CANCER_BASAL_VS_LULMINAL	0.00762697	39	329	55568;8800;55152;56521;4329;	5	0.000733912
hsa-miR-135b	miranda	FARMER_BREAST_CANCER_BASAL_VS_LULMINAL	0.00296279	85	329	18;7494;27289;9517;2066;11163;2625;1362;26960;5914;114932;	11	4.8e-07
hsa-miR-17	miranda	FARMER_BREAST_CANCER_BASAL_VS_LULMINAL	3.07e-06	147	329	7905;51474;23158;79443;81493;323;3927;79026;2066;54502;23171;26234;3169;253782;5914;1362;55638;80310;8483;9338;	20	3.72e-12
hsa-miR-17	mirtarget2	FARMER_BREAST_CANCER_BASAL_VS_LULMINAL	9.32e-07	70	329	7905;51474;23158;79443;323;7466;26234;9517;55638;80310;11226;	11	6.23e-08
hsa-miR-17	targetscan	FARMER_BREAST_CANCER_BASAL_VS_LULMINAL	1.27e-08	91	329	51474;23158;79443;323;7466;3927;79026;26234;253782;9778;	10	7.21e-06
hsa-miR-18a	miranda	FARMER_BREAST_CANCER_BASAL_VS_LULMINAL	0.000238061	102	329	51474;7905;1153;27075;367;3927;80310;5914;1362;9778;54502;7162;253782;	13	5.22e-08
hsa-miR-18b	miranda	FARMER_BREAST_CANCER_BASAL_VS_LULMINAL	0.00101465	65	329	7905;51474;1153;5914;3927;80310;23158;367;26234;	9	3.01e-06
hsa-miR-19a	miranda	FARMER_BREAST_CANCER_BASAL_VS_LULMINAL	1.14e-11	199	329	388;80310;2066;11163;8483;55638;65055;253782;64215;1362;65084;5979;	12	0.000356565
hsa-miR-19b	miranda	FARMER_BREAST_CANCER_BASAL_VS_LULMINAL	2.87e-16	213	329	1831;388;11163;64215;8483;253782;55638;80310;2066;65055;7357;1362;65084;5733;5979;	15	1.11e-05
hsa-miR-29c	pictar	FARMER_BREAST_CANCER_BASAL_VS_LULMINAL	0.00786827	46	329	53335;2019;6566;8531;29970;9444;	6	0.000196054
hsa-miR-29c	mirbase	FARMER_BREAST_CANCER_BASAL_VS_LULMINAL	0.00030628	71	329	2568;51442;898;5806;8531;1824;1029;	7	0.0003428
hsa-miR-425	miranda	FARMER_BREAST_CANCER_BASAL_VS_LULMINAL	0.00242838	23	329	23321;9444;23683;57162;2744;	5	5.47e-05
hsa-miR-93	mirtarget2	FARMER_BREAST_CANCER_BASAL_VS_LULMINAL	0.000808333	46	329	79443;51474;55638;23158;7905;9517;7466;11226;	8	1.83e-06
hsa-miR-93	targetscan	FARMER_BREAST_CANCER_BASAL_VS_LULMINAL	2.23e-05	63	329	79443;51474;79026;23158;5733;7466;9778;3927;	8	2.07e-05
hsa-miR-93	miranda	FARMER_BREAST_CANCER_BASAL_VS_LULMINAL	1.17e-05	108	329	79443;1831;51474;55638;79026;2066;23158;5733;3169;1362;3927;	11	5.31e-06
hsa-miR-19a	miranda	FARMER_BREAST_CANCER_CLUSTER_5	1.14e-11	199	19	1009;1278;1289;1513;	4	5.24e-05
hsa-miR-19b	miranda	FARMER_BREAST_CANCER_CLUSTER_5	2.87e-16	213	19	1009;1278;1513;1289;	4	6.83e-05
hsa-miR-106b	targetscan	FERREIRA_EWINGS_SARCOMA_UNSTABLE_VS_STABLE_DN	0.00555386	62	91	79026;7466;10681;1408;	4	0.000289168
hsa-let-7c	mirbase	FERREIRA_EWINGS_SARCOMA_UNSTABLE_VS_STABLE_UP	0.0042666	55	149	9700;55355;3838;890;29089;	5	9.75e-05
hsa-miR-29c	mirbase	FERREIRA_EWINGS_SARCOMA_UNSTABLE_VS_STABLE_UP	0.00030628	71	149	1503;9787;1062;890;64105;	5	0.000327469
hsa-miR-19a	miranda	FINETTI_BREAST_CANCERS_KINOME_BLUE	1.14e-11	199	19	2066;203447;7786;5979;	4	5.24e-05
hsa-miR-19b	miranda	FINETTI_BREAST_CANCERS_KINOME_BLUE	2.87e-16	213	19	203447;2066;7786;5979;	4	6.83e-05
hsa-miR-19a	miranda	FRIDMAN_SENESCENCE_UP	1.14e-11	199	77	388;9547;1278;10370;5869;7057;	6	0.000227435
hsa-miR-19b	miranda	FRIDMAN_SENESCENCE_UP	2.87e-16	213	77	388;5869;1278;9547;4692;7057;	6	0.000327644
hsa-miR-29c	pictar	FUJII_YBX1_TARGETS_DN	0.00786827	46	139	83690;80742;4605;10962;	4	0.000458226
hsa-miR-17	miranda	FULCHER_INFLAMMATORY_RESPONSE_LECTIN_VS_LPS_DN	3.07e-06	147	454	4299;54502;2799;5914;950;115548;63027;2162;58475;153222;81563;7048;	12	0.000409066
hsa-miR-93	miranda	FULCHER_INFLAMMATORY_RESPONSE_LECTIN_VS_LPS_DN	1.17e-05	108	454	4299;8743;25976;7048;7021;57493;4094;2908;7071;58475;	10	0.000455423
hsa-let-7b	mirbase	FURUKAWA_DUSP6_TARGETS_PCI35_DN	3.53e-05	55	67	9212;55355;890;8291;4174;	5	2e-06
hsa-let-7c	mirbase	FURUKAWA_DUSP6_TARGETS_PCI35_DN	0.0042666	55	67	9212;55355;6491;890;4174;	5	2e-06
hsa-miR-19b	targetscan	GARGALOVIC_RESPONSE_TO_OXIDIZED_PHOSPHOLIPIDS_BLUE_DN	4.13e-15	124	62	8503;2004;29116;2122;	4	0.000931405
hsa-let-7c	mirbase	GARGALOVIC_RESPONSE_TO_OXIDIZED_PHOSPHOLIPIDS_TURQUOISE_DN	0.0042666	55	53	9700;890;701;55344;	4	2.17e-05
hsa-miR-19a	miranda	GAUSSMANN_MLL_AF4_FUSION_TARGETS_E_UP	1.14e-11	199	75	6423;1009;947;1191;57134;23767;10631;	7	2.11e-05
hsa-miR-19b	mirbase	GAUSSMANN_MLL_AF4_FUSION_TARGETS_E_UP	0.00481969	69	75	1009;10631;1191;57134;	4	0.000207785
hsa-miR-19b	miranda	GAUSSMANN_MLL_AF4_FUSION_TARGETS_E_UP	2.87e-16	213	75	6423;1009;10631;947;1191;23767;57134;	7	3.26e-05
hsa-miR-18a	miranda	GCACCTT,MIR-18A,MIR-18B	0.000238061	102	91	23677;166336;2549;3479;8648;54622;6310;	7	9.27e-07
hsa-miR-18b	miranda	GCACCTT,MIR-18A,MIR-18B	0.00101465	65	91	166336;2549;3479;23677;1490;	5	2.07e-05
hsa-miR-19a	mirtarget2	GCATTTG,MIR-105	3.09e-10	70	148	166336;3479;5793;80219;387263;25976;	6	2.59e-05
hsa-miR-19b	targetscan	GCATTTG,MIR-105	4.13e-15	124	148	166336;3479;5793;80219;29116;2115;6400;	7	8.19e-05
hsa-miR-19b	miranda	GCATTTG,MIR-105	2.87e-16	213	148	166336;2162;3479;5793;80219;25976;29116;2115;23429;6400;	10	1.23e-05
hsa-miR-17	miranda	GCM_ERBB2IP	3.07e-06	147	58	9813;9604;51719;113201;23291;	5	0.000118048
hsa-miR-1246	miranda	GCM_IL6ST	0.000625189	67	50	55914;55246;9813;6867;55754;	5	1.23e-06
hsa-miR-200c	miranda	GCTTGAA,MIR-498	5.78e-10	71	100	4211;23768;6453;388403;	4	0.000694376
hsa-miR-18a	miranda	GeneGo@@ Development_PDGF signaling via MAPK cascades	0.000238061	102	46	80310;5602;5295;56034;	4	0.000140237
hsa-miR-106b	targetscan	GeneGo@@ Transcription_Androgen Receptor nuclear signaling	0.00555386	62	76	1026;7048;8322;4313;	4	0.00014435
hsa-miR-18b	miranda	GeneGo@@ Transcription_Androgen Receptor nuclear signaling	0.00101465	65	76	7041;3479;367;4313;	4	0.0001735
hsa-miR-19b	miranda	GeneGo@@ Translation _Regulation activity of EIF4F	2.87e-16	213	62	5295;3476;8503;7048;998;	5	0.000888255
hsa-miR-19b	miranda	GeneGo@@Blood coagulation_GPVI-dependent platelet activation	2.87e-16	213	49	1278;5295;9341;3708;998;	5	0.000296966
hsa-miR-19b	miranda	GeneGo@@Cell adhesion_Plasmin signaling	2.87e-16	213	49	5295;7046;8503;10818;7048;	5	0.000296966
hsa-let-7c	miranda	GeneGo@@Cell cycle_Cell cycle (generic schema)	0.00664593	100	26	993;1875;994;1871;1870;	5	3.1e-07
hsa-miR-106b	targetscan	GeneGo@@Cell cycle_Regulation of G1/S transition (part 1)	0.00555386	62	64	1026;5515;7048;23291;	4	7.38e-05
hsa-let-7b	mirbase	GeneGo@@Cell cycle_Role of APC in cell cycle regulation	3.53e-05	55	54	9212;4751;890;7203;	4	2.34e-05
hsa-let-7c	mirbase	GeneGo@@Cell cycle_Role of APC in cell cycle regulation	0.0042666	55	54	9212;890;7203;701;	4	2.34e-05
hsa-miR-19b	miranda	GeneGo@@Endothelin-1/EDNRA transactivation of EGFR	2.87e-16	213	55	1278;5295;8503;3708;775;	5	0.000511073
hsa-miR-93	targetscan	GeneGo@@Signal transduction_AKT signaling	2.23e-05	63	57	5515;1026;5295;2549;	4	4.98e-05
hsa-miR-141	miranda	GENTILE_UV_HIGH_DOSE_DN	6.06e-05	44	245	10181;6387;1843;861;5156;	5	0.000339238
hsa-miR-19b	pictar	GENTILE_UV_HIGH_DOSE_DN	4.07e-10	76	245	388;10904;7057;23429;89795;29966;	6	0.000640342
hsa-miR-19b	miranda	GENTILE_UV_HIGH_DOSE_DN	2.87e-16	213	245	388;54838;10904;1847;9813;7357;444;5376;25976;7057;23429;89795;	12	4.27e-05
hsa-miR-574-5p	miranda	GENTILE_UV_HIGH_DOSE_DN	0.00839059	29	245	8204;5156;23429;54838;1843;	5	4.39e-05
hsa-miR-19a	miranda	GINESTIER_BREAST_CANCER_20Q13_AMPLIFICATION_UP	1.14e-11	199	113	201895;81555;10955;665;7095;10631;1040;4090;	8	4.11e-05
hsa-let-7b	miranda	GINESTIER_BREAST_CANCER_ZNF217_AMPLIFIED_DN	2.5e-05	95	329	6949;9909;6839;9898;6242;11273;80774;9739;9869;257106;	10	1.06e-05
hsa-miR-17	mirtarget2	GINESTIER_BREAST_CANCER_ZNF217_AMPLIFIED_UP	9.32e-07	70	69	323;2149;9321;659;	4	0.000159054
hsa-miR-17	targetscan	GINESTIER_BREAST_CANCER_ZNF217_AMPLIFIED_UP	1.27e-08	91	69	323;2149;9321;659;	4	0.000436038
hsa-miR-19b	miranda	GINESTIER_BREAST_CANCER_ZNF217_AMPLIFIED_UP	2.87e-16	213	69	201895;81555;66008;92689;659;998;	6	0.000179383
hsa-miR-92a	miranda	GINESTIER_BREAST_CANCER_ZNF217_AMPLIFIED_UP	2.65e-05	81	69	66008;51426;55033;659;	4	0.000279478
hsa-miR-92a	targetscan	GINESTIER_BREAST_CANCER_ZNF217_AMPLIFIED_UP	2.54e-06	69	69	66008;51426;998;659;	4	0.000150405
hsa-miR-17	miranda	GOLGI_MEMBRANE	3.07e-06	147	43	259230;27236;57134;538;	4	0.00043631
hsa-miR-17	miranda	GRABARCZYK_BCL11B_TARGETS_UP	3.07e-06	147	78	79026;10015;950;80255;339745;3716;	6	4.62e-05
hsa-miR-17	targetscan	GRABARCZYK_BCL11B_TARGETS_UP	1.27e-08	91	78	79026;339745;5295;3716;	4	0.00069463
hsa-let-7b	mirbase	GRAHAM_CML_DIVIDING_VS_NORMAL_QUIESCENT_UP	3.53e-05	55	182	9212;9700;10535;4751;890;4174;2146;	7	1.44e-06
hsa-let-7c	mirbase	GRAHAM_CML_DIVIDING_VS_NORMAL_QUIESCENT_UP	0.0042666	55	182	9212;9700;3838;890;4174;701;	6	2.06e-05
hsa-miR-29c	mirbase	GRAHAM_CML_DIVIDING_VS_NORMAL_QUIESCENT_UP	0.00030628	71	182	10360;898;9787;890;8317;1434;51659;	7	8.21e-06
hsa-let-7c	miranda	GRAHAM_NORMAL_QUIESCENT_VS_NORMAL_DIVIDING_DN	0.00664593	100	87	993;990;55165;701;7504;	5	0.000132581
hsa-miR-29c	mirbase	GRAHAM_NORMAL_QUIESCENT_VS_NORMAL_DIVIDING_DN	0.00030628	71	87	10360;898;9787;4436;890;1434;51659;	7	5.55e-08
hsa-miR-1300	miranda	GRUETZMANN_PANCREATIC_CANCER_DN	0.000477754	35	196	11034;9709;6400;3572;	4	0.000581138
hsa-miR-630	miranda	GRUETZMANN_PANCREATIC_CANCER_DN	0.00291585	40	196	3572;7095;6400;11034;	4	0.000971575
hsa-miR-18a	miranda	GUTIERREZ_CHRONIC_LYMPHOCYTIC_LEUKEMIA_DN	0.000238061	102	56	80310;10129;2331;6310;	4	0.000302037
hsa-miR-200c	mirtarget2	HADDAD_B_LYMPHOCYTE_PROGENITOR	3.3e-07	34	290	4638;167227;1998;51339;5311;	5	0.000213872
hsa-miR-425	miranda	HAMAI_APOPTOSIS_VIA_TRAIL_UP	0.00242838	23	334	23321;7913;9295;22873;	4	0.000826833
hsa-miR-92a	miranda	HAMAI_APOPTOSIS_VIA_TRAIL_UP	2.65e-05	81	334	10788;50507;3685;1657;51426;11059;3708;23161;	8	0.000142538
hsa-miR-92a	targetscan	HAMAI_APOPTOSIS_VIA_TRAIL_UP	2.54e-06	69	334	10788;50507;3685;1657;51426;4286;3708;23161;	8	4.51e-05
hsa-miR-19b	miranda	HAN_SATB1_TARGETS_DN	2.87e-16	213	331	3730;8763;947;219654;6307;444;4286;221035;3708;5376;56892;11167;	12	0.000691053
hsa-miR-7	miranda	HAN_SATB1_TARGETS_DN	0.000808442	23	331	8322;11167;7168;2273;	4	0.000799456
hsa-miR-501-5p	miranda	HELLEBREKERS_SILENCED_DURING_TUMOR_ANGIOGENESIS	0.00559032	35	56	27122;9891;2200;4035;	4	4.35e-06
hsa-miR-29c	targetscan	HELLER_HDAC_TARGETS_SILENCED_BY_METHYLATION_DN	7.4e-06	79	244	55205;25758;4097;871;4605;3068;	6	0.000770098
hsa-let-7b	mirbase	HOMEOSTATIC_PROCESS	3.53e-05	55	201	6354;348;581;6688;51458;	5	0.000392233
hsa-let-7b	tarbase	HORIUCHI_WTAP_TARGETS_DN	0.00275961	10	303	9212;3159;29128;7298;	4	1.62e-05
hsa-let-7c	miranda	HORIUCHI_WTAP_TARGETS_DN	0.00664593	100	303	54478;3159;55165;114991;701;994;79065;3930;	8	0.000317686
hsa-let-7c	mirbase	HORIUCHI_WTAP_TARGETS_DN	0.0042666	55	303	9212;9700;55355;890;701;55635;	6	0.000341045
hsa-miR-135b	mirbase	HOSHIDA_LIVER_CANCER_SUBCLASS_S3	0.00762697	39	266	1528;2184;4329;3158;3597;	5	0.00027842
hsa-miR-135b	mirbase	HSIAO_LIVER_SPECIFIC_GENES	0.00762697	39	238	1528;2184;4329;3158;30;3597;	6	1.24e-05
hsa-miR-19b	mirtarget2	HUANG_DASATINIB_RESISTANCE_UP	9.94e-11	74	75	5099;2004;7048;22936;	4	0.000272178
hsa-miR-93	miranda	HUTTMANN_B_CLL_POOR_SURVIVAL_UP	1.17e-05	108	276	89927;2066;27303;112399;7078;1026;2752;7071;	8	0.000287216
hsa-let-7c	miranda	IMMUNE_SYSTEM_PROCESS	0.00664593	100	326	366;8440;717;200316;55423;2000;1075;6892;	8	0.000516514
hsa-let-7c	mirbase	IngenuityPathways@@Apoptosis Signaling (cj2)	0.0042666	55	84	9641;581;5605;597;	4	0.000133299
hsa-miR-501-3p	miranda	IngenuityPathways@@Axonal Guidance Signaling (1deyq)	0.00144821	22	357	6453;3675;10512;223117;	4	0.000889062
hsa-let-7c	mirbase	IngenuityPathways@@B Cell Receptor Signaling (cil)	0.0042666	55	140	9641;5605;118788;597;	4	0.000931446
hsa-let-7c	miranda	IngenuityPathways@@Cell Cycle G1 S Checkpoint Regulation (ci1)	0.00664593	100	54	993;1875;1871;1870;	4	0.000243185
hsa-miR-135b	miranda	IngenuityPathways@@Clatrin-mediated Endocytosis (3j6wj)	0.00296279	85	153	8906;11261;5869;8650;8503;	5	0.000846102
hsa-miR-17	targetscan	IngenuityPathways@@Clatrin-mediated Endocytosis (3j6wj)	1.27e-08	91	153	5869;2149;5295;7316;26119;1601;	6	0.000136819
hsa-miR-18a	miranda	IngenuityPathways@@Clatrin-mediated Endocytosis (3j6wj)	0.000238061	102	153	23677;80310;5869;3479;5295;56034;	6	0.00025572
hsa-miR-92a	miranda	IngenuityPathways@@FGF Signaling (cid)	2.65e-05	81	79	3082;8503;10818;3708;	4	0.000469222
hsa-miR-1300	miranda	IngenuityPathways@@Integrin Signaling (cit)	0.000477754	35	187	387;5898;857;3688;	4	0.000486895
hsa-miR-141	mirtarget2	IngenuityPathways@@Leukocyte Extravasation Signaling (1deyj)	6.66e-05	21	181	4325;6387;5587;10395;	4	5.5e-05
hsa-miR-141	miranda	IngenuityPathways@@Leukocyte Extravasation Signaling (1deyj)	6.06e-05	44	181	4325;6387;5587;10395;1495;	5	8.27e-05
hsa-miR-142-5p	miranda	IngenuityPathways@@Leukocyte Extravasation Signaling (1deyj)	0.000470997	32	181	4325;83700;11069;7414;	4	0.00030279
hsa-miR-93	targetscan	IngenuityPathways@@PI3K AKT Signaling (ci5)	2.23e-05	63	109	5515;1026;5295;3716;2549;	5	4.25e-05
hsa-miR-17	miranda	IngenuityPathways@@TGF- Signaling (cj1)	3.07e-06	147	77	7316;5601;3624;659;7048;	5	0.0004487
hsa-miR-501-5p	miranda	IngenuityPathways@@Wnt -catenin Signaling (cim)	0.00559032	35	157	8322;27122;1452;4035;	4	0.000250713
hsa-miR-106b	miranda	Ivshina_Grade_1_CancerRes2006	0.00207195	101	59	79875;4857;59277;79901;9547;	5	2.14e-05
hsa-miR-17	miranda	Ivshina_Grade_1_CancerRes2006	3.07e-06	147	59	79901;59277;2066;9547;79875;81563;	6	9.23e-06
hsa-miR-18a	miranda	Ivshina_Grade_1_CancerRes2006	0.000238061	102	59	79901;1153;79875;81563;	4	0.000369358
hsa-miR-19a	pictar	Ivshina_Grade_1_CancerRes2006	1.66e-07	66	59	2066;5507;89795;10742;	4	6.85e-05
hsa-miR-19b	miranda	Ivshina_Grade_1_CancerRes2006	2.87e-16	213	59	219654;2066;132720;9547;89795;	5	0.000707495
hsa-miR-548d-5p	miranda	Ivshina_Grade_1_CancerRes2006	0.000427254	46	59	2066;79901;7373;132720;	4	1.63e-05
hsa-miR-93	miranda	Ivshina_Grade_1_CancerRes2006	1.17e-05	108	59	79901;59277;79875;2066;4857;	5	2.95e-05
hsa-let-7b	tarbase	Ivshina_Grade_3_CancerRes2006	0.00275961	10	128	9212;3159;29128;7298;	4	5.27e-07
hsa-let-7b	mirbase	Ivshina_Grade_3_CancerRes2006	3.53e-05	55	128	9212;29089;55355;4751;890;	5	4.74e-05
hsa-let-7b	targetscan	Ivshina_Grade_3_CancerRes2006	1.96e-05	60	128	55143;3159;84733;29128;	4	0.000926503
hsa-let-7c	miranda	Ivshina_Grade_3_CancerRes2006	0.00664593	100	128	3159;55165;366;701;26147;	5	0.000791344
hsa-let-7c	mirbase	Ivshina_Grade_3_CancerRes2006	0.0042666	55	128	9212;55355;3838;890;29089;701;55635;	7	1.32e-07
hsa-let-7c	targetscan	Ivshina_Grade_3_CancerRes2006	0.00193094	62	128	55143;84733;3159;29128;6241;	5	8.46e-05
hsa-miR-29c	mirbase	Ivshina_Grade_3_CancerRes2006	0.00030628	71	128	898;9787;1062;283431;890;64105;4605;51659;	8	4.32e-08
hsa-let-7b	tarbase	Ivshina_Grade_3-1_Comb_CancerRes2006	0.00275961	10	187	9212;3159;29128;7298;	4	2.4e-06
hsa-let-7b	mirbase	Ivshina_Grade_3-1_Comb_CancerRes2006	3.53e-05	55	187	9212;29089;55355;4751;890;	5	0.000281438
hsa-let-7b	targetscan	Ivshina_Grade_3-1_Comb_CancerRes2006	1.96e-05	60	187	55143;3159;84733;29128;	4	0.00369541
hsa-let-7c	mirbase	Ivshina_Grade_3-1_Comb_CancerRes2006	0.0042666	55	187	9212;55355;3838;890;29089;701;55635;	7	1.72e-06
hsa-let-7c	targetscan	Ivshina_Grade_3-1_Comb_CancerRes2006	0.00193094	62	187	55143;84733;3159;29128;6241;	5	0.00049327
hsa-miR-29c	mirbase	Ivshina_Grade_3-1_Comb_CancerRes2006	0.00030628	71	187	898;9787;1062;283431;890;64105;4605;51659;	8	7.99e-07
hsa-miR-106b	miranda	Ivshina_Grade_3-1_Comb_CancerRes2006_DOWN	0.00207195	101	59	79875;4857;59277;79901;9547;	5	2.14e-05
hsa-miR-17	miranda	Ivshina_Grade_3-1_Comb_CancerRes2006_DOWN	3.07e-06	147	59	79901;59277;2066;9547;79875;81563;	6	9.23e-06
hsa-miR-18a	miranda	Ivshina_Grade_3-1_Comb_CancerRes2006_DOWN	0.000238061	102	59	79901;1153;79875;81563;	4	0.000369358
hsa-miR-19a	pictar	Ivshina_Grade_3-1_Comb_CancerRes2006_DOWN	1.66e-07	66	59	2066;5507;89795;10742;	4	6.85e-05
hsa-miR-19b	miranda	Ivshina_Grade_3-1_Comb_CancerRes2006_DOWN	2.87e-16	213	59	219654;2066;132720;9547;89795;	5	0.000707495
hsa-miR-548d-5p	miranda	Ivshina_Grade_3-1_Comb_CancerRes2006_DOWN	0.000427254	46	59	2066;79901;7373;132720;	4	1.63e-05
hsa-miR-93	miranda	Ivshina_Grade_3-1_Comb_CancerRes2006_DOWN	1.17e-05	108	59	79901;59277;79875;2066;4857;	5	2.95e-05
hsa-let-7b	tarbase	Ivshina_Grade_3-1_Comb_CancerRes2006_UP	0.00275961	10	128	9212;3159;29128;7298;	4	5.27e-07
hsa-let-7b	mirbase	Ivshina_Grade_3-1_Comb_CancerRes2006_UP	3.53e-05	55	128	9212;29089;55355;4751;890;	5	4.74e-05
hsa-let-7b	targetscan	Ivshina_Grade_3-1_Comb_CancerRes2006_UP	1.96e-05	60	128	55143;3159;84733;29128;	4	0.000926503
hsa-let-7c	miranda	Ivshina_Grade_3-1_Comb_CancerRes2006_UP	0.00664593	100	128	3159;55165;366;701;26147;	5	0.000791344
hsa-let-7c	mirbase	Ivshina_Grade_3-1_Comb_CancerRes2006_UP	0.0042666	55	128	9212;55355;3838;890;29089;701;55635;	7	1.32e-07
hsa-let-7c	targetscan	Ivshina_Grade_3-1_Comb_CancerRes2006_UP	0.00193094	62	128	55143;84733;3159;29128;6241;	5	8.46e-05
hsa-miR-29c	mirbase	Ivshina_Grade_3-1_Comb_CancerRes2006_UP	0.00030628	71	128	898;9787;1062;283431;890;64105;4605;51659;	8	4.32e-08
hsa-miR-17	miranda	IZADPANAH_STEM_CELL_ADIPOSE_VS_BONE_DN	3.07e-06	147	107	6423;9891;1009;63027;57007;10628;	6	0.000267212
hsa-miR-19a	mirbase	IZADPANAH_STEM_CELL_ADIPOSE_VS_BONE_DN	0.00154547	69	107	1009;58494;23704;10631;	4	0.000803545
hsa-miR-19b	mirbase	IZADPANAH_STEM_CELL_ADIPOSE_VS_BONE_DN	0.00481969	69	107	1009;10631;58494;23704;	4	0.000803545
hsa-miR-19b	miranda	IZADPANAH_STEM_CELL_ADIPOSE_VS_BONE_DN	2.87e-16	213	107	6423;1009;9891;10631;3479;23704;4692;	7	0.00031006
hsa-miR-29c	pictar	JAATINEN_HEMATOPOIETIC_STEM_CELL_UP	0.00786827	46	313	53335;83690;1021;29970;2120;4678;	6	0.000149599
hsa-miR-19a	targetscan	KAAB_HEART_ATRIUM_VS_VENTRICLE_UP	1.49e-10	106	246	6695;2066;3554;9645;6548;6453;92689;57493;392;	9	1.69e-05
hsa-miR-19a	miranda	KAAB_HEART_ATRIUM_VS_VENTRICLE_UP	1.14e-11	199	246	7078;11098;6695;2066;3554;9645;6453;92689;23150;57493;	10	0.000478549
hsa-miR-19b	targetscan	KAAB_HEART_ATRIUM_VS_VENTRICLE_UP	4.13e-15	124	246	6548;6695;3554;9645;6453;2066;92689;57493;392;	9	5.87e-05
hsa-let-7c	miranda	kegg@@Cell cycle	0.00664593	100	119	993;990;8243;701;994;1871;1870;	7	4.93e-06
hsa-let-7c	mirbase	kegg@@Cell cycle	0.0042666	55	119	9700;890;4174;701;	4	0.000506262
hsa-miR-1301	miranda	kegg@@Chronic myeloid leukemia	0.0018609	44	76	861;7043;5925;5295;	4	3.72e-05
hsa-miR-1300	miranda	kegg@@Focal adhesion	0.000477754	35	199	387;3082;5156;857;3688;	5	4.19e-05
hsa-miR-18b	miranda	kegg@@Focal adhesion	0.00101465	65	199	7057;4638;80310;3479;5602;5295;	6	8.86e-05
hsa-miR-19b	miranda	kegg@@Focal adhesion	2.87e-16	213	199	1278;3479;5295;80310;8503;1289;3371;998;7057;	9	0.000694372
hsa-miR-574-5p	miranda	kegg@@MAPK signaling pathway	0.00839059	29	265	5156;998;3554;1843;	4	0.000865112
hsa-miR-18a	miranda	kegg@@Melanoma	0.000238061	102	71	80310;3479;5295;56034;	4	0.000748011
hsa-miR-19a	targetscan	kegg@@mTOR signaling pathway	1.49e-10	106	51	3479;5562;6196;5563;	4	0.000243509
hsa-miR-19b	mirtarget2	kegg@@mTOR signaling pathway	9.94e-11	74	51	3479;5562;8503;6196;	4	6.04e-05
hsa-miR-19b	targetscan	kegg@@mTOR signaling pathway	4.13e-15	124	51	3479;5562;8503;6196;	4	0.000442684
hsa-miR-19b	miranda	kegg@@mTOR signaling pathway	2.87e-16	213	51	3479;5295;5562;51719;8503;	5	0.000358782
hsa-miR-18a	miranda	kegg@@Prostate cancer	0.000238061	102	89	367;80310;3479;5295;56034;	5	0.000162031
hsa-miR-18b	miranda	kegg@@Prostate cancer	0.00101465	65	89	80310;3479;367;5295;	4	0.000318621
hsa-miR-1300	miranda	kegg@@Regulation of actin cytoskeleton	0.000477754	35	211	387;5156;2252;3688;	4	0.000766022
hsa-miR-92a	targetscan	kegg@@Regulation of actin cytoskeleton	2.54e-06	69	211	10788;3685;8503;998;6548;79837;	6	0.00017043
hsa-let-7b	mirtarget2	KEGG_CELL_CYCLE	0.00097411	16	128	9700;993;8243;1875;	4	4.42e-06
hsa-let-7c	miranda	KEGG_CELL_CYCLE	0.00664593	100	128	993;990;8243;701;1875;994;1871;1870;	8	6.34e-07
hsa-let-7c	mirbase	KEGG_CELL_CYCLE	0.0042666	55	128	9700;890;4174;701;	4	0.000666258
hsa-miR-1301	miranda	KEGG_CHRONIC_MYELOID_LEUKEMIA	0.0018609	44	73	861;7043;5925;5295;	4	3.18e-05
hsa-miR-1300	miranda	KEGG_FOCAL_ADHESION	0.000477754	35	201	387;3082;5156;857;3688;	5	4.4e-05
hsa-miR-18b	miranda	KEGG_FOCAL_ADHESION	0.00101465	65	201	7057;4638;80310;3479;5602;5295;	6	9.36e-05
hsa-miR-19b	miranda	KEGG_FOCAL_ADHESION	2.87e-16	213	201	1278;3479;5295;80310;8503;1289;3371;998;7057;	9	0.000745697
hsa-miR-19a	targetscan	KEGG_HYPERTROPHIC_CARDIOMYOPATHY_HCM	1.49e-10	106	85	22801;3479;5562;775;5563;	5	0.000156288
hsa-miR-574-5p	miranda	KEGG_MAPK_SIGNALING_PATHWAY	0.00839059	29	267	5156;998;3554;1843;	4	0.000889668
hsa-miR-18a	miranda	KEGG_MELANOMA	0.000238061	102	71	80310;3479;5295;56034;	4	0.000748011
hsa-miR-19a	targetscan	KEGG_MTOR_SIGNALING_PATHWAY	1.49e-10	106	52	3479;5562;6196;5563;	4	0.000262595
hsa-miR-19b	mirtarget2	KEGG_MTOR_SIGNALING_PATHWAY	9.94e-11	74	52	3479;5562;8503;6196;	4	6.52e-05
hsa-miR-19b	targetscan	KEGG_MTOR_SIGNALING_PATHWAY	4.13e-15	124	52	3479;5562;8503;6196;	4	0.000476999
hsa-miR-19b	miranda	KEGG_MTOR_SIGNALING_PATHWAY	2.87e-16	213	52	3479;5295;5562;51719;8503;	5	0.000393111
hsa-miR-106b	targetscan	KEGG_PATHWAYS_IN_CANCER	0.00555386	62	328	1026;112399;7048;8322;4313;5295;	6	0.000988118
hsa-miR-1300	miranda	KEGG_PATHWAYS_IN_CANCER	0.000477754	35	328	387;3082;5898;5156;2252;3688;	6	3.97e-05
hsa-miR-1301	miranda	KEGG_PATHWAYS_IN_CANCER	0.0018609	44	328	861;387;7043;2034;2737;5925;5295;	7	1.49e-05
hsa-miR-17	miranda	KEGG_PATHWAYS_IN_CANCER	3.07e-06	147	328	112399;2034;5914;51176;3716;5601;4313;841;4286;7048;	10	0.00041715
hsa-miR-18b	miranda	KEGG_PATHWAYS_IN_CANCER	0.00101465	65	328	5914;112399;3479;367;5602;4313;5295;	7	0.000193665
hsa-miR-135b	mirbase	KEGG_PEROXISOME	0.00762697	39	78	8800;5191;255027;30;	4	2.54e-05
hsa-miR-18a	miranda	KEGG_PROSTATE_CANCER	0.000238061	102	89	367;80310;3479;5295;56034;	5	0.000162031
hsa-miR-18b	miranda	KEGG_PROSTATE_CANCER	0.00101465	65	89	80310;3479;367;5295;	4	0.000318621
hsa-miR-1300	miranda	KEGG_REGULATION_OF_ACTIN_CYTOSKELETON	0.000477754	35	216	387;5156;2252;3688;	4	0.000835954
hsa-miR-92a	targetscan	KEGG_REGULATION_OF_ACTIN_CYTOSKELETON	2.54e-06	69	216	10788;3685;8503;998;6548;79837;	6	0.000193508
hsa-miR-200c	miranda	KIM_WT1_TARGETS_12HR_UP	5.78e-10	71	160	219654;4638;9867;9547;10979;	5	0.000454077
hsa-let-7b	mirbase	KIM_WT1_TARGETS_DN	3.53e-05	55	456	9212;9700;55355;4751;5433;348;890;	7	0.000498202
hsa-let-7c	mirbase	KIM_WT1_TARGETS_DN	0.0042666	55	456	9212;9700;55355;890;5433;348;701;	7	0.000498202
hsa-miR-106b	targetscan	KINSEY_TARGETS_OF_EWSR1_FLII_FUSION_DN	0.00555386	62	318	4299;388403;51474;30061;26115;7048;122786;1601;	8	1.43e-05
hsa-miR-106b	miranda	KINSEY_TARGETS_OF_EWSR1_FLII_FUSION_DN	0.00207195	101	318	4299;9891;388403;51474;2669;30061;26115;7048;58476;122786;	10	1.36e-05
hsa-miR-106b	mirtarget2	KINSEY_TARGETS_OF_EWSR1_FLII_FUSION_DN	0.000607298	52	318	388403;51474;30061;2872;7048;122786;	6	0.000323856
hsa-miR-141	pictar	KINSEY_TARGETS_OF_EWSR1_FLII_FUSION_DN	0.000121185	15	318	122786;219654;10395;23090;	4	0.000118817
hsa-miR-17	miranda	KINSEY_TARGETS_OF_EWSR1_FLII_FUSION_DN	3.07e-06	147	318	51474;30061;388403;4299;58476;9891;2799;26115;94241;29116;27303;51454;7048;	13	2.53e-06
hsa-miR-17	mirtarget2	KINSEY_TARGETS_OF_EWSR1_FLII_FUSION_DN	9.32e-07	70	318	51474;30061;388403;2872;2799;94241;7048;	7	0.000255467
hsa-miR-17	targetscan	KINSEY_TARGETS_OF_EWSR1_FLII_FUSION_DN	1.27e-08	91	318	51474;30061;388403;4299;2799;26115;94241;29116;7048;1601;	10	5.35e-06
hsa-miR-18a	miranda	KINSEY_TARGETS_OF_EWSR1_FLII_FUSION_DN	0.000238061	102	318	51474;22998;30061;11098;9891;26115;93129;58476;26959;51454;2799;	11	2.18e-06
hsa-miR-19a	pictar	KINSEY_TARGETS_OF_EWSR1_FLII_FUSION_DN	1.66e-07	66	318	388;54453;4299;27303;10904;94241;51454;	7	0.000176421
hsa-miR-19a	mirtarget2	KINSEY_TARGETS_OF_EWSR1_FLII_FUSION_DN	3.09e-10	70	318	388;54453;4299;22998;9208;51454;7048;	7	0.000255467
hsa-miR-19a	targetscan	KINSEY_TARGETS_OF_EWSR1_FLII_FUSION_DN	1.49e-10	106	318	388;54453;9891;4299;22998;27303;10904;122786;94241;51454;7048;	11	3.19e-06
hsa-miR-19a	miranda	KINSEY_TARGETS_OF_EWSR1_FLII_FUSION_DN	1.14e-11	199	318	388403;388;54453;11098;9891;4299;51092;27303;10904;122786;94241;1289;11167;51454;10631;3371;7048;	17	1.19e-07
hsa-miR-19b	pictar	KINSEY_TARGETS_OF_EWSR1_FLII_FUSION_DN	4.07e-10	76	318	388;54453;4299;27303;94241;10904;51454;29116;	8	6.44e-05
hsa-miR-19b	mirtarget2	KINSEY_TARGETS_OF_EWSR1_FLII_FUSION_DN	9.94e-11	74	318	388;54453;4299;22998;9208;51454;7048;	7	0.000360795
hsa-miR-19b	targetscan	KINSEY_TARGETS_OF_EWSR1_FLII_FUSION_DN	4.13e-15	124	318	388;54453;4299;122786;9891;22998;27303;94241;10904;51454;7048;29116;	12	2.4e-06
hsa-miR-19b	miranda	KINSEY_TARGETS_OF_EWSR1_FLII_FUSION_DN	2.87e-16	213	318	388;54453;11098;4299;388403;122786;9891;51092;10631;27303;94241;219654;10904;64332;1289;51454;3371;11167;7048;29116;80818;	21	2.76e-10
hsa-miR-200c	pictar	KINSEY_TARGETS_OF_EWSR1_FLII_FUSION_DN	6.84e-07	27	318	219654;122786;10395;23187;2669;	5	0.000105252
hsa-miR-200c	miranda	KINSEY_TARGETS_OF_EWSR1_FLII_FUSION_DN	5.78e-10	71	318	11167;219654;23090;51705;122786;10395;7077;94241;4015;2669;388403;	11	5.14e-08
hsa-miR-513b	miranda	KINSEY_TARGETS_OF_EWSR1_FLII_FUSION_DN	3.69e-06	33	318	122786;2200;1290;10395;4437;	5	0.000283325
hsa-miR-7	miranda	KINSEY_TARGETS_OF_EWSR1_FLII_FUSION_DN	0.000808442	23	318	388403;6876;11167;27303;	4	0.000688221
hsa-miR-92a	targetscan	KINSEY_TARGETS_OF_EWSR1_FLII_FUSION_DN	2.54e-06	69	318	2200;4299;2799;4774;4124;23452;22998;	7	0.000233458
hsa-miR-93	mirtarget2	KINSEY_TARGETS_OF_EWSR1_FLII_FUSION_DN	0.000808333	46	318	388403;51474;30061;7048;2872;122786;	6	0.000163058
hsa-miR-93	targetscan	KINSEY_TARGETS_OF_EWSR1_FLII_FUSION_DN	2.23e-05	63	318	4299;388403;51474;30061;7048;26115;1601;122786;	8	1.62e-05
hsa-miR-93	miranda	KINSEY_TARGETS_OF_EWSR1_FLII_FUSION_DN	1.17e-05	108	318	4299;388403;51474;30061;7048;9891;26115;27303;122786;	9	0.000142229
hsa-let-7b	mirbase	KOBAYASHI_EGFR_SIGNALING_24HR_DN	3.53e-05	55	250	9212;9700;55355;10535;4751;5433;890;4174;2146;	9	6.93e-08
hsa-let-7c	mirbase	KOBAYASHI_EGFR_SIGNALING_24HR_DN	0.0042666	55	250	9212;9700;55355;6491;3838;890;4174;5433;701;55635;	10	4.37e-09
hsa-miR-29c	mirbase	KOBAYASHI_EGFR_SIGNALING_24HR_DN	0.00030628	71	250	1503;9787;4436;890;4605;1434;51659;	7	6.31e-05
hsa-miR-1301	miranda	KOBAYASHI_EGFR_SIGNALING_24HR_UP	0.0018609	44	98	1363;1831;10529;22998;	4	0.000100768
hsa-miR-19b	targetscan	KOBAYASHI_EGFR_SIGNALING_24HR_UP	4.13e-15	124	98	22998;2180;8503;1362;57493;	5	0.000625224
hsa-miR-93	miranda	KOBAYASHI_EGFR_SIGNALING_24HR_UP	1.17e-05	108	98	1831;23158;54832;2752;57493;1362;	6	2.98e-05
hsa-miR-106b	miranda	KOKKINAKIS_METHIONINE_DEPRIVATION_48HR_UP	0.00207195	101	129	6041;1026;840;6309;7078;4313;4060;	7	8.97e-06
hsa-miR-106b	mirtarget2	KOKKINAKIS_METHIONINE_DEPRIVATION_48HR_UP	0.000607298	52	129	6041;1026;840;4313;	4	0.000553776
hsa-miR-1300	miranda	KOKKINAKIS_METHIONINE_DEPRIVATION_48HR_UP	0.000477754	35	129	3082;5156;4086;857;3572;	5	5.15e-06
hsa-miR-93	miranda	KOKKINAKIS_METHIONINE_DEPRIVATION_48HR_UP	1.17e-05	108	129	6041;8743;840;7078;1026;6309;	6	0.00013816
hsa-miR-106b	miranda	KOKKINAKIS_METHIONINE_DEPRIVATION_96HR_UP	0.00207195	101	118	6041;1026;840;6309;7078;4313;4060;80310;	8	3.67e-07
hsa-miR-106b	mirtarget2	KOKKINAKIS_METHIONINE_DEPRIVATION_96HR_UP	0.000607298	52	118	6041;1026;840;4313;80310;	5	2.43e-05
hsa-miR-1300	miranda	KOKKINAKIS_METHIONINE_DEPRIVATION_96HR_UP	0.000477754	35	118	3082;5156;4086;857;3572;	5	3.33e-06
hsa-miR-17	miranda	KOKKINAKIS_METHIONINE_DEPRIVATION_96HR_UP	3.07e-06	147	118	6041;7078;80310;840;6309;4313;	6	0.000452248
hsa-miR-19a	miranda	KOKKINAKIS_METHIONINE_DEPRIVATION_96HR_UP	1.14e-11	199	118	388;7078;6041;80310;3554;7832;4090;	7	0.00037356
hsa-miR-93	miranda	KOKKINAKIS_METHIONINE_DEPRIVATION_96HR_UP	1.17e-05	108	118	6041;840;7078;1026;6309;	5	0.000776515
hsa-miR-93	miranda	KONDO_EZH2_TARGETS	1.17e-05	108	146	59277;27303;54832;687;6695;2273;50650;	7	3.11e-05
hsa-miR-19a	miranda	KYNG_DNA_DAMAGE_BY_4NQO_OR_UV	1.14e-11	199	32	54453;3479;3554;5097;1847;	5	2.67e-05
hsa-miR-19b	miranda	KYNG_DNA_DAMAGE_BY_4NQO_OR_UV	2.87e-16	213	32	54453;3479;1847;5097;5756;	5	3.7e-05
hsa-miR-18b	miranda	KYNG_DNA_DAMAGE_UP	0.00101465	65	100	1264;3479;1490;665;	4	0.000496507
hsa-miR-19a	mirbase	LAIHO_COLORECTAL_CANCER_SERRATED_UP	0.00154547	69	110	8992;2004;10631;56851;	4	0.000891101
hsa-miR-19a	pictar	LAIHO_COLORECTAL_CANCER_SERRATED_UP	1.66e-07	66	110	54453;2004;27020;23022;	4	0.000753557
hsa-miR-19a	miranda	LAIHO_COLORECTAL_CANCER_SERRATED_UP	1.14e-11	199	110	54453;2004;5376;665;23022;7095;10631;56851;	8	3.38e-05
hsa-miR-19b	mirbase	LAIHO_COLORECTAL_CANCER_SERRATED_UP	0.00481969	69	110	8992;10631;2004;23041;56851;	5	6.89e-05
hsa-miR-19b	targetscan	LEE_LIVER_CANCER_MYC_DN	4.13e-15	124	59	60481;3554;3479;56892;	4	0.000772256
hsa-miR-19a	miranda	LEE_NEURAL_CREST_STEM_CELL_UP	1.14e-11	199	147	388;6444;1278;2004;7021;5376;64215;10631;4286;	9	4.3e-05
hsa-miR-19b	miranda	LEE_NEURAL_CREST_STEM_CELL_UP	2.87e-16	213	147	388;1278;64215;10631;219654;4286;5376;2004;	8	0.000408101
hsa-miR-200c	pictar	LEE_NEURAL_CREST_STEM_CELL_UP	6.84e-07	27	147	219654;1909;10395;51339;	4	6.88e-05
hsa-let-7b	mirbase	LI_WILMS_TUMOR_VS_FETAL_KIDNEY_1_DN	3.53e-05	55	162	9212;9700;10535;7203;2146;	5	0.000144401
hsa-let-7c	mirbase	LI_WILMS_TUMOR_VS_FETAL_KIDNEY_1_DN	0.0042666	55	162	9212;9700;3838;7203;701;	5	0.000144401
hsa-miR-17	miranda	LI_WILMS_TUMOR_VS_FETAL_KIDNEY_1_UP	3.07e-06	147	180	7905;23158;79026;2066;6307;1997;6342;4286;7048;	9	1.95e-05
hsa-miR-17	mirtarget2	LI_WILMS_TUMOR_VS_FETAL_KIDNEY_1_UP	9.32e-07	70	180	7905;23158;427;6307;7048;	5	0.00072609
hsa-miR-18b	miranda	LI_WILMS_TUMOR_VS_FETAL_KIDNEY_1_UP	0.00101465	65	180	7905;9079;4638;6307;23158;	5	0.000516172
hsa-miR-19a	targetscan	LI_WILMS_TUMOR_VS_FETAL_KIDNEY_1_UP	1.49e-10	106	180	2066;6307;3554;23303;2180;2122;23167;7048;	8	1.25e-05
hsa-miR-19a	miranda	LI_WILMS_TUMOR_VS_FETAL_KIDNEY_1_UP	1.14e-11	199	180	7010;2066;1278;6307;3554;1191;55970;10129;5376;4286;1040;6342;7048;	13	1.27e-07
hsa-miR-19b	targetscan	LI_WILMS_TUMOR_VS_FETAL_KIDNEY_1_UP	4.13e-15	124	180	3554;23303;2066;6307;2180;23167;7048;2122;	8	3.92e-05
hsa-miR-19b	miranda	LI_WILMS_TUMOR_VS_FETAL_KIDNEY_1_UP	2.87e-16	213	180	1278;7010;10129;1191;2066;6307;7357;4286;5376;6342;4094;7048;	12	1.89e-06
hsa-miR-200c	mirtarget2	LI_WILMS_TUMOR_VS_FETAL_KIDNEY_1_UP	3.3e-07	34	180	4638;3791;2908;831;	4	0.000376345
hsa-miR-630	miranda	LI_WILMS_TUMOR_VS_FETAL_KIDNEY_1_UP	0.00291585	40	180	1389;427;1997;11034;	4	0.000707295
hsa-miR-92a	targetscan	LI_WILMS_TUMOR_VS_FETAL_KIDNEY_1_UP	2.54e-06	69	180	1278;10788;10129;4124;4286;	5	0.000679749
hsa-miR-93	miranda	LI_WILMS_TUMOR_VS_FETAL_KIDNEY_1_UP	1.17e-05	108	180	79026;3234;7048;2066;23158;1997;4094;2908;8738;	9	1.56e-06
hsa-miR-19a	miranda	LIEN_BREAST_CARCINOMA_METAPLASTIC	1.14e-11	199	33	7078;6423;23704;10631;7057;	5	3.12e-05
hsa-miR-19b	miranda	LIEN_BREAST_CARCINOMA_METAPLASTIC	2.87e-16	213	33	6423;7078;10631;23704;7057;	5	4.32e-05
hsa-miR-29c	mirbase	LIEN_BREAST_CARCINOMA_METAPLASTIC_VS_DUCTAL_UP	0.00030628	71	80	5806;8531;84072;55323;1464;	5	1.7e-05
hsa-miR-29c	mirbase	LIN_SILENCED_BY_TUMOR_MICROENVIRONMENT	0.00030628	71	103	2568;51442;1824;283431;79784;	5	5.78e-05
hsa-let-7b	miranda	LINDGREN_BLADDER_CANCER_CLUSTER_1_DN	2.5e-05	95	376	993;10293;126731;219988;54552;5476;118788;994;2146;257106;	10	3.34e-05
hsa-let-7c	miranda	LINDGREN_BLADDER_CANCER_CLUSTER_1_DN	0.00664593	100	376	993;990;126731;219988;994;5476;54552;118788;26147;22839;	10	5.21e-05
hsa-miR-29c	mirbase	LINDGREN_BLADDER_CANCER_CLUSTER_1_DN	0.00030628	71	376	1503;898;9787;1062;4605;8317;51659;	7	0.000758604
hsa-miR-106b	targetscan	LINDGREN_BLADDER_CANCER_CLUSTER_2B	0.00555386	62	389	4299;6867;79901;4313;1601;5396;7145;	7	0.000405034
hsa-miR-106b	miranda	LINDGREN_BLADDER_CANCER_CLUSTER_2B	0.00207195	101	389	4299;9891;25927;79901;2669;7056;4313;5396;4060;	9	0.000380631
hsa-miR-1300	miranda	LINDGREN_BLADDER_CANCER_CLUSTER_2B	0.000477754	35	389	25927;81035;5156;10231;857;9452;5552;	7	9.21e-06
hsa-miR-18b	miranda	LINDGREN_BLADDER_CANCER_CLUSTER_2B	0.00101465	65	389	79901;25927;4638;5136;1490;4313;23500;56265;	8	8.49e-05
hsa-miR-19a	miranda	LINDGREN_BLADDER_CANCER_CLUSTER_2B	1.14e-11	199	389	9891;4299;1278;7056;9645;1847;5376;7046;23022;10631;9314;3371;83716;860;	14	0.000133132
hsa-miR-19b	miranda	LINDGREN_BLADDER_CANCER_CLUSTER_2B	2.87e-16	213	389	1831;4299;1278;9891;9645;10631;1847;64332;7046;5376;83716;4094;3371;860;2115;5583;	16	2.02e-05
hsa-miR-200c	miranda	LINDGREN_BLADDER_CANCER_CLUSTER_2B	5.78e-10	71	389	1293;4638;7077;6867;80031;25927;2669;	7	0.000925425
hsa-miR-92a	targetscan	LINDGREN_BLADDER_CANCER_CLUSTER_2B	2.54e-06	69	389	5099;4299;1278;10788;23022;27122;23452;1847;	8	0.000130374
hsa-miR-93	miranda	LINDGREN_BLADDER_CANCER_CLUSTER_2B	1.17e-05	108	389	1831;4299;79901;83700;9891;25927;11259;2273;4094;5136;	10	0.000132575
hsa-miR-142-5p	miranda	LINDGREN_BLADDER_CANCER_CLUSTER_3_DN	0.000470997	32	223	9644;3480;667;6695;	4	0.000665807
hsa-miR-29c	mirbase	LINDGREN_BLADDER_CANCER_CLUSTER_3_UP	0.00030628	71	325	1503;898;9787;1062;4436;4605;6882;8317;51659;4678;	10	6.43e-07
hsa-miR-106b	miranda	LIU_PROSTATE_CANCER_DN	0.00207195	101	467	25927;59277;7078;23171;122786;3236;5396;80310;287;3778;	10	0.000331339
hsa-miR-106b	pictar	LIU_PROSTATE_CANCER_DN	0.00154988	44	467	59277;7078;2034;122786;287;3778;	6	0.000979667
hsa-miR-1301	miranda	LIU_PROSTATE_CANCER_DN	0.0018609	44	467	1831;27122;253827;7043;2034;25927;5295;	7	0.000139065
hsa-miR-141	miranda	LIU_PROSTATE_CANCER_DN	6.06e-05	44	467	122786;11098;4211;253827;7871;25927;6571;79625;	8	1.69e-05
hsa-miR-142-5p	miranda	LIU_PROSTATE_CANCER_DN	0.000470997	32	467	9644;10580;7422;285590;7414;667;	6	0.000164209
hsa-miR-19a	miranda	LIU_PROSTATE_CANCER_DN	1.14e-11	199	467	166336;7078;11098;80310;1278;253827;3778;1191;122786;1289;23767;5376;7046;23022;10451;83716;171024;	17	2.19e-05
hsa-miR-19b	miranda	LIU_PROSTATE_CANCER_DN	2.87e-16	213	467	1831;166336;6571;11098;7078;122786;3778;1278;5295;1191;80310;23767;7046;1289;253827;5376;83716;6533;	18	1.46e-05
hsa-miR-200c	mirtarget2	LIU_PROSTATE_CANCER_DN	3.3e-07	34	467	4638;7077;6867;80031;10979;5311;	6	0.000233084
hsa-miR-200c	miranda	LIU_PROSTATE_CANCER_DN	5.78e-10	71	467	4211;4638;122786;152137;7077;6867;80031;25927;166336;10979;	10	1.61e-05
hsa-miR-425	miranda	LIU_PROSTATE_CANCER_DN	0.00242838	23	467	6764;56977;9644;9295;91851;4233;	6	2.24e-05
hsa-miR-429	miranda	LIU_PROSTATE_CANCER_DN	0.00881582	27	467	6591;6867;114818;11197;1282;	5	0.000621772
hsa-miR-501-5p	miranda	LIU_PROSTATE_CANCER_DN	0.00559032	35	467	166336;27122;122786;80031;10979;253827;2200;	7	2.99e-05
hsa-miR-548d-5p	miranda	LIU_PROSTATE_CANCER_DN	0.000427254	46	467	166336;122786;5241;2200;253827;80310;5311;7373;	8	2.37e-05
hsa-miR-7	miranda	LIU_PROSTATE_CANCER_DN	0.000808442	23	467	253827;57758;857;6876;7168;143903;1809;2273;	8	7.59e-08
hsa-miR-17	miranda	LIU_SOX4_TARGETS_UP	3.07e-06	147	137	79443;3927;51176;153222;659;6653;538;	7	0.000146681
hsa-miR-17	targetscan	LIU_SOX4_TARGETS_UP	1.27e-08	91	137	79443;3927;7068;153222;659;6653;	6	7.44e-05
hsa-miR-19a	mirtarget2	LIU_SOX4_TARGETS_UP	3.09e-10	70	137	54838;2004;7057;64080;659;	5	0.000207636
hsa-miR-19a	miranda	LIU_SOX4_TARGETS_UP	1.14e-11	199	137	11098;7068;54838;2004;10769;1847;7057;9766;659;	9	2.46e-05
hsa-miR-19b	miranda	LIU_SOX4_TARGETS_UP	2.87e-16	213	137	11098;54838;1847;9766;659;2004;538;7057;	8	0.000253548
hsa-miR-93	targetscan	LIU_SOX4_TARGETS_UP	2.23e-05	63	137	79443;7068;2004;3927;9766;	5	0.000125913
hsa-miR-19a	mirtarget2	LU_AGING_BRAIN_DN	3.09e-10	70	258	54453;1842;4299;5445;1901;7048;25976;	7	7.01e-05
hsa-miR-19a	miranda	LU_AGING_BRAIN_DN	1.14e-11	199	258	54453;4299;55970;5376;9341;5445;23022;1901;6342;7048;25976;	11	0.000166187
hsa-miR-19b	mirtarget2	LU_AGING_BRAIN_DN	9.94e-11	74	258	54453;1842;4299;5445;7048;1901;	6	0.000727835
hsa-miR-19b	miranda	LU_AGING_BRAIN_DN	2.87e-16	213	258	54453;4299;5445;9341;219654;5376;6342;25976;7048;6856;5756;1901;	12	7.03e-05
hsa-miR-7	miranda	LU_AGING_BRAIN_DN	0.000808442	23	258	2246;857;79026;1809;	4	0.000312611
hsa-miR-93	targetscan	LU_AGING_BRAIN_DN	2.23e-05	63	258	4299;79026;7048;8073;7466;10628;	6	0.000304936
hsa-miR-29c	mirbase	LY_AGING_OLD_DN	0.00030628	71	47	890;4605;1434;4678;	4	3.71e-05
hsa-let-7b	mirbase	M_PHASE	3.53e-05	55	112	9700;4751;10734;890;	4	0.000402375
hsa-let-7c	mirbase	M_PHASE	0.0042666	55	112	9700;3838;890;701;	4	0.000402375
hsa-let-7b	targetscan	MANALO_HYPOXIA_DN	1.96e-05	60	287	8884;3159;9654;1763;899;23076;	6	0.00041177
hsa-let-7c	miranda	MANALO_HYPOXIA_DN	0.00664593	100	287	9654;899;3159;990;116832;2002;23590;2395;	8	0.000220418
hsa-let-7c	mirbase	MANALO_HYPOXIA_DN	0.0042666	55	287	9654;55355;6491;890;4174;55127;51593;	7	2.84e-05
hsa-let-7c	targetscan	MANALO_HYPOXIA_DN	0.00193094	62	287	9654;8884;899;3159;1763;23076;6241;	7	6.24e-05
hsa-miR-29c	mirbase	MANALO_HYPOXIA_DN	0.00030628	71	287	1503;898;23279;890;8317;1434;51659;55127;4678;	9	2.09e-06
hsa-miR-142-5p	miranda	MANALO_HYPOXIA_UP	0.000470997	32	205	8642;7422;9891;6695;	4	0.000485267
hsa-miR-17	miranda	MANALO_HYPOXIA_UP	3.07e-06	147	205	8553;9891;112399;57007;10628;4313;6310;3624;	8	0.000315904
hsa-miR-19a	mirtarget2	MANALO_HYPOXIA_UP	3.09e-10	70	205	6695;22998;6310;64080;6196;8534;	6	0.000157812
hsa-miR-19a	targetscan	MANALO_HYPOXIA_UP	1.49e-10	106	205	27122;6695;9891;22998;51363;6310;6196;8534;	8	3.2e-05
hsa-miR-19b	targetscan	MANALO_HYPOXIA_UP	4.13e-15	124	205	6310;27122;6695;9891;51363;22998;56892;6196;	8	9.79e-05
hsa-miR-19a	miranda	MASSARWEH_RESPONSE_TO_ESTRADIOL	1.14e-11	199	61	11098;55638;55686;1955;25976;	5	0.00060684
hsa-miR-1183	miranda	MEMBRANE_BOUND_VESICLE	2.46e-06	60	114	23673;1176;11161;538;	4	0.000600286
hsa-miR-19a	targetscan	miRNA Transfection Down-Regulated Genes@@kshv-miR-K12-1, 10hr both strand active	1.49e-10	106	309	5412;54838;57509;65055;94241;27020;162073;1362;	8	0.000536499
hsa-miR-19b	targetscan	miRNA Transfection Down-Regulated Genes@@kshv-miR-K12-1, 10hr both strand active	4.13e-15	124	309	5412;57509;27020;54838;94241;65055;1362;9815;162073;2115;	10	6.35e-05
hsa-miR-19b	mirtarget2	miRNA Transfection Down-Regulated Genes@@kshv-miR-K12-3, 24hr guide strand active	9.94e-11	74	321	51527;261729;6307;2004;91947;27236;143098;	7	0.000381743
hsa-miR-19b	miranda	miRNA Transfection Down-Regulated Genes@@kshv-miR-K12-3, 24hr guide strand active	2.87e-16	213	321	51527;90102;10959;54622;10904;6307;65055;54414;2004;91947;27236;143098;	12	0.000527473
hsa-miR-19b	targetscan	miRNA Transfection Down-Regulated Genes@@kshv-miR-K12-4-3p, 10hr guide strand active	4.13e-15	124	418	7009;6548;57608;94241;23291;9908;1362;9815;57520;23011;	10	0.000715917
hsa-miR-19a	targetscan	miRNA Transfection Down-Regulated Genes@@kshv-miR-K12-9star, 10hr guide strand active	1.49e-10	106	175	9891;9341;162073;11099;392;22849;	6	0.000642529
hsa-let-7b	pictar	miRNA Transfection Down-Regulated Genes@@let-7a, 10hr guide strand active	0.00237693	39	293	993;9654;5326;1875;7504;157506;6877;	7	3.07e-06
hsa-let-7b	miranda	miRNA Transfection Down-Regulated Genes@@let-7a, 10hr guide strand active	2.5e-05	95	293	993;10712;9654;5326;1875;7504;1184;2000;157506;90407;	10	3.84e-06
hsa-let-7b	targetscan	miRNA Transfection Down-Regulated Genes@@let-7a, 10hr guide strand active	1.96e-05	60	293	993;8884;9654;5326;1875;7504;1184;2000;157506;	9	5.77e-07
hsa-let-7c	miranda	miRNA Transfection Down-Regulated Genes@@let-7a, 10hr guide strand active	0.00664593	100	293	993;9654;10712;1184;5326;1875;2000;7504;90407;	9	4.17e-05
hsa-let-7c	targetscan	miRNA Transfection Down-Regulated Genes@@let-7a, 10hr guide strand active	0.00193094	62	293	993;9654;8884;1184;5326;1875;997;2000;7504;78999;	10	6.6e-08
hsa-let-7b	tarbase	miRNA Transfection Down-Regulated Genes@@let-7a, 24hr guide strand active	0.00275961	10	434	9212;29128;10280;157506;	4	6.63e-05
hsa-let-7b	pictar	miRNA Transfection Down-Regulated Genes@@let-7a, 24hr guide strand active	0.00237693	39	434	993;9654;5326;1875;7504;23163;157506;64858;	8	3.84e-06
hsa-let-7b	mirtarget2	miRNA Transfection Down-Regulated Genes@@let-7a, 24hr guide strand active	0.00097411	16	434	993;1875;1184;116028;64858;	5	3.01e-05
hsa-let-7b	miranda	miRNA Transfection Down-Regulated Genes@@let-7a, 24hr guide strand active	2.5e-05	95	434	993;10712;9654;9898;5326;1875;7504;1184;10280;2000;157506;90407;994;64858;	14	7.61e-08
hsa-let-7b	targetscan	miRNA Transfection Down-Regulated Genes@@let-7a, 24hr guide strand active	1.96e-05	60	434	55143;993;8884;9654;29128;5326;1875;7504;1184;23163;2000;157506;	12	1.93e-08
hsa-let-7c	miranda	miRNA Transfection Down-Regulated Genes@@let-7a, 24hr guide strand active	0.00664593	100	434	993;9654;10712;1184;9898;5326;64858;1875;994;1870;2000;7504;90407;84894;	14	1.47e-07
hsa-let-7c	targetscan	miRNA Transfection Down-Regulated Genes@@let-7a, 24hr guide strand active	0.00193094	62	434	993;55143;9654;8884;29128;1184;23163;5326;1875;6241;1870;2000;7504;84894;	14	2.26e-10
hsa-let-7b	pictar	miRNA Transfection Down-Regulated Genes@@let-7b Down-Regulated Genes 10hr timepoint	0.00237693	39	284	993;899;5326;1875;7504;157506;6877;57473;	8	1.58e-07
hsa-let-7b	miranda	miRNA Transfection Down-Regulated Genes@@let-7b Down-Regulated Genes 10hr timepoint	2.5e-05	95	284	993;10712;899;5326;1875;7504;1184;2000;157506;90407;	10	2.91e-06
hsa-let-7b	targetscan	miRNA Transfection Down-Regulated Genes@@let-7b Down-Regulated Genes 10hr timepoint	1.96e-05	60	284	993;84733;899;5326;1875;7504;1184;23076;9880;2000;157506;57473;	12	1.61e-10
hsa-let-7c	miranda	miRNA Transfection Down-Regulated Genes@@let-7b Down-Regulated Genes 10hr timepoint	0.00664593	100	284	993;899;10712;1184;5326;9880;1875;1870;2000;7504;90407;	11	5.92e-07
hsa-let-7c	targetscan	miRNA Transfection Down-Regulated Genes@@let-7b Down-Regulated Genes 10hr timepoint	0.00193094	62	284	993;899;84733;57473;1184;5326;9880;1875;23076;1870;2000;7504;	12	2.41e-10
hsa-let-7b	tarbase	miRNA Transfection Down-Regulated Genes@@let-7b, 24hr guide strand active	0.00275961	10	496	9212;29128;10280;157506;	4	0.000111368
hsa-let-7b	pictar	miRNA Transfection Down-Regulated Genes@@let-7b, 24hr guide strand active	0.00237693	39	496	993;285367;55200;5326;1875;7504;157506;6877;	8	1.02e-05
hsa-let-7b	mirtarget2	miRNA Transfection Down-Regulated Genes@@let-7b, 24hr guide strand active	0.00097411	16	496	993;285367;55200;1875;1184;116028;	6	2.94e-06
hsa-let-7b	miranda	miRNA Transfection Down-Regulated Genes@@let-7b, 24hr guide strand active	2.5e-05	95	496	993;10712;285367;9898;5531;3607;5326;1875;7504;1184;10280;114991;2000;157506;90407;	15	5.8e-08
hsa-let-7b	targetscan	miRNA Transfection Down-Regulated Genes@@let-7b, 24hr guide strand active	1.96e-05	60	496	993;8884;285367;55200;29128;5326;1875;7504;1184;23076;2000;157506;	12	8.36e-08
hsa-let-7c	miranda	miRNA Transfection Down-Regulated Genes@@let-7b, 24hr guide strand active	0.00664593	100	496	993;285367;10712;5531;1184;114991;9898;5326;1875;1870;2000;7504;90407;84894;3930;	15	1.17e-07
hsa-let-7c	targetscan	miRNA Transfection Down-Regulated Genes@@let-7b, 24hr guide strand active	0.00193094	62	496	993;8884;285367;29128;1184;55200;5326;1875;23076;997;6241;1870;2000;7504;78999;84894;3930;	17	7.01e-13
hsa-let-7b	pictar	miRNA Transfection Down-Regulated Genes@@let-7c Down-Regulated Genes 10hr timepoint	0.00237693	39	274	993;9654;5326;1875;7504;23163;157506;	7	1.97e-06
hsa-let-7b	miranda	miRNA Transfection Down-Regulated Genes@@let-7c Down-Regulated Genes 10hr timepoint	2.5e-05	95	274	993;9654;5326;1875;7504;1184;2000;157506;90407;	9	1.63e-05
hsa-let-7b	targetscan	miRNA Transfection Down-Regulated Genes@@let-7c Down-Regulated Genes 10hr timepoint	1.96e-05	60	274	993;8884;9654;5326;1875;7504;1184;23076;23163;2000;157506;	11	1.73e-09
hsa-let-7c	miranda	miRNA Transfection Down-Regulated Genes@@let-7c Down-Regulated Genes 10hr timepoint	0.00664593	100	274	993;9654;1184;5326;1875;1870;2000;7504;90407;	9	2.47e-05
hsa-let-7c	targetscan	miRNA Transfection Down-Regulated Genes@@let-7c Down-Regulated Genes 10hr timepoint	0.00193094	62	274	993;9654;8884;1184;23163;5326;1875;23076;997;6241;1870;2000;7504;	13	9.19e-12
hsa-let-7b	tarbase	miRNA Transfection Down-Regulated Genes@@let-7c Down-Regulated Genes 24hr timepoint	0.00275961	10	481	9212;29128;10280;157506;	4	9.89e-05
hsa-let-7b	pictar	miRNA Transfection Down-Regulated Genes@@let-7c Down-Regulated Genes 24hr timepoint	0.00237693	39	481	993;899;55200;5326;1875;7504;23163;157506;6877;2146;64858;	11	4.44e-09
hsa-let-7b	mirtarget2	miRNA Transfection Down-Regulated Genes@@let-7c Down-Regulated Genes 24hr timepoint	0.00097411	16	481	9700;993;55200;1875;1184;116028;64858;	7	9.62e-08
hsa-let-7b	mirbase	miRNA Transfection Down-Regulated Genes@@let-7c Down-Regulated Genes 24hr timepoint	3.53e-05	55	481	9212;9700;10712;9898;55200;23163;2000;2146;	8	0.000110397
hsa-let-7b	miranda	miRNA Transfection Down-Regulated Genes@@let-7c Down-Regulated Genes 24hr timepoint	2.5e-05	95	481	993;10712;899;9898;5531;3607;5326;1875;7504;1184;10280;2000;157506;90407;2146;64858;	16	5.21e-09
hsa-let-7b	targetscan	miRNA Transfection Down-Regulated Genes@@let-7c Down-Regulated Genes 24hr timepoint	1.96e-05	60	481	993;8884;899;55200;29128;5326;1875;7504;1184;23076;23163;2000;157506;2146;	14	5.41e-10
hsa-let-7c	miranda	miRNA Transfection Down-Regulated Genes@@let-7c Down-Regulated Genes 24hr timepoint	0.00664593	100	481	993;899;10712;5531;1184;9898;5326;64858;1875;1870;2000;7504;90407;84894;3930;	15	7.86e-08
hsa-let-7c	mirbase	miRNA Transfection Down-Regulated Genes@@let-7c Down-Regulated Genes 24hr timepoint	0.0042666	55	481	9212;9700;10712;23163;55200;9898;997;55635;	8	0.000110397
hsa-let-7c	targetscan	miRNA Transfection Down-Regulated Genes@@let-7c Down-Regulated Genes 24hr timepoint	0.00193094	62	481	993;8884;899;29128;1184;23163;55200;5326;1875;23076;997;6241;1870;2000;7504;84894;3930;	17	4.28e-13
hsa-let-7b	pictar	miRNA Transfection Down-Regulated Genes@@let-7d Down-Regulated Genes 24hr timepoint	0.00237693	39	474	993;899;285367;55200;5326;7504;6877;2146;	8	7.33e-06
hsa-let-7b	mirtarget2	miRNA Transfection Down-Regulated Genes@@let-7d Down-Regulated Genes 24hr timepoint	0.00097411	16	474	9700;993;1763;285367;55200;1184;116028;	7	8.7e-08
hsa-let-7b	mirbase	miRNA Transfection Down-Regulated Genes@@let-7d Down-Regulated Genes 24hr timepoint	3.53e-05	55	474	9212;9700;10712;285367;55200;2000;118788;2146;	8	9.97e-05
hsa-let-7b	miranda	miRNA Transfection Down-Regulated Genes@@let-7d Down-Regulated Genes 24hr timepoint	2.5e-05	95	474	993;10712;899;285367;5531;55165;5326;79817;7504;1184;2000;118788;90407;2146;	14	2.24e-07
hsa-let-7b	targetscan	miRNA Transfection Down-Regulated Genes@@let-7d Down-Regulated Genes 24hr timepoint	1.96e-05	60	474	55143;993;1763;899;285367;55200;29128;5326;79817;7504;1184;2000;2146;	13	5.01e-09
hsa-let-7c	miranda	miRNA Transfection Down-Regulated Genes@@let-7d Down-Regulated Genes 24hr timepoint	0.00664593	100	474	993;285367;899;55165;10712;5531;1184;5326;1870;79817;2000;7504;118788;90407;84894;3930;	16	9.12e-09
hsa-let-7c	mirbase	miRNA Transfection Down-Regulated Genes@@let-7d Down-Regulated Genes 24hr timepoint	0.0042666	55	474	9212;9700;285367;10712;55200;55344;997;118788;55635;	9	1.38e-05
hsa-let-7c	targetscan	miRNA Transfection Down-Regulated Genes@@let-7d Down-Regulated Genes 24hr timepoint	0.00193094	62	474	993;55143;285367;899;29128;1184;55200;1763;5326;997;6241;1870;79817;2000;7504;84894;3930;1820;	18	2.23e-14
hsa-let-7b	pictar	miRNA Transfection Down-Regulated Genes@@let-7d, 10hr guide strand active	0.00237693	39	203	993;9654;5326;1875;7504;157506;6877;	7	2.63e-07
hsa-let-7b	mirtarget2	miRNA Transfection Down-Regulated Genes@@let-7d, 10hr guide strand active	0.00097411	16	203	993;1875;1184;116028;	4	2.73e-05
hsa-let-7b	miranda	miRNA Transfection Down-Regulated Genes@@let-7d, 10hr guide strand active	2.5e-05	95	203	993;9654;5326;1875;7504;1184;2000;157506;118788;90407;	10	1.35e-07
hsa-let-7b	targetscan	miRNA Transfection Down-Regulated Genes@@let-7d, 10hr guide strand active	1.96e-05	60	203	993;9654;5326;1875;7504;1184;2000;157506;	8	3.97e-07
hsa-let-7c	miranda	miRNA Transfection Down-Regulated Genes@@let-7d, 10hr guide strand active	0.00664593	100	203	993;9654;1184;5326;1875;1870;2000;7504;118788;90407;	10	2.2e-07
hsa-let-7c	mirbase	miRNA Transfection Down-Regulated Genes@@let-7d, 10hr guide strand active	0.0042666	55	203	9654;55344;997;118788;55635;	5	0.000410416
hsa-let-7c	targetscan	miRNA Transfection Down-Regulated Genes@@let-7d, 10hr guide strand active	0.00193094	62	203	993;9654;1184;5326;1875;997;6241;1870;2000;7504;	10	2e-09
hsa-let-7b	mirtarget2	miRNA Transfection Down-Regulated Genes@@let-7e Down-Regulated Genes 10hr timepoint	0.00097411	16	160	993;1875;1184;116028;	4	1.07e-05
hsa-let-7b	miranda	miRNA Transfection Down-Regulated Genes@@let-7e Down-Regulated Genes 10hr timepoint	2.5e-05	95	160	993;10712;5326;1875;1184;2000;90407;	7	2.44e-05
hsa-let-7b	targetscan	miRNA Transfection Down-Regulated Genes@@let-7e Down-Regulated Genes 10hr timepoint	1.96e-05	60	160	55143;993;8884;5326;1875;1184;2000;	7	1.11e-06
hsa-let-7c	miranda	miRNA Transfection Down-Regulated Genes@@let-7e Down-Regulated Genes 10hr timepoint	0.00664593	100	160	993;10712;1184;5326;1875;2000;90407;84894;	8	3.41e-06
hsa-let-7c	targetscan	miRNA Transfection Down-Regulated Genes@@let-7e Down-Regulated Genes 10hr timepoint	0.00193094	62	160	993;55143;8884;1184;5326;1875;2000;84894;	8	8.29e-08
hsa-let-7b	pictar	miRNA Transfection Down-Regulated Genes@@let-7e Down-Regulated Genes 24hr timepoint	0.00237693	39	383	993;899;285367;55200;5326;7504;	6	0.000174945
hsa-let-7b	mirtarget2	miRNA Transfection Down-Regulated Genes@@let-7e Down-Regulated Genes 24hr timepoint	0.00097411	16	383	993;285367;55200;1184;116028;	5	1.65e-05
hsa-let-7b	miranda	miRNA Transfection Down-Regulated Genes@@let-7e Down-Regulated Genes 24hr timepoint	2.5e-05	95	383	993;10712;899;285367;5531;3607;5326;7504;1184;10280;2000;9739;90407;	13	1.29e-07
hsa-let-7b	targetscan	miRNA Transfection Down-Regulated Genes@@let-7e Down-Regulated Genes 24hr timepoint	1.96e-05	60	383	55143;993;899;285367;55200;5326;7504;1184;2000;	9	5.23e-06
hsa-let-7c	miranda	miRNA Transfection Down-Regulated Genes@@let-7e Down-Regulated Genes 24hr timepoint	0.00664593	100	383	993;285367;899;10712;5531;1184;5326;9739;1870;2000;7504;90407;84894;	13	2.38e-07
hsa-let-7c	targetscan	miRNA Transfection Down-Regulated Genes@@let-7e Down-Regulated Genes 24hr timepoint	0.00193094	62	383	993;55143;285367;899;1184;55200;5326;997;6241;1870;2000;7504;78999;84894;	14	4.35e-11
hsa-let-7b	pictar	miRNA Transfection Down-Regulated Genes@@let-7f Down-Regulated Genes 10hr timepoint	0.00237693	39	196	993;5326;1875;23163;	4	0.000881976
hsa-let-7b	miranda	miRNA Transfection Down-Regulated Genes@@let-7f Down-Regulated Genes 10hr timepoint	2.5e-05	95	196	993;10712;5326;1875;2000;90407;	6	0.000651771
hsa-let-7b	targetscan	miRNA Transfection Down-Regulated Genes@@let-7f Down-Regulated Genes 10hr timepoint	1.96e-05	60	196	993;5326;1875;23076;23163;2000;	6	5.17e-05
hsa-let-7c	miranda	miRNA Transfection Down-Regulated Genes@@let-7f Down-Regulated Genes 10hr timepoint	0.00664593	100	196	993;10712;5326;1875;2000;90407;	6	0.000854197
hsa-let-7c	targetscan	miRNA Transfection Down-Regulated Genes@@let-7f Down-Regulated Genes 10hr timepoint	0.00193094	62	196	993;23163;5326;1875;23076;997;2000;	7	5.35e-06
hsa-let-7b	pictar	miRNA Transfection Down-Regulated Genes@@let-7g Down-Regulated Genes 10hr timepoint	0.00237693	39	334	993;9654;899;285367;5326;1875;7504;23163;6877;22838;	10	1.94e-09
hsa-let-7b	mirtarget2	miRNA Transfection Down-Regulated Genes@@let-7g Down-Regulated Genes 10hr timepoint	0.00097411	16	334	993;285367;1875;1184;	4	0.000188595
hsa-let-7b	mirbase	miRNA Transfection Down-Regulated Genes@@let-7g Down-Regulated Genes 10hr timepoint	3.53e-05	55	334	9212;10712;29894;285367;23163;2000;118788;	7	7.41e-05
hsa-let-7b	miranda	miRNA Transfection Down-Regulated Genes@@let-7g Down-Regulated Genes 10hr timepoint	2.5e-05	95	334	993;10712;9654;899;285367;5531;5326;1875;7504;1184;114991;2000;118788;90407;994;22838;	16	2.55e-11
hsa-let-7b	targetscan	miRNA Transfection Down-Regulated Genes@@let-7g Down-Regulated Genes 10hr timepoint	1.96e-05	60	334	993;8884;9654;899;285367;5326;1875;7504;1184;23076;23163;9880;2000;22838;	14	4.32e-12
hsa-let-7c	miranda	miRNA Transfection Down-Regulated Genes@@let-7g Down-Regulated Genes 10hr timepoint	0.00664593	100	334	993;9654;285367;899;10712;5531;1184;114991;22838;5326;9880;1875;994;1870;2000;7504;118788;90407;3930;23644;	20	2.48e-15
hsa-let-7c	mirbase	miRNA Transfection Down-Regulated Genes@@let-7g Down-Regulated Genes 10hr timepoint	0.0042666	55	334	9212;9654;285367;10712;29894;23163;997;118788;23644;	9	8e-07
hsa-let-7c	targetscan	miRNA Transfection Down-Regulated Genes@@let-7g Down-Regulated Genes 10hr timepoint	0.00193094	62	334	993;9654;8884;285367;899;1184;23163;22838;5326;9880;1875;23076;997;1870;2000;7504;3930;1820;	18	4.98e-17
hsa-let-7b	tarbase	miRNA Transfection Down-Regulated Genes@@let-7g Down-Regulated Genes 24hr timepoint	0.00275961	10	448	9212;29128;10280;157506;	4	7.5e-05
hsa-let-7b	pictar	miRNA Transfection Down-Regulated Genes@@let-7g Down-Regulated Genes 24hr timepoint	0.00237693	39	448	993;9654;5326;1875;7504;157506;6877;2146;	8	4.85e-06
hsa-let-7b	mirtarget2	miRNA Transfection Down-Regulated Genes@@let-7g Down-Regulated Genes 24hr timepoint	0.00097411	16	448	993;1875;1184;116028;	4	0.0005762
hsa-let-7b	miranda	miRNA Transfection Down-Regulated Genes@@let-7g Down-Regulated Genes 24hr timepoint	2.5e-05	95	448	993;10712;9654;5531;5326;1875;7504;1184;10280;2000;157506;90407;2146;	13	7.69e-07
hsa-let-7b	targetscan	miRNA Transfection Down-Regulated Genes@@let-7g Down-Regulated Genes 24hr timepoint	1.96e-05	60	448	993;9654;29128;5326;1875;7504;1184;23076;2000;157506;2146;	11	2.68e-07
hsa-let-7c	miranda	miRNA Transfection Down-Regulated Genes@@let-7g Down-Regulated Genes 24hr timepoint	0.00664593	100	448	993;9654;10712;5531;1184;5326;1875;1870;2000;7504;90407;3930;57348;	13	1.4e-06
hsa-let-7c	targetscan	miRNA Transfection Down-Regulated Genes@@let-7g Down-Regulated Genes 24hr timepoint	0.00193094	62	448	993;9654;29128;1184;5326;1875;23076;997;6241;1870;2000;7504;3930;	13	3.9e-09
hsa-miR-19a	targetscan	miRNA Transfection Down-Regulated Genes@@let-7g Down-Regulated Genes 24hr timepoint	1.49e-10	106	448	8763;27086;57509;5562;23291;9341;7057;22849;91947;5563;	10	0.000353018
hsa-let-7b	pictar	miRNA Transfection Down-Regulated Genes@@let-7i Down-Regulated Genes 10hr timepoint	0.00237693	39	197	993;5326;1875;7504;	4	0.000898838
hsa-let-7b	miranda	miRNA Transfection Down-Regulated Genes@@let-7i Down-Regulated Genes 10hr timepoint	2.5e-05	95	197	993;10712;5326;1875;7504;1184;114991;2000;90407;	9	1.11e-06
hsa-let-7b	targetscan	miRNA Transfection Down-Regulated Genes@@let-7i Down-Regulated Genes 10hr timepoint	1.96e-05	60	197	993;8884;5326;1875;7504;1184;23076;2000;	8	3.16e-07
hsa-let-7c	miranda	miRNA Transfection Down-Regulated Genes@@let-7i Down-Regulated Genes 10hr timepoint	0.00664593	100	197	993;10712;1184;114991;5326;1875;1870;2000;7504;90407;	10	1.67e-07
hsa-let-7c	targetscan	miRNA Transfection Down-Regulated Genes@@let-7i Down-Regulated Genes 10hr timepoint	0.00193094	62	197	993;8884;1184;5326;1875;23076;1870;2000;7504;	9	2.64e-08
hsa-let-7b	mirtarget2	miRNA Transfection Down-Regulated Genes@@let-7i Down-Regulated Genes 24hr timepoint	0.00097411	16	488	9700;1875;1184;116028;	4	0.000794512
hsa-let-7b	targetscan	miRNA Transfection Down-Regulated Genes@@let-7i Down-Regulated Genes 24hr timepoint	1.96e-05	60	488	29128;5326;1875;7504;1184;23076;2000;157506;2146;	9	3.59e-05
hsa-let-7c	targetscan	miRNA Transfection Down-Regulated Genes@@let-7i Down-Regulated Genes 24hr timepoint	0.00193094	62	488	29128;1184;5326;1875;23076;997;6241;1870;2000;7504;	10	6.81e-06
hsa-let-7b	miranda	miRNA Transfection Down-Regulated Genes@@miR-1 Down-Regulated Genes 10hr timepoint	2.5e-05	95	414	79705;5326;55920;1875;79817;1184;126731;64858;22838;	9	0.000379429
hsa-let-7c	miranda	miRNA Transfection Down-Regulated Genes@@miR-1 Down-Regulated Genes 10hr timepoint	0.00664593	100	414	79705;126731;1184;55920;22838;5326;64858;1875;79817;	9	0.000554611
hsa-miR-19a	miranda	miRNA Transfection Down-Regulated Genes@@miR-1 Down-Regulated Genes 10hr timepoint	1.14e-11	199	414	201895;57608;54838;3554;27086;10904;5793;10769;1847;11167;7095;7057;83874;27236;	14	0.000252962
hsa-miR-19a	mirtarget2	miRNA Transfection Down-Regulated Genes@@miR-100, 24hr guide strand active	3.09e-10	70	386	4299;5099;22998;55054;6310;22849;659;	7	0.000812294
hsa-miR-19a	targetscan	miRNA Transfection Down-Regulated Genes@@miR-100, 24hr guide strand active	1.49e-10	106	386	9891;4299;22998;84926;55054;6310;22849;659;4012;	9	0.000514417
hsa-miR-19b	pictar	miRNA Transfection Down-Regulated Genes@@miR-100, 24hr guide strand active	4.07e-10	76	386	4299;6310;55054;84926;80315;659;4012;23011;29966;	9	3.95e-05
hsa-miR-19b	targetscan	miRNA Transfection Down-Regulated Genes@@miR-100, 24hr guide strand active	4.13e-15	124	386	4299;6310;55054;9891;22998;84926;80315;659;2115;4012;23011;	11	8.51e-05
hsa-miR-19b	miranda	miRNA Transfection Down-Regulated Genes@@miR-100, 24hr guide strand active	2.87e-16	213	386	4299;6310;9891;84926;10959;80315;9766;659;65084;23176;2115;4012;23011;23505;	14	0.000249576
hsa-miR-92a	miranda	miRNA Transfection Down-Regulated Genes@@miR-100, 24hr guide strand active	2.65e-05	81	386	6310;80315;4299;4774;3685;64921;659;29966;	8	0.000379143
hsa-miR-92a	targetscan	miRNA Transfection Down-Regulated Genes@@miR-100, 24hr guide strand active	2.54e-06	69	386	6310;5099;80315;4299;4774;3685;66036;167227;22998;659;29966;	11	2.67e-07
hsa-miR-106b	mirtarget2	miRNA Transfection Down-Regulated Genes@@miR-101 Down-Regulated Genes 10hr timepoint	0.000607298	52	375	57552;1026;7905;2004;23158;23291;11334;	7	0.000105913
hsa-miR-17	miranda	miRNA Transfection Down-Regulated Genes@@miR-101 Down-Regulated Genes 10hr timepoint	3.07e-06	147	375	7905;23158;5813;253782;9908;202018;132864;113201;6310;22849;23291;	11	0.000298778
hsa-miR-17	mirtarget2	miRNA Transfection Down-Regulated Genes@@miR-101 Down-Regulated Genes 10hr timepoint	9.32e-07	70	375	7905;23158;57552;427;113201;22849;23291;	7	0.000685447
hsa-miR-17	targetscan	miRNA Transfection Down-Regulated Genes@@miR-101 Down-Regulated Genes 10hr timepoint	1.27e-08	91	375	23158;8322;162073;253782;202018;6310;22849;79646;23291;	9	0.000131487
hsa-miR-19a	pictar	miRNA Transfection Down-Regulated Genes@@miR-101 Down-Regulated Genes 10hr timepoint	1.66e-07	66	375	54453;9908;2004;6310;5562;92689;7057;57146;	8	7.35e-05
hsa-miR-19a	mirtarget2	miRNA Transfection Down-Regulated Genes@@miR-101 Down-Regulated Genes 10hr timepoint	3.09e-10	70	375	54453;5099;2004;6310;5562;23291;92689;7057;22849;	9	1.61e-05
hsa-miR-19a	targetscan	miRNA Transfection Down-Regulated Genes@@miR-101 Down-Regulated Genes 10hr timepoint	1.49e-10	106	375	54453;9908;2004;6310;5562;23291;162073;92689;7057;22849;57146;	11	1.52e-05
hsa-miR-19a	miranda	miRNA Transfection Down-Regulated Genes@@miR-101 Down-Regulated Genes 10hr timepoint	1.14e-11	199	375	8322;54453;81555;9908;2004;6310;5562;253782;23291;7046;92689;7057;202018;22849;57146;132864;	16	5.43e-06
hsa-miR-19b	pictar	miRNA Transfection Down-Regulated Genes@@miR-101 Down-Regulated Genes 10hr timepoint	4.07e-10	76	375	54453;6310;5562;92689;9908;2004;57146;7057;57698;	9	3.16e-05
hsa-miR-19b	mirtarget2	miRNA Transfection Down-Regulated Genes@@miR-101 Down-Regulated Genes 10hr timepoint	9.94e-11	74	375	54453;5099;6310;23291;5562;92689;2004;	7	0.000957445
hsa-miR-19b	targetscan	miRNA Transfection Down-Regulated Genes@@miR-101 Down-Regulated Genes 10hr timepoint	4.13e-15	124	375	54453;6310;23291;5562;92689;9908;2004;162073;57146;7057;57698;	11	6.58e-05
hsa-miR-19b	miranda	miRNA Transfection Down-Regulated Genes@@miR-101 Down-Regulated Genes 10hr timepoint	2.87e-16	213	375	54453;81555;6310;253782;23291;5562;92689;9908;132720;7046;2004;57146;7057;57698;202018;	15	5.06e-05
hsa-miR-200c	mirtarget2	miRNA Transfection Down-Regulated Genes@@miR-101 Down-Regulated Genes 10hr timepoint	3.3e-07	34	375	373;167227;6310;66036;5311;	5	0.000693815
hsa-miR-92a	targetscan	miRNA Transfection Down-Regulated Genes@@miR-101 Down-Regulated Genes 10hr timepoint	2.54e-06	69	375	6310;5099;132864;66036;167227;79646;8613;	7	0.000628125
hsa-miR-93	mirtarget2	miRNA Transfection Down-Regulated Genes@@miR-101 Down-Regulated Genes 10hr timepoint	0.000808333	46	375	57552;23158;7905;1026;2004;50650;55109;	7	4.72e-05
hsa-let-7b	pictar	miRNA Transfection Down-Regulated Genes@@miR-103, 24hr guide strand active (Affy)	0.00237693	39	443	993;899;23163;79180;6877;27161;	6	0.000382466
hsa-let-7c	miranda	miRNA Transfection Down-Regulated Genes@@miR-103, 24hr guide strand active (Affy)	0.00664593	100	443	993;899;55165;10712;9909;79065;1870;6892;26147;3930;	10	0.000200479
hsa-let-7c	targetscan	miRNA Transfection Down-Regulated Genes@@miR-103, 24hr guide strand active (Affy)	0.00193094	62	443	993;899;23163;79180;6241;1870;3930;	7	0.000874448
hsa-miR-19b	miranda	miRNA Transfection Down-Regulated Genes@@miR-105 Down-Regulated Genes 10hr timepoint	2.87e-16	213	417	81555;6310;9891;5793;80219;444;51719;2004;11167;29116;167691;80818;2115;5756;55681;23011;	16	4.66e-05
hsa-miR-630	miranda	miRNA Transfection Down-Regulated Genes@@miR-105 Down-Regulated Genes 10hr timepoint	0.00291585	40	417	1389;7095;54813;8674;5074;6310;	6	0.000319286
hsa-miR-106b	targetscan	miRNA Transfection Down-Regulated Genes@@miR-106b Down-Regulated Genes 10hr timepoint	0.00555386	62	294	79443;51474;51128;1026;79901;7466;840;30061;9927;51341;2004;10681;23158;55521;11334;55654;283537;128637;	18	5.17e-18
hsa-miR-106b	miranda	miRNA Transfection Down-Regulated Genes@@miR-106b Down-Regulated Genes 10hr timepoint	0.00207195	101	294	79443;51474;6041;51128;1026;79901;840;30061;9927;2004;23158;11334;56674;55654;	14	1.24e-09
hsa-miR-106b	pictar	miRNA Transfection Down-Regulated Genes@@miR-106b Down-Regulated Genes 10hr timepoint	0.00154988	44	294	51474;51128;1026;30061;26224;51341;2004;10681;55521;11334;6050;55654;	12	4.57e-12
hsa-miR-106b	mirtarget2	miRNA Transfection Down-Regulated Genes@@miR-106b Down-Regulated Genes 10hr timepoint	0.000607298	52	294	79443;57552;51474;6041;51128;1026;79901;7466;840;7905;30061;9927;51341;2004;10681;23158;55521;11334;6050;55654;283537;128637;	22	5.4e-26
hsa-miR-17	miranda	miRNA Transfection Down-Regulated Genes@@miR-106b Down-Regulated Genes 10hr timepoint	3.07e-06	147	294	79901;51128;7905;51474;30061;6041;23158;79443;55654;56929;26234;2799;9813;840;6307;29116;3716;9802;	18	4.28e-11
hsa-miR-17	mirtarget2	miRNA Transfection Down-Regulated Genes@@miR-106b Down-Regulated Genes 10hr timepoint	9.32e-07	70	294	79901;51128;7905;51474;30061;6041;23158;79443;55654;57552;7466;55054;26234;2799;5445;392;9813;128637;840;6307;3716;389;283537;51341;	24	1.3e-25
hsa-miR-17	targetscan	miRNA Transfection Down-Regulated Genes@@miR-106b Down-Regulated Genes 10hr timepoint	1.27e-08	91	294	79901;51128;51474;30061;23158;79443;55654;56929;7466;55054;26234;162073;2799;392;9813;128637;840;6307;29116;3716;9802;389;79646;283537;51341;	25	6.77e-24
hsa-miR-18a	miranda	miRNA Transfection Down-Regulated Genes@@miR-106b Down-Regulated Genes 10hr timepoint	0.000238061	102	294	79901;51474;7905;51128;6041;30061;6307;9813;2799;	9	5.01e-05
hsa-miR-18b	miranda	miRNA Transfection Down-Regulated Genes@@miR-106b Down-Regulated Genes 10hr timepoint	0.00101465	65	294	79901;7905;51474;51128;6307;6041;23158;30061;26234;	9	1.19e-06
hsa-miR-19a	mirbase	miRNA Transfection Down-Regulated Genes@@miR-106b Down-Regulated Genes 10hr timepoint	0.00154547	69	294	8992;6307;2004;5445;387263;4682;	6	0.000989216
hsa-miR-19b	pictar	miRNA Transfection Down-Regulated Genes@@miR-106b Down-Regulated Genes 10hr timepoint	4.07e-10	76	294	56929;55054;2004;29116;22863;392;57698;	7	0.000264894
hsa-miR-19b	targetscan	miRNA Transfection Down-Regulated Genes@@miR-106b Down-Regulated Genes 10hr timepoint	4.13e-15	124	294	55054;5445;6307;2004;29116;162073;22863;392;57698;	9	0.000226035
hsa-miR-93	mirtarget2	miRNA Transfection Down-Regulated Genes@@miR-106b Down-Regulated Genes 10hr timepoint	0.000808333	46	294	79443;6041;79901;51474;840;51128;30061;57552;23158;7905;1026;9927;51341;7466;128637;3716;7071;2004;9422;283537;	20	4.97e-24
hsa-miR-93	targetscan	miRNA Transfection Down-Regulated Genes@@miR-106b Down-Regulated Genes 10hr timepoint	2.23e-05	63	294	79443;79901;51474;840;51128;30061;23158;57088;1026;9927;51341;7466;128637;3716;7071;2004;9422;283537;	18	7.13e-18
hsa-miR-93	miranda	miRNA Transfection Down-Regulated Genes@@miR-106b Down-Regulated Genes 10hr timepoint	1.17e-05	108	294	79443;6041;79901;51474;840;51128;30061;23158;1026;9927;26224;3716;7071;2004;	14	3.04e-09
hsa-miR-106b	targetscan	miRNA Transfection Down-Regulated Genes@@miR-106b, 10hr guide strand active (Affy)	0.00555386	62	223	79443;51474;51128;1026;79901;840;9927;57493;2004;23158;7048;55654;128637;	13	6.74e-13
hsa-miR-106b	miranda	miRNA Transfection Down-Regulated Genes@@miR-106b, 10hr guide strand active (Affy)	0.00207195	101	223	79443;51474;51128;1026;79901;840;9927;57493;2004;8987;23158;7048;56674;11275;55654;	15	2.24e-12
hsa-miR-106b	pictar	miRNA Transfection Down-Regulated Genes@@miR-106b, 10hr guide strand active (Affy)	0.00154988	44	223	51474;51128;1026;26224;2004;2872;6050;11275;55654;	9	3.26e-09
hsa-miR-106b	mirtarget2	miRNA Transfection Down-Regulated Genes@@miR-106b, 10hr guide strand active (Affy)	0.000607298	52	223	79443;57552;51474;51128;1026;79901;840;7905;9927;2004;2872;23158;7048;6050;11275;55654;128637;	17	4e-20
hsa-miR-17	miranda	miRNA Transfection Down-Regulated Genes@@miR-106b, 10hr guide strand active (Affy)	3.07e-06	147	223	79901;51128;7905;51474;23158;79443;55654;5869;83877;2799;11275;9813;8987;840;6307;29116;3716;9802;221035;7048;	20	2.43e-15
hsa-miR-17	mirtarget2	miRNA Transfection Down-Regulated Genes@@miR-106b, 10hr guide strand active (Affy)	9.32e-07	70	223	79901;51128;7905;51474;23158;79443;55654;57552;5869;2872;55054;83877;2799;5445;9813;128637;840;6307;3716;7048;400;	21	1.08e-23
hsa-miR-17	targetscan	miRNA Transfection Down-Regulated Genes@@miR-106b, 10hr guide strand active (Affy)	1.27e-08	91	223	79901;51128;51474;23158;79443;55654;5869;7009;55054;162073;2799;9813;128637;840;6307;29116;3716;9802;221035;7048;400;	21	4.9e-21
hsa-miR-18a	miranda	miRNA Transfection Down-Regulated Genes@@miR-106b, 10hr guide strand active (Affy)	0.000238061	102	223	79901;51474;7905;51128;11275;5869;6307;9813;7320;2799;	10	6.32e-07
hsa-miR-18b	miranda	miRNA Transfection Down-Regulated Genes@@miR-106b, 10hr guide strand active (Affy)	0.00101465	65	223	79901;7905;51474;51128;6307;23158;11275;7320;	8	1.51e-06
hsa-miR-19a	mirbase	miRNA Transfection Down-Regulated Genes@@miR-106b, 10hr guide strand active (Affy)	0.00154547	69	223	8992;6307;2004;5445;221035;387263;4682;	7	2.53e-05
hsa-miR-19a	mirtarget2	miRNA Transfection Down-Regulated Genes@@miR-106b, 10hr guide strand active (Affy)	3.09e-10	70	223	8992;6307;55054;2004;5445;221035;387263;7048;	8	2.68e-06
hsa-miR-19a	targetscan	miRNA Transfection Down-Regulated Genes@@miR-106b, 10hr guide strand active (Affy)	1.49e-10	106	223	7009;6307;55054;2004;5869;162073;5445;221035;57493;7048;	10	9.04e-07
hsa-miR-19a	miranda	miRNA Transfection Down-Regulated Genes@@miR-106b, 10hr guide strand active (Affy)	1.14e-11	199	223	7009;6307;2004;5869;5445;83877;221035;57493;9813;7048;	10	0.000219565
hsa-miR-19b	mirbase	miRNA Transfection Down-Regulated Genes@@miR-106b, 10hr guide strand active (Affy)	0.00481969	69	223	8992;5445;6307;221035;4682;2004;	6	0.000229893
hsa-miR-19b	pictar	miRNA Transfection Down-Regulated Genes@@miR-106b, 10hr guide strand active (Affy)	4.07e-10	76	223	5869;55054;221035;2004;29116;55727;57698;	7	4.76e-05
hsa-miR-19b	mirtarget2	miRNA Transfection Down-Regulated Genes@@miR-106b, 10hr guide strand active (Affy)	9.94e-11	74	223	8992;55054;5445;6307;221035;2004;7048;55727;	8	4.1e-06
hsa-miR-19b	targetscan	miRNA Transfection Down-Regulated Genes@@miR-106b, 10hr guide strand active (Affy)	4.13e-15	124	223	7009;5869;55054;5445;6307;221035;2004;57493;7048;29116;162073;55727;57698;	13	5.61e-09
hsa-miR-19b	miranda	miRNA Transfection Down-Regulated Genes@@miR-106b, 10hr guide strand active (Affy)	2.87e-16	213	223	7009;5869;5445;83877;6307;9813;221035;2004;57493;7048;29116;55727;57698;	13	3.14e-06
hsa-miR-93	mirtarget2	miRNA Transfection Down-Regulated Genes@@miR-106b, 10hr guide strand active (Affy)	0.000808333	46	223	79443;79901;51474;840;51128;7048;57552;23158;7905;2872;1026;9927;128637;3716;7071;2004;	16	1.63e-19
hsa-miR-93	targetscan	miRNA Transfection Down-Regulated Genes@@miR-106b, 10hr guide strand active (Affy)	2.23e-05	63	223	79443;79901;51474;840;51128;7048;23158;1026;9927;57493;128637;3716;7071;2004;	14	3.6e-14
hsa-miR-93	miranda	miRNA Transfection Down-Regulated Genes@@miR-106b, 10hr guide strand active (Affy)	1.17e-05	108	223	79443;79901;51474;840;51128;7048;23158;11275;1026;9927;26224;57493;3716;7071;2004;8987;	16	4.22e-13
hsa-let-7c	miranda	miRNA Transfection Down-Regulated Genes@@miR-10a, 24hr guide strand active	0.00664593	100	494	220134;990;1184;56893;114991;5326;701;1871;79817;118788;26147;3930;	12	2.19e-05
hsa-miR-19a	targetscan	miRNA Transfection Down-Regulated Genes@@miR-122a, 10hr both strand active	1.49e-10	106	442	9891;57221;22998;3479;3554;5793;6548;9908;392;4090;6196;	11	6.79e-05
hsa-miR-19b	targetscan	miRNA Transfection Down-Regulated Genes@@miR-122a, 10hr both strand active	4.13e-15	124	442	6548;9891;57221;3554;22998;3479;5793;9908;4090;29116;6196;22936;392;	13	1.35e-05
hsa-miR-93	mirtarget2	miRNA Transfection Down-Regulated Genes@@miR-122a, 10hr both strand active	0.000808333	46	442	6041;79901;840;2149;57552;9422;	6	0.00093669
hsa-miR-93	targetscan	miRNA Transfection Down-Regulated Genes@@miR-122a, 10hr both strand active	2.23e-05	63	442	79901;840;2149;1601;8073;7145;9422;9766;	8	0.000163783
hsa-miR-17	targetscan	miRNA Transfection Down-Regulated Genes@@miR-125b Down-Regulated Genes 10hr timepoint	1.27e-08	91	421	30061;5515;55054;9813;840;94241;9802;10867;6310;51341;	10	5.95e-05
hsa-miR-19a	targetscan	miRNA Transfection Down-Regulated Genes@@miR-126 Down-Regulated Genes 10hr timepoint	1.49e-10	106	319	8763;65055;27020;23291;255520;162073;51454;7057;	8	0.000661011
hsa-miR-19a	miranda	miRNA Transfection Down-Regulated Genes@@miR-126 Down-Regulated Genes 10hr timepoint	1.14e-11	199	319	8763;65055;23291;1847;255520;7046;23022;51454;7057;9766;860;	11	0.000990792
hsa-miR-19b	pictar	miRNA Transfection Down-Regulated Genes@@miR-126 Down-Regulated Genes 10hr timepoint	4.07e-10	76	319	8763;27020;255520;23022;51454;7057;23011;	7	0.000433204
hsa-miR-19b	targetscan	miRNA Transfection Down-Regulated Genes@@miR-126 Down-Regulated Genes 10hr timepoint	4.13e-15	124	319	8763;27020;255520;23291;65055;51454;162073;7057;23011;	9	0.000411276
hsa-miR-18b	miranda	miRNA Transfection Down-Regulated Genes@@miR-126, 10hr unclear (Affy)	0.00101465	65	330	79901;57222;27125;51014;7057;10254;8763;	7	0.000201007
hsa-miR-19a	targetscan	miRNA Transfection Down-Regulated Genes@@miR-126, 10hr unclear (Affy)	1.49e-10	106	330	6695;8763;10254;65055;255520;162073;7057;11099;	8	0.000823938
hsa-miR-1246	miranda	miRNA Transfection Down-Regulated Genes@@miR-126star Down-Regulated Genes 10hr timepoint	0.000625189	67	201	4121;51313;27430;10513;134553;	5	0.000975765
hsa-miR-548d-5p	miranda	miRNA Transfection Down-Regulated Genes@@miR-126star Down-Regulated Genes 10hr timepoint	0.000427254	46	201	84897;2200;51313;92181;6041;261729;	6	1.27e-05
hsa-miR-92a	miranda	miRNA Transfection Down-Regulated Genes@@miR-126star Down-Regulated Genes 10hr timepoint	2.65e-05	81	201	2200;80315;261729;4774;132864;1657;	6	0.000316483
hsa-miR-92a	targetscan	miRNA Transfection Down-Regulated Genes@@miR-126star Down-Regulated Genes 10hr timepoint	2.54e-06	69	201	2200;80315;4774;132864;66036;1657;79646;	7	1.3e-05
hsa-miR-141	miranda	miRNA Transfection Down-Regulated Genes@@miR-126star Down-Regulated Genes 24hr timepoint	6.06e-05	44	418	6310;11098;85439;861;23333;84897;	6	0.000549369
hsa-miR-19a	miranda	miRNA Transfection Down-Regulated Genes@@miR-126star Down-Regulated Genes 24hr timepoint	1.14e-11	199	418	11098;9891;6041;57608;65055;6310;5562;253782;7046;7095;6239;659;5563;860;	14	0.000278909
hsa-miR-19b	miranda	miRNA Transfection Down-Regulated Genes@@miR-126star Down-Regulated Genes 24hr timepoint	2.87e-16	213	418	11098;6310;9891;6041;57608;253782;5562;65055;6239;444;7046;80315;659;860;	14	0.000553983
hsa-miR-630	mirtarget2	miRNA Transfection Down-Regulated Genes@@miR-126star, 10hr guide strand active (Affy)	0.000551729	14	206	80315;51397;11216;7099;	4	1.62e-05
hsa-miR-92a	targetscan	miRNA Transfection Down-Regulated Genes@@miR-126star, 10hr guide strand active (Affy)	2.54e-06	69	206	80315;4774;132864;66036;1657;79646;	6	0.000149587
hsa-miR-17	targetscan	miRNA Transfection Down-Regulated Genes@@miR-128a Down-Regulated Genes 10hr timepoint	1.27e-08	91	203	3927;162073;2799;3716;9802;9815;	6	0.00062355
hsa-miR-92a	targetscan	miRNA Transfection Down-Regulated Genes@@miR-128a Down-Regulated Genes 10hr timepoint	2.54e-06	69	203	2799;80854;9815;167227;1847;7832;	6	0.000138088
hsa-miR-106b	miranda	miRNA Transfection Down-Regulated Genes@@miR-130a Down-Regulated Genes 10hr timepoint	0.00207195	101	269	79443;51014;79901;30061;2004;11334;56674;	7	0.000877845
hsa-miR-106b	mirtarget2	miRNA Transfection Down-Regulated Genes@@miR-130a Down-Regulated Genes 10hr timepoint	0.000607298	52	269	79443;57552;79901;30061;2004;11334;	6	0.000131198
hsa-miR-17	mirtarget2	miRNA Transfection Down-Regulated Genes@@miR-130a Down-Regulated Genes 10hr timepoint	9.32e-07	70	269	79901;30061;79443;57552;55054;392;22849;	7	9.11e-05
hsa-miR-17	targetscan	miRNA Transfection Down-Regulated Genes@@miR-130a Down-Regulated Genes 10hr timepoint	1.27e-08	91	269	79901;30061;79443;55054;392;9802;6310;6549;22849;	9	9.91e-06
hsa-miR-18a	miranda	miRNA Transfection Down-Regulated Genes@@miR-130a Down-Regulated Genes 10hr timepoint	0.000238061	102	269	79901;30061;51014;901;22849;6310;51257;	7	0.000930541
hsa-miR-19a	pictar	miRNA Transfection Down-Regulated Genes@@miR-130a Down-Regulated Genes 10hr timepoint	1.66e-07	66	269	10904;5793;55054;2004;6310;5562;27020;392;	8	6.82e-06
hsa-miR-19a	mirtarget2	miRNA Transfection Down-Regulated Genes@@miR-130a Down-Regulated Genes 10hr timepoint	3.09e-10	70	269	5793;55054;2004;6310;5562;55686;1040;22849;	8	1.06e-05
hsa-miR-19a	targetscan	miRNA Transfection Down-Regulated Genes@@miR-130a Down-Regulated Genes 10hr timepoint	1.49e-10	106	269	10904;5793;55054;2004;6310;5562;27020;9341;392;22849;	10	4.87e-06
hsa-miR-19a	miranda	miRNA Transfection Down-Regulated Genes@@miR-130a Down-Regulated Genes 10hr timepoint	1.14e-11	199	269	10904;5793;2004;6310;5562;55686;9341;901;1040;22849;	10	0.000952476
hsa-miR-19b	pictar	miRNA Transfection Down-Regulated Genes@@miR-130a Down-Regulated Genes 10hr timepoint	4.07e-10	76	269	6310;55054;27020;5793;10904;5562;2004;392;	8	1.96e-05
hsa-miR-19b	mirtarget2	miRNA Transfection Down-Regulated Genes@@miR-130a Down-Regulated Genes 10hr timepoint	9.94e-11	74	269	55686;6310;55054;5793;5562;2004;	6	0.00090415
hsa-miR-19b	targetscan	miRNA Transfection Down-Regulated Genes@@miR-130a Down-Regulated Genes 10hr timepoint	4.13e-15	124	269	6310;55054;27020;5793;9341;10904;5562;2004;392;6533;	10	1.96e-05
hsa-miR-93	mirtarget2	miRNA Transfection Down-Regulated Genes@@miR-130a Down-Regulated Genes 10hr timepoint	0.000808333	46	269	79443;79901;30061;57552;2004;	5	0.000640247
hsa-miR-106b	targetscan	miRNA Transfection Down-Regulated Genes@@miR-130a Down-Regulated Genes 24hr timepoint	0.00555386	62	313	79443;1026;79901;30061;2004;7786;283537;	7	0.000107336
hsa-miR-106b	miranda	miRNA Transfection Down-Regulated Genes@@miR-130a Down-Regulated Genes 24hr timepoint	0.00207195	101	313	79443;51014;1026;79901;30061;2004;7786;56674;	8	0.000422046
hsa-miR-106b	mirtarget2	miRNA Transfection Down-Regulated Genes@@miR-130a Down-Regulated Genes 24hr timepoint	0.000607298	52	313	79443;1026;79901;30061;2004;283537;	6	0.00029755
hsa-miR-17	targetscan	miRNA Transfection Down-Regulated Genes@@miR-130a Down-Regulated Genes 24hr timepoint	1.27e-08	91	313	79901;30061;79443;55054;392;9802;6310;6549;9815;283537;	10	4.65e-06
hsa-miR-18a	miranda	miRNA Transfection Down-Regulated Genes@@miR-130a Down-Regulated Genes 24hr timepoint	0.000238061	102	313	79901;30061;51014;901;93129;26959;7786;6310;51257;	9	8.11e-05
hsa-miR-19a	pictar	miRNA Transfection Down-Regulated Genes@@miR-130a Down-Regulated Genes 24hr timepoint	1.66e-07	66	313	10904;5793;55054;2004;6310;5562;7786;392;	8	2.04e-05
hsa-miR-19a	mirtarget2	miRNA Transfection Down-Regulated Genes@@miR-130a Down-Regulated Genes 24hr timepoint	3.09e-10	70	313	5793;55054;2004;6310;5562;55686;1040;6196;	8	3.16e-05
hsa-miR-19a	targetscan	miRNA Transfection Down-Regulated Genes@@miR-130a Down-Regulated Genes 24hr timepoint	1.49e-10	106	313	10904;5793;55054;2004;6310;5562;10955;9341;7786;392;6196;5563;	12	3.74e-07
hsa-miR-19a	miranda	miRNA Transfection Down-Regulated Genes@@miR-130a Down-Regulated Genes 24hr timepoint	1.14e-11	199	313	10904;5793;2004;6310;5562;55686;10955;9341;901;7786;3035;1040;5563;	13	5.56e-05
hsa-miR-19b	pictar	miRNA Transfection Down-Regulated Genes@@miR-130a Down-Regulated Genes 24hr timepoint	4.07e-10	76	313	6310;55054;5793;10904;5562;2004;7786;392;	8	5.76e-05
hsa-miR-19b	mirtarget2	miRNA Transfection Down-Regulated Genes@@miR-130a Down-Regulated Genes 24hr timepoint	9.94e-11	74	313	55686;6310;55054;5793;5562;2004;6196;	7	0.000327941
hsa-miR-19b	targetscan	miRNA Transfection Down-Regulated Genes@@miR-130a Down-Regulated Genes 24hr timepoint	4.13e-15	124	313	6310;55054;5793;9341;10904;5562;10955;2004;9815;7786;6196;392;6533;	13	3.01e-07
hsa-miR-19b	miranda	miRNA Transfection Down-Regulated Genes@@miR-130a Down-Regulated Genes 24hr timepoint	2.87e-16	213	313	55686;6310;51014;5793;9341;10904;5562;10955;2004;7786;3035;998;6533;	13	0.000110955
hsa-miR-93	mirtarget2	miRNA Transfection Down-Regulated Genes@@miR-130a Down-Regulated Genes 24hr timepoint	0.000808333	46	313	79443;79901;30061;1026;2004;283537;	6	0.000149599
hsa-miR-93	targetscan	miRNA Transfection Down-Regulated Genes@@miR-130a Down-Regulated Genes 24hr timepoint	2.23e-05	63	313	79443;79901;30061;1026;7786;2004;283537;	7	0.000118949
hsa-miR-106b	targetscan	miRNA Transfection Down-Regulated Genes@@miR-130b Down-Regulated Genes 10hr timepoint	0.00555386	62	304	79443;1026;79901;79026;51341;11334;	6	0.00066586
hsa-miR-17	mirtarget2	miRNA Transfection Down-Regulated Genes@@miR-130b Down-Regulated Genes 10hr timepoint	9.32e-07	70	304	79901;79443;55054;392;6307;22849;51341;	7	0.000194107
hsa-miR-17	targetscan	miRNA Transfection Down-Regulated Genes@@miR-130b Down-Regulated Genes 10hr timepoint	1.27e-08	91	304	79901;79443;79026;55054;392;6307;6310;22849;9815;51341;	10	3.59e-06
hsa-miR-19a	pictar	miRNA Transfection Down-Regulated Genes@@miR-130b Down-Regulated Genes 10hr timepoint	1.66e-07	66	304	10904;5793;55054;6310;27020;90693;392;	7	0.000133683
hsa-miR-19a	mirtarget2	miRNA Transfection Down-Regulated Genes@@miR-130b Down-Regulated Genes 10hr timepoint	3.09e-10	70	304	6307;5793;55054;6310;55686;90693;1040;22849;	8	2.57e-05
hsa-miR-19a	targetscan	miRNA Transfection Down-Regulated Genes@@miR-130b Down-Regulated Genes 10hr timepoint	1.49e-10	106	304	6307;10904;5793;55054;6310;27020;9341;90693;392;22849;5563;	11	2.07e-06
hsa-miR-19a	miranda	miRNA Transfection Down-Regulated Genes@@miR-130b Down-Regulated Genes 10hr timepoint	1.14e-11	199	304	6307;10904;5793;6310;55686;9341;901;90693;1040;22849;5563;	11	0.000668565
hsa-miR-19b	pictar	miRNA Transfection Down-Regulated Genes@@miR-130b Down-Regulated Genes 10hr timepoint	4.07e-10	76	304	6310;55054;27020;5793;90693;10904;392;	7	0.000324347
hsa-miR-19b	targetscan	miRNA Transfection Down-Regulated Genes@@miR-130b Down-Regulated Genes 10hr timepoint	4.13e-15	124	304	6310;55054;27020;5793;9341;90693;10904;6307;9815;392;6533;	11	9.58e-06
hsa-miR-93	targetscan	miRNA Transfection Down-Regulated Genes@@miR-130b Down-Regulated Genes 10hr timepoint	2.23e-05	63	304	79443;79901;79026;1026;51341;9422;	6	0.000725505
hsa-miR-106b	targetscan	miRNA Transfection Down-Regulated Genes@@miR-130b Down-Regulated Genes 24hr timepoint	0.00555386	62	448	79443;1026;79901;30061;51341;5515;10681;7786;	8	0.000160262
hsa-miR-106b	pictar	miRNA Transfection Down-Regulated Genes@@miR-130b Down-Regulated Genes 24hr timepoint	0.00154988	44	448	1026;30061;51341;5515;10681;7786;	6	0.000789732
hsa-miR-17	targetscan	miRNA Transfection Down-Regulated Genes@@miR-130b Down-Regulated Genes 24hr timepoint	1.27e-08	91	448	79901;30061;79443;5515;55054;162073;392;9802;6310;6549;9815;51341;	12	3.05e-06
hsa-miR-19a	targetscan	miRNA Transfection Down-Regulated Genes@@miR-130b Down-Regulated Genes 24hr timepoint	1.49e-10	106	448	10904;5793;55054;6310;9341;162073;90693;7786;392;6196;5563;	11	7.66e-05
hsa-miR-19b	targetscan	miRNA Transfection Down-Regulated Genes@@miR-130b Down-Regulated Genes 24hr timepoint	4.13e-15	124	448	6310;55054;5793;9341;90693;10904;9815;7786;162073;6196;392;6533;	12	7.26e-05
hsa-miR-93	targetscan	miRNA Transfection Down-Regulated Genes@@miR-130b Down-Regulated Genes 24hr timepoint	2.23e-05	63	448	79443;79901;30061;57088;5515;1026;7786;51341;	8	0.000179576
hsa-miR-17	targetscan	miRNA Transfection Down-Regulated Genes@@miR-130b, 10hr guide strand active (Affy)	1.27e-08	91	445	79901;79443;79026;55054;392;6307;6867;6310;6549;22849;9815;	11	1.72e-05
hsa-miR-19a	pictar	miRNA Transfection Down-Regulated Genes@@miR-130b, 10hr guide strand active (Affy)	1.66e-07	66	445	8763;55638;57509;10904;5793;9908;55054;6310;5562;90693;392;51230;	12	7.83e-08
hsa-miR-19a	mirtarget2	miRNA Transfection Down-Regulated Genes@@miR-130b, 10hr guide strand active (Affy)	3.09e-10	70	445	6307;55638;5793;55054;6310;5562;90693;51230;1040;22849;	10	9.3e-06
hsa-miR-19a	targetscan	miRNA Transfection Down-Regulated Genes@@miR-130b, 10hr guide strand active (Affy)	1.49e-10	106	445	8763;6307;55638;57509;10904;5793;9908;55054;6310;5562;10955;9341;6867;90693;51735;392;51230;22849;	18	1.42e-10
hsa-miR-19a	miranda	miRNA Transfection Down-Regulated Genes@@miR-130b, 10hr guide strand active (Affy)	1.14e-11	199	445	8763;6307;55638;10904;5793;9908;55970;6310;5562;10955;9341;901;90693;51735;51230;1040;22849;132864;	18	2.92e-06
hsa-miR-19b	pictar	miRNA Transfection Down-Regulated Genes@@miR-130b, 10hr guide strand active (Affy)	4.07e-10	76	445	6310;55054;57509;8763;5793;55638;51230;90693;10904;5562;9908;80315;3708;392;	14	5.38e-09
hsa-miR-19b	mirtarget2	miRNA Transfection Down-Regulated Genes@@miR-130b, 10hr guide strand active (Affy)	9.94e-11	74	445	6310;55054;5793;55638;51230;90693;5562;6307;3708;	9	9.54e-05
hsa-miR-19b	targetscan	miRNA Transfection Down-Regulated Genes@@miR-130b, 10hr guide strand active (Affy)	4.13e-15	124	445	6310;55054;57509;8763;5793;9341;55638;51230;6867;90693;10904;5562;6307;9908;10955;80315;51735;9815;55187;392;	20	3.54e-11
hsa-miR-19b	miranda	miRNA Transfection Down-Regulated Genes@@miR-130b, 10hr guide strand active (Affy)	2.87e-16	213	445	6310;51014;8763;5793;9341;55638;51230;90693;10904;5562;6307;9908;10955;80315;51735;3708;998;	17	2.84e-05
hsa-miR-92a	targetscan	miRNA Transfection Down-Regulated Genes@@miR-130b, 10hr guide strand active (Affy)	2.54e-06	69	445	6310;80315;4774;132864;66036;9815;998;3708;	8	0.00032485
hsa-miR-93	mirtarget2	miRNA Transfection Down-Regulated Genes@@miR-130b, 10hr guide strand active (Affy)	0.000808333	46	445	79443;79901;55638;1026;253461;9422;	6	0.000970049
hsa-miR-93	targetscan	miRNA Transfection Down-Regulated Genes@@miR-130b, 10hr guide strand active (Affy)	2.23e-05	63	445	79443;79901;6867;79026;57088;1026;9422;	7	0.000988533
hsa-miR-106b	targetscan	miRNA Transfection Down-Regulated Genes@@miR-132 Down-Regulated Genes 10hr timepoint	0.00555386	62	323	1026;840;23158;122786;11334;55654;	6	0.000912716
hsa-miR-106b	mirtarget2	miRNA Transfection Down-Regulated Genes@@miR-132 Down-Regulated Genes 10hr timepoint	0.000607298	52	323	1026;840;23158;122786;11334;55654;	6	0.000351956
hsa-miR-93	mirtarget2	miRNA Transfection Down-Regulated Genes@@miR-132 Down-Regulated Genes 10hr timepoint	0.000808333	46	323	840;23158;1026;253461;7071;9422;122786;	7	1.82e-05
hsa-miR-93	targetscan	miRNA Transfection Down-Regulated Genes@@miR-132 Down-Regulated Genes 10hr timepoint	2.23e-05	63	323	840;23158;1026;7071;9422;122786;	6	0.000993582
hsa-miR-135b	miranda	miRNA Transfection Down-Regulated Genes@@miR-135a Down-Regulated Genes 10hr timepoint	0.00296279	85	462	18;80854;7494;79901;11163;5191;2625;6821;5914;91;57171;29035;5283;9677;5229;387263;	16	5.31e-10
hsa-miR-17	miranda	miRNA Transfection Down-Regulated Genes@@miR-135a Down-Regulated Genes 10hr timepoint	3.07e-06	147	462	79901;4299;81493;29035;80854;5914;259230;9813;840;4189;9645;659;	12	0.000477995
hsa-miR-135b	miranda	miRNA Transfection Down-Regulated Genes@@miR-135b Down-Regulated Genes 10hr timepoint	0.00296279	85	426	80854;7494;8322;79901;11163;5191;2625;6821;5914;91;57171;5283;9677;5229;387263;	15	1.57e-09
hsa-miR-425	miranda	miRNA Transfection Down-Regulated Genes@@miR-136, 24hr unclear (Affy)	0.00242838	23	236	23321;9644;4233;867;	4	0.000222559
hsa-miR-19b	miranda	miRNA Transfection Down-Regulated Genes@@miR-137, 10hr guide strand active	2.87e-16	213	380	11098;57608;253782;1847;9813;444;4286;51735;65084;253827;25976;998;23011;	13	0.000715875
hsa-miR-92a	targetscan	miRNA Transfection Down-Regulated Genes@@miR-137, 10hr guide strand active	2.54e-06	69	380	4774;80854;51304;998;22998;1847;4286;	7	0.000679186
hsa-miR-19a	mirtarget2	miRNA Transfection Down-Regulated Genes@@miR-141 Down-Regulated Genes 10hr timepoint	3.09e-10	70	222	26994;6310;23291;80219;7057;387263;	6	0.00024289
hsa-miR-19a	targetscan	miRNA Transfection Down-Regulated Genes@@miR-141 Down-Regulated Genes 10hr timepoint	1.49e-10	106	222	26994;65055;6310;94241;23291;80219;7057;	7	0.000375853
hsa-miR-19a	miranda	miRNA Transfection Down-Regulated Genes@@miR-141 Down-Regulated Genes 10hr timepoint	1.14e-11	199	222	26994;7056;65055;6310;94241;23291;7046;80219;7057;23176;132864;	11	4.36e-05
hsa-miR-19b	pictar	miRNA Transfection Down-Regulated Genes@@miR-141 Down-Regulated Genes 10hr timepoint	4.07e-10	76	222	26994;6310;94241;80315;8411;7057;	6	0.000380545
hsa-miR-19b	targetscan	miRNA Transfection Down-Regulated Genes@@miR-141 Down-Regulated Genes 10hr timepoint	4.13e-15	124	222	26994;6310;80219;94241;23291;65055;80315;8411;7057;	9	2.64e-05
hsa-miR-19b	miranda	miRNA Transfection Down-Regulated Genes@@miR-141 Down-Regulated Genes 10hr timepoint	2.87e-16	213	222	26994;6310;80219;94241;23291;132720;65055;7046;80315;23176;7057;	11	8.05e-05
hsa-miR-92a	miranda	miRNA Transfection Down-Regulated Genes@@miR-141 Down-Regulated Genes 10hr timepoint	2.65e-05	81	222	6310;26994;80315;132864;132720;64921;23161;	7	6.98e-05
hsa-miR-92a	targetscan	miRNA Transfection Down-Regulated Genes@@miR-141 Down-Regulated Genes 10hr timepoint	2.54e-06	69	222	9921;6310;26994;80315;132864;167227;23161;	7	2.46e-05
hsa-miR-19a	mirtarget2	miRNA Transfection Down-Regulated Genes@@miR-141 Down-Regulated Genes 24hr timepoint	3.09e-10	70	278	26994;6310;80219;56937;7057;27236;	6	0.000798965
hsa-miR-19a	miranda	miRNA Transfection Down-Regulated Genes@@miR-141 Down-Regulated Genes 24hr timepoint	1.14e-11	199	278	26994;6310;94241;253782;7046;80219;56937;7057;23176;27236;132864;	11	0.000316136
hsa-miR-19b	pictar	miRNA Transfection Down-Regulated Genes@@miR-141 Down-Regulated Genes 24hr timepoint	4.07e-10	76	278	26994;6310;94241;56937;80315;8411;7057;	7	0.000188277
hsa-miR-19b	targetscan	miRNA Transfection Down-Regulated Genes@@miR-141 Down-Regulated Genes 24hr timepoint	4.13e-15	124	278	26994;6310;80219;94241;56937;80315;27236;8411;7057;	9	0.000148886
hsa-miR-19b	miranda	miRNA Transfection Down-Regulated Genes@@miR-141 Down-Regulated Genes 24hr timepoint	2.87e-16	213	278	26994;6310;253782;80219;94241;56937;132720;444;7046;80315;27236;23176;7057;	13	3.32e-05
hsa-miR-92a	targetscan	miRNA Transfection Down-Regulated Genes@@miR-141 Down-Regulated Genes 24hr timepoint	2.54e-06	69	278	9921;6310;26994;80315;10015;132864;167227;56937;	8	1.21e-05
hsa-miR-141	miranda	miRNA Transfection Down-Regulated Genes@@miR-141, 10hr guide strand active (Affy)	6.06e-05	44	244	6310;167227;132864;57035;23333;	5	0.000332924
hsa-miR-17	miranda	miRNA Transfection Down-Regulated Genes@@miR-141, 10hr guide strand active (Affy)	3.07e-06	147	244	8553;94241;339745;27236;11320;132864;10867;6310;	8	0.000993323
hsa-miR-19a	mirtarget2	miRNA Transfection Down-Regulated Genes@@miR-141, 10hr guide strand active (Affy)	3.09e-10	70	244	26994;6310;80219;7057;387263;27236;	6	0.000402557
hsa-miR-19a	miranda	miRNA Transfection Down-Regulated Genes@@miR-141, 10hr guide strand active (Affy)	1.14e-11	199	244	26994;339745;6310;94241;7046;80219;7057;23176;27236;132864;	10	0.00044893
hsa-miR-19b	pictar	miRNA Transfection Down-Regulated Genes@@miR-141, 10hr guide strand active (Affy)	4.07e-10	76	244	26994;6310;94241;80315;8411;7057;	6	0.000626768
hsa-miR-19b	targetscan	miRNA Transfection Down-Regulated Genes@@miR-141, 10hr guide strand active (Affy)	4.13e-15	124	244	26994;6310;80219;94241;80315;27236;8411;7057;	8	0.000321477
hsa-miR-19b	miranda	miRNA Transfection Down-Regulated Genes@@miR-141, 10hr guide strand active (Affy)	2.87e-16	213	244	26994;6310;80219;94241;132720;7046;80315;27236;143098;23176;7057;	11	0.000185154
hsa-miR-92a	miranda	miRNA Transfection Down-Regulated Genes@@miR-141, 10hr guide strand active (Affy)	2.65e-05	81	244	6310;26994;80315;132864;132720;23161;	6	0.000878875
hsa-miR-92a	targetscan	miRNA Transfection Down-Regulated Genes@@miR-141, 10hr guide strand active (Affy)	2.54e-06	69	244	9921;6310;26994;80315;132864;167227;23161;	7	4.49e-05
hsa-miR-141	mirtarget2	miRNA Transfection Down-Regulated Genes@@miR-141, 24hr guide strand active (Affy)	6.66e-05	21	327	5793;6310;167227;84897;	4	0.000531592
hsa-miR-141	miranda	miRNA Transfection Down-Regulated Genes@@miR-141, 24hr guide strand active (Affy)	6.06e-05	44	327	5793;6310;167227;132864;253827;23333;84897;	7	1.46e-05
hsa-miR-19a	pictar	miRNA Transfection Down-Regulated Genes@@miR-141, 24hr guide strand active (Affy)	1.66e-07	66	327	26994;5793;6310;94241;23022;7057;4012;	7	0.000209311
hsa-miR-19a	miranda	miRNA Transfection Down-Regulated Genes@@miR-141, 24hr guide strand active (Affy)	1.14e-11	199	327	26994;339745;253827;5793;6310;94241;7046;80219;23022;7057;23176;4012;132864;	13	8.66e-05
hsa-miR-19b	pictar	miRNA Transfection Down-Regulated Genes@@miR-141, 24hr guide strand active (Affy)	4.07e-10	76	327	26994;6310;5793;94241;23022;80315;8411;4012;7057;	9	1.07e-05
hsa-miR-19b	targetscan	miRNA Transfection Down-Regulated Genes@@miR-141, 24hr guide strand active (Affy)	4.13e-15	124	327	26994;6310;5793;80219;94241;80315;8411;4012;7057;	9	0.000491959
hsa-miR-19b	miranda	miRNA Transfection Down-Regulated Genes@@miR-141, 24hr guide strand active (Affy)	2.87e-16	213	327	26994;6310;5793;80219;94241;132720;7046;80315;253827;23176;4012;7057;	12	0.000621143
hsa-miR-501-5p	miranda	miRNA Transfection Down-Regulated Genes@@miR-141, 24hr guide strand active (Affy)	0.00559032	35	327	253827;1452;6310;54893;80210;	5	0.000427592
hsa-miR-92a	miranda	miRNA Transfection Down-Regulated Genes@@miR-141, 24hr guide strand active (Affy)	2.65e-05	81	327	6310;26994;80315;5793;132864;132720;23161;	7	0.00073859
hsa-miR-92a	targetscan	miRNA Transfection Down-Regulated Genes@@miR-141, 24hr guide strand active (Affy)	2.54e-06	69	327	9921;6310;26994;80315;23022;10015;132864;167227;23161;	9	4.76e-06
hsa-miR-17	miranda	miRNA Transfection Down-Regulated Genes@@miR-142-3p Down-Regulated Genes 10hr timepoint	3.07e-06	147	401	4299;79443;51014;80854;23171;253782;950;4012;6309;132864;22849;841;	12	0.000131478
hsa-miR-18a	miranda	miRNA Transfection Down-Regulated Genes@@miR-142-3p Down-Regulated Genes 10hr timepoint	0.000238061	102	401	10254;80854;51014;22849;79685;57045;132864;93621;253782;54961;	10	0.000105236
hsa-miR-19a	targetscan	miRNA Transfection Down-Regulated Genes@@miR-142-3p Down-Regulated Genes 10hr timepoint	1.49e-10	106	401	4299;10254;57509;55054;9341;92689;2180;22849;4012;	9	0.000675751
hsa-miR-19a	miranda	miRNA Transfection Down-Regulated Genes@@miR-142-3p Down-Regulated Genes 10hr timepoint	1.14e-11	199	401	4299;55970;253782;1847;9341;7046;92689;167691;1040;22849;4012;132864;25976;	13	0.000624066
hsa-miR-19b	pictar	miRNA Transfection Down-Regulated Genes@@miR-142-3p Down-Regulated Genes 10hr timepoint	4.07e-10	76	401	4299;55054;57509;92689;8411;4012;23011;29966;	8	0.000315634
hsa-miR-19b	targetscan	miRNA Transfection Down-Regulated Genes@@miR-142-3p Down-Regulated Genes 10hr timepoint	4.13e-15	124	401	4299;10254;55054;57509;9341;92689;2180;8411;4012;23011;	10	0.000519645
hsa-miR-19b	miranda	miRNA Transfection Down-Regulated Genes@@miR-142-3p Down-Regulated Genes 10hr timepoint	2.87e-16	213	401	4299;51014;9341;253782;219654;1847;92689;7357;444;7046;25976;6856;167691;5756;4012;23011;	16	2.92e-05
hsa-miR-92a	targetscan	miRNA Transfection Down-Regulated Genes@@miR-142-3p Down-Regulated Genes 10hr timepoint	2.54e-06	69	401	4299;3685;2800;132864;66036;80854;1847;79646;79038;29966;	10	3.26e-06
hsa-miR-106b	miranda	miRNA Transfection Down-Regulated Genes@@miR-142-5p Down-Regulated Genes 10hr timepoint	0.00207195	101	178	79443;9891;79901;25976;122786;56674;11275;	7	7.13e-05
hsa-miR-106b	pictar	miRNA Transfection Down-Regulated Genes@@miR-142-5p Down-Regulated Genes 10hr timepoint	0.00154988	44	178	2034;122786;55521;11275;	4	0.000976621
hsa-miR-106b	mirtarget2	miRNA Transfection Down-Regulated Genes@@miR-142-5p Down-Regulated Genes 10hr timepoint	0.000607298	52	178	79443;79901;7905;122786;55521;11275;	6	1.31e-05
hsa-miR-17	miranda	miRNA Transfection Down-Regulated Genes@@miR-142-5p Down-Regulated Genes 10hr timepoint	3.07e-06	147	178	79901;7905;79443;9891;253782;2034;11275;94241;51454;22849;	10	2.35e-06
hsa-miR-17	mirtarget2	miRNA Transfection Down-Regulated Genes@@miR-142-5p Down-Regulated Genes 10hr timepoint	9.32e-07	70	178	79901;7905;79443;94241;22849;	5	0.000690384
hsa-miR-18a	miranda	miRNA Transfection Down-Regulated Genes@@miR-142-5p Down-Regulated Genes 10hr timepoint	0.000238061	102	178	79901;7905;11275;9891;22849;51454;253782;7057;	8	8.7e-06
hsa-miR-18b	miranda	miRNA Transfection Down-Regulated Genes@@miR-142-5p Down-Regulated Genes 10hr timepoint	0.00101465	65	178	79901;7905;7057;11275;1490;	5	0.000490563
hsa-miR-19a	mirtarget2	miRNA Transfection Down-Regulated Genes@@miR-142-5p Down-Regulated Genes 10hr timepoint	3.09e-10	70	178	51454;7057;1040;22849;25976;	5	0.000690384
hsa-miR-19a	targetscan	miRNA Transfection Down-Regulated Genes@@miR-142-5p Down-Regulated Genes 10hr timepoint	1.49e-10	106	178	9891;122786;94241;51454;7057;22849;	6	0.000702381
hsa-miR-19a	miranda	miRNA Transfection Down-Regulated Genes@@miR-142-5p Down-Regulated Genes 10hr timepoint	1.14e-11	199	178	9891;122786;94241;253782;51454;7057;7832;1040;22849;25976;	10	3.38e-05
hsa-miR-19b	targetscan	miRNA Transfection Down-Regulated Genes@@miR-142-5p Down-Regulated Genes 10hr timepoint	4.13e-15	124	178	122786;9891;94241;51454;8411;7057;23011;	7	0.000257224
hsa-miR-19b	miranda	miRNA Transfection Down-Regulated Genes@@miR-142-5p Down-Regulated Genes 10hr timepoint	2.87e-16	213	178	122786;9891;253782;94241;51454;25976;7832;7057;23011;	9	0.000308969
hsa-miR-93	mirtarget2	miRNA Transfection Down-Regulated Genes@@miR-142-5p Down-Regulated Genes 10hr timepoint	0.000808333	46	178	79443;79901;7905;7071;9422;122786;	6	6.34e-06
hsa-miR-93	targetscan	miRNA Transfection Down-Regulated Genes@@miR-142-5p Down-Regulated Genes 10hr timepoint	2.23e-05	63	178	79443;79901;7071;9422;122786;	5	0.000424247
hsa-miR-93	miranda	miRNA Transfection Down-Regulated Genes@@miR-142-5p Down-Regulated Genes 10hr timepoint	1.17e-05	108	178	79443;79901;2034;25976;9891;11275;7071;122786;	8	1.33e-05
hsa-miR-106b	miranda	miRNA Transfection Down-Regulated Genes@@miR-142-5p Down-Regulated Genes 24hr timepoint	0.00207195	101	284	79443;9891;79901;25976;122786;3927;56674;11275;	8	0.000219862
hsa-miR-106b	mirtarget2	miRNA Transfection Down-Regulated Genes@@miR-142-5p Down-Regulated Genes 24hr timepoint	0.000607298	52	284	79443;79901;7905;122786;9429;55521;11275;	7	1.82e-05
hsa-miR-17	miranda	miRNA Transfection Down-Regulated Genes@@miR-142-5p Down-Regulated Genes 24hr timepoint	3.07e-06	147	284	79901;7905;79443;3927;9891;253782;2034;11275;9813;94241;51454;22849;538;	13	7.18e-07
hsa-miR-17	mirtarget2	miRNA Transfection Down-Regulated Genes@@miR-142-5p Down-Regulated Genes 24hr timepoint	9.32e-07	70	284	79901;7905;79443;9813;94241;22849;	6	0.000892563
hsa-miR-17	targetscan	miRNA Transfection Down-Regulated Genes@@miR-142-5p Down-Regulated Genes 24hr timepoint	1.27e-08	91	284	79901;79443;3927;253782;9813;94241;22849;	7	0.000648027
hsa-miR-18a	miranda	miRNA Transfection Down-Regulated Genes@@miR-142-5p Down-Regulated Genes 24hr timepoint	0.000238061	102	284	79901;7905;11275;3927;10254;11098;9891;22849;9813;51454;253782;7057;	12	8.53e-08
hsa-miR-18b	miranda	miRNA Transfection Down-Regulated Genes@@miR-142-5p Down-Regulated Genes 24hr timepoint	0.00101465	65	284	79901;7905;7057;3927;11098;11275;1490;10254;	8	9.02e-06
hsa-miR-19a	miranda	miRNA Transfection Down-Regulated Genes@@miR-142-5p Down-Regulated Genes 24hr timepoint	1.14e-11	199	284	11098;9891;122786;94241;253782;51454;7057;9813;7832;1040;22849;25976;	12	9.16e-05
hsa-miR-19b	targetscan	miRNA Transfection Down-Regulated Genes@@miR-142-5p Down-Regulated Genes 24hr timepoint	4.13e-15	124	284	122786;10254;9891;94241;51454;8411;7057;23011;	8	0.000873373
hsa-miR-19b	miranda	miRNA Transfection Down-Regulated Genes@@miR-142-5p Down-Regulated Genes 24hr timepoint	2.87e-16	213	284	11098;122786;9891;253782;94241;9813;51454;25976;538;7832;7057;23011;	12	0.000173752
hsa-miR-93	mirtarget2	miRNA Transfection Down-Regulated Genes@@miR-142-5p Down-Regulated Genes 24hr timepoint	0.000808333	46	284	79443;79901;7905;7071;122786;	5	0.000817527
hsa-miR-93	miranda	miRNA Transfection Down-Regulated Genes@@miR-142-5p Down-Regulated Genes 24hr timepoint	1.17e-05	108	284	79443;79901;2034;25976;9891;11275;7071;3927;122786;	9	6.02e-05
hsa-miR-1301	miranda	miRNA Transfection Down-Regulated Genes@@miR-142-5p, 10hr both strand active (Affy)	0.0018609	44	455	4299;23314;2034;54813;23365;11275;	6	0.000856041
hsa-miR-17	miranda	miRNA Transfection Down-Regulated Genes@@miR-142-5p, 10hr both strand active (Affy)	3.07e-06	147	455	4299;79443;79026;54502;9891;2034;11275;4012;94241;339745;221035;51454;659;4286;	14	2.63e-05
hsa-miR-17	targetscan	miRNA Transfection Down-Regulated Genes@@miR-142-5p, 10hr both strand active (Affy)	1.27e-08	91	455	4299;79443;79026;162073;94241;339745;221035;6549;659;	9	0.000545738
hsa-miR-19a	pictar	miRNA Transfection Down-Regulated Genes@@miR-142-5p, 10hr both strand active (Affy)	1.66e-07	66	455	4299;23365;94241;5562;51454;7057;221035;89795;81671;51230;659;4012;	12	9.96e-08
hsa-miR-19a	mirtarget2	miRNA Transfection Down-Regulated Genes@@miR-142-5p, 10hr both strand active (Affy)	3.09e-10	70	455	4299;5562;51454;7057;221035;51230;659;25976;	8	0.00041607
hsa-miR-19a	targetscan	miRNA Transfection Down-Regulated Genes@@miR-142-5p, 10hr both strand active (Affy)	1.49e-10	106	455	9891;4299;23365;94241;5562;10955;162073;51454;7057;221035;89795;51230;659;4012;	14	5.44e-07
hsa-miR-19a	miranda	miRNA Transfection Down-Regulated Genes@@miR-142-5p, 10hr both strand active (Affy)	1.14e-11	199	455	9891;4299;23365;339745;94241;5562;10955;51454;7057;221035;89795;4286;51306;81671;7832;51230;659;4012;25976;	19	9.54e-07
hsa-miR-19b	pictar	miRNA Transfection Down-Regulated Genes@@miR-142-5p, 10hr both strand active (Affy)	4.07e-10	76	455	4299;23365;51230;94241;5562;221035;659;51454;55727;4012;7057;23429;89795;	13	6.23e-08
hsa-miR-19b	targetscan	miRNA Transfection Down-Regulated Genes@@miR-142-5p, 10hr both strand active (Affy)	4.13e-15	124	455	4299;9891;23365;51230;94241;5562;10955;221035;659;51454;162073;55727;4012;7057;89795;	15	6.81e-07
hsa-miR-19b	miranda	miRNA Transfection Down-Regulated Genes@@miR-142-5p, 10hr both strand active (Affy)	2.87e-16	213	455	4299;9891;23365;51230;94241;5562;10955;7357;4286;221035;659;51454;25976;51306;7402;7832;55727;4012;7057;23429;89795;	21	1.49e-07
hsa-miR-92a	targetscan	miRNA Transfection Down-Regulated Genes@@miR-144 Down-Regulated Genes 10hr timepoint	2.54e-06	69	384	6310;3685;132864;66036;167227;4286;79646;	7	0.000722367
hsa-miR-106b	targetscan	miRNA Transfection Down-Regulated Genes@@miR-145 Down-Regulated Genes 10hr timepoint	0.00555386	62	347	6867;840;7048;3927;1601;11343;55521;	7	0.000202737
hsa-miR-425	miranda	miRNA Transfection Down-Regulated Genes@@miR-145 Down-Regulated Genes 10hr timepoint	0.00242838	23	347	23321;23683;9693;57162;23250;	5	7.04e-05
hsa-miR-425	miranda	miRNA Transfection Down-Regulated Genes@@miR-145, 10hr unclear (Affy)	0.00242838	23	409	23321;23683;9693;57162;23250;	5	0.000152591
hsa-miR-106b	pictar	miRNA Transfection Down-Regulated Genes@@miR-148a, 10hr guide strand active	0.00154988	44	421	51341;10681;4286;2034;23291;11334;	6	0.000570436
hsa-miR-106b	mirtarget2	miRNA Transfection Down-Regulated Genes@@miR-148a, 10hr guide strand active	0.000607298	52	421	79443;57552;51341;10681;139221;23291;11334;283537;	8	2.86e-05
hsa-miR-1183	miranda	miRNA Transfection Down-Regulated Genes@@miR-148a, 10hr guide strand active	2.46e-06	60	421	80315;4121;5049;54855;7529;116068;8682;	7	0.000530238
hsa-miR-17	miranda	miRNA Transfection Down-Regulated Genes@@miR-148a, 10hr guide strand active	3.07e-06	147	421	79443;51014;2799;2034;259230;9813;8987;27236;132864;9802;6310;22849;4286;23291;	14	1.11e-05
hsa-miR-17	mirtarget2	miRNA Transfection Down-Regulated Genes@@miR-148a, 10hr guide strand active	9.32e-07	70	421	79443;57552;55054;9517;2799;259230;9813;22849;283537;23291;51341;	11	7.34e-07
hsa-miR-17	targetscan	miRNA Transfection Down-Regulated Genes@@miR-148a, 10hr guide strand active	1.27e-08	91	421	79443;55054;2799;9778;9813;9802;6310;22849;283537;23291;51341;	11	1.03e-05
hsa-miR-18a	miranda	miRNA Transfection Down-Regulated Genes@@miR-148a, 10hr guide strand active	0.000238061	102	421	51014;9778;901;22849;9813;132864;6310;51257;2799;	9	0.000722299
hsa-miR-19a	mirtarget2	miRNA Transfection Down-Regulated Genes@@miR-148a, 10hr guide strand active	3.09e-10	70	421	55054;6310;5562;55686;23291;27236;1040;22849;	8	0.00024733
hsa-miR-19a	targetscan	miRNA Transfection Down-Regulated Genes@@miR-148a, 10hr guide strand active	1.49e-10	106	421	10904;55054;6310;5562;27020;23291;9341;27236;22849;	9	0.00095312
hsa-miR-19a	miranda	miRNA Transfection Down-Regulated Genes@@miR-148a, 10hr guide strand active	1.14e-11	199	421	10904;6310;5562;55686;23291;9341;901;9766;27236;9813;4286;1040;22849;132864;139221;	15	8.57e-05
hsa-miR-19b	targetscan	miRNA Transfection Down-Regulated Genes@@miR-148a, 10hr guide strand active	4.13e-15	124	421	6310;55054;27020;9341;23291;10904;5562;80315;27236;22863;	10	0.000756208
hsa-miR-19b	miranda	miRNA Transfection Down-Regulated Genes@@miR-148a, 10hr guide strand active	2.87e-16	213	421	55686;6310;51014;9341;23291;10904;5562;9813;444;4286;80315;9766;27236;22863;	14	0.000594277
hsa-miR-92a	targetscan	miRNA Transfection Down-Regulated Genes@@miR-148a, 10hr guide strand active	2.54e-06	69	421	6310;80315;2799;132864;27020;66036;167227;4286;22863;8613;	10	5.01e-06
hsa-miR-93	mirtarget2	miRNA Transfection Down-Regulated Genes@@miR-148a, 10hr guide strand active	0.000808333	46	421	79443;57552;9517;51341;283537;259230;	6	0.000727302
hsa-let-7b	miranda	miRNA Transfection Down-Regulated Genes@@miR-148b Down-Regulated Genes 10hr timepoint	2.5e-05	95	421	9898;55165;3607;6242;126731;64419;54552;5476;118788;994;	10	8.61e-05
hsa-let-7c	miranda	miRNA Transfection Down-Regulated Genes@@miR-148b Down-Regulated Genes 10hr timepoint	0.00664593	100	421	55165;6242;64419;126731;9898;994;5476;54552;118788;3930;	10	0.000132696
hsa-miR-106b	targetscan	miRNA Transfection Down-Regulated Genes@@miR-148b Down-Regulated Genes 10hr timepoint	0.00555386	62	421	79443;1026;79901;79026;51341;10681;23291;11334;	8	0.000104493
hsa-miR-106b	miranda	miRNA Transfection Down-Regulated Genes@@miR-148b Down-Regulated Genes 10hr timepoint	0.00207195	101	421	79443;51014;1026;79901;79026;139221;23291;11334;56674;	9	0.000672381
hsa-miR-106b	pictar	miRNA Transfection Down-Regulated Genes@@miR-148b Down-Regulated Genes 10hr timepoint	0.00154988	44	421	1026;26224;51341;10681;2034;23291;11334;	7	7.29e-05
hsa-miR-106b	mirtarget2	miRNA Transfection Down-Regulated Genes@@miR-148b Down-Regulated Genes 10hr timepoint	0.000607298	52	421	79443;57552;1026;79901;51341;10681;139221;23291;11334;	9	3.3e-06
hsa-miR-17	miranda	miRNA Transfection Down-Regulated Genes@@miR-148b Down-Regulated Genes 10hr timepoint	3.07e-06	147	421	79901;79443;51014;79026;2799;2034;259230;9813;27236;3716;132864;9802;6310;23291;	14	1.11e-05
hsa-miR-17	mirtarget2	miRNA Transfection Down-Regulated Genes@@miR-148b Down-Regulated Genes 10hr timepoint	9.32e-07	70	421	79901;79443;57552;55054;2799;259230;9813;3716;23291;51341;	10	5.72e-06
hsa-miR-17	targetscan	miRNA Transfection Down-Regulated Genes@@miR-148b Down-Regulated Genes 10hr timepoint	1.27e-08	91	421	79901;79443;79026;55054;2799;9813;3716;9802;6310;23291;51341;	11	1.03e-05
hsa-miR-93	mirtarget2	miRNA Transfection Down-Regulated Genes@@miR-148b Down-Regulated Genes 10hr timepoint	0.000808333	46	421	79443;79901;57552;1026;51341;3716;259230;	7	9.77e-05
hsa-miR-17	mirtarget2	miRNA Transfection Down-Regulated Genes@@miR-150 Down-Regulated Genes 10hr timepoint	9.32e-07	70	157	6041;57552;94241;659;23291;	5	0.000389843
hsa-miR-19b	miranda	miRNA Transfection Down-Regulated Genes@@miR-151 Down-Regulated Genes 10hr timepoint	2.87e-16	213	158	6041;5295;94241;65055;7357;2004;23176;7057;	8	0.000658784
hsa-miR-93	mirtarget2	miRNA Transfection Down-Regulated Genes@@miR-151 Down-Regulated Genes 10hr timepoint	0.000808333	46	158	6041;253461;2004;9422;	4	0.000741916
hsa-miR-193b	pictar	miRNA Transfection Down-Regulated Genes@@miR-151 Down-Regulated Genes 24hr timepoint	0.000200017	17	453	6877;1808;1871;1876;	4	0.00076989
hsa-miR-106b	targetscan	miRNA Transfection Down-Regulated Genes@@miR-152 Down-Regulated Genes 10hr timepoint	0.00555386	62	379	79443;79901;51341;5515;2004;10681;11334;	7	0.000346349
hsa-miR-106b	pictar	miRNA Transfection Down-Regulated Genes@@miR-152 Down-Regulated Genes 10hr timepoint	0.00154988	44	379	26224;51341;5515;2004;10681;2034;11334;	7	3.75e-05
hsa-miR-106b	mirtarget2	miRNA Transfection Down-Regulated Genes@@miR-152 Down-Regulated Genes 10hr timepoint	0.000607298	52	379	79443;57552;79901;51341;2004;10681;139221;11334;	8	1.34e-05
hsa-miR-17	mirtarget2	miRNA Transfection Down-Regulated Genes@@miR-152 Down-Regulated Genes 10hr timepoint	9.32e-07	70	379	79901;79443;57552;55054;9517;259230;9813;3716;22849;51341;	10	2.25e-06
hsa-miR-17	targetscan	miRNA Transfection Down-Regulated Genes@@miR-152 Down-Regulated Genes 10hr timepoint	1.27e-08	91	379	79901;79443;5515;55054;9813;3716;22849;79646;51341;	9	0.00014241
hsa-miR-425	miranda	miRNA Transfection Down-Regulated Genes@@miR-152 Down-Regulated Genes 10hr timepoint	0.00242838	23	379	23321;9444;23683;56977;23250;9419;	6	6.83e-06
hsa-miR-92a	targetscan	miRNA Transfection Down-Regulated Genes@@miR-152 Down-Regulated Genes 10hr timepoint	2.54e-06	69	379	132864;27020;66036;167227;79646;22863;8613;	7	0.000668719
hsa-miR-93	mirtarget2	miRNA Transfection Down-Regulated Genes@@miR-152 Down-Regulated Genes 10hr timepoint	0.000808333	46	379	79443;79901;57552;9517;51341;3716;2004;259230;	8	5.22e-06
hsa-let-7c	miranda	miRNA Transfection Down-Regulated Genes@@miR-152, 10hr guide strand active (Affy)	0.00664593	100	429	10712;51107;6242;126731;114991;23476;994;118788;3930;	9	0.000715009
hsa-miR-106b	pictar	miRNA Transfection Down-Regulated Genes@@miR-152, 10hr guide strand active (Affy)	0.00154988	44	429	1026;5515;2004;10681;2034;23291;	6	0.000629704
hsa-miR-17	mirtarget2	miRNA Transfection Down-Regulated Genes@@miR-152, 10hr guide strand active (Affy)	9.32e-07	70	429	79443;57552;2799;259230;3716;22849;23291;400;	8	0.000280783
hsa-miR-425	miranda	miRNA Transfection Down-Regulated Genes@@miR-152, 10hr guide strand active (Affy)	0.00242838	23	429	23321;9444;23683;23250;9419;	5	0.000190665
hsa-miR-93	mirtarget2	miRNA Transfection Down-Regulated Genes@@miR-152, 10hr guide strand active (Affy)	0.000808333	46	429	79443;57552;1026;3716;2004;121457;259230;	7	0.000109883
hsa-miR-19a	pictar	miRNA Transfection Down-Regulated Genes@@miR-153 Down-Regulated Genes 10hr timepoint	1.66e-07	66	255	11059;94241;5562;27020;23022;659;	6	0.000369517
hsa-miR-19b	pictar	miRNA Transfection Down-Regulated Genes@@miR-153 Down-Regulated Genes 10hr timepoint	4.07e-10	76	255	27020;11059;94241;23022;5562;659;3708;	7	0.000110478
hsa-miR-200c	miranda	miRNA Transfection Down-Regulated Genes@@miR-153 Down-Regulated Genes 10hr timepoint	5.78e-10	71	255	219654;132864;10186;94241;323;2669;10979;	7	7.14e-05
hsa-miR-92a	miranda	miRNA Transfection Down-Regulated Genes@@miR-153 Down-Regulated Genes 10hr timepoint	2.65e-05	81	255	4774;51809;132864;27020;11059;3708;659;	7	0.000165335
hsa-miR-92a	targetscan	miRNA Transfection Down-Regulated Genes@@miR-153 Down-Regulated Genes 10hr timepoint	2.54e-06	69	255	5099;4774;23022;51809;132864;27020;80854;167227;4286;3708;659;	11	3.86e-09
hsa-miR-141	mirtarget2	miRNA Transfection Down-Regulated Genes@@miR-153 Down-Regulated Genes 24hr timepoint	6.66e-05	21	377	167227;219654;10186;23272;	4	0.000905863
hsa-miR-19a	pictar	miRNA Transfection Down-Regulated Genes@@miR-153 Down-Regulated Genes 24hr timepoint	1.66e-07	66	377	11059;66008;27020;23022;89795;4090;659;	7	0.000494035
hsa-miR-19a	mirtarget2	miRNA Transfection Down-Regulated Genes@@miR-153 Down-Regulated Genes 24hr timepoint	3.09e-10	70	377	5099;66008;80219;387263;261729;1040;659;	7	0.000707252
hsa-miR-19b	pictar	miRNA Transfection Down-Regulated Genes@@miR-153 Down-Regulated Genes 24hr timepoint	4.07e-10	76	377	66008;27020;11059;23022;659;3708;4090;89795;	8	0.000208188
hsa-miR-200c	miranda	miRNA Transfection Down-Regulated Genes@@miR-153 Down-Regulated Genes 24hr timepoint	5.78e-10	71	377	219654;132864;10186;8434;323;2669;10979;	7	0.000770519
hsa-miR-92a	miranda	miRNA Transfection Down-Regulated Genes@@miR-153 Down-Regulated Genes 24hr timepoint	2.65e-05	81	377	66008;261729;4774;51809;11034;132864;27020;11059;3708;659;	10	8.27e-06
hsa-miR-92a	targetscan	miRNA Transfection Down-Regulated Genes@@miR-153 Down-Regulated Genes 24hr timepoint	2.54e-06	69	377	5099;66008;4774;23022;51809;132864;27020;80854;167227;4286;3708;659;	12	2.14e-08
hsa-miR-17	targetscan	miRNA Transfection Down-Regulated Genes@@miR-154 Down-Regulated Genes 10hr timepoint	1.27e-08	91	244	323;9813;4189;6549;22849;9815;1601;	7	0.000260928
hsa-miR-19a	targetscan	miRNA Transfection Down-Regulated Genes@@miR-154 Down-Regulated Genes 10hr timepoint	1.49e-10	106	244	26994;2004;27020;9341;7057;22849;5563;	7	0.000660103
hsa-miR-92a	miranda	miRNA Transfection Down-Regulated Genes@@miR-154 Down-Regulated Genes 10hr timepoint	2.65e-05	81	244	26994;51809;132864;27020;1657;9371;6856;3708;	8	1.56e-05
hsa-miR-92a	targetscan	miRNA Transfection Down-Regulated Genes@@miR-154 Down-Regulated Genes 10hr timepoint	2.54e-06	69	244	26994;51809;132864;27020;9815;1657;9371;3708;	8	4.67e-06
hsa-miR-92a	miranda	miRNA Transfection Down-Regulated Genes@@miR-154, 10hr both strand active (Affy)	2.65e-05	81	201	8322;26994;51809;132864;27020;9371;6856;	7	3.72e-05
hsa-miR-19a	targetscan	miRNA Transfection Down-Regulated Genes@@miR-154star Down-Regulated Genes 10hr timepoint	1.49e-10	106	97	57608;5562;27020;7057;22849;	5	0.000290142
hsa-miR-19a	targetscan	miRNA Transfection Down-Regulated Genes@@miR-154star Down-Regulated Genes 24hr timepoint	1.49e-10	106	423	51527;57608;6307;5562;27020;9341;27236;22849;4012;	9	0.000985316
hsa-let-7c	miranda	miRNA Transfection Down-Regulated Genes@@miR-15a Down-Regulated Genes 10hr timepoint	0.00664593	100	492	993;899;159371;10712;1184;9880;150465;1871;79065;90407;26147;	11	0.000103266
hsa-miR-29c	targetscan	miRNA Transfection Down-Regulated Genes@@miR-15a Down-Regulated Genes 10hr timepoint	7.4e-06	79	492	139285;144455;55038;23279;60436;79065;1021;1184;80742;	9	0.00033454
hsa-miR-92a	targetscan	miRNA Transfection Down-Regulated Genes@@miR-15a Down-Regulated Genes 10hr timepoint	2.54e-06	69	492	27125;51809;132864;167227;9371;998;6548;7832;22863;	9	0.00011765
hsa-let-7c	miranda	miRNA Transfection Down-Regulated Genes@@miR-15b Down-Regulated Genes 10hr timepoint	0.00664593	100	217	993;159371;10712;9880;1871;79065;54552;26147;	8	3.15e-05
hsa-miR-29c	targetscan	miRNA Transfection Down-Regulated Genes@@miR-15b Down-Regulated Genes 10hr timepoint	7.4e-06	79	217	144455;55038;79065;1021;80742;26135;	6	0.000415704
hsa-miR-425	miranda	miRNA Transfection Down-Regulated Genes@@miR-17-3p Down-Regulated Genes 24hr timepoint	0.00242838	23	448	2744;23499;9644;4233;4154;	5	0.00023321
hsa-miR-106b	targetscan	miRNA Transfection Down-Regulated Genes@@miR-17-5p Down-Regulated Genes 10hr timepoint	0.00555386	62	463	79443;51474;1026;79901;30061;9927;51341;7068;23158;3927;1408;55521;11334;55654;128637;	15	4.36e-11
hsa-miR-106b	miranda	miRNA Transfection Down-Regulated Genes@@miR-17-5p Down-Regulated Genes 10hr timepoint	0.00207195	101	463	79443;79875;687;51474;1026;79901;30061;9927;23158;3927;11334;56674;11275;55654;	14	3.66e-07
hsa-miR-106b	pictar	miRNA Transfection Down-Regulated Genes@@miR-17-5p Down-Regulated Genes 10hr timepoint	0.00154988	44	463	687;51474;1026;30061;51341;2034;1408;55521;11334;6050;11275;55654;	12	8.68e-10
hsa-miR-106b	mirtarget2	miRNA Transfection Down-Regulated Genes@@miR-17-5p Down-Regulated Genes 10hr timepoint	0.000607298	52	463	79443;57552;51474;1026;79901;30061;9927;51341;23158;1408;55521;11334;6050;11275;55654;128637;	16	1.59e-13
hsa-miR-17	miranda	miRNA Transfection Down-Regulated Genes@@miR-17-5p Down-Regulated Genes 10hr timepoint	3.07e-06	147	463	79901;51474;30061;23158;79443;55654;56929;3927;8553;26234;2034;11275;79875;9813;29116;3716;9802;6310;	18	5.65e-08
hsa-miR-17	mirtarget2	miRNA Transfection Down-Regulated Genes@@miR-17-5p Down-Regulated Genes 10hr timepoint	9.32e-07	70	463	79901;51474;30061;23158;79443;55654;57552;55054;26234;9813;128637;3716;5051;51341;	14	2.89e-09
hsa-miR-17	targetscan	miRNA Transfection Down-Regulated Genes@@miR-17-5p Down-Regulated Genes 10hr timepoint	1.27e-08	91	463	79901;51474;30061;23158;79443;55654;56929;3927;7068;55054;26234;162073;9813;128637;29116;3716;26119;9802;6310;5051;51341;	21	1.5e-14
hsa-miR-18b	miranda	miRNA Transfection Down-Regulated Genes@@miR-17-5p Down-Regulated Genes 10hr timepoint	0.00101465	65	463	79901;51474;3927;23158;11275;30061;687;26234;	8	0.000279732
hsa-miR-93	mirtarget2	miRNA Transfection Down-Regulated Genes@@miR-17-5p Down-Regulated Genes 10hr timepoint	0.000808333	46	463	79443;79901;51474;30061;57552;23158;1026;9927;51341;128637;1408;3716;7071;9422;	14	6.35e-12
hsa-miR-93	targetscan	miRNA Transfection Down-Regulated Genes@@miR-17-5p Down-Regulated Genes 10hr timepoint	2.23e-05	63	463	79443;79901;51474;30061;23158;7068;57088;1026;9927;51341;128637;1408;3716;26119;7071;9422;3927;9766;	18	2.04e-14
hsa-miR-93	miranda	miRNA Transfection Down-Regulated Genes@@miR-17-5p Down-Regulated Genes 10hr timepoint	1.17e-05	108	463	79443;79901;51474;2034;30061;79875;23158;11275;1026;9927;687;3716;7071;3927;3726;	15	1.36e-07
hsa-miR-1246	miranda	miRNA Transfection Down-Regulated Genes@@miR-18 Down-Regulated Genes 10hr timepoint	0.000625189	67	194	1389;26224;10254;9813;5732;	5	0.000832511
hsa-miR-18a	miranda	miRNA Transfection Down-Regulated Genes@@miR-18 Down-Regulated Genes 10hr timepoint	0.000238061	102	194	23677;10254;8763;93129;9813;6310;51257;7057;	8	1.63e-05
hsa-miR-18b	miranda	miRNA Transfection Down-Regulated Genes@@miR-18 Down-Regulated Genes 10hr timepoint	0.00101465	65	194	7057;93129;23677;51257;1490;10254;8763;	7	6.89e-06
hsa-miR-17	miranda	miRNA Transfection Down-Regulated Genes@@miR-18 Down-Regulated Genes 24hr timepoint	3.07e-06	147	493	79901;30061;51014;55450;8553;26234;79875;9813;840;51719;6310;25998;	12	0.000845047
hsa-miR-17	targetscan	miRNA Transfection Down-Regulated Genes@@miR-18 Down-Regulated Genes 24hr timepoint	1.27e-08	91	493	79901;30061;55450;26234;9813;840;6310;6549;9815;	9	0.000964436
hsa-miR-18a	miranda	miRNA Transfection Down-Regulated Genes@@miR-18 Down-Regulated Genes 24hr timepoint	0.000238061	102	493	79901;30061;55450;23677;79875;10254;8763;51014;11098;93129;9813;6310;56034;51257;7057;	15	1.42e-07
hsa-miR-18b	miranda	miRNA Transfection Down-Regulated Genes@@miR-18 Down-Regulated Genes 24hr timepoint	0.00101465	65	493	79901;55450;51014;7057;4638;11098;93129;23677;30061;51257;1490;10254;8763;26234;	14	2.3e-09
hsa-miR-19b	miranda	miRNA Transfection Down-Regulated Genes@@miR-18 Down-Regulated Genes 24hr timepoint	2.87e-16	213	493	11098;55450;6310;51014;8763;219654;1847;56937;9813;65055;90952;9766;51719;83716;998;5756;7057;	17	0.000100767
hsa-miR-18a	miranda	miRNA Transfection Down-Regulated Genes@@miR-18, 10hr guide strand active (Affy)	0.000238061	102	190	10614;23677;10254;8648;9813;6310;51257;7057;	8	1.4e-05
hsa-miR-18b	miranda	miRNA Transfection Down-Regulated Genes@@miR-18, 10hr guide strand active (Affy)	0.00101465	65	190	10614;7057;23677;51257;1490;10254;	6	6.86e-05
hsa-miR-19b	miranda	miRNA Transfection Down-Regulated Genes@@miR-18, 10hr guide strand active (Affy)	2.87e-16	213	190	6310;219654;1847;9813;444;10818;998;5756;7057;	9	0.000497773
hsa-miR-92a	targetscan	miRNA Transfection Down-Regulated Genes@@miR-18, 10hr guide strand active (Affy)	2.54e-06	69	190	6310;9815;998;1847;25998;	5	0.000867071
hsa-miR-1183	miranda	miRNA Transfection Down-Regulated Genes@@miR-18, 24hr guide strand active (Affy)	2.46e-06	60	410	665;10163;3421;11098;1176;7529;57222;	7	0.000452829
hsa-miR-18a	miranda	miRNA Transfection Down-Regulated Genes@@miR-18, 24hr guide strand active (Affy)	0.000238061	102	410	79901;51474;57222;23677;10254;8763;51014;11098;54502;8648;665;9813;57045;6310;51257;7057;	16	1.55e-09
hsa-miR-18b	miranda	miRNA Transfection Down-Regulated Genes@@miR-18, 24hr guide strand active (Affy)	0.00101465	65	410	79901;57222;51474;7041;51014;7057;11098;23677;51257;1490;665;10254;8763;	13	2.49e-09
hsa-miR-19b	miranda	miRNA Transfection Down-Regulated Genes@@miR-18, 24hr guide strand active (Affy)	2.87e-16	213	410	11098;6310;51014;8763;219654;1847;9813;444;51719;10818;57493;998;5756;7057;	14	0.000457716
hsa-miR-92a	targetscan	miRNA Transfection Down-Regulated Genes@@miR-18, 24hr guide strand active (Affy)	2.54e-06	69	410	6310;2800;54502;9815;998;1847;57493;25998;	8	0.00018683
hsa-miR-19a	targetscan	miRNA Transfection Down-Regulated Genes@@miR-181a Down-Regulated Genes 10hr timepoint	1.49e-10	106	306	51527;57608;23303;7057;56146;51735;9648;91947;	8	0.000503111
hsa-miR-19a	targetscan	miRNA Transfection Down-Regulated Genes@@miR-181c, 10hr guide strand active	1.49e-10	106	467	51527;57509;122786;65055;9908;23303;7057;27236;51735;9648;91947;	11	0.000110691
hsa-miR-19b	targetscan	miRNA Transfection Down-Regulated Genes@@miR-181c, 10hr guide strand active	4.13e-15	124	467	122786;51527;57509;23303;9908;65055;80315;51735;8503;91947;27236;9648;7057;	13	2.41e-05
hsa-miR-19b	miranda	miRNA Transfection Down-Regulated Genes@@miR-181c, 10hr guide strand active	2.87e-16	213	467	122786;51527;9908;65055;7046;80315;51735;8503;65084;91947;27236;6856;9648;60592;80818;7057;	16	0.000173905
hsa-miR-30d	miranda	miRNA Transfection Down-Regulated Genes@@miR-181c, 10hr guide strand active	0.0019432	15	467	54813;10168;122786;5128;	4	0.000515935
hsa-miR-106b	targetscan	miRNA Transfection Down-Regulated Genes@@miR-182 Down-Regulated Genes 10hr timepoint	0.00555386	62	407	79443;4299;6867;79026;30061;2004;1601;10867;	8	8.26e-05
hsa-miR-1183	miranda	miRNA Transfection Down-Regulated Genes@@miR-182 Down-Regulated Genes 10hr timepoint	2.46e-06	60	407	4189;4121;7494;463;50650;8650;6845;	7	0.000433373
hsa-miR-17	miranda	miRNA Transfection Down-Regulated Genes@@miR-182 Down-Regulated Genes 10hr timepoint	3.07e-06	147	407	30061;4299;79443;79026;2034;259230;4189;463;10867;6310;4286;25998;	12	0.000150982
hsa-miR-17	targetscan	miRNA Transfection Down-Regulated Genes@@miR-182 Down-Regulated Genes 10hr timepoint	1.27e-08	91	407	30061;4299;79443;79026;6867;4189;10867;6310;9815;1601;	10	4.48e-05
hsa-miR-19a	targetscan	miRNA Transfection Down-Regulated Genes@@miR-182 Down-Regulated Genes 10hr timepoint	1.49e-10	106	407	4299;8763;54838;65055;2004;6310;9341;6867;7057;51735;4090;	11	3.23e-05
hsa-miR-19a	miranda	miRNA Transfection Down-Regulated Genes@@miR-182 Down-Regulated Genes 10hr timepoint	1.14e-11	199	407	4299;8763;54838;65055;2004;6310;9341;11167;7057;51735;4286;83716;4090;	13	0.000716071
hsa-miR-19b	targetscan	miRNA Transfection Down-Regulated Genes@@miR-182 Down-Regulated Genes 10hr timepoint	4.13e-15	124	407	4299;6310;8763;54838;9341;6867;65055;51735;2004;9815;4090;22936;7057;	13	5.59e-06
hsa-miR-19b	miranda	miRNA Transfection Down-Regulated Genes@@miR-182 Down-Regulated Genes 10hr timepoint	2.87e-16	213	407	4299;6310;8763;54838;9341;65055;444;4286;8650;51735;83716;2004;4090;11167;80818;22936;5583;7057;	18	2.2e-06
hsa-miR-92a	targetscan	miRNA Transfection Down-Regulated Genes@@miR-182 Down-Regulated Genes 10hr timepoint	2.54e-06	69	407	6310;4299;9815;1657;51426;463;4286;25998;	8	0.000177712
hsa-miR-93	targetscan	miRNA Transfection Down-Regulated Genes@@miR-182 Down-Regulated Genes 10hr timepoint	2.23e-05	63	407	79443;4299;6867;79026;30061;1601;2004;50650;	8	9.28e-05
hsa-let-7c	miranda	miRNA Transfection Down-Regulated Genes@@miR-182star Down-Regulated Genes 10hr timepoint	0.00664593	100	412	899;159371;6242;1871;5129;1870;2000;118788;84894;	9	0.000535664
hsa-miR-17	targetscan	miRNA Transfection Down-Regulated Genes@@miR-183 Down-Regulated Genes 10hr timepoint	1.27e-08	91	300	59277;323;29035;5515;6867;6310;79646;	7	0.000893856
hsa-miR-93	targetscan	miRNA Transfection Down-Regulated Genes@@miR-183 Down-Regulated Genes 10hr timepoint	2.23e-05	63	300	6867;59277;57088;5515;8073;29035;122786;	7	9.14e-05
hsa-miR-17	targetscan	miRNA Transfection Down-Regulated Genes@@miR-183, 10hr guide strand active (Affy)	1.27e-08	91	354	323;7009;29035;5515;10299;6867;339745;115548;6310;79646;	10	1.36e-05
hsa-miR-425	miranda	miRNA Transfection Down-Regulated Genes@@miR-183, 10hr guide strand active (Affy)	0.00242838	23	354	9444;23499;9295;4233;4154;	5	7.74e-05
hsa-let-7b	pictar	miRNA Transfection Down-Regulated Genes@@miR-184 Down-Regulated Genes 10hr timepoint	0.00237693	39	207	993;899;5326;7504;27161;	5	8.64e-05
hsa-let-7b	targetscan	miRNA Transfection Down-Regulated Genes@@miR-184 Down-Regulated Genes 10hr timepoint	1.96e-05	60	207	993;899;5326;7504;23076;2000;	6	7e-05
hsa-let-7c	targetscan	miRNA Transfection Down-Regulated Genes@@miR-184 Down-Regulated Genes 10hr timepoint	0.00193094	62	207	993;899;5326;23076;2000;7504;	6	8.43e-05
hsa-let-7c	targetscan	miRNA Transfection Down-Regulated Genes@@miR-184, 10hr guide strand active (Affy)	0.00193094	62	371	993;899;5326;23076;7504;54620;1857;	7	0.000304502
hsa-let-7b	pictar	miRNA Transfection Down-Regulated Genes@@miR-184, 24hr guide strand active	0.00237693	39	349	993;899;5326;7504;27161;10125;	6	0.000105365
hsa-let-7b	miranda	miRNA Transfection Down-Regulated Genes@@miR-184, 24hr guide strand active	2.5e-05	95	349	993;899;56893;5326;159371;7504;54552;10125;	8	0.000573231
hsa-let-7c	miranda	miRNA Transfection Down-Regulated Genes@@miR-184, 24hr guide strand active	0.00664593	100	349	993;899;159371;56893;10125;5326;54552;7504;84894;	9	0.000158455
hsa-let-7c	targetscan	miRNA Transfection Down-Regulated Genes@@miR-184, 24hr guide strand active	0.00193094	62	349	993;899;10125;5326;23076;7504;84894;	7	0.000209987
hsa-miR-19a	mirtarget2	miRNA Transfection Down-Regulated Genes@@miR-186 Down-Regulated Genes 10hr timepoint	3.09e-10	70	234	5412;26994;6310;55686;23291;261729;	6	0.000322127
hsa-miR-19a	targetscan	miRNA Transfection Down-Regulated Genes@@miR-186 Down-Regulated Genes 10hr timepoint	1.49e-10	106	234	5412;26994;57608;6310;23291;4090;5563;	7	0.000515074
hsa-miR-19b	mirtarget2	miRNA Transfection Down-Regulated Genes@@miR-186 Down-Regulated Genes 10hr timepoint	9.94e-11	74	234	26994;55686;5412;6310;261729;23291;	6	0.000435627
hsa-miR-19a	mirtarget2	miRNA Transfection Down-Regulated Genes@@miR-186 Down-Regulated Genes 24hr timepoint	3.09e-10	70	483	5412;26994;6307;6310;55686;23291;1362;261729;	8	0.000616926
hsa-miR-19a	targetscan	miRNA Transfection Down-Regulated Genes@@miR-186 Down-Regulated Genes 24hr timepoint	1.49e-10	106	483	5412;26994;57608;6307;57509;9908;6310;23291;1362;4012;5563;	11	0.000148714
hsa-miR-19b	pictar	miRNA Transfection Down-Regulated Genes@@miR-186 Down-Regulated Genes 24hr timepoint	4.07e-10	76	483	26994;5412;6310;57509;9908;1362;4012;57698;23011;	9	0.000217355
hsa-miR-19b	mirtarget2	miRNA Transfection Down-Regulated Genes@@miR-186 Down-Regulated Genes 24hr timepoint	9.94e-11	74	483	26994;55686;5412;6310;261729;23291;6307;1362;	8	0.000895963
hsa-miR-19b	targetscan	miRNA Transfection Down-Regulated Genes@@miR-186 Down-Regulated Genes 24hr timepoint	4.13e-15	124	483	26994;5412;6310;57509;57608;23291;6307;9908;1362;4012;57698;23011;	12	0.000147415
hsa-miR-19b	miranda	miRNA Transfection Down-Regulated Genes@@miR-186 Down-Regulated Genes 24hr timepoint	2.87e-16	213	483	26994;11098;55686;5412;6310;57608;23291;6307;9908;444;1362;83716;4012;57698;23011;	15	0.000770296
hsa-miR-106b	targetscan	miRNA Transfection Down-Regulated Genes@@miR-188 Down-Regulated Genes 10hr timepoint	0.00555386	62	213	79443;4299;79901;11334;55654;	5	0.000888255
hsa-miR-106b	miranda	miRNA Transfection Down-Regulated Genes@@miR-188 Down-Regulated Genes 10hr timepoint	0.00207195	101	213	79443;4299;79901;65055;11334;11275;55654;	7	0.00021729
hsa-miR-106b	mirtarget2	miRNA Transfection Down-Regulated Genes@@miR-188 Down-Regulated Genes 10hr timepoint	0.000607298	52	213	79443;79901;11334;11275;55654;	5	0.000393111
hsa-miR-106b	miranda	miRNA Transfection Down-Regulated Genes@@miR-188 Down-Regulated Genes 24hr timepoint	0.00207195	101	444	79443;4299;9891;79901;79026;65055;11334;11275;55654;	9	0.00097902
hsa-miR-17	mirtarget2	miRNA Transfection Down-Regulated Genes@@miR-189 Down-Regulated Genes 10hr timepoint	9.32e-07	70	193	323;57552;83877;2149;94241;22849;659;	7	1.09e-05
hsa-miR-17	targetscan	miRNA Transfection Down-Regulated Genes@@miR-189 Down-Regulated Genes 10hr timepoint	1.27e-08	91	193	323;253782;2149;94241;22849;79646;659;	7	6.1e-05
hsa-miR-630	miranda	miRNA Transfection Down-Regulated Genes@@miR-189 Down-Regulated Genes 10hr timepoint	0.00291585	40	193	94241;3572;55914;122809;	4	0.000917449
hsa-miR-17	targetscan	miRNA Transfection Down-Regulated Genes@@miR-189 Down-Regulated Genes 24hr timepoint	1.27e-08	91	475	323;56929;79026;253782;2799;2149;94241;6549;79646;659;	10	0.000160728
hsa-miR-19b	pictar	miRNA Transfection Down-Regulated Genes@@miR-189 Down-Regulated Genes 24hr timepoint	4.07e-10	76	475	56929;51527;57509;94241;5562;80315;659;8411;56261;23011;	10	3.41e-05
hsa-miR-1183	miranda	miRNA Transfection Down-Regulated Genes@@miR-190 Down-Regulated Genes 10hr timepoint	2.46e-06	60	348	665;1266;4121;9867;10802;94241;6845;	7	0.00016756
hsa-miR-19a	targetscan	miRNA Transfection Down-Regulated Genes@@miR-190 Down-Regulated Genes 10hr timepoint	1.49e-10	106	348	60481;23365;57608;11059;122786;9908;94241;80219;51454;22849;	10	4.5e-05
hsa-miR-19b	pictar	miRNA Transfection Down-Regulated Genes@@miR-190 Down-Regulated Genes 10hr timepoint	4.07e-10	76	348	60481;23365;11059;94241;9908;51454;8411;	7	0.00072575
hsa-miR-19b	targetscan	miRNA Transfection Down-Regulated Genes@@miR-190 Down-Regulated Genes 10hr timepoint	4.13e-15	124	348	60481;122786;23365;57608;11059;80219;94241;9908;51454;8411;	10	0.000168739
hsa-miR-338-5p	miranda	miRNA Transfection Down-Regulated Genes@@miR-190 Down-Regulated Genes 10hr timepoint	0.00190536	11	348	55088;6845;22862;800;	4	4.33e-05
hsa-miR-19a	pictar	miRNA Transfection Down-Regulated Genes@@miR-191, 10hr guide strand active (Affy)	1.66e-07	66	441	51527;11059;66008;55054;6310;221035;81671;659;	8	0.000224121
hsa-miR-19b	pictar	miRNA Transfection Down-Regulated Genes@@miR-191, 10hr guide strand active (Affy)	4.07e-10	76	441	6310;66008;55054;51527;11059;221035;659;22936;	8	0.000592807
hsa-miR-193b	pictar	miRNA Transfection Down-Regulated Genes@@miR-193 Down-Regulated Genes 10hr timepoint	0.000200017	17	468	6877;28964;25901;3925;	4	0.000869645
hsa-miR-200c	mirtarget2	miRNA Transfection Down-Regulated Genes@@miR-194 Down-Regulated Genes 24hr timepoint	3.3e-07	34	452	373;167227;28962;6310;66036;9265;10979;	7	1.99e-05
hsa-miR-29c	targetscan	miRNA Transfection Down-Regulated Genes@@miR-194 Down-Regulated Genes 24hr timepoint	7.4e-06	79	452	55205;54619;1021;29970;126731;65986;9448;54149;	8	0.000901713
hsa-miR-19b	pictar	miRNA Transfection Down-Regulated Genes@@miR-194, 10hr guide strand active (Affy)	4.07e-10	76	247	51230;94241;55727;392;7057;23429;	6	0.000668173
hsa-miR-19a	mirtarget2	miRNA Transfection Down-Regulated Genes@@miR-194, 24hr guide strand active (Affy)	3.09e-10	70	493	22998;6310;9208;5562;6453;7057;261729;51230;	8	0.000705312
hsa-miR-19b	pictar	miRNA Transfection Down-Regulated Genes@@miR-194, 24hr guide strand active (Affy)	4.07e-10	76	493	6310;51230;94241;5562;55727;22936;392;7057;23429;	9	0.000252956
hsa-miR-19b	mirtarget2	miRNA Transfection Down-Regulated Genes@@miR-194, 24hr guide strand active (Affy)	9.94e-11	74	493	6310;22998;9208;261729;51230;6453;5562;55727;22936;	9	0.000206099
hsa-miR-19b	targetscan	miRNA Transfection Down-Regulated Genes@@miR-194, 24hr guide strand active (Affy)	4.13e-15	124	493	122786;6310;22998;51230;94241;6453;5562;55727;22936;392;7057;	11	0.000691514
hsa-miR-19b	miranda	miRNA Transfection Down-Regulated Genes@@miR-194, 24hr guide strand active (Affy)	2.87e-16	213	493	122786;6310;51230;94241;6453;5562;253827;7402;7832;23176;55727;22936;7057;23429;202018;	15	0.000947216
hsa-miR-200c	mirtarget2	miRNA Transfection Down-Regulated Genes@@miR-194, 24hr guide strand active (Affy)	3.3e-07	34	493	6935;167227;28962;6310;66036;9265;10979;	7	3.47e-05
hsa-miR-200c	miranda	miRNA Transfection Down-Regulated Genes@@miR-194, 24hr guide strand active (Affy)	5.78e-10	71	493	6935;122786;28962;6310;94241;253461;6453;10979;	8	0.000775894
hsa-let-7b	miranda	miRNA Transfection Down-Regulated Genes@@miR-196a Down-Regulated Genes 10hr timepoint	2.5e-05	95	292	159371;55920;1875;54552;2000;157506;90407;	7	0.000985369
hsa-miR-1183	miranda	miRNA Transfection Down-Regulated Genes@@miR-196b Down-Regulated Genes 10hr timepoint	2.46e-06	60	319	23673;4189;6400;5412;11098;6845;7319;	7	9.78e-05
hsa-miR-92a	miranda	miRNA Transfection Down-Regulated Genes@@miR-196b Down-Regulated Genes 10hr timepoint	2.65e-05	81	319	261729;4774;51809;3685;64921;3417;659;	7	0.000638341
hsa-miR-17	miranda	miRNA Transfection Down-Regulated Genes@@miR-198 Down-Regulated Genes 10hr timepoint	3.07e-06	147	233	7905;79026;80854;9813;94241;659;23291;25998;	8	0.00073698
hsa-miR-106b	mirtarget2	miRNA Transfection Down-Regulated Genes@@miR-199a Down-Regulated Genes 10hr timepoint	0.000607298	52	340	57552;1026;7905;122786;23291;283537;	6	0.000462087
hsa-miR-17	mirtarget2	miRNA Transfection Down-Regulated Genes@@miR-199a Down-Regulated Genes 10hr timepoint	9.32e-07	70	340	7905;57552;55054;83877;259230;372;22849;283537;659;23291;	10	8.47e-07
hsa-miR-93	mirtarget2	miRNA Transfection Down-Regulated Genes@@miR-199a Down-Regulated Genes 10hr timepoint	0.000808333	46	340	57552;7905;1026;9422;122786;283537;259230;	7	2.53e-05
hsa-miR-106b	mirtarget2	miRNA Transfection Down-Regulated Genes@@miR-199b Down-Regulated Genes 10hr timepoint	0.000607298	52	252	57552;6041;7905;2149;122786;	5	0.000842355
hsa-miR-17	miranda	miRNA Transfection Down-Regulated Genes@@miR-199b Down-Regulated Genes 10hr timepoint	3.07e-06	147	252	7905;6041;8553;23171;2034;94241;22849;659;6653;	9	0.000258246
hsa-miR-17	mirtarget2	miRNA Transfection Down-Regulated Genes@@miR-199b Down-Regulated Genes 10hr timepoint	9.32e-07	70	252	7905;6041;57552;55054;2149;372;94241;22849;659;6653;	10	5.31e-08
hsa-miR-17	targetscan	miRNA Transfection Down-Regulated Genes@@miR-199b Down-Regulated Genes 10hr timepoint	1.27e-08	91	252	55054;2149;94241;22849;79646;659;6653;	7	0.000317278
hsa-miR-19a	mirtarget2	miRNA Transfection Down-Regulated Genes@@miR-199b Down-Regulated Genes 10hr timepoint	3.09e-10	70	252	26994;55054;261729;1040;22849;659;	6	0.000477564
hsa-miR-19a	targetscan	miRNA Transfection Down-Regulated Genes@@miR-199b Down-Regulated Genes 10hr timepoint	1.49e-10	106	252	26994;122786;55054;94241;22849;659;5563;	7	0.000798032
hsa-miR-19b	pictar	miRNA Transfection Down-Regulated Genes@@miR-199b Down-Regulated Genes 10hr timepoint	4.07e-10	76	252	26994;55054;94241;80315;659;23011;	6	0.000741867
hsa-miR-93	mirtarget2	miRNA Transfection Down-Regulated Genes@@miR-199b Down-Regulated Genes 10hr timepoint	0.000808333	46	252	6041;2149;57552;7905;122786;	5	0.000476103
hsa-miR-17	targetscan	miRNA Transfection Down-Regulated Genes@@miR-19a Down-Regulated Genes 10hr timepoint	1.27e-08	91	191	79443;6307;29116;57608;6310;9815;	6	0.000452205
hsa-miR-19a	mirbase	miRNA Transfection Down-Regulated Genes@@miR-19a Down-Regulated Genes 10hr timepoint	0.00154547	69	191	8992;6307;92689;7057;11099;1040;	6	9.89e-05
hsa-miR-19a	pictar	miRNA Transfection Down-Regulated Genes@@miR-19a Down-Regulated Genes 10hr timepoint	1.66e-07	66	191	54453;26994;8763;11059;9908;6310;255520;92689;7057;89795;11099;	11	1.1e-10
hsa-miR-19a	mirtarget2	miRNA Transfection Down-Regulated Genes@@miR-19a Down-Regulated Genes 10hr timepoint	3.09e-10	70	191	8992;54453;26994;5099;6307;54838;9645;6310;55686;255520;80219;92689;7057;1040;	14	2.02e-14
hsa-miR-19a	targetscan	miRNA Transfection Down-Regulated Genes@@miR-19a Down-Regulated Genes 10hr timepoint	1.49e-10	106	191	54453;26994;8763;57608;6307;11059;54838;9645;9908;6310;255520;9341;80219;92689;7057;89795;11099;23612;	18	7.24e-17
hsa-miR-19a	miranda	miRNA Transfection Down-Regulated Genes@@miR-19a Down-Regulated Genes 10hr timepoint	1.14e-11	199	191	54453;26994;8763;57608;6307;54838;9645;9908;6310;55686;255520;9341;80219;92689;7057;89795;1040;	17	5.3e-11
hsa-miR-19b	mirbase	miRNA Transfection Down-Regulated Genes@@miR-19a Down-Regulated Genes 10hr timepoint	0.00481969	69	191	26994;8992;6307;92689;11099;	5	0.000887721
hsa-miR-19b	pictar	miRNA Transfection Down-Regulated Genes@@miR-19a Down-Regulated Genes 10hr timepoint	4.07e-10	76	191	26994;54453;6310;8763;11059;255520;92689;9908;11099;29116;22863;7057;57698;89795;	14	6.77e-14
hsa-miR-19b	mirtarget2	miRNA Transfection Down-Regulated Genes@@miR-19a Down-Regulated Genes 10hr timepoint	9.94e-11	74	191	26994;8992;54453;5099;55686;6310;9645;54838;80219;255520;6307;92689;22863;	13	1.04e-12
hsa-miR-19b	targetscan	miRNA Transfection Down-Regulated Genes@@miR-19a Down-Regulated Genes 10hr timepoint	4.13e-15	124	191	26994;54453;6310;8763;9645;57608;54838;9341;11059;80219;255520;6307;92689;9908;11099;9815;29116;22863;7057;6533;57698;89795;	22	8.18e-21
hsa-miR-19b	miranda	miRNA Transfection Down-Regulated Genes@@miR-19a Down-Regulated Genes 10hr timepoint	2.87e-16	213	191	26994;54453;55686;6310;8763;9645;57608;54838;9341;80219;255520;6307;92689;9908;29116;22863;7057;6533;57698;89795;	20	1.63e-13
hsa-miR-92a	targetscan	miRNA Transfection Down-Regulated Genes@@miR-19a Down-Regulated Genes 10hr timepoint	2.54e-06	69	191	6310;5099;26994;4774;66036;9815;22863;	7	9.29e-06
hsa-miR-17	miranda	miRNA Transfection Down-Regulated Genes@@miR-19a Down-Regulated Genes 24hr timepoint	3.07e-06	147	325	79443;55450;29035;9908;6307;29116;6310;51454;9645;51109;	10	0.000388117
hsa-miR-18a	miranda	miRNA Transfection Down-Regulated Genes@@miR-19a Down-Regulated Genes 24hr timepoint	0.000238061	102	325	10614;55450;8763;29035;6307;26959;7786;51454;6310;7057;	10	1.8e-05
hsa-miR-19a	mirbase	miRNA Transfection Down-Regulated Genes@@miR-19a Down-Regulated Genes 24hr timepoint	0.00154547	69	325	8992;55450;6307;5793;5562;92689;7057;7786;1040;	9	4.53e-06
hsa-miR-19a	pictar	miRNA Transfection Down-Regulated Genes@@miR-19a Down-Regulated Genes 24hr timepoint	1.66e-07	66	325	26994;8763;11059;66008;5793;9908;6310;5562;27020;255520;92689;23022;51454;7057;7786;4090;	16	4.24e-14
hsa-miR-19a	mirtarget2	miRNA Transfection Down-Regulated Genes@@miR-19a Down-Regulated Genes 24hr timepoint	3.09e-10	70	325	8992;26994;5099;6307;54838;66008;9645;5793;6310;5562;55686;255520;80219;92689;51454;7057;1040;6196;	18	3.38e-16
hsa-miR-19a	targetscan	miRNA Transfection Down-Regulated Genes@@miR-19a Down-Regulated Genes 24hr timepoint	1.49e-10	106	325	26994;8763;6307;11059;54838;3554;66008;9645;5793;9908;6310;5562;27020;255520;9341;80219;92689;51454;7057;7786;4090;6196;	22	2.35e-17
hsa-miR-19a	miranda	miRNA Transfection Down-Regulated Genes@@miR-19a Down-Regulated Genes 24hr timepoint	1.14e-11	199	325	26994;8763;55450;6307;54838;3554;66008;9645;5793;9908;6310;5562;55686;255520;9341;80219;92689;23022;51454;7057;7786;1040;4090;860;	24	2.81e-13
hsa-miR-19b	mirbase	miRNA Transfection Down-Regulated Genes@@miR-19a Down-Regulated Genes 24hr timepoint	0.00481969	69	325	26994;8992;55450;5793;5562;6307;92689;89910;23011;	9	4.53e-06
hsa-miR-19b	pictar	miRNA Transfection Down-Regulated Genes@@miR-19a Down-Regulated Genes 24hr timepoint	4.07e-10	76	325	26994;6310;66008;8763;27020;5793;11059;255520;23022;5562;92689;9908;51454;4090;7786;29116;22863;7057;23011;	19	8.89e-17
hsa-miR-19b	mirtarget2	miRNA Transfection Down-Regulated Genes@@miR-19a Down-Regulated Genes 24hr timepoint	9.94e-11	74	325	26994;8992;5099;55686;6310;66008;9645;54838;5793;80219;255520;5562;6307;92689;51454;6196;22863;	17	1.77e-14
hsa-miR-19b	targetscan	miRNA Transfection Down-Regulated Genes@@miR-19a Down-Regulated Genes 24hr timepoint	4.13e-15	124	325	26994;6310;66008;3554;8763;9645;27020;54838;5793;9341;11059;80219;255520;5562;6307;92689;9908;51454;9815;4090;7786;29116;6196;22863;7057;6533;23011;	27	1.27e-21
hsa-miR-19b	miranda	miRNA Transfection Down-Regulated Genes@@miR-19a Down-Regulated Genes 24hr timepoint	2.87e-16	213	325	26994;55450;55686;6310;66008;8763;9645;54838;5793;9341;80219;255520;5562;6307;92689;9908;51454;4090;860;7786;29116;22863;7057;6533;23011;	25	1.65e-13
hsa-miR-92a	miranda	miRNA Transfection Down-Regulated Genes@@miR-19a Down-Regulated Genes 24hr timepoint	2.65e-05	81	325	6310;66008;26994;4774;5793;27020;11059;29035;	8	0.000118125
hsa-miR-92a	targetscan	miRNA Transfection Down-Regulated Genes@@miR-19a Down-Regulated Genes 24hr timepoint	2.54e-06	69	325	6310;5099;66008;26994;4774;23022;27020;66036;9815;51304;22863;	11	4.72e-08
hsa-miR-17	miranda	miRNA Transfection Down-Regulated Genes@@miR-19a, 10hr guide strand active (Affy)	3.07e-06	147	210	9908;6307;339745;2162;29116;6310;221035;51109;	8	0.000371259
hsa-miR-17	targetscan	miRNA Transfection Down-Regulated Genes@@miR-19a, 10hr guide strand active (Affy)	1.27e-08	91	210	6307;339745;29116;6310;221035;9815;146434;	7	0.000103572
hsa-miR-19a	mirbase	miRNA Transfection Down-Regulated Genes@@miR-19a, 10hr guide strand active (Affy)	0.00154547	69	210	8992;51527;6307;5562;8310;7057;221035;1040;	8	1.53e-06
hsa-miR-19a	pictar	miRNA Transfection Down-Regulated Genes@@miR-19a, 10hr guide strand active (Affy)	1.66e-07	66	210	26994;8763;51527;11059;66008;9908;6310;5562;255520;7057;221035;89795;	12	1.57e-11
hsa-miR-19a	mirtarget2	miRNA Transfection Down-Regulated Genes@@miR-19a, 10hr guide strand active (Affy)	3.09e-10	70	210	8992;26994;5099;51527;6307;54838;66008;6310;5562;255520;80219;7057;221035;1040;	14	7.52e-14
hsa-miR-19a	targetscan	miRNA Transfection Down-Regulated Genes@@miR-19a, 10hr guide strand active (Affy)	1.49e-10	106	210	26994;8763;51527;6307;11059;54838;3554;66008;9908;6310;5562;255520;9341;80219;7057;221035;89795;	17	7.22e-15
hsa-miR-19a	miranda	miRNA Transfection Down-Regulated Genes@@miR-19a, 10hr guide strand active (Affy)	1.14e-11	199	210	26994;8763;2162;51527;6307;339745;54838;3554;66008;9908;6310;5562;255520;9341;80219;7057;221035;89795;1040;860;	20	2.72e-13
hsa-miR-19b	mirbase	miRNA Transfection Down-Regulated Genes@@miR-19a, 10hr guide strand active (Affy)	0.00481969	69	210	26994;8992;5562;6307;221035;8310;56261;23011;	8	1.53e-06
hsa-miR-19b	pictar	miRNA Transfection Down-Regulated Genes@@miR-19a, 10hr guide strand active (Affy)	4.07e-10	76	210	26994;6310;66008;51527;8763;11059;255520;5562;9908;221035;29116;56261;7057;57698;89795;23011;	16	4.93e-16
hsa-miR-19b	mirtarget2	miRNA Transfection Down-Regulated Genes@@miR-19a, 10hr guide strand active (Affy)	9.94e-11	74	210	26994;8992;5099;6310;66008;51527;54838;80219;255520;5562;6307;221035;	12	6.45e-11
hsa-miR-19b	targetscan	miRNA Transfection Down-Regulated Genes@@miR-19a, 10hr guide strand active (Affy)	4.13e-15	124	210	26994;6310;66008;51527;3554;8763;54838;9341;11059;80219;255520;5562;6307;9908;221035;9815;29116;56261;7057;6533;57698;89795;23011;	23	3.19e-21
hsa-miR-19b	miranda	miRNA Transfection Down-Regulated Genes@@miR-19a, 10hr guide strand active (Affy)	2.87e-16	213	210	26994;6310;66008;51527;8763;2162;54838;9341;80219;255520;5562;6307;9908;221035;860;29116;56261;7057;6533;57698;89795;23011;	22	9.32e-15
hsa-miR-92a	targetscan	miRNA Transfection Down-Regulated Genes@@miR-19a, 10hr guide strand active (Affy)	2.54e-06	69	210	6310;5099;66008;26994;4774;9815;	6	0.000166088
hsa-miR-17	miranda	miRNA Transfection Down-Regulated Genes@@miR-19b Down-Regulated Genes 10hr timepoint	3.07e-06	147	240	6041;79443;9908;6307;29116;6310;9645;51109;	8	0.000892946
hsa-miR-17	targetscan	miRNA Transfection Down-Regulated Genes@@miR-19b Down-Regulated Genes 10hr timepoint	1.27e-08	91	240	79443;55054;6307;29116;57608;6310;9815;	7	0.00023595
hsa-miR-19a	mirbase	miRNA Transfection Down-Regulated Genes@@miR-19b Down-Regulated Genes 10hr timepoint	0.00154547	69	240	8992;51527;6307;5793;5562;92689;7057;1040;	8	4.13e-06
hsa-miR-19a	pictar	miRNA Transfection Down-Regulated Genes@@miR-19b Down-Regulated Genes 10hr timepoint	1.66e-07	66	240	54453;26994;8763;51527;11059;66008;5793;9908;55054;6310;5562;255520;92689;23022;7057;89795;	16	3.64e-16
hsa-miR-19a	mirtarget2	miRNA Transfection Down-Regulated Genes@@miR-19b Down-Regulated Genes 10hr timepoint	3.09e-10	70	240	8992;54453;26994;5099;51527;6307;54838;66008;9645;5793;55054;6310;5562;55686;255520;80219;92689;7057;1040;	19	5.34e-20
hsa-miR-19a	targetscan	miRNA Transfection Down-Regulated Genes@@miR-19b Down-Regulated Genes 10hr timepoint	1.49e-10	106	240	54453;26994;8763;51527;57608;6307;11059;54838;3554;66008;9645;5793;9908;55054;6310;5562;255520;9341;80219;92689;7057;89795;23612;	23	1.54e-21
hsa-miR-19a	miranda	miRNA Transfection Down-Regulated Genes@@miR-19b Down-Regulated Genes 10hr timepoint	1.14e-11	199	240	54453;26994;6041;8763;51527;57608;6307;54838;3554;66008;9645;5793;9908;6310;5562;55686;255520;9341;80219;92689;23022;7057;89795;1040;860;	25	2.79e-17
hsa-miR-19b	mirbase	miRNA Transfection Down-Regulated Genes@@miR-19b Down-Regulated Genes 10hr timepoint	0.00481969	69	240	26994;8992;5793;5562;6307;92689;89910;	7	4.05e-05
hsa-miR-19b	pictar	miRNA Transfection Down-Regulated Genes@@miR-19b Down-Regulated Genes 10hr timepoint	4.07e-10	76	240	26994;54453;6310;66008;55054;51527;8763;5793;11059;255520;23022;5562;92689;9908;29116;22863;7057;57698;89795;	19	3e-19
hsa-miR-19b	mirtarget2	miRNA Transfection Down-Regulated Genes@@miR-19b Down-Regulated Genes 10hr timepoint	9.94e-11	74	240	26994;8992;54453;5099;55686;6310;66008;55054;51527;9645;54838;5793;80219;255520;5562;6307;92689;22863;	18	4.59e-18
hsa-miR-19b	targetscan	miRNA Transfection Down-Regulated Genes@@miR-19b Down-Regulated Genes 10hr timepoint	4.13e-15	124	240	26994;54453;6310;66008;55054;51527;3554;8763;9645;57608;54838;5793;9341;11059;80219;255520;5562;6307;92689;9908;9815;29116;22863;7057;57698;89795;	26	8.35e-24
hsa-miR-19b	miranda	miRNA Transfection Down-Regulated Genes@@miR-19b Down-Regulated Genes 10hr timepoint	2.87e-16	213	240	26994;54453;55686;6310;66008;51527;6041;8763;9645;57608;54838;5793;9341;80219;255520;5562;6307;92689;9908;860;29116;22863;7057;57698;89795;	25	1.44e-16
hsa-miR-574-5p	miranda	miRNA Transfection Down-Regulated Genes@@miR-19b Down-Regulated Genes 10hr timepoint	0.00839059	29	240	66036;54838;6310;3554;	4	0.000597251
hsa-miR-92a	miranda	miRNA Transfection Down-Regulated Genes@@miR-19b Down-Regulated Genes 10hr timepoint	2.65e-05	81	240	6310;66008;26994;4774;5793;11059;	6	0.000806618
hsa-miR-92a	targetscan	miRNA Transfection Down-Regulated Genes@@miR-19b Down-Regulated Genes 10hr timepoint	2.54e-06	69	240	6310;5099;66008;26994;4774;23022;66036;9815;22863;	9	3.69e-07
hsa-miR-17	miranda	miRNA Transfection Down-Regulated Genes@@miR-19b Down-Regulated Genes 24hr timepoint	3.07e-06	147	391	79443;56929;55450;9908;6307;29116;27236;6310;51454;9645;51109;	11	0.000425296
hsa-miR-19a	mirbase	miRNA Transfection Down-Regulated Genes@@miR-19b Down-Regulated Genes 24hr timepoint	0.00154547	69	391	8992;55450;51527;6307;5793;5562;92689;5445;1040;	9	1.99e-05
hsa-miR-19a	pictar	miRNA Transfection Down-Regulated Genes@@miR-19b Down-Regulated Genes 24hr timepoint	1.66e-07	66	391	60481;56929;26994;8763;51527;11059;66008;5793;9908;6310;5562;255520;92689;23022;51454;89795;4090;	17	4.63e-14
hsa-miR-19a	mirtarget2	miRNA Transfection Down-Regulated Genes@@miR-19b Down-Regulated Genes 24hr timepoint	3.09e-10	70	391	60481;8992;26994;5099;51527;6307;66008;9645;5793;6310;5562;55686;255520;80219;92689;5445;51454;27236;1040;6196;	20	2.73e-17
hsa-miR-19a	targetscan	miRNA Transfection Down-Regulated Genes@@miR-19b Down-Regulated Genes 24hr timepoint	1.49e-10	106	391	60481;26994;8763;51527;6307;11059;3554;66008;9645;5793;9908;6310;5562;255520;9341;80219;92689;5445;51454;89795;27236;4090;6196;	23	8.9e-17
hsa-miR-19a	miranda	miRNA Transfection Down-Regulated Genes@@miR-19b Down-Regulated Genes 24hr timepoint	1.14e-11	199	391	60481;56929;26994;8763;55450;51527;6307;3554;66008;9645;5793;9908;6310;5562;55686;255520;9341;80219;92689;5445;23022;51454;89795;27236;1040;4090;	26	3.07e-13
hsa-miR-19b	mirbase	miRNA Transfection Down-Regulated Genes@@miR-19b Down-Regulated Genes 24hr timepoint	0.00481969	69	391	26994;8992;55450;5445;5793;5562;6307;92689;89910;51170;56261;23011;	12	3.19e-08
hsa-miR-19b	pictar	miRNA Transfection Down-Regulated Genes@@miR-19b Down-Regulated Genes 24hr timepoint	4.07e-10	76	391	60481;56929;26994;6310;66008;51527;8763;5793;11059;255520;23022;5562;92689;9908;51454;4090;29116;22863;56261;89795;23011;	21	9.28e-18
hsa-miR-19b	mirtarget2	miRNA Transfection Down-Regulated Genes@@miR-19b Down-Regulated Genes 24hr timepoint	9.94e-11	74	391	60481;26994;8992;5099;55686;6310;66008;51527;5445;9645;5793;80219;255520;5562;6307;92689;51454;27236;6196;143098;22863;	21	5.03e-18
hsa-miR-19b	targetscan	miRNA Transfection Down-Regulated Genes@@miR-19b Down-Regulated Genes 24hr timepoint	4.13e-15	124	391	60481;26994;6310;66008;51527;3554;8763;5445;9645;5793;9341;11059;80219;255520;5562;6307;92689;9908;51454;9815;4090;27236;29116;6196;22863;56261;6533;89795;23011;	29	8.07e-22
hsa-miR-19b	miranda	miRNA Transfection Down-Regulated Genes@@miR-19b Down-Regulated Genes 24hr timepoint	2.87e-16	213	391	60481;56929;26994;55450;55686;6310;66008;51527;8763;5445;9645;5793;9341;80219;255520;5562;6307;92689;9908;51454;4090;27236;29116;143098;22863;56261;6533;89795;23011;	29	4.2e-15
hsa-miR-92a	targetscan	miRNA Transfection Down-Regulated Genes@@miR-19b Down-Regulated Genes 24hr timepoint	2.54e-06	69	391	6310;5099;66008;26994;4774;23022;66036;9815;22863;	9	1.99e-05
hsa-miR-19a	mirbase	miRNA Transfection Down-Regulated Genes@@miR-19b, 10hr guide strand active (Affy)	0.00154547	69	193	8992;51527;6307;5562;92689;5445;7057;221035;1040;	9	5.77e-08
hsa-miR-19a	pictar	miRNA Transfection Down-Regulated Genes@@miR-19b, 10hr guide strand active (Affy)	1.66e-07	66	193	26994;8763;51527;11059;66008;9908;6310;5562;255520;92689;23022;7057;221035;89795;	14	9.69e-15
hsa-miR-19a	mirtarget2	miRNA Transfection Down-Regulated Genes@@miR-19b, 10hr guide strand active (Affy)	3.09e-10	70	193	8992;26994;5099;51527;6307;54838;66008;6310;5562;255520;80219;92689;5445;7057;221035;1040;	16	3.1e-17
hsa-miR-19a	targetscan	miRNA Transfection Down-Regulated Genes@@miR-19b, 10hr guide strand active (Affy)	1.49e-10	106	193	26994;8763;51527;6307;11059;54838;3554;66008;9908;6310;5562;255520;9341;80219;92689;5445;7057;221035;89795;	19	4.04e-18
hsa-miR-19a	miranda	miRNA Transfection Down-Regulated Genes@@miR-19b, 10hr guide strand active (Affy)	1.14e-11	199	193	26994;8763;2162;51527;6307;54838;3554;66008;9908;6310;5562;255520;9341;80219;92689;5445;23022;7057;221035;89795;1040;	21	4.61e-15
hsa-miR-19b	mirbase	miRNA Transfection Down-Regulated Genes@@miR-19b, 10hr guide strand active (Affy)	0.00481969	69	193	26994;8992;5445;5562;6307;92689;221035;	7	9.94e-06
hsa-miR-19b	pictar	miRNA Transfection Down-Regulated Genes@@miR-19b, 10hr guide strand active (Affy)	4.07e-10	76	193	26994;6310;66008;51527;8763;11059;255520;23022;5562;92689;9908;221035;29116;22863;7057;57698;89795;	17	4.56e-18
hsa-miR-19b	mirtarget2	miRNA Transfection Down-Regulated Genes@@miR-19b, 10hr guide strand active (Affy)	9.94e-11	74	193	26994;8992;5099;6310;66008;51527;5445;54838;80219;255520;5562;6307;92689;221035;22863;	15	2.16e-15
hsa-miR-19b	targetscan	miRNA Transfection Down-Regulated Genes@@miR-19b, 10hr guide strand active (Affy)	4.13e-15	124	193	26994;6310;66008;51527;3554;8763;5445;54838;9341;11059;80219;255520;5562;6307;92689;9908;221035;9815;29116;22863;7057;57698;89795;	23	4.48e-22
hsa-miR-19b	miranda	miRNA Transfection Down-Regulated Genes@@miR-19b, 10hr guide strand active (Affy)	2.87e-16	213	193	26994;6310;66008;51527;8763;5445;2162;54838;9341;80219;255520;5562;6307;92689;9908;221035;29116;22863;7057;57698;89795;	21	1.82e-14
hsa-miR-425	miranda	miRNA Transfection Down-Regulated Genes@@miR-19b, 10hr guide strand active (Affy)	0.00242838	23	193	23321;9693;56977;23250;	4	0.000102707
hsa-miR-92a	targetscan	miRNA Transfection Down-Regulated Genes@@miR-19b, 10hr guide strand active (Affy)	2.54e-06	69	193	6310;5099;66008;26994;4774;23022;9815;22863;	8	8.12e-07
hsa-miR-17	miranda	miRNA Transfection Down-Regulated Genes@@miR-19b, 24hr guide strand active (Affy)	3.07e-06	147	346	79443;55638;9908;339745;29116;27236;6310;221035;51454;51109;	10	0.000631942
hsa-miR-19a	mirbase	miRNA Transfection Down-Regulated Genes@@miR-19b, 24hr guide strand active (Affy)	0.00154547	69	346	8992;51527;55638;5793;5562;84418;92689;5445;7057;221035;1040;	11	8.91e-08
hsa-miR-19a	pictar	miRNA Transfection Down-Regulated Genes@@miR-19b, 24hr guide strand active (Affy)	1.66e-07	66	346	26994;8763;51527;11059;66008;55638;5793;9908;6310;5562;255520;92689;23022;51454;7057;221035;89795;51230;	18	3.21e-16
hsa-miR-19a	mirtarget2	miRNA Transfection Down-Regulated Genes@@miR-19b, 24hr guide strand active (Affy)	3.09e-10	70	346	8992;26994;5099;51527;66008;55638;5793;6310;5562;255520;80219;92689;5445;51454;7057;221035;261729;27236;51230;1040;6196;	21	1.12e-19
hsa-miR-19a	targetscan	miRNA Transfection Down-Regulated Genes@@miR-19b, 24hr guide strand active (Affy)	1.49e-10	106	346	26994;8763;51527;11059;3554;66008;55638;5793;9908;6310;5562;255520;9341;80219;92689;5445;51454;7057;221035;89795;27236;51735;51230;6196;	24	3.87e-19
hsa-miR-19a	miranda	miRNA Transfection Down-Regulated Genes@@miR-19b, 24hr guide strand active (Affy)	1.14e-11	199	346	26994;8763;51527;339745;3554;66008;55638;5793;9908;6310;5562;84418;255520;9341;80219;92689;5445;23022;51454;7057;221035;89795;27236;51735;51230;1040;860;	27	2.08e-15
hsa-miR-19b	mirbase	miRNA Transfection Down-Regulated Genes@@miR-19b, 24hr guide strand active (Affy)	0.00481969	69	346	26994;8992;5445;261729;5793;55638;5562;92689;84418;221035;89910;	11	8.91e-08
hsa-miR-19b	pictar	miRNA Transfection Down-Regulated Genes@@miR-19b, 24hr guide strand active (Affy)	4.07e-10	76	346	26994;6310;66008;51527;8763;5793;11059;55638;255520;51230;23022;5562;92689;9908;221035;51454;29116;22863;7057;57698;89795;	21	7.58e-19
hsa-miR-19b	mirtarget2	miRNA Transfection Down-Regulated Genes@@miR-19b, 24hr guide strand active (Affy)	9.94e-11	74	346	26994;8992;5099;6310;66008;51527;5445;261729;5793;55638;80219;255520;51230;5562;92689;221035;51454;27236;6196;22863;	20	8.49e-18
hsa-miR-19b	targetscan	miRNA Transfection Down-Regulated Genes@@miR-19b, 24hr guide strand active (Affy)	4.13e-15	124	346	26994;6310;66008;51527;3554;8763;5445;5793;9341;11059;55638;80219;255520;51230;5562;92689;9908;221035;51735;51454;9815;27236;29116;6196;22863;7057;6533;57698;89795;	29	2.56e-23
hsa-miR-19b	miranda	miRNA Transfection Down-Regulated Genes@@miR-19b, 24hr guide strand active (Affy)	2.87e-16	213	346	26994;6310;66008;51527;8763;5445;5793;9341;55638;80219;255520;51230;5562;92689;9908;84418;221035;51735;51454;860;27236;29116;22863;5756;7057;6533;57698;89795;	28	1.42e-15
hsa-miR-425	miranda	miRNA Transfection Down-Regulated Genes@@miR-19b, 24hr guide strand active (Affy)	0.00242838	23	346	23321;9693;23250;4233;4154;	5	6.95e-05
hsa-miR-92a	targetscan	miRNA Transfection Down-Regulated Genes@@miR-19b, 24hr guide strand active (Affy)	2.54e-06	69	346	6310;5099;66008;26994;4774;23022;66036;9815;51304;22863;	10	8.66e-07
hsa-miR-106b	targetscan	miRNA Transfection Down-Regulated Genes@@miR-20 Down-Regulated Genes 10hr timepoint	0.00555386	62	295	79443;51474;51128;1026;79901;7466;840;30061;9927;51341;2004;10681;23158;23291;1408;55521;11334;55654;283537;128637;	20	6.88e-21
hsa-miR-106b	miranda	miRNA Transfection Down-Regulated Genes@@miR-20 Down-Regulated Genes 10hr timepoint	0.00207195	101	295	79443;51474;51128;1026;79901;840;30061;9927;2004;23158;23291;11334;56674;55654;	14	1.29e-09
hsa-miR-106b	pictar	miRNA Transfection Down-Regulated Genes@@miR-20 Down-Regulated Genes 10hr timepoint	0.00154988	44	295	51474;51128;1026;30061;26224;51341;2004;2872;10681;2034;23291;1408;55521;11334;6050;55654;	16	6.35e-18
hsa-miR-106b	mirtarget2	miRNA Transfection Down-Regulated Genes@@miR-20 Down-Regulated Genes 10hr timepoint	0.000607298	52	295	79443;57552;51474;51128;1026;79901;7466;840;7905;30061;9927;51341;2004;2872;10681;23158;23291;1408;55521;11334;6050;55654;283537;128637;	24	2.25e-29
hsa-miR-17	miranda	miRNA Transfection Down-Regulated Genes@@miR-20 Down-Regulated Genes 10hr timepoint	3.07e-06	147	295	79901;51128;7905;51474;30061;23158;79443;55654;26234;2799;2034;9813;840;29116;3716;9802;9321;23291;	18	4.52e-11
hsa-miR-17	mirtarget2	miRNA Transfection Down-Regulated Genes@@miR-20 Down-Regulated Genes 10hr timepoint	9.32e-07	70	295	79901;51128;7905;51474;30061;23158;79443;55654;57552;7466;2872;55054;26234;2799;5445;392;9813;128637;840;3716;389;9321;283537;5051;23291;51341;	26	1.09e-28
hsa-miR-17	targetscan	miRNA Transfection Down-Regulated Genes@@miR-20 Down-Regulated Genes 10hr timepoint	1.27e-08	91	295	79901;51128;51474;30061;23158;79443;55654;7466;55054;26234;162073;2799;392;9813;128637;840;29116;3716;9802;389;9321;283537;5051;23291;51341;	25	7.37e-24
hsa-miR-18b	miranda	miRNA Transfection Down-Regulated Genes@@miR-20 Down-Regulated Genes 10hr timepoint	0.00101465	65	295	79901;7905;51474;51128;23158;30061;26234;	7	0.000100612
hsa-miR-19b	targetscan	miRNA Transfection Down-Regulated Genes@@miR-20 Down-Regulated Genes 10hr timepoint	4.13e-15	124	295	55054;5445;23291;2004;29116;162073;22863;392;57698;	9	0.000231793
hsa-miR-93	mirtarget2	miRNA Transfection Down-Regulated Genes@@miR-20 Down-Regulated Genes 10hr timepoint	0.000808333	46	295	79443;79901;51474;840;51128;30061;57552;23158;7905;2872;1026;9927;51341;7466;128637;1408;3716;7071;2004;9422;283537;	21	1.04e-25
hsa-miR-93	targetscan	miRNA Transfection Down-Regulated Genes@@miR-20 Down-Regulated Genes 10hr timepoint	2.23e-05	63	295	79443;79901;51474;840;51128;30061;23158;57088;1026;9927;51341;7466;128637;1408;3716;7071;2004;9422;283537;9766;	20	9.94e-21
hsa-miR-93	miranda	miRNA Transfection Down-Regulated Genes@@miR-20 Down-Regulated Genes 10hr timepoint	1.17e-05	108	295	79443;79901;51474;2034;840;51128;30061;23158;1026;9927;26224;3716;7071;2004;	14	3.18e-09
hsa-miR-106b	targetscan	miRNA Transfection Down-Regulated Genes@@miR-20 Down-Regulated Genes 24hr timepoint	0.00555386	62	457	79443;51474;51128;1026;59277;79901;79026;7466;840;2149;30061;9927;51341;2004;10681;55450;23158;7786;23291;1408;55521;11334;55654;283537;	24	1.62e-22
hsa-miR-106b	miranda	miRNA Transfection Down-Regulated Genes@@miR-20 Down-Regulated Genes 24hr timepoint	0.00207195	101	457	79443;51474;51128;1026;59277;79901;79026;840;30061;9927;2004;55450;23158;7786;23291;11334;56674;11275;55654;	19	1.05e-11
hsa-miR-106b	pictar	miRNA Transfection Down-Regulated Genes@@miR-20 Down-Regulated Genes 24hr timepoint	0.00154988	44	457	51474;51128;1026;59277;30061;26224;51341;2004;2872;10681;55450;7786;23291;1408;55521;11334;6050;11275;55654;	19	3.53e-19
hsa-miR-106b	mirtarget2	miRNA Transfection Down-Regulated Genes@@miR-20 Down-Regulated Genes 24hr timepoint	0.000607298	52	457	79443;57552;51474;51128;1026;59277;79901;7466;840;7905;2149;30061;9927;51341;2004;2872;10681;55450;23158;23291;1408;55521;11334;6050;11275;55654;283537;	27	1.58e-29
hsa-miR-17	miranda	miRNA Transfection Down-Regulated Genes@@miR-20 Down-Regulated Genes 24hr timepoint	3.07e-06	147	457	79901;51128;7905;51474;30061;23158;79443;59277;55654;56929;55450;79026;8553;26234;2799;11275;9813;840;6307;3716;3035;9802;9321;23291;	24	5.06e-13
hsa-miR-17	mirtarget2	miRNA Transfection Down-Regulated Genes@@miR-20 Down-Regulated Genes 24hr timepoint	9.32e-07	70	457	79901;51128;7905;51474;30061;23158;79443;59277;55654;57552;7466;55450;2872;55054;26234;2799;2149;5445;392;9813;840;6307;3716;389;9321;283537;5051;23291;51341;	29	5.42e-28
hsa-miR-17	targetscan	miRNA Transfection Down-Regulated Genes@@miR-20 Down-Regulated Genes 24hr timepoint	1.27e-08	91	457	79901;51128;51474;30061;23158;79443;59277;55654;56929;7466;55450;79026;55054;26234;162073;2799;2149;392;9813;840;6307;3716;9802;389;9321;6549;79646;283537;5051;23291;51341;	31	9.87e-27
hsa-miR-18a	miranda	miRNA Transfection Down-Regulated Genes@@miR-20 Down-Regulated Genes 24hr timepoint	0.000238061	102	457	79901;51474;7905;51128;30061;11275;55450;6307;26959;9813;7786;2799;	12	1.24e-05
hsa-miR-18b	miranda	miRNA Transfection Down-Regulated Genes@@miR-20 Down-Regulated Genes 24hr timepoint	0.00101465	65	457	79901;7905;51474;55450;51128;6307;23158;11275;30061;26234;	10	5.93e-06
hsa-miR-19a	mirbase	miRNA Transfection Down-Regulated Genes@@miR-20 Down-Regulated Genes 24hr timepoint	0.00154547	69	457	8992;55450;6307;2004;5445;7786;387263;4682;3035;5051;	10	1.03e-05
hsa-miR-19b	mirbase	miRNA Transfection Down-Regulated Genes@@miR-20 Down-Regulated Genes 24hr timepoint	0.00481969	69	457	8992;55450;5445;6307;4682;2004;5328;5051;3035;	9	6.71e-05
hsa-miR-19b	pictar	miRNA Transfection Down-Regulated Genes@@miR-20 Down-Regulated Genes 24hr timepoint	4.07e-10	76	457	56929;55054;57509;2004;8411;7786;22863;392;	8	0.000748088
hsa-miR-19b	targetscan	miRNA Transfection Down-Regulated Genes@@miR-20 Down-Regulated Genes 24hr timepoint	4.13e-15	124	457	55054;57509;5445;23291;6307;2004;8411;7786;162073;22863;392;	11	0.000367632
hsa-miR-93	mirtarget2	miRNA Transfection Down-Regulated Genes@@miR-20 Down-Regulated Genes 24hr timepoint	0.000808333	46	457	79443;79901;51474;59277;840;51128;30061;2149;57552;23158;7905;55450;2872;1026;9927;51341;7466;1408;3716;7071;2004;283537;50650;	23	8e-25
hsa-miR-93	targetscan	miRNA Transfection Down-Regulated Genes@@miR-20 Down-Regulated Genes 24hr timepoint	2.23e-05	63	457	79443;79901;51474;59277;840;79026;51128;30061;2149;23158;55450;1026;7786;9927;51341;7466;1408;3716;7071;2004;283537;50650;9766;	23	6.1e-21
hsa-miR-93	miranda	miRNA Transfection Down-Regulated Genes@@miR-20 Down-Regulated Genes 24hr timepoint	1.17e-05	108	457	79443;79901;51474;59277;840;79026;51128;30061;23158;55450;11275;1026;7786;9927;26224;3716;7071;2004;50650;3726;	20	4.06e-12
hsa-miR-106b	targetscan	miRNA Transfection Down-Regulated Genes@@miR-20, 10hr guide strand active (Affy)	0.00555386	62	280	79443;51474;51128;1026;79901;840;30061;9927;2004;10681;23158;7048;55654;128637;	14	6.45e-13
hsa-miR-106b	miranda	miRNA Transfection Down-Regulated Genes@@miR-20, 10hr guide strand active (Affy)	0.00207195	101	280	79443;51474;51128;1026;79901;840;30061;9927;2004;23158;7048;56674;11275;55654;	14	6.57e-10
hsa-miR-106b	pictar	miRNA Transfection Down-Regulated Genes@@miR-20, 10hr guide strand active (Affy)	0.00154988	44	280	51474;51128;1026;30061;26224;2004;2872;10681;6050;11275;55654;	11	6.09e-11
hsa-miR-106b	mirtarget2	miRNA Transfection Down-Regulated Genes@@miR-20, 10hr guide strand active (Affy)	0.000607298	52	280	79443;57552;51474;51128;1026;79901;840;7905;30061;9927;2004;2872;10681;23158;7048;6050;11275;55654;128637;	19	1.54e-21
hsa-miR-1246	miranda	miRNA Transfection Down-Regulated Genes@@miR-20, 10hr guide strand active (Affy)	0.000625189	67	280	115548;27430;26224;7320;9813;10513;	6	0.00065655
hsa-miR-17	miranda	miRNA Transfection Down-Regulated Genes@@miR-20, 10hr guide strand active (Affy)	3.07e-06	147	280	79901;51128;7905;51474;30061;23158;79443;55654;56929;5869;83877;2799;11275;9813;840;6307;115548;2162;29116;3716;9802;221035;153222;7048;	24	8.84e-18
hsa-miR-17	mirtarget2	miRNA Transfection Down-Regulated Genes@@miR-20, 10hr guide strand active (Affy)	9.32e-07	70	280	79901;51128;7905;51474;30061;23158;79443;55654;57552;5869;2872;55054;83877;2799;5445;9813;128637;840;6307;115548;3716;153222;7048;400;	24	3.98e-26
hsa-miR-17	targetscan	miRNA Transfection Down-Regulated Genes@@miR-20, 10hr guide strand active (Affy)	1.27e-08	91	280	79901;51128;51474;30061;23158;79443;55654;56929;5869;55054;162073;2799;9813;128637;840;6307;115548;29116;3716;9802;221035;153222;7048;400;	24	5.06e-23
hsa-miR-18a	miranda	miRNA Transfection Down-Regulated Genes@@miR-20, 10hr guide strand active (Affy)	0.000238061	102	280	79901;51474;7905;51128;30061;11275;5869;6307;115548;9813;7320;2799;	12	7.31e-08
hsa-miR-18b	miranda	miRNA Transfection Down-Regulated Genes@@miR-20, 10hr guide strand active (Affy)	0.00101465	65	280	79901;7905;51474;51128;6307;23158;11275;30061;7320;115548;	10	6.88e-08
hsa-miR-19a	mirtarget2	miRNA Transfection Down-Regulated Genes@@miR-20, 10hr guide strand active (Affy)	3.09e-10	70	280	6307;55054;2004;5445;221035;7048;	6	0.000829277
hsa-miR-19a	targetscan	miRNA Transfection Down-Regulated Genes@@miR-20, 10hr guide strand active (Affy)	1.49e-10	106	280	6307;55054;2004;5869;162073;5445;221035;7048;	8	0.00027845
hsa-miR-19a	miranda	miRNA Transfection Down-Regulated Genes@@miR-20, 10hr guide strand active (Affy)	1.14e-11	199	280	56929;2162;6307;2004;115548;5869;5445;83877;221035;9813;7048;	11	0.000335993
hsa-miR-19b	pictar	miRNA Transfection Down-Regulated Genes@@miR-20, 10hr guide strand active (Affy)	4.07e-10	76	280	56929;5869;55054;221035;2004;29116;22863;55727;57698;	9	3.05e-06
hsa-miR-19b	mirtarget2	miRNA Transfection Down-Regulated Genes@@miR-20, 10hr guide strand active (Affy)	9.94e-11	74	280	55054;5445;6307;221035;2004;7048;22863;55727;	8	2.15e-05
hsa-miR-19b	targetscan	miRNA Transfection Down-Regulated Genes@@miR-20, 10hr guide strand active (Affy)	4.13e-15	124	280	5869;55054;5445;6307;221035;2004;7048;29116;162073;22863;55727;57698;	12	6.33e-07
hsa-miR-19b	miranda	miRNA Transfection Down-Regulated Genes@@miR-20, 10hr guide strand active (Affy)	2.87e-16	213	280	56929;5869;5445;2162;83877;115548;6307;9813;221035;2004;7048;29116;22863;55727;5756;57698;	16	2.92e-07
hsa-miR-93	mirtarget2	miRNA Transfection Down-Regulated Genes@@miR-20, 10hr guide strand active (Affy)	0.000808333	46	280	79443;79901;51474;840;51128;30061;7048;57552;23158;7905;2872;1026;9927;128637;3716;7071;2004;121457;	18	4.13e-21
hsa-miR-93	targetscan	miRNA Transfection Down-Regulated Genes@@miR-20, 10hr guide strand active (Affy)	2.23e-05	63	280	79443;79901;51474;840;51128;30061;7048;23158;57088;1026;9927;128637;3716;7071;2004;	15	4.07e-14
hsa-miR-93	miranda	miRNA Transfection Down-Regulated Genes@@miR-20, 10hr guide strand active (Affy)	1.17e-05	108	280	79443;79901;51474;840;51128;30061;7048;23158;11275;1026;9927;26224;3716;7071;2004;	15	1.55e-10
hsa-miR-106b	targetscan	miRNA Transfection Down-Regulated Genes@@miR-20, 24hr guide strand active (Affy)	0.00555386	62	449	79443;51474;51128;1026;79901;79026;840;9927;57493;2004;10681;23158;7048;23291;10391;55654;128637;	17	1.41e-13
hsa-miR-106b	miranda	miRNA Transfection Down-Regulated Genes@@miR-20, 24hr guide strand active (Affy)	0.00207195	101	449	79443;51474;51128;1026;79901;79026;840;25976;9927;57493;2004;8987;23158;7048;23291;56674;10391;11275;55654;	19	7.75e-12
hsa-miR-106b	pictar	miRNA Transfection Down-Regulated Genes@@miR-20, 24hr guide strand active (Affy)	0.00154988	44	449	51474;51128;1026;26224;2004;2872;10681;23291;10391;6050;11275;55654;	12	6.12e-10
hsa-miR-106b	mirtarget2	miRNA Transfection Down-Regulated Genes@@miR-20, 24hr guide strand active (Affy)	0.000607298	52	449	79443;57552;51474;51128;1026;79901;840;7905;9927;2004;2872;10681;23158;7048;23291;6050;11275;55654;128637;	19	1.14e-17
hsa-miR-1246	miranda	miRNA Transfection Down-Regulated Genes@@miR-20, 24hr guide strand active (Affy)	0.000625189	67	449	115548;27430;26224;7320;9813;10513;55754;11057;	8	0.000281144
hsa-miR-17	miranda	miRNA Transfection Down-Regulated Genes@@miR-20, 24hr guide strand active (Affy)	3.07e-06	147	449	79901;51128;7905;51474;23158;79443;55654;56929;5869;79026;26234;83877;2799;11275;9813;8987;840;6307;339745;115548;7316;3716;3035;9802;9321;221035;153222;23291;7048;	29	5.58e-18
hsa-miR-17	mirtarget2	miRNA Transfection Down-Regulated Genes@@miR-20, 24hr guide strand active (Affy)	9.32e-07	70	449	79901;51128;7905;51474;23158;79443;55654;57552;5869;2872;55054;26234;83877;2799;5445;392;9813;128637;840;6307;339745;115548;3716;9321;153222;23291;7048;400;	28	9.21e-27
hsa-miR-17	targetscan	miRNA Transfection Down-Regulated Genes@@miR-20, 24hr guide strand active (Affy)	1.27e-08	91	449	79901;51128;51474;23158;79443;55654;56929;5869;79026;7009;55054;26234;162073;2799;392;9813;128637;840;6307;339745;115548;7316;3716;9802;9321;221035;153222;79646;23291;7048;400;	31	5.76e-27
hsa-miR-18a	miranda	miRNA Transfection Down-Regulated Genes@@miR-20, 24hr guide strand active (Affy)	0.000238061	102	449	79901;51474;7905;51128;11275;5869;6307;115548;9813;7320;2799;	11	5.48e-05
hsa-miR-18b	miranda	miRNA Transfection Down-Regulated Genes@@miR-20, 24hr guide strand active (Affy)	0.00101465	65	449	79901;7905;51474;51128;6307;23158;11275;7320;26234;115548;	10	5.08e-06
hsa-miR-19a	mirbase	miRNA Transfection Down-Regulated Genes@@miR-20, 24hr guide strand active (Affy)	0.00154547	69	449	8992;6307;2004;5445;221035;387263;4682;3035;	8	0.000344888
hsa-miR-19a	pictar	miRNA Transfection Down-Regulated Genes@@miR-20, 24hr guide strand active (Affy)	1.66e-07	66	449	388;56929;57509;55054;2004;5869;221035;392;	8	0.000253089
hsa-miR-19a	mirtarget2	miRNA Transfection Down-Regulated Genes@@miR-20, 24hr guide strand active (Affy)	3.09e-10	70	449	8992;388;6307;55054;2004;23291;5445;221035;387263;7048;25976;	11	1.38e-06
hsa-miR-19a	targetscan	miRNA Transfection Down-Regulated Genes@@miR-20, 24hr guide strand active (Affy)	1.49e-10	106	449	388;7009;6307;57509;55054;2004;23291;5869;162073;5445;221035;57493;392;7048;	14	4.64e-07
hsa-miR-19a	miranda	miRNA Transfection Down-Regulated Genes@@miR-20, 24hr guide strand active (Affy)	1.14e-11	199	449	388;56929;7009;6307;339745;2004;23291;115548;5869;5445;83877;221035;57493;9813;3035;7048;25976;	17	1.32e-05
hsa-miR-19b	mirbase	miRNA Transfection Down-Regulated Genes@@miR-20, 24hr guide strand active (Affy)	0.00481969	69	449	8992;5445;6307;221035;4682;2004;5328;3035;	8	0.000344888
hsa-miR-19b	pictar	miRNA Transfection Down-Regulated Genes@@miR-20, 24hr guide strand active (Affy)	4.07e-10	76	449	56929;388;5869;55054;57509;221035;2004;55727;392;57698;	10	2.11e-05
hsa-miR-19b	mirtarget2	miRNA Transfection Down-Regulated Genes@@miR-20, 24hr guide strand active (Affy)	9.94e-11	74	449	388;8992;55054;5445;23291;6307;221035;2004;7048;55727;	10	1.66e-05
hsa-miR-19b	targetscan	miRNA Transfection Down-Regulated Genes@@miR-20, 24hr guide strand active (Affy)	4.13e-15	124	449	388;7009;5869;55054;57509;5445;23291;6307;221035;2004;57493;7048;162073;55727;392;57698;	16	9.8e-08
hsa-miR-19b	miranda	miRNA Transfection Down-Regulated Genes@@miR-20, 24hr guide strand active (Affy)	2.87e-16	213	449	56929;388;7009;5869;5445;83877;115548;23291;6307;9813;221035;2004;25976;57493;7048;55727;3035;5756;57698;	19	2.18e-06
hsa-miR-93	mirtarget2	miRNA Transfection Down-Regulated Genes@@miR-20, 24hr guide strand active (Affy)	0.000808333	46	449	79443;79901;51474;840;51128;7048;57552;23158;7905;2872;1026;9927;128637;3716;2004;50650;	16	1.09e-14
hsa-miR-93	targetscan	miRNA Transfection Down-Regulated Genes@@miR-20, 24hr guide strand active (Affy)	2.23e-05	63	449	79443;79901;51474;840;79026;51128;7048;23158;1026;9927;57493;128637;3716;2004;50650;	15	3.63e-11
hsa-miR-93	miranda	miRNA Transfection Down-Regulated Genes@@miR-20, 24hr guide strand active (Affy)	1.17e-05	108	449	79443;79901;51474;840;25976;79026;51128;7048;23158;11275;1026;9927;26224;57493;3716;2004;8987;50650;	18	2.26e-10
hsa-miR-425	miranda	miRNA Transfection Down-Regulated Genes@@miR-200a, 24hr guide strand active (Affy)	0.00242838	23	345	7913;9419;4233;4154;867;	5	6.85e-05
hsa-miR-19a	targetscan	miRNA Transfection Down-Regulated Genes@@miR-200b Down-Regulated Genes 10hr timepoint	1.49e-10	106	244	5412;57608;9908;162073;80219;27236;22849;	7	0.000660103
hsa-miR-19b	targetscan	miRNA Transfection Down-Regulated Genes@@miR-200b Down-Regulated Genes 10hr timepoint	4.13e-15	124	244	5412;57608;80219;9908;27236;162073;57698;23011;	8	0.000321477
hsa-miR-19b	pictar	miRNA Transfection Down-Regulated Genes@@miR-200b Down-Regulated Genes 24hr timepoint	4.07e-10	76	454	5412;27020;9908;1362;8411;4012;57698;23011;	8	0.000716715
hsa-miR-19b	targetscan	miRNA Transfection Down-Regulated Genes@@miR-200b Down-Regulated Genes 24hr timepoint	4.13e-15	124	454	5412;57608;27020;80219;9908;1362;27236;8411;4012;57698;23011;	11	0.000347732
hsa-miR-92a	targetscan	miRNA Transfection Down-Regulated Genes@@miR-200b Down-Regulated Genes 24hr timepoint	2.54e-06	69	454	2200;51809;3685;132864;27020;4430;80854;167227;	8	0.000371347
hsa-miR-19b	targetscan	miRNA Transfection Down-Regulated Genes@@miR-200b, 10hr unclear (Affy)	4.13e-15	124	394	80219;9908;221035;27236;162073;4012;56261;7057;57698;23011;	10	0.000453032
hsa-miR-513b	miranda	miRNA Transfection Down-Regulated Genes@@miR-200b, 10hr unclear (Affy)	3.69e-06	33	394	54813;10484;54816;2200;7334;57678;	6	7.75e-05
hsa-miR-92a	miranda	miRNA Transfection Down-Regulated Genes@@miR-200c Down-Regulated Genes 24hr timepoint	2.65e-05	81	289	66008;27086;51809;2800;27020;64921;659;	7	0.000354228
hsa-miR-92a	targetscan	miRNA Transfection Down-Regulated Genes@@miR-200c Down-Regulated Genes 24hr timepoint	2.54e-06	69	289	66008;2799;51809;2800;27020;167227;659;	7	0.000129769
hsa-miR-17	miranda	miRNA Transfection Down-Regulated Genes@@miR-203 Down-Regulated Genes 10hr timepoint	3.07e-06	147	273	79901;3927;9891;9604;5601;6310;6342;9645;51109;	9	0.00046358
hsa-miR-17	miranda	miRNA Transfection Down-Regulated Genes@@miR-205 Down-Regulated Genes 10hr timepoint	3.07e-06	147	173	4299;11275;57007;9648;113201;22849;9645;	7	0.00060615
hsa-miR-19a	mirtarget2	miRNA Transfection Down-Regulated Genes@@miR-205 Down-Regulated Genes 10hr timepoint	3.09e-10	70	173	4299;66008;9645;7057;22849;	5	0.000606879
hsa-miR-19a	targetscan	miRNA Transfection Down-Regulated Genes@@miR-205 Down-Regulated Genes 10hr timepoint	1.49e-10	106	173	4299;66008;9645;7057;22849;9648;	6	0.000604882
hsa-miR-19a	targetscan	miRNA Transfection Down-Regulated Genes@@miR-206 Down-Regulated Genes 10hr timepoint	1.49e-10	106	485	9891;57608;54838;3554;27086;10904;5793;9908;7057;27236;	10	0.000655227
hsa-miR-19a	miranda	miRNA Transfection Down-Regulated Genes@@miR-206 Down-Regulated Genes 10hr timepoint	1.14e-11	199	485	201895;9891;57608;54838;3554;253827;27086;10904;5793;9908;10769;1847;11167;7095;7057;83874;27236;	17	3.52e-05
hsa-miR-19b	targetscan	miRNA Transfection Down-Regulated Genes@@miR-206 Down-Regulated Genes 10hr timepoint	4.13e-15	124	485	9891;3554;27086;57608;54838;5793;10904;9908;27236;51808;7057;57698;	12	0.000153186
hsa-miR-19b	miranda	miRNA Transfection Down-Regulated Genes@@miR-206 Down-Regulated Genes 10hr timepoint	2.87e-16	213	485	201895;9891;27086;57608;54838;5793;83874;219654;10904;1847;9908;253827;11167;27236;5756;7057;57698;	17	8.26e-05
hsa-miR-17	targetscan	miRNA Transfection Down-Regulated Genes@@miR-208 Down-Regulated Genes 10hr timepoint	1.27e-08	91	426	51474;323;56929;7009;29035;80014;253782;9813;6867;9648;	10	6.57e-05
hsa-miR-18a	miranda	miRNA Transfection Down-Regulated Genes@@miR-208 Down-Regulated Genes 10hr timepoint	0.000238061	102	426	51474;6041;10254;29035;901;9813;132864;253782;83594;	9	0.000785324
hsa-miR-19a	miranda	miRNA Transfection Down-Regulated Genes@@miR-208 Down-Regulated Genes 10hr timepoint	1.14e-11	199	426	56929;6041;80014;7009;122786;5793;65055;253782;7046;901;7095;9813;4090;9648;132864;5563;	16	2.64e-05
hsa-miR-19b	targetscan	miRNA Transfection Down-Regulated Genes@@miR-208 Down-Regulated Genes 10hr timepoint	4.13e-15	124	426	7009;122786;10254;5793;6867;65055;4090;8411;9648;22936;23011;	11	0.000201833
hsa-miR-19b	miranda	miRNA Transfection Down-Regulated Genes@@miR-208 Down-Regulated Genes 10hr timepoint	2.87e-16	213	426	56929;7009;80014;122786;6041;5793;253782;9813;65055;7357;444;7046;4090;9648;22936;10802;23429;23011;	18	4.17e-06
hsa-miR-93	targetscan	miRNA Transfection Down-Regulated Genes@@miR-208 Down-Regulated Genes 10hr timepoint	2.23e-05	63	426	51474;6867;80014;1026;29035;9422;122786;	7	0.000766069
hsa-miR-19a	miranda	miRNA Transfection Down-Regulated Genes@@miR-21 Down-Regulated Genes 24hr timepoint	1.14e-11	199	180	81555;8763;7068;9908;83877;7057;8434;1040;132864;	9	0.000202827
hsa-miR-19a	miranda	miRNA Transfection Down-Regulated Genes@@miR-21, 24hr passenger strand active (Affy)	1.14e-11	199	253	388;81555;7068;339745;9908;83877;7057;8434;132864;5563;	10	0.000595303
hsa-miR-19a	pictar	miRNA Transfection Down-Regulated Genes@@miR-211 Down-Regulated Genes 24hr timepoint	1.66e-07	66	499	4299;57509;5793;6310;94241;1362;659;4012;	8	0.000512038
hsa-miR-19a	targetscan	miRNA Transfection Down-Regulated Genes@@miR-211 Down-Regulated Genes 24hr timepoint	1.49e-10	106	499	9891;4299;57509;5793;65055;6310;94241;10955;1362;659;4012;	11	0.000197348
hsa-miR-19b	targetscan	miRNA Transfection Down-Regulated Genes@@miR-211 Down-Regulated Genes 24hr timepoint	4.13e-15	124	499	4299;6310;9891;57509;5793;94241;65055;10955;659;1362;4012;	11	0.000763658
hsa-miR-19b	miranda	miRNA Transfection Down-Regulated Genes@@miR-211 Down-Regulated Genes 24hr timepoint	2.87e-16	213	499	201895;4299;6310;9891;5793;94241;219654;65055;10955;659;1362;860;7832;4012;5583;23505;	16	0.000364465
hsa-miR-106b	targetscan	miRNA Transfection Down-Regulated Genes@@miR-212 Down-Regulated Genes 10hr timepoint	0.00555386	62	235	1026;840;23158;122786;11334;55654;	6	0.000168736
hsa-miR-106b	mirtarget2	miRNA Transfection Down-Regulated Genes@@miR-212 Down-Regulated Genes 10hr timepoint	0.000607298	52	235	1026;840;23158;122786;11334;55654;	6	6.24e-05
hsa-miR-93	mirtarget2	miRNA Transfection Down-Regulated Genes@@miR-212 Down-Regulated Genes 10hr timepoint	0.000808333	46	235	840;23158;1026;9422;122786;	5	0.000345933
hsa-miR-513b	miranda	miRNA Transfection Down-Regulated Genes@@miR-212, 10hr guide strand active (Affy)	3.69e-06	33	374	122786;54816;7334;8411;55425;	5	0.000594879
hsa-miR-93	mirtarget2	miRNA Transfection Down-Regulated Genes@@miR-212, 10hr guide strand active (Affy)	0.000808333	46	374	840;23158;1026;7071;9422;122786;	6	0.000389858
hsa-miR-93	targetscan	miRNA Transfection Down-Regulated Genes@@miR-212, 10hr guide strand active (Affy)	2.23e-05	63	374	840;27125;23158;1026;5295;7071;9422;122786;	8	5.14e-05
hsa-miR-19a	targetscan	miRNA Transfection Down-Regulated Genes@@miR-213 Down-Regulated Genes 10hr timepoint	1.49e-10	106	327	51527;122786;65055;7057;221035;51735;22849;659;	8	0.000776605
hsa-miR-19a	miranda	miRNA Transfection Down-Regulated Genes@@miR-213 Down-Regulated Genes 10hr timepoint	1.14e-11	199	327	51527;122786;65055;7046;83877;7057;221035;51735;22849;659;132864;860;	12	0.000337492
hsa-miR-19b	pictar	miRNA Transfection Down-Regulated Genes@@miR-213 Down-Regulated Genes 10hr timepoint	4.07e-10	76	327	51527;221035;80315;659;56261;7057;23011;29966;	8	7.82e-05
hsa-miR-19b	targetscan	miRNA Transfection Down-Regulated Genes@@miR-213 Down-Regulated Genes 10hr timepoint	4.13e-15	124	327	122786;51527;65055;221035;80315;51735;659;56261;7057;23011;	10	0.00010154
hsa-miR-19b	miranda	miRNA Transfection Down-Regulated Genes@@miR-213 Down-Regulated Genes 10hr timepoint	2.87e-16	213	327	122786;51527;83877;65055;221035;7046;80315;51735;659;860;6856;56261;7057;23011;	14	4.36e-05
hsa-miR-92a	targetscan	miRNA Transfection Down-Regulated Genes@@miR-213 Down-Regulated Genes 10hr timepoint	2.54e-06	69	327	80315;132864;66036;167227;463;659;29966;	7	0.000276618
hsa-miR-93	targetscan	miRNA Transfection Down-Regulated Genes@@miR-214 Down-Regulated Genes 10hr timepoint	2.23e-05	63	469	6867;79026;57088;9927;11214;7466;128637;9422;	8	0.000245076
hsa-miR-92a	miranda	miRNA Transfection Down-Regulated Genes@@miR-215, 10hr guide strand active (Affy)	2.65e-05	81	313	3685;1657;51426;132720;55033;659;10802;	7	0.000570516
hsa-miR-200c	mirtarget2	miRNA Transfection Down-Regulated Genes@@miR-219 Down-Regulated Genes 24hr timepoint	3.3e-07	34	225	167227;8434;28962;5311;	4	0.000870413
hsa-miR-17	targetscan	miRNA Transfection Down-Regulated Genes@@miR-221 Down-Regulated Genes 24hr timepoint	1.27e-08	91	404	30061;79443;8322;162073;9813;29116;3716;90007;22849;6653;	10	4.21e-05
hsa-miR-19a	miranda	miRNA Transfection Down-Regulated Genes@@miR-221 Down-Regulated Genes 24hr timepoint	1.14e-11	199	404	8322;11098;253827;65055;10955;90952;23022;7057;9813;8434;22849;5563;860;	13	0.000668734
hsa-miR-19a	miranda	miRNA Transfection Down-Regulated Genes@@miR-222 Down-Regulated Genes 10hr timepoint	1.14e-11	199	288	253827;9908;6310;80219;7095;6239;7057;9813;51735;1040;22849;860;	12	0.0001045
hsa-miR-19b	miranda	miRNA Transfection Down-Regulated Genes@@miR-222 Down-Regulated Genes 10hr timepoint	2.87e-16	213	288	6310;80219;9813;9908;6239;64332;51735;253827;860;7057;57698;	11	0.000751802
hsa-miR-18a	miranda	miRNA Transfection Down-Regulated Genes@@miR-223 Down-Regulated Genes 10hr timepoint	0.000238061	102	309	10614;57221;8763;22849;6307;5283;132864;23197;	8	0.000414201
hsa-miR-19a	targetscan	miRNA Transfection Down-Regulated Genes@@miR-223 Down-Regulated Genes 10hr timepoint	1.49e-10	106	309	57221;8763;6307;11059;10904;65055;6867;22849;659;4012;	10	1.63e-05
hsa-miR-19a	miranda	miRNA Transfection Down-Regulated Genes@@miR-223 Down-Regulated Genes 10hr timepoint	1.14e-11	199	309	57221;8763;6307;10904;65055;55970;65084;1040;6342;22849;659;4012;132864;	13	4.88e-05
hsa-miR-19b	pictar	miRNA Transfection Down-Regulated Genes@@miR-223 Down-Regulated Genes 10hr timepoint	4.07e-10	76	309	8763;11059;10904;659;22936;4012;23429;	7	0.000357855
hsa-miR-19b	targetscan	miRNA Transfection Down-Regulated Genes@@miR-223 Down-Regulated Genes 10hr timepoint	4.13e-15	124	309	57221;8763;11059;6867;10904;6307;65055;659;22936;4012;	10	6.35e-05
hsa-miR-19b	miranda	miRNA Transfection Down-Regulated Genes@@miR-223 Down-Regulated Genes 10hr timepoint	2.87e-16	213	309	57221;8763;10904;6307;65055;659;65084;6342;5756;22936;4012;23429;	12	0.000375415
hsa-miR-18a	miranda	miRNA Transfection Down-Regulated Genes@@miR-223 Down-Regulated Genes 24hr timepoint	0.000238061	102	396	10614;80854;22849;6307;93129;5283;132864;7786;56146;23197;	10	9.49e-05
hsa-miR-19a	miranda	miRNA Transfection Down-Regulated Genes@@miR-223 Down-Regulated Genes 24hr timepoint	1.14e-11	199	396	6307;253827;10904;65055;26269;7786;23176;56146;1040;6342;22849;659;132864;	13	0.000555226
hsa-miR-19a	pictar	miRNA Transfection Down-Regulated Genes@@miR-223, 10hr guide strand active (Affy)	1.66e-07	66	391	388;8763;11059;10904;7057;221035;4012;	7	0.000613413
hsa-miR-19a	mirtarget2	miRNA Transfection Down-Regulated Genes@@miR-223, 10hr guide strand active (Affy)	3.09e-10	70	391	388;6307;152503;7057;221035;1040;22849;	7	0.000875778
hsa-miR-19a	targetscan	miRNA Transfection Down-Regulated Genes@@miR-223, 10hr guide strand active (Affy)	1.49e-10	106	391	388;8763;6307;11059;152503;10904;65055;6867;7057;221035;22849;4012;	12	3.83e-06
hsa-miR-19a	miranda	miRNA Transfection Down-Regulated Genes@@miR-223, 10hr guide strand active (Affy)	1.14e-11	199	391	388;8763;6307;152503;10904;65055;55970;197131;7057;221035;23176;1040;22849;4012;132864;	15	3.72e-05
hsa-miR-19b	pictar	miRNA Transfection Down-Regulated Genes@@miR-223, 10hr guide strand active (Affy)	4.07e-10	76	391	388;8763;11059;10904;221035;8411;22936;4012;7057;23429;	10	6.37e-06
hsa-miR-19b	targetscan	miRNA Transfection Down-Regulated Genes@@miR-223, 10hr guide strand active (Affy)	4.13e-15	124	391	388;8763;11059;152503;6867;10904;6307;65055;221035;8411;22936;4012;7057;	13	3.61e-06
hsa-miR-19b	miranda	miRNA Transfection Down-Regulated Genes@@miR-223, 10hr guide strand active (Affy)	2.87e-16	213	391	388;197131;8763;152503;10904;6307;65055;221035;143098;23176;5756;22936;4012;7057;23429;	15	8.09e-05
hsa-miR-29c	targetscan	miRNA Transfection Down-Regulated Genes@@miR-224 Down-Regulated Genes 10hr timepoint	7.4e-06	79	148	4097;55920;80742;149986;85451;	5	0.000520943
hsa-miR-106b	miranda	miRNA Transfection Down-Regulated Genes@@miR-23b Down-Regulated Genes 10hr timepoint	0.00207195	101	257	9891;840;23158;23291;65055;11334;23314;	7	0.00067161
hsa-miR-106b	mirtarget2	miRNA Transfection Down-Regulated Genes@@miR-23b Down-Regulated Genes 10hr timepoint	0.000607298	52	257	840;7905;23158;23291;11334;	5	0.000919846
hsa-miR-1183	miranda	miRNA Transfection Down-Regulated Genes@@miR-23b Down-Regulated Genes 10hr timepoint	2.46e-06	60	257	23673;4189;5412;10802;54855;8682;	6	0.000228176
hsa-miR-19b	miranda	miRNA Transfection Down-Regulated Genes@@miR-23b Down-Regulated Genes 10hr timepoint	2.87e-16	213	257	5412;9891;23291;10904;1847;65055;51719;6342;6856;10802;7057;	11	0.000289605
hsa-miR-19b	miranda	miRNA Transfection Down-Regulated Genes@@miR-23b Down-Regulated Genes 24hr timepoint	2.87e-16	213	421	11098;5412;23291;1847;6307;51719;2004;6342;27236;6856;10802;7057;89795;23011;	14	0.000594277
hsa-miR-17	targetscan	miRNA Transfection Down-Regulated Genes@@miR-25 Down-Regulated Genes 10hr timepoint	1.27e-08	91	383	30061;8322;840;4189;29116;6310;6549;22849;9815;659;	10	2.68e-05
hsa-miR-19b	targetscan	miRNA Transfection Down-Regulated Genes@@miR-25 Down-Regulated Genes 10hr timepoint	4.13e-15	124	383	6310;6548;3554;27020;92689;80315;659;8503;9815;29116;	10	0.000362791
hsa-miR-92a	miranda	miRNA Transfection Down-Regulated Genes@@miR-25 Down-Regulated Genes 10hr timepoint	2.65e-05	81	383	6310;51523;2200;8322;80315;4774;3685;2800;132864;4124;27020;4430;8503;463;9371;1847;6548;64921;7832;51706;6856;3417;659;10802;	24	3.95e-21
hsa-miR-92a	targetscan	miRNA Transfection Down-Regulated Genes@@miR-25 Down-Regulated Genes 10hr timepoint	2.54e-06	69	383	6310;5099;51523;2200;80315;4774;3685;2800;132864;4124;27020;66036;4430;9815;8503;463;9371;51304;1847;6548;7832;25998;3417;659;79038;	25	1.86e-24
hsa-miR-19b	miranda	miRNA Transfection Down-Regulated Genes@@miR-25, 24hr guide strand active (Affy)	2.87e-16	213	488	11098;6310;66008;83877;115548;253782;1847;444;80315;3708;83716;860;6856;60592;7832;143098;5756;10802;	18	2.62e-05
hsa-miR-92a	miranda	miRNA Transfection Down-Regulated Genes@@miR-25, 24hr guide strand active (Affy)	2.65e-05	81	488	6310;66008;80315;4774;50507;51809;3685;9689;4124;27020;54502;4430;115548;9371;1847;7832;51706;6856;3708;3417;23161;10802;	22	2.47e-16
hsa-miR-92a	targetscan	miRNA Transfection Down-Regulated Genes@@miR-25, 24hr guide strand active (Affy)	2.54e-06	69	488	6310;5099;66008;80315;4774;50507;23022;51809;3685;4124;27020;66036;54502;4430;80854;115548;167227;9371;1847;7832;3708;25998;3417;23161;79038;	25	7.34e-22
hsa-miR-19a	miranda	miRNA Transfection Down-Regulated Genes@@miR-27a Down-Regulated Genes 10hr timepoint	1.14e-11	199	265	7009;54838;10769;1847;221035;7832;1040;9648;91947;5563;	10	0.000849938
hsa-miR-19a	targetscan	miRNA Transfection Down-Regulated Genes@@miR-27a Down-Regulated Genes 24hr timepoint	1.49e-10	106	477	7009;54838;2004;27020;9341;221035;4090;9648;91947;5563;	10	0.000576291
hsa-miR-19a	miranda	miRNA Transfection Down-Regulated Genes@@miR-27b Down-Regulated Genes 10hr timepoint	1.14e-11	199	318	7009;54838;10769;1847;7095;6239;221035;51719;1040;22849;9648;91947;5563;	13	6.53e-05
hsa-miR-29c	targetscan	miRNA Transfection Down-Regulated Genes@@miR-27b Down-Regulated Genes 10hr timepoint	7.4e-06	79	318	116138;6566;54619;57478;80742;26135;65986;	7	0.000538524
hsa-miR-19a	miranda	miRNA Transfection Down-Regulated Genes@@miR-299 Down-Regulated Genes 10hr timepoint	1.14e-11	199	388	5412;122786;9908;81545;5874;5376;11167;901;7057;221035;51719;5979;132864;	13	0.000458478
hsa-miR-17	targetscan	miRNA Transfection Down-Regulated Genes@@miR-29a Down-Regulated Genes 10hr timepoint	1.27e-08	91	298	59277;162073;840;6310;22849;9815;79646;1601;	8	0.000147794
hsa-miR-19a	miranda	miRNA Transfection Down-Regulated Genes@@miR-29a Down-Regulated Genes 10hr timepoint	1.14e-11	199	298	6041;6310;5376;11167;167691;23176;56146;7832;6342;5979;22849;	11	0.000566918
hsa-miR-19b	miranda	miRNA Transfection Down-Regulated Genes@@miR-29a Down-Regulated Genes 10hr timepoint	2.87e-16	213	298	6310;6041;5376;6342;56146;11167;167691;7832;23176;56261;5979;	11	0.000992903
hsa-miR-29c	pictar	miRNA Transfection Down-Regulated Genes@@miR-29a Down-Regulated Genes 10hr timepoint	0.00786827	46	298	139285;57510;144455;80312;8531;79065;1021;29970;80144;51122;4678;	11	2e-10
hsa-miR-29c	mirtarget2	miRNA Transfection Down-Regulated Genes@@miR-29a Down-Regulated Genes 10hr timepoint	0.0028283	30	298	139285;80312;79000;10389;54619;1184;84955;6882;126731;51122;54808;4678;	12	2.71e-14
hsa-miR-29c	mirbase	miRNA Transfection Down-Regulated Genes@@miR-29a Down-Regulated Genes 10hr timepoint	0.00030628	71	298	139285;79000;23279;8531;1824;145864;283431;162655;6882;51122;54808;4678;	12	2.17e-09
hsa-miR-29c	targetscan	miRNA Transfection Down-Regulated Genes@@miR-29a Down-Regulated Genes 10hr timepoint	7.4e-06	79	298	139285;144455;80312;10389;23279;8531;54619;1824;57478;145864;79065;1021;1184;871;6882;8853;29970;578;26135;80144;126731;51122;4678;9448;54149;	25	1.77e-25
hsa-miR-92a	targetscan	miRNA Transfection Down-Regulated Genes@@miR-29a Down-Regulated Genes 10hr timepoint	2.54e-06	69	298	6310;2200;4774;66036;9815;167227;7832;79646;29966;	9	2.23e-06
hsa-miR-1183	miranda	miRNA Transfection Down-Regulated Genes@@miR-29b Down-Regulated Genes 10hr timepoint	2.46e-06	60	441	4189;7494;54855;3927;63874;6845;7319;	7	0.000697852
hsa-miR-17	targetscan	miRNA Transfection Down-Regulated Genes@@miR-29b Down-Regulated Genes 10hr timepoint	1.27e-08	91	441	3927;79026;29035;162073;840;4189;9648;6310;22849;9815;1601;	11	1.58e-05
hsa-miR-29c	pictar	miRNA Transfection Down-Regulated Genes@@miR-29b Down-Regulated Genes 10hr timepoint	0.00786827	46	441	139285;57510;116138;4237;144455;80312;6566;8531;1021;4605;56895;29970;51122;1788;4678;	15	1.74e-13
hsa-miR-29c	mirtarget2	miRNA Transfection Down-Regulated Genes@@miR-29b Down-Regulated Genes 10hr timepoint	0.0028283	30	441	139285;80312;79000;10389;54619;1184;51256;84955;6882;56895;126731;51122;1788;54808;4678;	15	7.58e-17
hsa-miR-29c	mirbase	miRNA Transfection Down-Regulated Genes@@miR-29b Down-Regulated Genes 10hr timepoint	0.00030628	71	441	139285;116138;4237;79000;23279;8531;1824;145864;6624;51256;64105;4605;6882;154467;1464;51122;1788;54808;4678;	19	5.99e-15
hsa-miR-29c	targetscan	miRNA Transfection Down-Regulated Genes@@miR-29b Down-Regulated Genes 10hr timepoint	7.4e-06	79	441	139285;116138;4237;144455;80312;84002;6566;55038;10389;23279;4040;8531;54619;1824;57478;145864;55920;1021;1184;51256;871;4605;6882;56895;8853;29970;578;26135;126731;51122;1788;4678;65986;9448;54149;	35	2.25e-35
hsa-miR-92a	miranda	miRNA Transfection Down-Regulated Genes@@miR-29b Down-Regulated Genes 10hr timepoint	2.65e-05	81	441	6310;2200;4774;5793;3156;1847;7832;55033;29035;	9	0.000180395
hsa-miR-92a	targetscan	miRNA Transfection Down-Regulated Genes@@miR-29b Down-Regulated Genes 10hr timepoint	2.54e-06	69	441	6310;2200;4774;9815;167227;998;1847;7832;	8	0.000305775
hsa-miR-17	miranda	miRNA Transfection Down-Regulated Genes@@miR-301 Down-Regulated Genes 10hr timepoint	3.07e-06	147	129	79901;323;56929;79026;29116;27236;3716;9648;22849;	9	1.28e-06
hsa-miR-17	targetscan	miRNA Transfection Down-Regulated Genes@@miR-301 Down-Regulated Genes 10hr timepoint	1.27e-08	91	129	79901;323;56929;79026;29116;3716;9648;22849;	8	3.25e-07
hsa-miR-19a	mirtarget2	miRNA Transfection Down-Regulated Genes@@miR-301 Down-Regulated Genes 10hr timepoint	3.09e-10	70	129	66008;55686;80219;27236;22849;	5	0.000156754
hsa-miR-19a	targetscan	miRNA Transfection Down-Regulated Genes@@miR-301 Down-Regulated Genes 10hr timepoint	1.49e-10	106	129	66008;9341;80219;27236;22849;9648;	6	0.000124634
hsa-miR-19a	miranda	miRNA Transfection Down-Regulated Genes@@miR-301 Down-Regulated Genes 10hr timepoint	1.14e-11	199	129	56929;66008;55686;9341;80219;901;27236;22849;9648;	9	1.52e-05
hsa-miR-19b	mirtarget2	miRNA Transfection Down-Regulated Genes@@miR-301 Down-Regulated Genes 10hr timepoint	9.94e-11	74	129	55686;66008;80219;27236;22936;	5	0.000203849
hsa-miR-19b	targetscan	miRNA Transfection Down-Regulated Genes@@miR-301 Down-Regulated Genes 10hr timepoint	4.13e-15	124	129	66008;9341;80219;27236;29116;9648;22936;	7	3.42e-05
hsa-miR-19b	miranda	miRNA Transfection Down-Regulated Genes@@miR-301 Down-Regulated Genes 10hr timepoint	2.87e-16	213	129	56929;55686;66008;9341;80219;27236;29116;9648;22936;	9	2.61e-05
hsa-miR-19a	mirtarget2	miRNA Transfection Down-Regulated Genes@@miR-301 Down-Regulated Genes 24hr timepoint	3.09e-10	70	133	66008;5793;55686;80219;1040;22849;	6	1.41e-05
hsa-miR-19a	miranda	miRNA Transfection Down-Regulated Genes@@miR-301 Down-Regulated Genes 24hr timepoint	1.14e-11	199	133	66008;5793;55686;80219;901;1040;22849;	7	0.000765562
hsa-miR-19b	mirtarget2	miRNA Transfection Down-Regulated Genes@@miR-301 Down-Regulated Genes 24hr timepoint	9.94e-11	74	133	55686;66008;5793;80219;22936;	5	0.000234987
hsa-miR-106b	targetscan	miRNA Transfection Down-Regulated Genes@@miR-302a Down-Regulated Genes 10hr timepoint	0.00555386	62	390	79443;4299;51128;1026;59277;79901;840;30061;9927;51341;23291;55521;11334;	13	7.3e-10
hsa-miR-106b	miranda	miRNA Transfection Down-Regulated Genes@@miR-302a Down-Regulated Genes 10hr timepoint	0.00207195	101	390	79443;4299;51128;1026;59277;79901;840;25976;30061;9927;23291;11334;56674;	13	3.3e-07
hsa-miR-106b	pictar	miRNA Transfection Down-Regulated Genes@@miR-302a Down-Regulated Genes 10hr timepoint	0.00154988	44	390	51128;1026;59277;30061;51341;2872;23291;55521;11334;	9	3.96e-07
hsa-miR-106b	mirtarget2	miRNA Transfection Down-Regulated Genes@@miR-302a Down-Regulated Genes 10hr timepoint	0.000607298	52	390	79443;51128;1026;59277;79901;840;30061;9927;51341;2872;23291;55521;11334;	13	6.81e-11
hsa-miR-17	miranda	miRNA Transfection Down-Regulated Genes@@miR-302a Down-Regulated Genes 10hr timepoint	3.07e-06	147	390	79901;51128;30061;4299;79443;59277;2799;840;6307;202018;63027;3716;132864;9802;22849;659;23291;	17	2.61e-08
hsa-miR-17	mirtarget2	miRNA Transfection Down-Regulated Genes@@miR-302a Down-Regulated Genes 10hr timepoint	9.32e-07	70	390	79901;51128;30061;79443;59277;2872;55054;2799;5445;840;6307;63027;3716;22849;659;23291;51341;	17	1.28e-13
hsa-miR-17	targetscan	miRNA Transfection Down-Regulated Genes@@miR-302a Down-Regulated Genes 10hr timepoint	1.27e-08	91	390	79901;51128;30061;4299;79443;59277;55054;2799;840;6307;202018;3716;9802;22849;659;23291;51341;	17	1.23e-11
hsa-miR-18a	miranda	miRNA Transfection Down-Regulated Genes@@miR-302a Down-Regulated Genes 10hr timepoint	0.000238061	102	390	79901;51128;30061;63027;22849;6307;202018;132864;2799;	9	0.000417235
hsa-miR-19a	mirtarget2	miRNA Transfection Down-Regulated Genes@@miR-302a Down-Regulated Genes 10hr timepoint	3.09e-10	70	390	4299;6307;55054;5562;23291;5445;1040;22849;659;6196;25976;	11	3.44e-07
hsa-miR-19a	targetscan	miRNA Transfection Down-Regulated Genes@@miR-302a Down-Regulated Genes 10hr timepoint	1.49e-10	106	390	4299;84926;6307;55054;5562;23291;9341;5445;22849;659;6196;	11	2.18e-05
hsa-miR-19a	miranda	miRNA Transfection Down-Regulated Genes@@miR-302a Down-Regulated Genes 10hr timepoint	1.14e-11	199	390	4299;84926;6307;5562;23291;9341;5445;9766;202018;51306;1040;22849;659;132864;860;25976;	16	8.9e-06
hsa-miR-19b	mirtarget2	miRNA Transfection Down-Regulated Genes@@miR-302a Down-Regulated Genes 10hr timepoint	9.94e-11	74	390	4299;55054;5445;23291;5562;6307;659;6196;	8	0.000217415
hsa-miR-19b	targetscan	miRNA Transfection Down-Regulated Genes@@miR-302a Down-Regulated Genes 10hr timepoint	4.13e-15	124	390	4299;55054;5445;84926;9341;23291;5562;6307;659;6196;56261;	11	9.33e-05
hsa-miR-19b	miranda	miRNA Transfection Down-Regulated Genes@@miR-302a Down-Regulated Genes 10hr timepoint	2.87e-16	213	390	4299;5445;84926;9341;23291;5562;6307;9766;659;25976;860;51306;5756;56261;202018;	15	7.86e-05
hsa-miR-30d	miranda	miRNA Transfection Down-Regulated Genes@@miR-302a Down-Regulated Genes 10hr timepoint	0.0019432	15	390	54813;5926;10484;6789;	4	0.00026018
hsa-miR-92a	miranda	miRNA Transfection Down-Regulated Genes@@miR-302a Down-Regulated Genes 10hr timepoint	2.65e-05	81	390	4299;4774;2800;132864;51306;160335;8613;659;	8	0.00040605
hsa-miR-92a	targetscan	miRNA Transfection Down-Regulated Genes@@miR-302a Down-Regulated Genes 10hr timepoint	2.54e-06	69	390	4299;2799;4774;2800;132864;8613;659;	7	0.000791198
hsa-miR-93	mirtarget2	miRNA Transfection Down-Regulated Genes@@miR-302a Down-Regulated Genes 10hr timepoint	0.000808333	46	390	79443;79901;59277;840;51128;30061;2872;1026;9927;51341;3716;9422;50650;	13	1.23e-11
hsa-miR-93	targetscan	miRNA Transfection Down-Regulated Genes@@miR-302a Down-Regulated Genes 10hr timepoint	2.23e-05	63	390	79443;4299;79901;59277;840;51128;30061;1026;9927;51341;3716;9422;50650;9766;	14	6.97e-11
hsa-miR-93	miranda	miRNA Transfection Down-Regulated Genes@@miR-302a Down-Regulated Genes 10hr timepoint	1.17e-05	108	390	79443;4299;79901;59277;840;25976;51128;30061;3234;1026;9927;3716;50650;3726;	14	1.06e-07
hsa-miR-135b	miranda	miRNA Transfection Down-Regulated Genes@@miR-302astar Down-Regulated Genes 10hr timepoint	0.00296279	85	190	79901;26960;132864;79960;114932;139221;	6	0.000304265
hsa-miR-19a	pictar	miRNA Transfection Down-Regulated Genes@@miR-302astar Down-Regulated Genes 10hr timepoint	1.66e-07	66	190	8763;6310;89795;90693;91947;	5	0.000707567
hsa-miR-19a	targetscan	miRNA Transfection Down-Regulated Genes@@miR-302astar Down-Regulated Genes 10hr timepoint	1.49e-10	106	190	8763;6310;89795;90693;200734;91947;	6	0.000986134
hsa-miR-106b	miranda	miRNA Transfection Down-Regulated Genes@@miR-302astar Down-Regulated Genes 24hr timepoint	0.00207195	101	281	5813;687;79901;2004;139221;80854;65055;56674;	8	0.000204577
hsa-miR-106b	targetscan	miRNA Transfection Down-Regulated Genes@@miR-302b Down-Regulated Genes 10hr timepoint	0.00555386	62	491	79443;51128;1026;59277;79901;7466;840;30061;9927;51341;10681;23291;222171;11334;10391;283537;	16	8.01e-12
hsa-miR-106b	miranda	miRNA Transfection Down-Regulated Genes@@miR-302b Down-Regulated Genes 10hr timepoint	0.00207195	101	491	79443;51128;1026;59277;79901;840;25976;30061;9927;23291;11334;56674;10391;	13	4.28e-06
hsa-miR-106b	pictar	miRNA Transfection Down-Regulated Genes@@miR-302b Down-Regulated Genes 10hr timepoint	0.00154988	44	491	51128;1026;59277;30061;51341;2872;10681;23291;222171;11334;10391;6050;	12	1.69e-09
hsa-miR-106b	mirtarget2	miRNA Transfection Down-Regulated Genes@@miR-302b Down-Regulated Genes 10hr timepoint	0.000607298	52	491	79443;57552;51128;1026;59277;79901;7466;840;30061;9927;51341;2872;10681;23291;222171;11334;6050;283537;	18	1.22e-15
hsa-miR-17	miranda	miRNA Transfection Down-Regulated Genes@@miR-302b Down-Regulated Genes 10hr timepoint	3.07e-06	147	491	79901;51128;30061;79443;59277;2799;9813;840;202018;222171;3716;132864;9802;22849;659;23291;	16	3.28e-06
hsa-miR-17	mirtarget2	miRNA Transfection Down-Regulated Genes@@miR-302b Down-Regulated Genes 10hr timepoint	9.32e-07	70	491	79901;51128;30061;79443;59277;57552;7466;2872;9517;2799;5445;9813;840;222171;3716;22849;283537;659;23291;51341;	20	2.18e-15
hsa-miR-17	targetscan	miRNA Transfection Down-Regulated Genes@@miR-302b Down-Regulated Genes 10hr timepoint	1.27e-08	91	491	79901;51128;30061;79443;59277;7466;2799;9813;840;202018;222171;3716;9802;6549;22849;283537;659;23291;51341;	19	5.22e-12
hsa-miR-18a	miranda	miRNA Transfection Down-Regulated Genes@@miR-302b Down-Regulated Genes 10hr timepoint	0.000238061	102	491	79901;51128;30061;22849;202018;93129;9813;132864;2799;7057;	10	0.000531197
hsa-miR-19a	mirtarget2	miRNA Transfection Down-Regulated Genes@@miR-302b Down-Regulated Genes 10hr timepoint	3.09e-10	70	491	5562;23291;5445;7057;1040;22849;659;6196;25976;	9	0.000129736
hsa-miR-19a	miranda	miRNA Transfection Down-Regulated Genes@@miR-302b Down-Regulated Genes 10hr timepoint	1.14e-11	199	491	201895;84926;5562;23291;9341;5445;7057;9766;202018;9813;51306;1040;22849;659;132864;860;25976;	17	4.11e-05
hsa-miR-19b	miranda	miRNA Transfection Down-Regulated Genes@@miR-302b Down-Regulated Genes 10hr timepoint	2.87e-16	213	491	201895;5445;84926;9341;23291;5562;9813;9766;659;25976;860;51306;5756;56261;7057;202018;	16	0.000304953
hsa-miR-30d	miranda	miRNA Transfection Down-Regulated Genes@@miR-302b Down-Regulated Genes 10hr timepoint	0.0019432	15	491	54813;5926;10484;6789;	4	0.000623284
hsa-miR-92a	miranda	miRNA Transfection Down-Regulated Genes@@miR-302b Down-Regulated Genes 10hr timepoint	2.65e-05	81	491	4774;2800;132864;51306;51426;160335;80021;8613;659;	9	0.000397923
hsa-miR-92a	targetscan	miRNA Transfection Down-Regulated Genes@@miR-302b Down-Regulated Genes 10hr timepoint	2.54e-06	69	491	2799;4774;2800;132864;51426;8613;659;79038;	8	0.00062319
hsa-miR-93	mirtarget2	miRNA Transfection Down-Regulated Genes@@miR-302b Down-Regulated Genes 10hr timepoint	0.000808333	46	491	79443;79901;59277;840;51128;30061;57552;9517;2872;1026;9927;51341;7466;3716;9422;283537;50650;	17	2.12e-15
hsa-miR-93	targetscan	miRNA Transfection Down-Regulated Genes@@miR-302b Down-Regulated Genes 10hr timepoint	2.23e-05	63	491	79443;79901;59277;840;51128;30061;1026;9927;51341;7466;3716;9422;283537;50650;9766;	15	1.27e-10
hsa-miR-93	miranda	miRNA Transfection Down-Regulated Genes@@miR-302b Down-Regulated Genes 10hr timepoint	1.17e-05	108	491	79443;79901;59277;840;25976;51128;30061;3234;1026;9927;3716;50650;3726;	13	9.06e-06
hsa-miR-19a	mirtarget2	miRNA Transfection Down-Regulated Genes@@miR-302bstar Down-Regulated Genes 24hr timepoint	3.09e-10	70	217	5412;26994;66008;6310;55686;23291;51454;	7	2.34e-05
hsa-miR-19b	pictar	miRNA Transfection Down-Regulated Genes@@miR-302bstar Down-Regulated Genes 24hr timepoint	4.07e-10	76	217	26994;5412;6310;66008;51454;23011;	6	0.00033704
hsa-miR-19b	mirtarget2	miRNA Transfection Down-Regulated Genes@@miR-302bstar Down-Regulated Genes 24hr timepoint	9.94e-11	74	217	26994;55686;5412;6310;66008;23291;51454;	7	3.37e-05
hsa-miR-19b	targetscan	miRNA Transfection Down-Regulated Genes@@miR-302bstar Down-Regulated Genes 24hr timepoint	4.13e-15	124	217	26994;5412;6310;66008;23291;51454;23011;	7	0.000841074
hsa-miR-92a	targetscan	miRNA Transfection Down-Regulated Genes@@miR-302bstar Down-Regulated Genes 24hr timepoint	2.54e-06	69	217	6310;66008;26994;80854;167227;51304;	6	0.000198406
hsa-miR-106b	targetscan	miRNA Transfection Down-Regulated Genes@@miR-302c Down-Regulated Genes 10hr timepoint	0.00555386	62	445	79443;51128;1026;59277;79901;840;30061;51341;10681;23291;55521;11334;283537;	13	3.6e-09
hsa-miR-106b	miranda	miRNA Transfection Down-Regulated Genes@@miR-302c Down-Regulated Genes 10hr timepoint	0.00207195	101	445	79443;51128;1026;59277;79901;840;25976;30061;10241;23291;11334;56674;	12	8.57e-06
hsa-miR-106b	pictar	miRNA Transfection Down-Regulated Genes@@miR-302c Down-Regulated Genes 10hr timepoint	0.00154988	44	445	51128;1026;59277;30061;51341;10681;23291;55521;11334;	9	1.19e-06
hsa-miR-106b	mirtarget2	miRNA Transfection Down-Regulated Genes@@miR-302c Down-Regulated Genes 10hr timepoint	0.000607298	52	445	79443;57552;51128;1026;59277;79901;840;30061;51341;10681;23291;55521;11334;283537;	14	2.4e-11
hsa-miR-17	miranda	miRNA Transfection Down-Regulated Genes@@miR-302c Down-Regulated Genes 10hr timepoint	3.07e-06	147	445	79901;51128;30061;79443;59277;56929;2799;840;202018;3716;132864;9802;22849;659;23291;	15	4.51e-06
hsa-miR-17	mirtarget2	miRNA Transfection Down-Regulated Genes@@miR-302c Down-Regulated Genes 10hr timepoint	9.32e-07	70	445	79901;51128;30061;79443;59277;57552;2799;5445;840;3716;389;22849;283537;659;23291;51341;	16	1.37e-11
hsa-miR-17	targetscan	miRNA Transfection Down-Regulated Genes@@miR-302c Down-Regulated Genes 10hr timepoint	1.27e-08	91	445	79901;51128;30061;79443;59277;56929;2799;840;202018;3716;9802;389;22849;283537;659;23291;51341;	17	9.68e-11
hsa-miR-19a	miranda	miRNA Transfection Down-Regulated Genes@@miR-302c Down-Regulated Genes 10hr timepoint	1.14e-11	199	445	201895;56929;8763;84926;5562;23291;9341;5445;901;202018;8434;1040;22849;659;132864;25976;	16	4.45e-05
hsa-miR-92a	targetscan	miRNA Transfection Down-Regulated Genes@@miR-302c Down-Regulated Genes 10hr timepoint	2.54e-06	69	445	2799;4774;2800;132864;51426;8613;659;79038;	8	0.00032485
hsa-miR-93	mirtarget2	miRNA Transfection Down-Regulated Genes@@miR-302c Down-Regulated Genes 10hr timepoint	0.000808333	46	445	79443;79901;59277;840;51128;30061;57552;1026;51341;3716;7071;9422;283537;50650;	14	3.73e-12
hsa-miR-93	targetscan	miRNA Transfection Down-Regulated Genes@@miR-302c Down-Regulated Genes 10hr timepoint	2.23e-05	63	445	79443;79901;59277;840;51128;30061;1026;51341;3716;7071;9422;283537;50650;	13	4.44e-09
hsa-miR-93	miranda	miRNA Transfection Down-Regulated Genes@@miR-302c Down-Regulated Genes 10hr timepoint	1.17e-05	108	445	79443;79901;59277;840;25976;51128;30061;3234;1026;2752;3716;7071;50650;3726;	14	5.26e-07
hsa-miR-106b	targetscan	miRNA Transfection Down-Regulated Genes@@miR-302d Down-Regulated Genes 10hr timepoint	0.00555386	62	400	79443;51128;1026;59277;79901;840;30061;51341;10681;55450;23291;55521;11334;283537;	14	7.73e-11
hsa-miR-106b	miranda	miRNA Transfection Down-Regulated Genes@@miR-302d Down-Regulated Genes 10hr timepoint	0.00207195	101	400	79443;51128;1026;59277;79901;840;25976;30061;55450;23291;11334;56674;	12	2.9e-06
hsa-miR-106b	pictar	miRNA Transfection Down-Regulated Genes@@miR-302d Down-Regulated Genes 10hr timepoint	0.00154988	44	400	51128;1026;59277;30061;51341;10681;55450;23291;55521;11334;6050;	11	2.66e-09
hsa-miR-106b	mirtarget2	miRNA Transfection Down-Regulated Genes@@miR-302d Down-Regulated Genes 10hr timepoint	0.000607298	52	400	79443;51128;1026;59277;79901;840;30061;51341;10681;55450;23291;55521;11334;6050;283537;	15	3.25e-13
hsa-miR-17	miranda	miRNA Transfection Down-Regulated Genes@@miR-302d Down-Regulated Genes 10hr timepoint	3.07e-06	147	400	79901;51128;30061;79443;59277;55450;2799;840;202018;3716;9802;22849;659;23291;	14	6.22e-06
hsa-miR-17	mirtarget2	miRNA Transfection Down-Regulated Genes@@miR-302d Down-Regulated Genes 10hr timepoint	9.32e-07	70	400	79901;51128;30061;79443;59277;55450;2799;5445;840;3716;22849;283537;659;23291;51341;	15	3.61e-11
hsa-miR-17	targetscan	miRNA Transfection Down-Regulated Genes@@miR-302d Down-Regulated Genes 10hr timepoint	1.27e-08	91	400	79901;51128;30061;79443;59277;55450;2799;840;202018;3716;9802;22849;283537;659;23291;51341;	16	1.87e-10
hsa-miR-19a	mirtarget2	miRNA Transfection Down-Regulated Genes@@miR-302d Down-Regulated Genes 10hr timepoint	3.09e-10	70	400	5099;5562;23291;5445;7057;1040;22849;659;6196;25976;	10	3.64e-06
hsa-miR-19a	miranda	miRNA Transfection Down-Regulated Genes@@miR-302d Down-Regulated Genes 10hr timepoint	1.14e-11	199	400	201895;55450;5562;23291;9341;5445;7057;9766;202018;1040;22849;659;860;25976;	14	0.000177806
hsa-miR-19b	miranda	miRNA Transfection Down-Regulated Genes@@miR-302d Down-Regulated Genes 10hr timepoint	2.87e-16	213	400	201895;55450;5445;9341;23291;5562;9766;659;25976;860;6856;5756;56261;7057;202018;	15	0.000104164
hsa-miR-93	mirtarget2	miRNA Transfection Down-Regulated Genes@@miR-302d Down-Regulated Genes 10hr timepoint	0.000808333	46	400	79443;79901;59277;840;51128;30061;55450;1026;51341;3716;9422;283537;50650;	13	1.69e-11
hsa-miR-93	targetscan	miRNA Transfection Down-Regulated Genes@@miR-302d Down-Regulated Genes 10hr timepoint	2.23e-05	63	400	79443;79901;59277;840;51128;30061;55450;1026;51341;3716;9422;283537;50650;9766;	14	9.74e-11
hsa-miR-93	miranda	miRNA Transfection Down-Regulated Genes@@miR-302d Down-Regulated Genes 10hr timepoint	1.17e-05	108	400	79443;79901;59277;840;25976;51128;30061;3234;55450;1026;3716;50650;3726;	13	9.62e-07
hsa-let-7c	targetscan	miRNA Transfection Down-Regulated Genes@@miR-30a-3p Down-Regulated Genes 10hr timepoint	0.00193094	62	398	29128;126731;1184;1763;23076;6241;1870;3930;	8	7.07e-05
hsa-miR-19a	pictar	miRNA Transfection Down-Regulated Genes@@miR-30a-3p Down-Regulated Genes 10hr timepoint	1.66e-07	66	398	26994;51527;9908;2004;6310;5562;7057;4090;	8	0.000111088
hsa-miR-19a	mirtarget2	miRNA Transfection Down-Regulated Genes@@miR-30a-3p Down-Regulated Genes 10hr timepoint	3.09e-10	70	398	26994;5099;51527;2004;6310;5562;7057;	7	0.000971187
hsa-miR-19a	targetscan	miRNA Transfection Down-Regulated Genes@@miR-30a-3p Down-Regulated Genes 10hr timepoint	1.49e-10	106	398	26994;51527;122786;9908;2004;6310;5562;23303;7057;4090;5563;	11	2.63e-05
hsa-miR-19a	miranda	miRNA Transfection Down-Regulated Genes@@miR-30a-3p Down-Regulated Genes 10hr timepoint	1.14e-11	199	398	26994;55450;51527;122786;9908;2004;6310;5562;7057;9766;167691;4090;6728;132864;5563;	15	4.55e-05
hsa-miR-19b	pictar	miRNA Transfection Down-Regulated Genes@@miR-30a-3p Down-Regulated Genes 10hr timepoint	4.07e-10	76	398	26994;6310;51527;5562;9908;2004;4090;7057;	8	0.000300136
hsa-miR-19b	targetscan	miRNA Transfection Down-Regulated Genes@@miR-30a-3p Down-Regulated Genes 10hr timepoint	4.13e-15	124	398	26994;122786;6310;51527;5562;23303;9908;2004;4090;7057;	10	0.000490164
hsa-miR-92a	targetscan	miRNA Transfection Down-Regulated Genes@@miR-30a-3p Down-Regulated Genes 10hr timepoint	2.54e-06	69	398	6310;5099;26994;4774;132864;80854;51426;	7	0.000890957
hsa-miR-93	mirtarget2	miRNA Transfection Down-Regulated Genes@@miR-30a-3p Down-Regulated Genes 10hr timepoint	0.000808333	46	398	30061;55450;7071;2004;9422;122786;55109;	7	6.88e-05
hsa-miR-93	targetscan	miRNA Transfection Down-Regulated Genes@@miR-30a-3p Down-Regulated Genes 10hr timepoint	2.23e-05	63	398	30061;55450;7071;2004;9422;122786;9766;	7	0.000512559
hsa-miR-19b	targetscan	miRNA Transfection Down-Regulated Genes@@miR-30a-5p Down-Regulated Genes 10hr timepoint	4.13e-15	124	264	51527;5793;9341;255520;65055;2004;22936;6533;	8	0.000542529
hsa-miR-19b	miranda	miRNA Transfection Down-Regulated Genes@@miR-30a-5p Down-Regulated Genes 10hr timepoint	2.87e-16	213	264	51527;5793;9341;255520;65055;2004;860;22936;5583;10802;6533;	11	0.000363978
hsa-miR-142-5p	miranda	miRNA Transfection Down-Regulated Genes@@miR-30a-5p Down-Regulated Genes 24hr timepoint	0.000470997	32	378	57630;5793;9231;6311;667;	5	0.000538998
hsa-miR-19a	targetscan	miRNA Transfection Down-Regulated Genes@@miR-30b Down-Regulated Genes 10hr timepoint	1.49e-10	106	264	51527;65055;6310;94241;10955;255520;9341;4090;	8	0.000186944
hsa-miR-19a	miranda	miRNA Transfection Down-Regulated Genes@@miR-30b Down-Regulated Genes 10hr timepoint	1.14e-11	199	264	51527;65055;6310;94241;10955;255520;9341;665;4090;860;	10	0.000825776
hsa-miR-19b	pictar	miRNA Transfection Down-Regulated Genes@@miR-30b Down-Regulated Genes 10hr timepoint	4.07e-10	76	264	6310;51527;255520;94241;4090;22936;	6	0.000944467
hsa-miR-19b	targetscan	miRNA Transfection Down-Regulated Genes@@miR-30b Down-Regulated Genes 10hr timepoint	4.13e-15	124	264	6310;51527;9341;255520;94241;65055;10955;4090;22936;6533;	10	1.67e-05
hsa-miR-19b	miranda	miRNA Transfection Down-Regulated Genes@@miR-30b Down-Regulated Genes 10hr timepoint	2.87e-16	213	264	6310;51527;9341;255520;94241;65055;10955;4090;860;5756;22936;10802;6533;	13	1.94e-05
hsa-miR-19a	targetscan	miRNA Transfection Down-Regulated Genes@@miR-30b Down-Regulated Genes 24hr timepoint	1.49e-10	106	380	9891;51527;57608;65055;94241;10955;255520;9341;7786;	9	0.000459481
hsa-miR-19b	targetscan	miRNA Transfection Down-Regulated Genes@@miR-30b Down-Regulated Genes 24hr timepoint	4.13e-15	124	380	51527;9891;57608;9341;255520;94241;65055;10955;7786;22936;6533;	11	7.4e-05
hsa-miR-19b	miranda	miRNA Transfection Down-Regulated Genes@@miR-30b Down-Regulated Genes 24hr timepoint	2.87e-16	213	380	51527;9891;57608;9341;255520;94241;65055;10955;7786;5756;22936;10802;6533;	13	0.000715875
hsa-miR-19b	mirtarget2	miRNA Transfection Down-Regulated Genes@@miR-30c, 10hr guide strand active	9.94e-11	74	223	5099;6310;51527;255520;2004;22936;	6	0.000337216
hsa-miR-19b	targetscan	miRNA Transfection Down-Regulated Genes@@miR-30c, 10hr guide strand active	4.13e-15	124	223	6310;51527;9341;255520;2004;22936;6533;	7	0.000986227
hsa-miR-19b	miranda	miRNA Transfection Down-Regulated Genes@@miR-30c, 10hr guide strand active	2.87e-16	213	223	6310;51527;9341;255520;9813;2004;860;5756;22936;6533;	10	0.000377932
hsa-miR-19a	targetscan	miRNA Transfection Down-Regulated Genes@@miR-30d Down-Regulated Genes 24hr timepoint	1.49e-10	106	324	51527;65055;2004;94241;10955;255520;9341;7786;	8	0.000731489
hsa-miR-19a	miranda	miRNA Transfection Down-Regulated Genes@@miR-30d Down-Regulated Genes 24hr timepoint	1.14e-11	199	324	51527;1303;65055;2004;94241;10955;255520;9341;665;7786;65084;139221;	12	0.000310509
hsa-miR-19b	targetscan	miRNA Transfection Down-Regulated Genes@@miR-30d Down-Regulated Genes 24hr timepoint	4.13e-15	124	324	51527;9341;255520;94241;65055;10955;2004;7786;22936;6533;	10	9.41e-05
hsa-miR-19b	miranda	miRNA Transfection Down-Regulated Genes@@miR-30d Down-Regulated Genes 24hr timepoint	2.87e-16	213	324	51527;9341;255520;94241;65055;10955;65084;2004;7786;5756;22936;6533;	12	0.000572699
hsa-miR-19a	targetscan	miRNA Transfection Down-Regulated Genes@@miR-30e Down-Regulated Genes 10hr timepoint	1.49e-10	106	294	9891;51527;122786;65055;2004;6310;94241;10955;255520;9341;	10	1.06e-05
hsa-miR-19a	miranda	miRNA Transfection Down-Regulated Genes@@miR-30e Down-Regulated Genes 10hr timepoint	1.14e-11	199	294	9891;51527;122786;65055;2004;6310;94241;10955;255520;9341;665;	11	0.000506603
hsa-miR-19b	pictar	miRNA Transfection Down-Regulated Genes@@miR-30e Down-Regulated Genes 10hr timepoint	4.07e-10	76	294	6310;51527;255520;94241;2004;22936;56261;	7	0.000264894
hsa-miR-19b	targetscan	miRNA Transfection Down-Regulated Genes@@miR-30e Down-Regulated Genes 10hr timepoint	4.13e-15	124	294	122786;6310;51527;9891;9341;255520;94241;65055;10955;2004;22936;56261;6533;	13	1.47e-07
hsa-miR-19b	miranda	miRNA Transfection Down-Regulated Genes@@miR-30e Down-Regulated Genes 10hr timepoint	2.87e-16	213	294	122786;6310;51527;9891;9341;255520;94241;65055;10955;2004;5756;22936;10802;56261;6533;	15	2.85e-06
hsa-miR-19a	targetscan	miRNA Transfection Down-Regulated Genes@@miR-30e Down-Regulated Genes 24hr timepoint	1.49e-10	106	270	9891;51527;2004;94241;10955;255520;9341;7786;	8	0.000217797
hsa-miR-19b	targetscan	miRNA Transfection Down-Regulated Genes@@miR-30e Down-Regulated Genes 24hr timepoint	4.13e-15	124	270	51527;9891;9341;255520;94241;10955;2004;7786;22936;6533;	10	2.03e-05
hsa-miR-19b	miranda	miRNA Transfection Down-Regulated Genes@@miR-30e Down-Regulated Genes 24hr timepoint	2.87e-16	213	270	51527;9891;9341;255520;94241;10955;2004;7786;5756;22936;10802;6533;	12	0.000108318
hsa-miR-1301	miranda	miRNA Transfection Down-Regulated Genes@@miR-31 Down-Regulated Genes 10hr timepoint	0.0018609	44	278	4299;23314;54813;23077;54602;219654;	6	6.04e-05
hsa-miR-17	targetscan	miRNA Transfection Down-Regulated Genes@@miR-31 Down-Regulated Genes 10hr timepoint	1.27e-08	91	278	4299;55450;162073;6867;57608;6310;9815;	7	0.00057113
hsa-miR-19a	mirbase	miRNA Transfection Down-Regulated Genes@@miR-31 Down-Regulated Genes 10hr timepoint	0.00154547	69	278	55450;51092;3476;7057;11099;414328;3217;	7	0.000101993
hsa-miR-19a	targetscan	miRNA Transfection Down-Regulated Genes@@miR-31 Down-Regulated Genes 10hr timepoint	1.49e-10	106	278	4299;8763;57608;9645;6310;162073;6867;7057;11099;	9	4.4e-05
hsa-miR-19a	miranda	miRNA Transfection Down-Regulated Genes@@miR-31 Down-Regulated Genes 10hr timepoint	1.14e-11	199	278	4299;8763;55450;51092;57608;9645;55970;6310;3476;7057;414328;	11	0.000316136
hsa-miR-19b	targetscan	miRNA Transfection Down-Regulated Genes@@miR-31 Down-Regulated Genes 10hr timepoint	4.13e-15	124	278	4299;6310;8763;9645;57608;6867;11099;9815;162073;7057;	10	2.6e-05
hsa-miR-19b	miranda	miRNA Transfection Down-Regulated Genes@@miR-31 Down-Regulated Genes 10hr timepoint	2.87e-16	213	278	4299;55450;6310;51092;8763;9645;57608;3476;219654;7357;414328;10802;7057;	13	3.32e-05
hsa-miR-425	miranda	miRNA Transfection Down-Regulated Genes@@miR-31 Down-Regulated Genes 10hr timepoint	0.00242838	23	278	23321;9444;7913;9061;	4	0.000414919
hsa-miR-19a	mirtarget2	miRNA Transfection Down-Regulated Genes@@miR-325 Down-Regulated Genes 10hr timepoint	3.09e-10	70	405	5412;26994;6307;55054;2004;6310;23291;80219;5445;	9	2.95e-05
hsa-miR-19a	targetscan	miRNA Transfection Down-Regulated Genes@@miR-325 Down-Regulated Genes 10hr timepoint	1.49e-10	106	405	5412;26994;6307;65055;9908;55054;2004;6310;23291;162073;80219;5445;	12	5.48e-06
hsa-miR-19b	mirtarget2	miRNA Transfection Down-Regulated Genes@@miR-325 Down-Regulated Genes 10hr timepoint	9.94e-11	74	405	26994;5412;6310;55054;5445;80219;23291;6307;2004;	9	4.63e-05
hsa-miR-19b	targetscan	miRNA Transfection Down-Regulated Genes@@miR-325 Down-Regulated Genes 10hr timepoint	4.13e-15	124	405	26994;5412;6310;55054;5445;80219;23291;6307;9908;65055;2004;162073;23011;	13	5.3e-06
hsa-miR-19b	miranda	miRNA Transfection Down-Regulated Genes@@miR-325 Down-Regulated Genes 10hr timepoint	2.87e-16	213	405	26994;5412;6310;5445;80219;23291;6307;9908;65055;2004;998;5583;202018;23011;	14	0.000405116
hsa-miR-1301	miranda	miRNA Transfection Down-Regulated Genes@@miR-329, 10hr guide strand active	0.0018609	44	280	253827;23314;54602;219654;11275;	5	0.000623519
hsa-miR-18a	miranda	miRNA Transfection Down-Regulated Genes@@miR-330 Down-Regulated Genes 10hr timepoint	0.000238061	102	255	27075;30061;79875;8763;92181;22849;253782;7057;	8	0.000112657
hsa-miR-19a	targetscan	miRNA Transfection Down-Regulated Genes@@miR-330 Down-Regulated Genes 10hr timepoint	1.49e-10	106	255	8763;84926;57608;65055;23291;7057;51735;22849;	8	0.000147476
hsa-miR-19a	miranda	miRNA Transfection Down-Regulated Genes@@miR-330 Down-Regulated Genes 10hr timepoint	1.14e-11	199	255	8763;84926;57608;65055;55686;253782;23291;7057;51735;22849;	10	0.000632686
hsa-miR-19b	targetscan	miRNA Transfection Down-Regulated Genes@@miR-330 Down-Regulated Genes 10hr timepoint	4.13e-15	124	255	8763;57608;84926;23291;65055;80315;51735;8503;7057;	9	7.73e-05
hsa-miR-19b	miranda	miRNA Transfection Down-Regulated Genes@@miR-330 Down-Regulated Genes 10hr timepoint	2.87e-16	213	255	55686;8763;57608;84926;253782;23291;65055;80315;51735;8503;7057;	11	0.00027088
hsa-miR-17	mirtarget2	miRNA Transfection Down-Regulated Genes@@miR-331 Down-Regulated Genes 10hr timepoint	9.32e-07	70	260	79901;55054;840;63027;659;23291;	6	0.000563065
hsa-miR-19a	mirtarget2	miRNA Transfection Down-Regulated Genes@@miR-331 Down-Regulated Genes 10hr timepoint	3.09e-10	70	260	51527;55054;23291;7057;1040;659;	6	0.000563065
hsa-let-7c	miranda	miRNA Transfection Down-Regulated Genes@@miR-335 Down-Regulated Genes 24hr timepoint	0.00664593	100	393	54478;899;220134;55165;701;994;54552;81624;90407;3930;	10	7.53e-05
hsa-miR-19a	mirtarget2	miRNA Transfection Down-Regulated Genes@@miR-338, 10hr guide strand active	3.09e-10	70	98	3479;7057;90693;22849;	4	0.000609835
hsa-miR-19a	targetscan	miRNA Transfection Down-Regulated Genes@@miR-338, 10hr guide strand active	1.49e-10	106	98	3479;9908;9341;7057;90693;22849;	6	2.68e-05
hsa-miR-19a	miranda	miRNA Transfection Down-Regulated Genes@@miR-338, 10hr guide strand active	1.14e-11	199	98	3479;9908;9341;7057;90693;22849;132864;	7	0.000118338
hsa-miR-19b	targetscan	miRNA Transfection Down-Regulated Genes@@miR-338, 10hr guide strand active	4.13e-15	124	98	3479;9341;90693;9908;7057;	5	0.000625224
hsa-miR-19b	miranda	miRNA Transfection Down-Regulated Genes@@miR-338, 10hr guide strand active	2.87e-16	213	98	3479;9341;90693;9908;64332;7357;7057;	7	0.000180157
hsa-let-7c	miranda	miRNA Transfection Down-Regulated Genes@@miR-339, 10hr guide strand active	0.00664593	100	225	993;990;5326;994;79817;6892;3930;	7	0.00028533
hsa-let-7b	miranda	miRNA Transfection Down-Regulated Genes@@miR-340 Down-Regulated Genes 24hr timepoint	2.5e-05	95	485	993;3607;200316;159371;1875;126731;11273;114991;6892;1075;	10	0.000271387
hsa-miR-29c	targetscan	miRNA Transfection Down-Regulated Genes@@miR-342, 24hr guide strand active	7.4e-06	79	242	6566;55038;57478;4097;55920;149986;56895;	7	0.000102082
hsa-miR-17	miranda	miRNA Transfection Down-Regulated Genes@@miR-345 Down-Regulated Genes 10hr timepoint	3.07e-06	147	276	4299;79443;3927;9891;259230;9908;94241;51719;6310;659;	10	0.000104152
hsa-miR-19a	pictar	miRNA Transfection Down-Regulated Genes@@miR-345 Down-Regulated Genes 10hr timepoint	1.66e-07	66	276	4299;9908;6310;94241;51719;659;	6	0.000561593
hsa-miR-142-5p	miranda	miRNA Transfection Down-Regulated Genes@@miR-346 Down-Regulated Genes 10hr timepoint	0.000470997	32	216	9686;57630;285590;9231;7414;	5	3.96e-05
hsa-let-7b	pictar	miRNA Transfection Down-Regulated Genes@@miR-34a Down-Regulated Genes 10hr timepoint	0.00237693	39	476	993;5326;1875;79180;150465;6877;	6	0.000559507
hsa-let-7c	miranda	miRNA Transfection Down-Regulated Genes@@miR-34a Down-Regulated Genes 10hr timepoint	0.00664593	100	476	993;54478;5326;1875;150465;1871;79065;1870;6892;26147;23513;	11	7.7e-05
hsa-let-7c	targetscan	miRNA Transfection Down-Regulated Genes@@miR-34a Down-Regulated Genes 10hr timepoint	0.00193094	62	476	993;84733;5326;1875;23076;150465;79180;6241;1870;	9	3.87e-05
hsa-miR-29c	pictar	miRNA Transfection Down-Regulated Genes@@miR-34a Down-Regulated Genes 10hr timepoint	0.00786827	46	476	139285;4237;79065;1021;80742;4605;5127;6877;4678;	9	3.07e-06
hsa-miR-29c	targetscan	miRNA Transfection Down-Regulated Genes@@miR-34a Down-Regulated Genes 10hr timepoint	7.4e-06	79	476	139285;4237;10389;60436;79065;1021;80742;4605;4678;	9	0.000262425
hsa-miR-142-5p	miranda	miRNA Transfection Down-Regulated Genes@@miR-34b Down-Regulated Genes 10hr timepoint	0.000470997	32	282	81848;9686;54874;10611;7414;	5	0.000139502
hsa-miR-193b	pictar	miRNA Transfection Down-Regulated Genes@@miR-34b Down-Regulated Genes 10hr timepoint	0.000200017	17	282	6877;51320;1871;3925;	4	0.000126903
hsa-miR-135b	miranda	miRNA Transfection Down-Regulated Genes@@miR-34c, 10hr both strand active	0.00296279	85	489	7494;26047;5191;5007;255743;58476;6342;9208;139221;	9	0.000553277
hsa-miR-142-5p	miranda	miRNA Transfection Down-Regulated Genes@@miR-34c, 10hr both strand active	0.000470997	32	489	81848;9686;54874;10611;23429;7414;	6	0.000210783
hsa-miR-940	miranda	miRNA Transfection Down-Regulated Genes@@miR-34c, 10hr both strand active	0.00671147	16	489	23429;27286;9208;7414;	4	0.000800626
hsa-miR-19b	mirtarget2	miRNA Transfection Down-Regulated Genes@@miR-363, 10hr guide strand active	9.94e-11	74	346	4299;5099;6310;261729;8503;3708;91947;	7	0.00059699
hsa-miR-92a	miranda	miRNA Transfection Down-Regulated Genes@@miR-363, 10hr guide strand active	2.65e-05	81	346	6310;4299;11221;261729;4774;3685;132864;4124;27020;4430;8503;160335;9371;1847;6548;64921;7832;6856;3708;3417;	20	5.98e-17
hsa-miR-92a	targetscan	miRNA Transfection Down-Regulated Genes@@miR-363, 10hr guide strand active	2.54e-06	69	346	6310;5099;4299;11221;4774;3685;132864;4124;27020;66036;4430;8503;9371;1847;6548;7832;3708;25998;3417;79038;	20	1.82e-18
hsa-miR-19b	miranda	miRNA Transfection Down-Regulated Genes@@miR-365, 10hr guide strand active	2.87e-16	213	471	11098;9891;83877;94241;219654;9908;9766;8503;65084;253827;2004;6856;22863;23176;2115;	15	0.000595823
hsa-miR-29c	targetscan	miRNA Transfection Down-Regulated Genes@@miR-365, 10hr guide strand active	7.4e-06	79	471	55243;10389;4040;60436;1021;6882;149986;8853;65986;	9	0.000242744
hsa-miR-135b	miranda	miRNA Transfection Down-Regulated Genes@@miR-367, 10hr guide strand active	0.00296279	85	327	80854;1847;255743;132864;79960;55521;8503;	7	0.000984803
hsa-miR-17	miranda	miRNA Transfection Down-Regulated Genes@@miR-367, 10hr guide strand active	3.07e-06	147	327	4299;80854;8987;840;463;132864;6310;22849;4286;25998;	10	0.000407277
hsa-miR-19a	mirtarget2	miRNA Transfection Down-Regulated Genes@@miR-367, 10hr guide strand active	3.09e-10	70	327	4299;5099;22998;6310;92689;22849;91947;	7	0.000302564
hsa-miR-19a	targetscan	miRNA Transfection Down-Regulated Genes@@miR-367, 10hr guide strand active	1.49e-10	106	327	4299;22998;6310;27020;162073;92689;51735;22849;91947;	9	0.000151985
hsa-miR-19a	miranda	miRNA Transfection Down-Regulated Genes@@miR-367, 10hr guide strand active	1.14e-11	199	327	4299;253827;6310;1847;7046;92689;51735;4286;7832;22849;132864;91947;	12	0.000337492
hsa-miR-19b	pictar	miRNA Transfection Down-Regulated Genes@@miR-367, 10hr guide strand active	4.07e-10	76	327	4299;6310;27020;92689;80315;8503;91947;23429;23011;	9	1.07e-05
hsa-miR-19b	mirtarget2	miRNA Transfection Down-Regulated Genes@@miR-367, 10hr guide strand active	9.94e-11	74	327	4299;5099;6310;22998;92689;8503;91947;	7	0.000426565
hsa-miR-19b	targetscan	miRNA Transfection Down-Regulated Genes@@miR-367, 10hr guide strand active	4.13e-15	124	327	4299;6310;22998;27020;92689;80315;51735;8503;91947;9815;162073;23011;	12	3.2e-06
hsa-miR-19b	miranda	miRNA Transfection Down-Regulated Genes@@miR-367, 10hr guide strand active	2.87e-16	213	327	4299;6310;1847;92689;444;4286;7046;80315;51735;8503;253827;91947;6856;7832;998;10802;23429;23011;	18	9.07e-08
hsa-miR-92a	miranda	miRNA Transfection Down-Regulated Genes@@miR-367, 10hr guide strand active	2.65e-05	81	327	6310;80315;4299;4774;3685;132864;4124;27020;8503;463;1847;7832;51706;6856;8987;3417;10802;	17	9.73e-14
hsa-miR-92a	targetscan	miRNA Transfection Down-Regulated Genes@@miR-367, 10hr guide strand active	2.54e-06	69	327	6310;5099;80315;4299;4774;3685;132864;4124;27020;80854;9815;8503;167227;463;998;22998;1847;4286;7832;25998;3417;79038;	22	9.47e-22
hsa-miR-17	miranda	miRNA Transfection Down-Regulated Genes@@miR-367, 24hr guide strand active	3.07e-06	147	462	4299;79026;80854;2799;1362;950;840;4189;132864;6310;22849;4286;25998;	13	0.000126922
hsa-miR-17	targetscan	miRNA Transfection Down-Regulated Genes@@miR-367, 24hr guide strand active	1.27e-08	91	462	4299;79026;55054;162073;2799;840;4189;6310;6549;22849;9815;79646;	12	4.18e-06
hsa-miR-19a	mirtarget2	miRNA Transfection Down-Regulated Genes@@miR-367, 24hr guide strand active	3.09e-10	70	462	4299;5099;22998;5793;55054;6310;92689;1362;22849;	9	8.17e-05
hsa-miR-19a	targetscan	miRNA Transfection Down-Regulated Genes@@miR-367, 24hr guide strand active	1.49e-10	106	462	4299;22998;5793;55054;6310;27020;162073;92689;1362;51735;22849;	11	0.000100666
hsa-miR-19b	pictar	miRNA Transfection Down-Regulated Genes@@miR-367, 24hr guide strand active	4.07e-10	76	462	4299;6310;55054;27020;5793;92689;80315;8503;1362;3708;23429;23011;	12	5.85e-07
hsa-miR-19b	mirtarget2	miRNA Transfection Down-Regulated Genes@@miR-367, 24hr guide strand active	9.94e-11	74	462	4299;5099;6310;55054;22998;5793;92689;8503;1362;3708;	10	2.13e-05
hsa-miR-19b	targetscan	miRNA Transfection Down-Regulated Genes@@miR-367, 24hr guide strand active	4.13e-15	124	462	4299;6310;55054;22998;27020;5793;92689;80315;51735;8503;1362;9815;162073;23011;	14	4.38e-06
hsa-miR-19b	miranda	miRNA Transfection Down-Regulated Genes@@miR-367, 24hr guide strand active	2.87e-16	213	462	4299;6310;5793;1847;92689;444;4286;7046;80315;51735;8503;1362;3708;6856;998;10802;23429;23011;	18	1.26e-05
hsa-miR-92a	miranda	miRNA Transfection Down-Regulated Genes@@miR-367, 24hr guide strand active	2.65e-05	81	462	6310;80315;4299;4774;5793;3685;2800;132864;4124;27020;4430;8503;160335;9371;1847;64921;51706;6856;3708;3417;23161;10802;	22	7.85e-17
hsa-miR-92a	targetscan	miRNA Transfection Down-Regulated Genes@@miR-367, 24hr guide strand active	2.54e-06	69	462	6310;5099;80315;4299;2799;4774;3685;2800;132864;4124;27020;66036;4430;80854;9815;8503;167227;9371;998;22998;1847;4286;79646;3708;25998;3417;23161;79038;	28	1.25e-26
hsa-miR-92a	miranda	miRNA Transfection Down-Regulated Genes@@miR-368, 10hr guide strand active	2.65e-05	81	208	6310;26994;261729;51809;8613;659;	6	0.000379913
hsa-miR-92a	targetscan	miRNA Transfection Down-Regulated Genes@@miR-368, 10hr guide strand active	2.54e-06	69	208	6310;26994;51809;80854;8613;659;	6	0.000157667
hsa-miR-106b	targetscan	miRNA Transfection Down-Regulated Genes@@miR-372 Down-Regulated Genes 10hr timepoint	0.00555386	62	461	79443;51128;1026;59277;79901;79026;840;30061;9927;51341;7068;10681;11343;55521;222171;11334;10391;	17	2.16e-13
hsa-miR-106b	miranda	miRNA Transfection Down-Regulated Genes@@miR-372 Down-Regulated Genes 10hr timepoint	0.00207195	101	461	79443;51128;1026;59277;79901;79026;840;25976;30061;9927;11334;56674;10391;	13	2.15e-06
hsa-miR-106b	pictar	miRNA Transfection Down-Regulated Genes@@miR-372 Down-Regulated Genes 10hr timepoint	0.00154988	44	461	51128;1026;59277;30061;51341;10681;11343;55521;222171;11334;10391;	11	1.16e-08
hsa-miR-106b	mirtarget2	miRNA Transfection Down-Regulated Genes@@miR-372 Down-Regulated Genes 10hr timepoint	0.000607298	52	461	79443;57552;51128;1026;59277;79901;840;30061;9927;51341;10681;55521;222171;11334;	14	3.83e-11
hsa-miR-1246	miranda	miRNA Transfection Down-Regulated Genes@@miR-372 Down-Regulated Genes 10hr timepoint	0.000625189	67	461	4121;56204;55914;27430;79961;55246;59277;10513;	8	0.00033556
hsa-miR-17	miranda	miRNA Transfection Down-Regulated Genes@@miR-372 Down-Regulated Genes 10hr timepoint	3.07e-06	147	461	79901;51128;30061;79443;59277;79026;2799;840;202018;222171;3716;132864;9802;6310;659;	15	6.89e-06
hsa-miR-17	mirtarget2	miRNA Transfection Down-Regulated Genes@@miR-372 Down-Regulated Genes 10hr timepoint	9.32e-07	70	461	79901;51128;30061;79443;59277;57552;2799;840;222171;3716;659;51341;	12	2.26e-07
hsa-miR-17	targetscan	miRNA Transfection Down-Regulated Genes@@miR-372 Down-Regulated Genes 10hr timepoint	1.27e-08	91	461	79901;51128;30061;79443;59277;79026;7068;2799;840;202018;222171;3716;9802;6310;6549;659;51341;	17	1.67e-10
hsa-miR-19a	miranda	miRNA Transfection Down-Regulated Genes@@miR-372 Down-Regulated Genes 10hr timepoint	1.14e-11	199	461	201895;84926;7068;6310;5562;9341;80219;9766;202018;1040;659;132864;860;25976;	14	0.000736697
hsa-miR-93	mirtarget2	miRNA Transfection Down-Regulated Genes@@miR-372 Down-Regulated Genes 10hr timepoint	0.000808333	46	461	79443;79901;59277;840;51128;30061;57552;1026;9927;51341;3716;9422;50650;	13	9.84e-11
hsa-miR-93	targetscan	miRNA Transfection Down-Regulated Genes@@miR-372 Down-Regulated Genes 10hr timepoint	2.23e-05	63	461	79443;79901;59277;840;79026;51128;30061;7068;1026;9927;51341;3716;9422;50650;9766;	15	5.25e-11
hsa-miR-93	miranda	miRNA Transfection Down-Regulated Genes@@miR-372 Down-Regulated Genes 10hr timepoint	1.17e-05	108	461	79443;79901;59277;840;25976;79026;51128;30061;1026;92181;9927;3716;50650;3726;	14	8.01e-07
hsa-miR-106b	targetscan	miRNA Transfection Down-Regulated Genes@@miR-373 Down-Regulated Genes 10hr timepoint	0.00555386	62	254	79443;4299;51128;57608;1026;79901;30061;9927;51341;3927;11334;	11	1.13e-09
hsa-miR-106b	miranda	miRNA Transfection Down-Regulated Genes@@miR-373 Down-Regulated Genes 10hr timepoint	0.00207195	101	254	79443;4299;51128;1026;79901;30061;9927;3927;11334;56674;	10	1.88e-06
hsa-miR-106b	pictar	miRNA Transfection Down-Regulated Genes@@miR-373 Down-Regulated Genes 10hr timepoint	0.00154988	44	254	51128;1026;30061;51341;11334;	5	0.000400234
hsa-miR-106b	mirtarget2	miRNA Transfection Down-Regulated Genes@@miR-373 Down-Regulated Genes 10hr timepoint	0.000607298	52	254	79443;51128;1026;79901;30061;9927;51341;11334;	8	6.97e-07
hsa-miR-17	mirtarget2	miRNA Transfection Down-Regulated Genes@@miR-373 Down-Regulated Genes 10hr timepoint	9.32e-07	70	254	79901;51128;30061;79443;55054;63027;22849;51341;	8	7e-06
hsa-miR-17	targetscan	miRNA Transfection Down-Regulated Genes@@miR-373 Down-Regulated Genes 10hr timepoint	1.27e-08	91	254	79901;51128;30061;4299;79443;3927;55054;57608;22849;51341;	10	7.12e-07
hsa-miR-18a	miranda	miRNA Transfection Down-Regulated Genes@@miR-373 Down-Regulated Genes 10hr timepoint	0.000238061	102	254	79901;51128;30061;3927;63027;22849;79685;	7	0.000664719
hsa-miR-19a	targetscan	miRNA Transfection Down-Regulated Genes@@miR-373 Down-Regulated Genes 10hr timepoint	1.49e-10	106	254	4299;57608;57509;55054;5562;9341;200734;22849;	8	0.000143552
hsa-miR-93	mirtarget2	miRNA Transfection Down-Regulated Genes@@miR-373 Down-Regulated Genes 10hr timepoint	0.000808333	46	254	79443;79901;51128;30061;1026;9927;51341;50650;	8	2.6e-07
hsa-miR-93	targetscan	miRNA Transfection Down-Regulated Genes@@miR-373 Down-Regulated Genes 10hr timepoint	2.23e-05	63	254	79443;4299;79901;51128;30061;57608;1026;9927;51341;3927;50650;	11	1.35e-09
hsa-miR-93	miranda	miRNA Transfection Down-Regulated Genes@@miR-373 Down-Regulated Genes 10hr timepoint	1.17e-05	108	254	79443;4299;79901;51128;30061;1026;9927;56951;3927;50650;	10	3.47e-06
hsa-miR-141	miranda	miRNA Transfection Down-Regulated Genes@@miR-374 Down-Regulated Genes 10hr timepoint	6.06e-05	44	419	54861;5793;6310;167227;10484;57035;23333;	7	7.07e-05
hsa-miR-17	miranda	miRNA Transfection Down-Regulated Genes@@miR-374 Down-Regulated Genes 10hr timepoint	3.07e-06	147	419	5813;29035;11275;4012;94241;4189;6310;51454;22849;659;23291;	11	0.000754581
hsa-miR-19a	pictar	miRNA Transfection Down-Regulated Genes@@miR-374 Down-Regulated Genes 10hr timepoint	1.66e-07	66	419	5793;6310;94241;5562;27020;51454;659;4012;	8	0.00015819
hsa-miR-19a	mirtarget2	miRNA Transfection Down-Regulated Genes@@miR-374 Down-Regulated Genes 10hr timepoint	3.09e-10	70	419	5099;5793;6310;5562;23291;51454;261729;1040;22849;659;	10	5.49e-06
hsa-miR-19a	targetscan	miRNA Transfection Down-Regulated Genes@@miR-374 Down-Regulated Genes 10hr timepoint	1.49e-10	106	419	5793;6310;94241;5562;27020;23291;6867;51454;22849;659;4012;5563;	12	7.73e-06
hsa-miR-19a	miranda	miRNA Transfection Down-Regulated Genes@@miR-374 Down-Regulated Genes 10hr timepoint	1.14e-11	199	419	201895;5793;55970;6310;94241;5562;23291;901;51454;65084;1040;22849;659;4012;5563;	15	8.12e-05
hsa-miR-19b	pictar	miRNA Transfection Down-Regulated Genes@@miR-374 Down-Regulated Genes 10hr timepoint	4.07e-10	76	419	6310;27020;5793;94241;5562;659;51454;8411;22936;4012;23011;	11	1.63e-06
hsa-miR-19b	mirtarget2	miRNA Transfection Down-Regulated Genes@@miR-374 Down-Regulated Genes 10hr timepoint	9.94e-11	74	419	5099;6310;261729;5793;23291;5562;659;51454;22936;	9	6.02e-05
hsa-miR-19b	targetscan	miRNA Transfection Down-Regulated Genes@@miR-374 Down-Regulated Genes 10hr timepoint	4.13e-15	124	419	6310;27020;5793;94241;6867;23291;5562;659;51454;8411;22936;4012;23011;	13	7.64e-06
hsa-miR-19b	miranda	miRNA Transfection Down-Regulated Genes@@miR-374 Down-Regulated Genes 10hr timepoint	2.87e-16	213	419	201895;6310;5793;94241;23291;5562;7357;444;659;65084;51454;22936;4012;10802;23011;	15	0.000173147
hsa-miR-513b	miranda	miRNA Transfection Down-Regulated Genes@@miR-374 Down-Regulated Genes 10hr timepoint	3.69e-06	33	419	54813;10484;57337;8411;345778;54861;	6	0.000108675
hsa-miR-630	miranda	miRNA Transfection Down-Regulated Genes@@miR-374 Down-Regulated Genes 10hr timepoint	0.00291585	40	419	94241;54813;8674;122809;5728;6310;	6	0.000327556
hsa-miR-92a	miranda	miRNA Transfection Down-Regulated Genes@@miR-374 Down-Regulated Genes 10hr timepoint	2.65e-05	81	419	6310;261729;5793;3685;27020;51426;160335;29035;8613;659;10802;	11	3.11e-06
hsa-miR-92a	targetscan	miRNA Transfection Down-Regulated Genes@@miR-374 Down-Regulated Genes 10hr timepoint	2.54e-06	69	419	6310;5099;3685;27020;66036;51426;167227;8613;659;	9	3.43e-05
hsa-miR-200c	mirtarget2	miRNA Transfection Down-Regulated Genes@@miR-374 Down-Regulated Genes 24hr timepoint	3.3e-07	34	487	373;167227;8434;28962;6867;66036;	6	0.000292067
hsa-miR-425	miranda	miRNA Transfection Down-Regulated Genes@@miR-374 Down-Regulated Genes 24hr timepoint	0.00242838	23	487	23683;57162;4233;4154;867;	5	0.000342992
hsa-miR-513b	miranda	miRNA Transfection Down-Regulated Genes@@miR-374 Down-Regulated Genes 24hr timepoint	3.69e-06	33	487	54813;10484;8411;55425;345778;54861;	6	0.000246182
hsa-miR-92a	miranda	miRNA Transfection Down-Regulated Genes@@miR-374 Down-Regulated Genes 24hr timepoint	2.65e-05	81	487	4299;261729;3685;27020;160335;3156;8613;659;10802;	9	0.000374931
hsa-miR-92a	targetscan	miRNA Transfection Down-Regulated Genes@@miR-374 Down-Regulated Genes 24hr timepoint	2.54e-06	69	487	5099;4299;3685;27020;66036;167227;8613;659;	8	0.000590658
hsa-miR-106b	targetscan	miRNA Transfection Down-Regulated Genes@@miR-376a, 10hr guide strand active	0.00555386	62	214	51341;2004;5295;11334;283537;	5	0.000907083
hsa-miR-93	targetscan	miRNA Transfection Down-Regulated Genes@@miR-376a, 10hr guide strand active	2.23e-05	63	214	51341;5295;2004;9422;283537;	5	0.000975733
hsa-miR-142-5p	miranda	miRNA Transfection Down-Regulated Genes@@miR-376a, 24hr guide strand active	0.000470997	32	482	3480;10611;9231;23429;1488;667;	6	0.000194955
hsa-miR-29c	targetscan	miRNA Transfection Down-Regulated Genes@@miR-376a, 24hr guide strand active	7.4e-06	79	482	80312;84002;10389;4040;54619;55922;26135;65986;9448;	9	0.000287778
hsa-miR-92a	targetscan	miRNA Transfection Down-Regulated Genes@@miR-376a, 24hr guide strand active	2.54e-06	69	482	4774;80854;463;3708;8613;659;79038;29966;	8	0.000551944
hsa-miR-17	miranda	miRNA Transfection Down-Regulated Genes@@miR-377, 24hr guide strand active	3.07e-06	147	404	3927;29035;80854;23171;2034;11275;6307;202018;63027;27236;5601;6310;22849;	13	3.26e-05
hsa-miR-18a	miranda	miRNA Transfection Down-Regulated Genes@@miR-377, 24hr guide strand active	0.000238061	102	404	11275;3927;80854;11098;29035;63027;22849;6307;202018;6310;7057;	11	2.1e-05
hsa-miR-29c	targetscan	miRNA Transfection Down-Regulated Genes@@miR-377, 24hr guide strand active	7.4e-06	79	404	6566;55038;10389;57478;60436;29970;26135;126731;54149;	9	7.65e-05
hsa-let-7c	targetscan	miRNA Transfection Down-Regulated Genes@@miR-379, 24hr guide strand active	0.00193094	62	389	993;55143;8884;84733;5326;997;2000;84894;	8	6.02e-05
hsa-miR-19a	pictar	miRNA Transfection Down-Regulated Genes@@miR-380-3p, 24hr guide strand active	1.66e-07	66	451	5412;10904;9908;6310;94241;5562;92689;4090;4012;	9	4.23e-05
hsa-miR-19a	targetscan	miRNA Transfection Down-Regulated Genes@@miR-380-3p, 24hr guide strand active	1.49e-10	106	451	5412;10904;122786;9908;6310;94241;5562;92689;4090;4012;	10	0.00037208
hsa-miR-19a	miranda	miRNA Transfection Down-Regulated Genes@@miR-380-3p, 24hr guide strand active	1.14e-11	199	451	5412;81555;10904;122786;9908;6310;94241;5562;55686;5376;7046;92689;65084;4090;4012;	15	0.00018233
hsa-miR-19b	pictar	miRNA Transfection Down-Regulated Genes@@miR-380-3p, 24hr guide strand active	4.07e-10	76	451	5412;6310;94241;10904;5562;92689;9908;4090;4012;23011;	10	2.19e-05
hsa-miR-19b	targetscan	miRNA Transfection Down-Regulated Genes@@miR-380-3p, 24hr guide strand active	4.13e-15	124	451	5412;122786;6310;94241;10904;5562;92689;9908;4090;4012;6533;23011;	12	7.74e-05
hsa-miR-19b	miranda	miRNA Transfection Down-Regulated Genes@@miR-380-3p, 24hr guide strand active	2.87e-16	213	451	81555;55686;5412;122786;6310;5295;10959;94241;219654;10904;5562;92689;9908;7046;65084;5376;4090;4012;6533;23011;	20	5.62e-07
hsa-miR-92a	miranda	miRNA Transfection Down-Regulated Genes@@miR-380-5p, 10hr guide strand active	2.65e-05	81	343	6310;4774;3685;160335;51706;8613;10802;	7	0.000976422
hsa-miR-17	miranda	miRNA Transfection Down-Regulated Genes@@miR-381, 24hr guide strand active	3.07e-06	147	280	59277;5813;950;93664;9813;4012;94241;113201;22849;6342;	10	0.000117217
hsa-miR-19b	targetscan	miRNA Transfection Down-Regulated Genes@@miR-382, 24hr guide strand active	4.13e-15	124	345	57221;5793;56937;65055;57493;162073;22936;7057;57698;	9	0.000721757
hsa-miR-92a	targetscan	miRNA Transfection Down-Regulated Genes@@miR-382, 24hr guide strand active	2.54e-06	69	345	4774;1657;51304;4286;57493;56937;8613;	7	0.000382218
hsa-miR-19a	mirtarget2	miRNA Transfection Down-Regulated Genes@@miR-383, 10hr guide strand active	3.09e-10	70	376	5412;66008;9208;55686;255520;7057;22849;	7	0.000696281
hsa-miR-19b	pictar	miRNA Transfection Down-Regulated Genes@@miR-383, 10hr guide strand active	4.07e-10	76	376	5412;66008;57509;255520;8411;7057;57698;29966;	8	0.000204469
hsa-miR-92a	miranda	miRNA Transfection Down-Regulated Genes@@miR-383, 10hr guide strand active	2.65e-05	81	376	66008;8322;4774;4124;160335;9371;6548;29966;	8	0.000318188
hsa-miR-29c	targetscan	miRNA Transfection Down-Regulated Genes@@miR-384, 24hr guide strand active	7.4e-06	79	154	57478;1021;8853;3068;26135;	5	0.000624083
hsa-miR-1301	miranda	miRNA Transfection Down-Regulated Genes@@miR-410, 10hr guide strand active	0.0018609	44	243	4299;8650;54813;6430;54602;219654;5295;	7	2.08e-06
hsa-miR-17	miranda	miRNA Transfection Down-Regulated Genes@@miR-410, 10hr guide strand active	3.07e-06	147	243	7905;4299;4012;94241;4189;27236;5601;22849;659;	9	0.000197165
hsa-miR-17	mirtarget2	miRNA Transfection Down-Regulated Genes@@miR-410, 10hr guide strand active	9.32e-07	70	243	7905;55054;94241;5601;22849;659;	6	0.000393871
hsa-miR-17	targetscan	miRNA Transfection Down-Regulated Genes@@miR-410, 10hr guide strand active	1.27e-08	91	243	4299;55054;94241;4189;5295;22849;659;	7	0.000254493
hsa-miR-19a	pictar	miRNA Transfection Down-Regulated Genes@@miR-410, 10hr guide strand active	1.66e-07	66	243	4299;55054;94241;5562;56937;4090;659;4012;	8	3.22e-06
hsa-miR-19a	mirtarget2	miRNA Transfection Down-Regulated Genes@@miR-410, 10hr guide strand active	3.09e-10	70	243	4299;55054;5562;56937;27236;22849;659;	7	4.81e-05
hsa-miR-19a	targetscan	miRNA Transfection Down-Regulated Genes@@miR-410, 10hr guide strand active	1.49e-10	106	243	4299;55054;94241;5562;56937;27236;4090;22849;659;4012;	10	1.97e-06
hsa-miR-19a	miranda	miRNA Transfection Down-Regulated Genes@@miR-410, 10hr guide strand active	1.14e-11	199	243	4299;55970;94241;5562;56937;27236;4090;22849;659;4012;	10	0.000434702
hsa-miR-19b	pictar	miRNA Transfection Down-Regulated Genes@@miR-410, 10hr guide strand active	4.07e-10	76	243	4299;55054;94241;56937;5562;80315;659;4090;4012;23011;	10	8.44e-08
hsa-miR-19b	mirtarget2	miRNA Transfection Down-Regulated Genes@@miR-410, 10hr guide strand active	9.94e-11	74	243	4299;55054;56937;5562;659;27236;	6	0.000531742
hsa-miR-19b	targetscan	miRNA Transfection Down-Regulated Genes@@miR-410, 10hr guide strand active	4.13e-15	124	243	4299;55054;94241;56937;5562;80315;659;4090;27236;4012;6533;23011;	12	1.38e-07
hsa-miR-19b	miranda	miRNA Transfection Down-Regulated Genes@@miR-410, 10hr guide strand active	2.87e-16	213	243	4299;5295;94241;219654;56937;5562;132720;8650;80315;659;4090;27236;4012;6533;23011;	15	2.59e-07
hsa-miR-29c	mirtarget2	miRNA Transfection Down-Regulated Genes@@miR-410, 10hr guide strand active	0.0028283	30	243	79000;10389;84955;51122;	4	0.00071431
hsa-miR-92a	miranda	miRNA Transfection Down-Regulated Genes@@miR-410, 10hr guide strand active	2.65e-05	81	243	80315;4299;785;160335;132720;659;	6	0.00086036
hsa-miR-17	miranda	miRNA Transfection Down-Regulated Genes@@miR-410, 10hr guide strand active (Affy)	3.07e-06	147	418	7905;4012;94241;4189;115548;27236;5601;22849;153222;659;23291;	11	0.000739957
hsa-miR-17	mirtarget2	miRNA Transfection Down-Regulated Genes@@miR-410, 10hr guide strand active (Affy)	9.32e-07	70	418	7905;94241;115548;5601;22849;153222;659;23291;	8	0.000235663
hsa-miR-19a	targetscan	miRNA Transfection Down-Regulated Genes@@miR-410, 10hr guide strand active (Affy)	1.49e-10	106	418	94241;5562;23291;10955;56937;27236;4090;22849;659;4012;5563;	11	4.11e-05
hsa-miR-19a	miranda	miRNA Transfection Down-Regulated Genes@@miR-410, 10hr guide strand active (Affy)	1.14e-11	199	418	55970;94241;5562;23291;115548;10955;56937;27236;4090;22849;659;4012;5563;	13	0.000914556
hsa-miR-19b	pictar	miRNA Transfection Down-Regulated Genes@@miR-410, 10hr guide strand active (Affy)	4.07e-10	76	418	94241;56937;5562;80315;659;4090;4012;23011;	8	0.00041633
hsa-miR-19b	targetscan	miRNA Transfection Down-Regulated Genes@@miR-410, 10hr guide strand active (Affy)	4.13e-15	124	418	94241;23291;56937;5562;10955;80315;659;4090;27236;4012;6533;23011;	12	3.73e-05
hsa-miR-19b	miranda	miRNA Transfection Down-Regulated Genes@@miR-410, 10hr guide strand active (Affy)	2.87e-16	213	418	115548;94241;23291;56937;5562;132720;10955;7357;80315;659;4090;27236;4012;6533;23011;	15	0.000168715
hsa-miR-425	miranda	miRNA Transfection Down-Regulated Genes@@miR-410, 10hr guide strand active (Affy)	0.00242838	23	418	9444;9693;2744;9295;4233;	5	0.00016892
hsa-miR-1301	miranda	miRNA Transfection Down-Regulated Genes@@miR-410, 24hr guide strand active	0.0018609	44	394	4299;8650;54813;6430;54602;219654;	6	0.000401849
hsa-miR-17	miranda	miRNA Transfection Down-Regulated Genes@@miR-410, 24hr guide strand active	3.07e-06	147	394	7905;4299;4012;94241;4189;27236;5601;51454;22849;659;23291;	11	0.00045343
hsa-miR-17	mirtarget2	miRNA Transfection Down-Regulated Genes@@miR-410, 24hr guide strand active	9.32e-07	70	394	7905;55054;94241;5601;22849;659;23291;	7	0.000915714
hsa-miR-19a	pictar	miRNA Transfection Down-Regulated Genes@@miR-410, 24hr guide strand active	1.66e-07	66	394	388;4299;55054;94241;5562;56937;51454;4090;659;4012;	10	1.83e-06
hsa-miR-19a	mirtarget2	miRNA Transfection Down-Regulated Genes@@miR-410, 24hr guide strand active	3.09e-10	70	394	388;4299;55054;5562;23291;56937;51454;27236;22849;659;	10	3.18e-06
hsa-miR-19a	targetscan	miRNA Transfection Down-Regulated Genes@@miR-410, 24hr guide strand active	1.49e-10	106	394	388;4299;65055;55054;94241;5562;23291;56937;51454;27236;4090;22849;659;4012;	14	9.47e-08
hsa-miR-19a	miranda	miRNA Transfection Down-Regulated Genes@@miR-410, 24hr guide strand active	1.14e-11	199	394	388;4299;65055;55970;94241;5562;23291;56937;11167;51454;27236;4090;22849;659;4012;	15	4.06e-05
hsa-miR-19b	pictar	miRNA Transfection Down-Regulated Genes@@miR-410, 24hr guide strand active	4.07e-10	76	394	388;4299;55054;94241;56937;5562;80315;659;51454;4090;4012;23011;	12	1.06e-07
hsa-miR-19b	mirtarget2	miRNA Transfection Down-Regulated Genes@@miR-410, 24hr guide strand active	9.94e-11	74	394	388;4299;55054;23291;56937;5562;659;51454;27236;	9	3.74e-05
hsa-miR-19b	targetscan	miRNA Transfection Down-Regulated Genes@@miR-410, 24hr guide strand active	4.13e-15	124	394	388;4299;55054;94241;23291;56937;5562;65055;80315;659;51454;4090;27236;4012;6533;23011;	16	1.61e-08
hsa-miR-19b	miranda	miRNA Transfection Down-Regulated Genes@@miR-410, 24hr guide strand active	2.87e-16	213	394	388;4299;94241;219654;23291;56937;5562;132720;65055;8650;80315;659;51454;4090;11167;27236;4012;6533;23011;	19	3.08e-07
hsa-miR-29c	mirtarget2	miRNA Transfection Down-Regulated Genes@@miR-410, 24hr guide strand active	0.0028283	30	394	79000;10389;4097;84955;51122;9444;	6	4.39e-05
hsa-miR-425	miranda	miRNA Transfection Down-Regulated Genes@@miR-410, 24hr guide strand active	0.00242838	23	394	9444;9693;9061;9295;867;	5	0.000128102
hsa-miR-19b	miranda	miRNA Transfection Down-Regulated Genes@@miR-422b, 10hr guide strand active	2.87e-16	213	145	55314;55450;54838;253782;219654;10904;8650;2004;5756;22936;	10	1.03e-05
hsa-let-7c	miranda	miRNA Transfection Down-Regulated Genes@@miR-424, 10hr guide strand active	0.00664593	100	195	993;159371;55165;10712;79065;26147;	6	0.000831791
hsa-miR-17	miranda	miRNA Transfection Down-Regulated Genes@@miR-429, 24hr unknown	3.07e-06	147	426	6041;27244;253782;6307;94241;4189;5601;113201;6342;9645;23291;	11	0.000863839
hsa-miR-19a	targetscan	miRNA Transfection Down-Regulated Genes@@miR-429, 24hr unknown	1.49e-10	106	426	10254;57608;6307;9645;65055;2004;94241;23291;56937;11099;	10	0.000236625
hsa-miR-19a	miranda	miRNA Transfection Down-Regulated Genes@@miR-429, 24hr unknown	1.14e-11	199	426	6041;57608;6307;9645;65055;2004;94241;253782;23291;5376;56937;11167;901;8434;6342;5979;	16	2.64e-05
hsa-miR-19b	targetscan	miRNA Transfection Down-Regulated Genes@@miR-429, 24hr unknown	4.13e-15	124	426	10254;9645;57608;94241;23291;56937;6307;65055;11099;2004;9815;56261;23011;	13	9.12e-06
hsa-miR-19b	miranda	miRNA Transfection Down-Regulated Genes@@miR-429, 24hr unknown	2.87e-16	213	426	6041;10827;9645;57608;253782;94241;219654;23291;56937;6307;65055;7357;5376;2004;6342;11167;56261;5979;23011;	19	1e-06
hsa-miR-200c	pictar	miRNA Transfection Down-Regulated Genes@@miR-429, 24hr unknown	6.84e-07	27	426	219654;10186;8434;79776;1909;27244;23187;	7	2.59e-06
hsa-miR-200c	mirtarget2	miRNA Transfection Down-Regulated Genes@@miR-429, 24hr unknown	3.3e-07	34	426	10186;8434;27244;28962;10491;66036;10979;	7	1.36e-05
hsa-miR-200c	miranda	miRNA Transfection Down-Regulated Genes@@miR-429, 24hr unknown	5.78e-10	71	426	11167;219654;10186;10827;8434;9867;27244;28962;94241;57608;23333;10979;	12	1.13e-07
hsa-miR-19b	pictar	miRNA Transfection Down-Regulated Genes@@miR-448, 10hr guide strand active	4.07e-10	76	360	11059;94241;5562;9908;80315;3708;4012;	7	0.000885147
hsa-miR-19b	targetscan	miRNA Transfection Down-Regulated Genes@@miR-448, 10hr guide strand active	4.13e-15	124	360	122786;11059;94241;6867;5562;9908;80315;162073;4012;	9	0.000974432
hsa-miR-200c	pictar	miRNA Transfection Down-Regulated Genes@@miR-448, 10hr guide strand active	6.84e-07	27	360	219654;10186;122786;8434;79776;2669;	6	1.39e-05
hsa-miR-200c	mirtarget2	miRNA Transfection Down-Regulated Genes@@miR-448, 10hr guide strand active	3.3e-07	34	360	10186;8434;6867;10491;9265;10979;	6	5.61e-05
hsa-miR-200c	miranda	miRNA Transfection Down-Regulated Genes@@miR-448, 10hr guide strand active	5.78e-10	71	360	219654;132864;10186;122786;8434;94241;6867;323;2669;10979;	10	1.62e-06
hsa-miR-30d	miranda	miRNA Transfection Down-Regulated Genes@@miR-448, 10hr guide strand active	0.0019432	15	360	8204;54813;122786;6789;	4	0.000191514
hsa-miR-17	miranda	miRNA Transfection Down-Regulated Genes@@miR-494, 10hr guide strand active	3.07e-06	147	408	4299;79443;9891;253782;950;4012;94241;202018;63027;29116;463;5601;51454;23291;	14	7.79e-06
hsa-miR-19a	pictar	miRNA Transfection Down-Regulated Genes@@miR-494, 10hr guide strand active	1.66e-07	66	408	27122;4299;8763;57509;94241;27020;92689;51454;4012;	9	1.93e-05
hsa-miR-19a	targetscan	miRNA Transfection Down-Regulated Genes@@miR-494, 10hr guide strand active	1.49e-10	106	408	27122;9891;4299;8763;57509;94241;27020;23291;92689;6867;51454;4012;	12	5.91e-06
hsa-miR-19a	miranda	miRNA Transfection Down-Regulated Genes@@miR-494, 10hr guide strand active	1.14e-11	199	408	9891;4299;8763;94241;84418;253782;23291;92689;7095;51454;202018;65084;414328;4012;	14	0.000217943
hsa-miR-19b	pictar	miRNA Transfection Down-Regulated Genes@@miR-494, 10hr guide strand active	4.07e-10	76	408	4299;27122;57509;8763;27020;94241;92689;51454;29116;4012;	10	9.24e-06
hsa-miR-19b	targetscan	miRNA Transfection Down-Regulated Genes@@miR-494, 10hr guide strand active	4.13e-15	124	408	4299;27122;9891;57509;8763;27020;94241;6867;23291;92689;51454;29116;4012;	13	5.74e-06
hsa-miR-19b	miranda	miRNA Transfection Down-Regulated Genes@@miR-494, 10hr guide strand active	2.87e-16	213	408	4299;9891;8763;253782;94241;23291;92689;84418;414328;65084;51454;29116;4012;202018;	14	0.000436016
hsa-miR-92a	targetscan	miRNA Transfection Down-Regulated Genes@@miR-494, 10hr guide strand active	2.54e-06	69	408	4299;51809;27122;27020;66036;51426;167227;463;	8	0.00018071
hsa-miR-106b	miranda	miRNA Transfection Down-Regulated Genes@@miR-9 Down-Regulated Genes 10hr timepoint	0.00207195	101	421	79443;4299;687;79026;23158;139221;10241;122786;4824;10867;	10	0.000144215
hsa-miR-17	targetscan	miRNA Transfection Down-Regulated Genes@@miR-9 Down-Regulated Genes 10hr timepoint	1.27e-08	91	421	23158;4299;79443;323;79026;162073;9813;26119;10867;	9	0.000310662
hsa-miR-19a	targetscan	miRNA Transfection Down-Regulated Genes@@miR-9 Down-Regulated Genes 10hr timepoint	1.49e-10	106	421	4299;66008;9645;57509;122786;9341;162073;91947;5563;	9	0.00095312
hsa-miR-19a	miranda	miRNA Transfection Down-Regulated Genes@@miR-9 Down-Regulated Genes 10hr timepoint	1.14e-11	199	421	4299;1303;66008;9645;122786;10769;5376;9341;11167;9813;91947;5563;139221;	13	0.000976077
hsa-miR-92a	miranda	miRNA Transfection Down-Regulated Genes@@miR-9 Down-Regulated Genes 10hr timepoint	2.65e-05	81	421	66008;2200;4299;11221;1303;1657;463;26119;	8	0.000671875
hsa-miR-92a	miranda	miRNA Transfection Down-Regulated Genes@@miR-92 Down-Regulated Genes 10hr timepoint	2.65e-05	81	186	6310;4774;3685;2800;4124;27020;4430;9371;11059;1847;7832;6856;3417;	13	2.48e-12
hsa-miR-92a	targetscan	miRNA Transfection Down-Regulated Genes@@miR-92 Down-Regulated Genes 10hr timepoint	2.54e-06	69	186	6310;5099;4774;3685;2800;4124;27020;4430;80854;9371;1847;7832;3417;79038;	14	1.12e-14
hsa-miR-17	targetscan	miRNA Transfection Down-Regulated Genes@@miR-92 Down-Regulated Genes 24hr timepoint	1.27e-08	91	482	4299;8322;2799;6867;4189;6310;6549;22849;9815;23291;	10	0.000180927
hsa-miR-19b	pictar	miRNA Transfection Down-Regulated Genes@@miR-92 Down-Regulated Genes 24hr timepoint	4.07e-10	76	482	4299;6310;27020;11059;92689;80315;8503;3708;23011;	9	0.000214037
hsa-miR-19b	mirtarget2	miRNA Transfection Down-Regulated Genes@@miR-92 Down-Regulated Genes 24hr timepoint	9.94e-11	74	482	4299;5099;6310;261729;23291;92689;8503;3708;143098;	9	0.000174197
hsa-miR-19b	targetscan	miRNA Transfection Down-Regulated Genes@@miR-92 Down-Regulated Genes 24hr timepoint	4.13e-15	124	482	4299;6310;27020;11059;6867;23291;92689;80315;8503;9815;23011;	11	0.000573988
hsa-miR-19b	miranda	miRNA Transfection Down-Regulated Genes@@miR-92 Down-Regulated Genes 24hr timepoint	2.87e-16	213	482	11098;4299;81555;6310;23291;1847;92689;444;80315;8503;3708;253827;83716;6856;7832;143098;998;10802;23011;	19	6.09e-06
hsa-miR-92a	miranda	miRNA Transfection Down-Regulated Genes@@miR-92 Down-Regulated Genes 24hr timepoint	2.65e-05	81	482	6310;8322;80315;4299;261729;4774;51809;1303;3685;2800;4124;27020;4430;8503;9371;11059;1847;7832;51706;6856;3708;3417;10802;	23	1.3e-17
hsa-miR-92a	targetscan	miRNA Transfection Down-Regulated Genes@@miR-92 Down-Regulated Genes 24hr timepoint	2.54e-06	69	482	6310;5099;80315;4299;2799;4774;51809;3685;2800;4124;27020;66036;4430;80854;9815;8503;9371;51304;998;1847;7832;3708;25998;3417;79038;	25	5.42e-22
hsa-miR-92a	miranda	miRNA Transfection Down-Regulated Genes@@miR-92, 10hr guide strand active (Affy)	2.65e-05	81	174	6310;80315;4774;3685;4124;27020;54502;4430;1847;7832;3417;23161;	12	2.16e-11
hsa-miR-92a	targetscan	miRNA Transfection Down-Regulated Genes@@miR-92, 10hr guide strand active (Affy)	2.54e-06	69	174	6310;80315;4774;3685;4124;27020;54502;4430;80854;9815;1847;7832;25998;3417;23161;79038;	16	4.52e-18
hsa-miR-17	targetscan	miRNA Transfection Down-Regulated Genes@@miR-92, 24hr guide strand active (Affy)	1.27e-08	91	481	323;9778;6867;4189;339745;115548;6310;6549;9815;	9	0.000810802
hsa-miR-19b	targetscan	miRNA Transfection Down-Regulated Genes@@miR-92, 24hr guide strand active (Affy)	4.13e-15	124	481	6310;3554;27020;11059;152503;6867;92689;80315;23167;9815;6196;23011;	12	0.000141832
hsa-miR-19b	miranda	miRNA Transfection Down-Regulated Genes@@miR-92, 24hr guide strand active (Affy)	2.87e-16	213	481	81555;6310;90102;83877;115548;152503;1847;92689;444;7046;80315;253827;6856;60592;7832;143098;5756;10802;23011;	19	5.91e-06
hsa-miR-92a	miranda	miRNA Transfection Down-Regulated Genes@@miR-92, 24hr guide strand active (Affy)	2.65e-05	81	481	6310;80315;261729;4774;51809;3685;4124;27020;54502;4430;115548;9371;3156;11059;1847;7832;55033;51706;6856;3417;23161;10802;	22	1.83e-16
hsa-miR-92a	targetscan	miRNA Transfection Down-Regulated Genes@@miR-92, 24hr guide strand active (Affy)	2.54e-06	69	481	6310;5099;80315;4774;51809;3685;4124;27020;66036;54502;4430;80854;9815;115548;167227;9371;51304;1847;7832;152503;25998;3417;23161;79038;	24	1.08e-20
hsa-miR-106b	targetscan	miRNA Transfection Down-Regulated Genes@@miR-93 Down-Regulated Genes 10hr timepoint	0.00555386	62	423	79443;51128;59277;79901;7466;840;2149;30061;9927;51341;7068;222171;11334;7145;283537;	15	1.22e-11
hsa-miR-106b	miranda	miRNA Transfection Down-Regulated Genes@@miR-93 Down-Regulated Genes 10hr timepoint	0.00207195	101	423	79443;51128;59277;79901;840;25976;30061;9927;11334;56674;	10	0.000149879
hsa-miR-106b	pictar	miRNA Transfection Down-Regulated Genes@@miR-93 Down-Regulated Genes 10hr timepoint	0.00154988	44	423	51128;59277;30061;51341;222171;11334;	6	0.000584826
hsa-miR-106b	mirtarget2	miRNA Transfection Down-Regulated Genes@@miR-93 Down-Regulated Genes 10hr timepoint	0.000607298	52	423	79443;51128;59277;79901;7466;840;2149;30061;9927;51341;222171;11334;283537;	13	1.86e-10
hsa-miR-17	miranda	miRNA Transfection Down-Regulated Genes@@miR-93 Down-Regulated Genes 10hr timepoint	3.07e-06	147	423	79901;51128;30061;79443;59277;80255;840;202018;63027;222171;3716;9802;	12	0.00021554
hsa-miR-17	mirtarget2	miRNA Transfection Down-Regulated Genes@@miR-93 Down-Regulated Genes 10hr timepoint	9.32e-07	70	423	79901;51128;30061;79443;59277;7466;2149;840;63027;222171;3716;283537;51341;	13	9.39e-09
hsa-miR-17	targetscan	miRNA Transfection Down-Regulated Genes@@miR-93 Down-Regulated Genes 10hr timepoint	1.27e-08	91	423	79901;51128;30061;79443;59277;7466;7068;2149;840;202018;222171;3716;9802;283537;51341;	15	3.81e-09
hsa-miR-93	mirtarget2	miRNA Transfection Down-Regulated Genes@@miR-93 Down-Regulated Genes 10hr timepoint	0.000808333	46	423	79443;79901;59277;840;51128;30061;2149;9927;51341;7466;3716;7071;9422;283537;50650;	15	9.48e-14
hsa-miR-93	targetscan	miRNA Transfection Down-Regulated Genes@@miR-93 Down-Regulated Genes 10hr timepoint	2.23e-05	63	423	79443;79901;59277;840;51128;30061;2149;7068;57088;9927;51341;7466;3716;7071;7145;9422;283537;50650;9766;	19	2.37e-16
hsa-miR-93	miranda	miRNA Transfection Down-Regulated Genes@@miR-93 Down-Regulated Genes 10hr timepoint	1.17e-05	108	423	79443;79901;59277;840;25976;51128;30061;3234;9927;3716;7071;50650;3726;	13	1.79e-06
hsa-miR-1246	miranda	miRNA Transfection Down-Regulated Genes@@miR-95 Down-Regulated Genes 10hr timepoint	0.000625189	67	177	55246;51646;9306;5732;51527;	5	0.000550131
hsa-miR-19a	targetscan	miRNA Transfection Down-Regulated Genes@@miR-95 Down-Regulated Genes 10hr timepoint	1.49e-10	106	177	51527;57608;9908;6310;80219;5563;	6	0.00068197
hsa-miR-19a	miranda	miRNA Transfection Down-Regulated Genes@@miR-95 Down-Regulated Genes 10hr timepoint	1.14e-11	199	177	8322;51527;57608;9908;6310;80219;5563;139221;	8	0.000888223
hsa-miR-17	targetscan	miRNA Transfection Down-Regulated Genes@@miR-96 Down-Regulated Genes 10hr timepoint	1.27e-08	91	476	4299;59277;55450;79026;7009;55054;94241;6867;6310;9815;1601;	11	3.2e-05
hsa-miR-19a	pictar	miRNA Transfection Down-Regulated Genes@@miR-96 Down-Regulated Genes 10hr timepoint	1.66e-07	66	476	4299;8763;11059;9908;55054;2004;6310;94241;89795;	9	6.42e-05
hsa-miR-19a	targetscan	miRNA Transfection Down-Regulated Genes@@miR-96 Down-Regulated Genes 10hr timepoint	1.49e-10	106	476	4299;8763;7009;11059;9908;55054;2004;6310;94241;9341;6867;89795;51735;	13	5.27e-06
hsa-miR-19b	pictar	miRNA Transfection Down-Regulated Genes@@miR-96 Down-Regulated Genes 10hr timepoint	4.07e-10	76	476	4299;6310;55054;8763;11059;94241;9908;2004;8411;89795;	10	3.47e-05
hsa-miR-19b	targetscan	miRNA Transfection Down-Regulated Genes@@miR-96 Down-Regulated Genes 10hr timepoint	4.13e-15	124	476	7009;4299;6310;55054;8763;9341;11059;94241;6867;9908;51735;2004;9815;8411;89795;	15	1.2e-06
hsa-let-7b	pictar	miRNA Transfection Down-Regulated Genes@@miR-98 Down-Regulated Genes 10hr timepoint	0.00237693	39	231	993;5326;1875;7504;157506;57473;	6	1.05e-05
hsa-let-7b	miranda	miRNA Transfection Down-Regulated Genes@@miR-98 Down-Regulated Genes 10hr timepoint	2.5e-05	95	231	993;5326;1875;7504;1184;2000;157506;90407;	8	3.39e-05
hsa-let-7b	targetscan	miRNA Transfection Down-Regulated Genes@@miR-98 Down-Regulated Genes 10hr timepoint	1.96e-05	60	231	55143;993;8884;5326;1875;7504;1184;23076;2000;157506;57473;	11	2.85e-10
hsa-let-7c	miranda	miRNA Transfection Down-Regulated Genes@@miR-98 Down-Regulated Genes 10hr timepoint	0.00664593	100	231	993;1184;5326;1875;1870;2000;7504;90407;	8	4.91e-05
hsa-let-7c	targetscan	miRNA Transfection Down-Regulated Genes@@miR-98 Down-Regulated Genes 10hr timepoint	0.00193094	62	231	993;55143;8884;57473;1184;5326;1875;23076;997;1870;2000;7504;	12	2.2e-11
hsa-let-7b	tarbase	miRNA Transfection Down-Regulated Genes@@miR-98 Down-Regulated Genes 24hr timepoint	0.00275961	10	476	9212;29128;10280;157506;	4	9.49e-05
hsa-let-7b	pictar	miRNA Transfection Down-Regulated Genes@@miR-98 Down-Regulated Genes 24hr timepoint	0.00237693	39	476	993;5326;1875;7504;23163;157506;6877;2146;	8	7.56e-06
hsa-let-7b	mirtarget2	miRNA Transfection Down-Regulated Genes@@miR-98 Down-Regulated Genes 24hr timepoint	0.00097411	16	476	993;1875;1184;116028;	4	0.000723719
hsa-let-7b	miranda	miRNA Transfection Down-Regulated Genes@@miR-98 Down-Regulated Genes 24hr timepoint	2.5e-05	95	476	993;10712;9898;5326;1875;7504;1184;10280;2000;157506;90407;2146;	12	8.91e-06
hsa-let-7b	targetscan	miRNA Transfection Down-Regulated Genes@@miR-98 Down-Regulated Genes 24hr timepoint	1.96e-05	60	476	55143;993;8884;29128;5326;1875;7504;1184;23076;23163;2000;157506;2146;	13	5.27e-09
hsa-let-7c	miranda	miRNA Transfection Down-Regulated Genes@@miR-98 Down-Regulated Genes 24hr timepoint	0.00664593	100	476	993;10712;1184;9898;5326;1875;1870;2000;7504;90407;3930;23644;	12	1.52e-05
hsa-let-7c	targetscan	miRNA Transfection Down-Regulated Genes@@miR-98 Down-Regulated Genes 24hr timepoint	0.00193094	62	476	993;55143;8884;29128;1184;23163;5326;1875;23076;997;6241;1870;2000;7504;3930;	15	6.42e-11
hsa-let-7b	pictar	miRNA Transfection Down-Regulated Genes@@miR-98, 10hr guide strand active (Affy)	0.00237693	39	297	993;285367;5326;157506;140883;	5	0.000461583
hsa-let-7b	targetscan	miRNA Transfection Down-Regulated Genes@@miR-98, 10hr guide strand active (Affy)	1.96e-05	60	297	55143;993;8884;285367;5326;157506;140883;	7	6.25e-05
hsa-let-7c	targetscan	miRNA Transfection Down-Regulated Genes@@miR-98, 10hr guide strand active (Affy)	0.00193094	62	297	993;55143;8884;285367;5326;997;	6	0.000589366
hsa-miR-19b	miranda	miRNA Transfection Down-Regulated Genes@@miR-9star Down-Regulated Genes 10hr timepoint	2.87e-16	213	186	81555;10904;132720;10955;444;4286;25976;6533;23011;	9	0.000426485
hsa-miR-17	miranda	miRNA Transfection Down-Regulated Genes@@miR-9star Down-Regulated Genes 24hr timepoint	3.07e-06	147	319	79443;27244;23171;253782;1362;840;113201;22849;9645;4286;	10	0.000335087
hsa-miR-19a	miranda	miRNA Transfection Down-Regulated Genes@@miR-9star Down-Regulated Genes 24hr timepoint	1.14e-11	199	319	55314;81555;253827;9645;10904;253782;10955;1362;56146;4286;22849;25976;	12	0.000269607
hsa-miR-19b	miranda	miRNA Transfection Down-Regulated Genes@@miR-9star Down-Regulated Genes 24hr timepoint	2.87e-16	213	319	55314;81555;9645;253782;10904;10955;444;4286;1362;253827;25976;56146;6533;23011;	14	3.33e-05
hsa-let-7b	mirbase	MISSIAGLIA_REGULATED_BY_METHYLATION_DN	3.53e-05	55	97	9700;10535;4751;890;4174;2146;	6	5.37e-07
hsa-let-7c	mirbase	MISSIAGLIA_REGULATED_BY_METHYLATION_DN	0.0042666	55	97	9700;890;4174;701;	4	0.000232331
hsa-let-7b	mirbase	MITSIADES_RESPONSE_TO_APLIDIN_DN	3.53e-05	55	247	10721;55355;4751;890;4174;	5	0.000996166
hsa-let-7c	mirbase	MITSIADES_RESPONSE_TO_APLIDIN_DN	0.0042666	55	247	55355;890;4174;701;55127;	5	0.000996166
hsa-miR-29c	mirbase	MITSIADES_RESPONSE_TO_APLIDIN_DN	0.00030628	71	247	1503;898;9787;4436;890;4605;8317;1434;55127;130074;	10	5.06e-08
hsa-miR-19a	mirtarget2	MITSIADES_RESPONSE_TO_APLIDIN_UP	3.09e-10	70	438	8992;388;26994;3479;7084;2004;387263;6196;	8	0.000322763
hsa-miR-19b	pictar	MITSIADES_RESPONSE_TO_APLIDIN_UP	4.07e-10	76	438	56929;388;26994;57509;5507;2004;29116;23429;	8	0.000566841
hsa-miR-19b	miranda	MITSIADES_RESPONSE_TO_APLIDIN_UP	2.87e-16	213	438	1831;56929;388;26994;3479;1847;23704;10955;9766;7084;2004;29116;2115;23429;	14	0.000872812
hsa-let-7b	pictar	MORF_BRCA1	0.00237693	39	243	9654;899;10898;9641;6877;	5	0.000183125
hsa-let-7c	mirbase	MORF_BUB3	0.0042666	55	260	9212;9700;4174;9898;7203;5605;23644;	7	1.5e-05
hsa-miR-93	targetscan	MORF_CDC10	2.23e-05	63	124	4299;6867;5515;8073;	4	0.000989221
hsa-let-7c	mirbase	MORF_CSNK2B	0.0042666	55	261	9700;22913;3838;9898;7203;5605;	6	0.000152665
hsa-miR-1183	miranda	MORF_RAB1A	2.46e-06	60	181	5870;1176;7529;3927;7319;	5	0.000364689
hsa-miR-1183	miranda	MORF_RAC1	2.46e-06	60	200	3421;5870;1176;7529;7319;	5	0.000575097
hsa-let-7b	mirbase	MUELLER_PLURINET	3.53e-05	55	299	9212;10721;8651;348;890;4174;	6	0.000317695
hsa-let-7c	mirbase	MUELLER_PLURINET	0.0042666	55	299	9212;3838;890;4174;348;701;8651;	7	3.68e-05
hsa-miR-29c	mirbase	MUELLER_PLURINET	0.00030628	71	299	898;1062;4436;890;9063;4605;8317;	7	0.000191745
hsa-miR-142-5p	miranda	NAGASHIMA_NRG1_SIGNALING_UP	0.000470997	32	175	7422;10611;7414;667;	4	0.0002663
hsa-miR-19a	miranda	NAKAMURA_CANCER_MICROENVIRONMENT_UP	1.14e-11	199	26	388;1278;10631;5979;	4	0.000190091
hsa-miR-19b	miranda	NAKAMURA_CANCER_MICROENVIRONMENT_UP	2.87e-16	213	26	388;1278;10631;5979;	4	0.000246541
hsa-miR-429	miranda	NAKAMURA_TUMOR_ZONE_PERIPHERAL_VS_CENTRAL_UP	0.00881582	27	281	2113;2313;6867;1282;	4	0.00081477
hsa-let-7b	mirbase	NAKAYAMA_SOFT_TISSUE_TUMORS_PCA2_UP	3.53e-05	55	88	9700;55355;4751;890;	4	0.000159625
hsa-miR-574-5p	miranda	NEGATIVE_REGULATION_OF_METABOLIC_PROCESS	0.00839059	29	255	8204;998;23429;6310;	4	0.000749485
hsa-miR-19a	pictar	NELSON_RESPONSE_TO_ANDROGEN_UP	1.66e-07	66	82	60481;56937;1362;11099;	4	0.000246812
hsa-miR-19b	pictar	NELSON_RESPONSE_TO_ANDROGEN_UP	4.07e-10	76	82	60481;56937;1362;11099;22936;	5	2.68e-05
hsa-miR-19b	mirtarget2	NELSON_RESPONSE_TO_ANDROGEN_UP	9.94e-11	74	82	60481;56937;1362;22936;	4	0.000383141
hsa-miR-19b	targetscan	NELSON_RESPONSE_TO_ANDROGEN_UP	4.13e-15	124	82	60481;56937;1362;11099;22936;	5	0.000274556
hsa-miR-106b	miranda	NEWMAN_ERCC6_TARGETS_DN	0.00207195	101	38	1026;6444;5067;8076;	4	6.32e-05
hsa-let-7b	targetscan	NUCLEOPLASM_PART	1.96e-05	60	206	3159;5433;2000;133522;2146;	5	0.000657446
hsa-let-7c	miranda	NUNODA_RESPONSE_TO_DASATINIB_IMATINIB_UP	0.00664593	100	28	993;1875;994;1871;	4	1.76e-05
hsa-let-7c	mirbase	ODONNELL_TARGETS_OF_MYC_AND_TFRC_DN	0.0042666	55	44	9212;890;701;55635;	4	1.03e-05
hsa-miR-17	mirtarget2	ODONNELL_TARGETS_OF_MYC_AND_TFRC_UP	9.32e-07	70	80	388403;94241;10628;153222;	4	0.000281639
hsa-miR-17	targetscan	ODONNELL_TARGETS_OF_MYC_AND_TFRC_UP	1.27e-08	91	80	388403;94241;10628;153222;	4	0.000764202
hsa-let-7c	mirbase	ODONNELL_TFRC_TARGETS_DN	0.0042666	55	135	9212;890;701;55635;	4	0.000813299
hsa-miR-200c	miranda	ODONNELL_TFRC_TARGETS_UP	5.78e-10	71	433	4638;27244;1843;94241;153222;10769;126669;388403;	8	0.000329729
hsa-miR-93	targetscan	ODONNELL_TFRC_TARGETS_UP	2.23e-05	63	433	388403;1026;7786;5733;83667;7071;9422;10628;	8	0.000142256
hsa-miR-93	miranda	ODONNELL_TFRC_TARGETS_UP	1.17e-05	108	433	1831;388403;126669;1026;2752;7786;5733;83667;7071;92291;10628;3726;	12	1.3e-05
hsa-miR-19a	mirtarget2	OKUMURA_INFLAMMATORY_RESPONSE_LPS	3.09e-10	70	183	51454;23414;7057;23341;8534;	5	0.000782218
hsa-miR-19a	targetscan	OKUMURA_INFLAMMATORY_RESPONSE_LPS	1.49e-10	106	183	51454;23414;7057;2180;23341;51735;8534;	7	0.000115133
hsa-miR-19a	miranda	OKUMURA_INFLAMMATORY_RESPONSE_LPS	1.14e-11	199	183	80014;10370;51454;23414;7057;23341;51735;860;8534;	9	0.000229456
hsa-miR-17	miranda	ONDER_CDH1_SIGNALING_VIA_CTNNB1	3.07e-06	147	83	3778;3730;2034;55638;1009;54468;9645;6653;	8	4.32e-07
hsa-miR-19a	mirbase	ONDER_CDH1_SIGNALING_VIA_CTNNB1	0.00154547	69	83	6695;1009;1278;55638;10631;	5	1.77e-05
hsa-miR-19a	miranda	ONDER_CDH1_SIGNALING_VIA_CTNNB1	1.14e-11	199	83	6695;1009;1278;9645;55638;3778;3730;901;10631;	9	3.8e-07
hsa-miR-19b	mirbase	ONDER_CDH1_SIGNALING_VIA_CTNNB1	0.00481969	69	83	1009;6695;10631;55638;	4	0.000306888
hsa-miR-19b	miranda	ONDER_CDH1_SIGNALING_VIA_CTNNB1	2.87e-16	213	83	1009;3778;1278;6695;3730;9645;10631;55638;	8	6.96e-06
hsa-miR-106b	targetscan	ONDER_CDH1_TARGETS_2_UP	0.00555386	62	255	79901;7358;4313;1601;5396;283537;	6	0.00026227
hsa-miR-17	miranda	ONDER_CDH1_TARGETS_2_UP	3.07e-06	147	255	79901;3778;3730;1397;1009;57007;79633;54468;4313;9037;51454;9645;4286;	13	2.1e-07
hsa-miR-17	targetscan	ONDER_CDH1_TARGETS_2_UP	1.27e-08	91	255	79901;7358;79633;4313;9037;283537;1601;	7	0.000340773
hsa-miR-19a	mirbase	ONDER_CDH1_TARGETS_2_UP	0.00154547	69	255	56944;6695;1009;1278;10631;9314;	6	0.00047036
hsa-miR-19a	miranda	ONDER_CDH1_TARGETS_2_UP	1.14e-11	199	255	6695;1009;1278;66008;9645;3778;3730;10370;1289;5376;51454;10631;4286;9314;8434;	15	2e-07
hsa-miR-19b	miranda	ONDER_CDH1_TARGETS_2_UP	2.87e-16	213	255	1831;1009;66008;3778;1278;6695;3730;9645;10631;219654;4286;1289;5376;51454;	14	2.64e-06
hsa-miR-200c	pictar	ONDER_CDH1_TARGETS_2_UP	6.84e-07	27	255	1009;6935;219654;8434;79776;1843;10395;3953;	8	2.89e-09
hsa-miR-200c	mirtarget2	ONDER_CDH1_TARGETS_2_UP	3.3e-07	34	255	1009;6935;8434;1843;10395;10979;3953;	7	4.54e-07
hsa-miR-200c	miranda	ONDER_CDH1_TARGETS_2_UP	5.78e-10	71	255	79633;1009;1293;6935;219654;8434;1843;10395;4015;10979;90627;	11	5.28e-09
hsa-miR-548d-5p	miranda	ONDER_CDH1_TARGETS_2_UP	0.000427254	46	255	2200;10351;79901;22885;1290;	5	0.000502453
hsa-miR-7	miranda	ONDER_CDH1_TARGETS_2_UP	0.000808442	23	255	9162;6876;7168;1809;	4	0.000299011
hsa-miR-19b	miranda	OSMAN_BLADDER_CANCER_UP	2.87e-16	213	392	6310;66008;51014;5295;23150;58475;10955;64332;7357;6342;4090;5756;4012;10802;	14	0.000291884
hsa-miR-200c	mirtarget2	OSWALD_HEMATOPOIETIC_STEM_CELL_IN_COLLAGEN_GEL_DN	3.3e-07	34	231	1843;2494;10769;10979;	4	0.000959897
hsa-miR-200c	mirtarget2	OSWALD_HEMATOPOIETIC_STEM_CELL_IN_COLLAGEN_GEL_UP	3.3e-07	34	231	1843;2494;10769;10979;	4	0.000959897
hsa-let-7c	miranda	PantherBiologicalProcess@@Cell cycle control	0.00664593	100	409	993;899;990;4610;1875;994;1871;5129;1870;	9	0.000508243
hsa-miR-19b	pictar	PantherBiologicalProcess@@Cell motility	4.07e-10	76	345	166336;255520;57616;3708;11099;392;57698;	7	0.000689709
hsa-miR-142-5p	miranda	PantherBiologicalProcess@@Receptor protein tyrosine kinase signaling pathway	0.000470997	32	200	81848;3480;7422;5362;	4	0.000442086
hsa-miR-18a	miranda	PantherFamilies@@DISCOIDIN, CUB, EGF, LAMININ , AND ZINC METALLOPROTEASE DOMAIN	0.000238061	102	41	80310;7092;9369;56034;	4	8.9e-05
hsa-let-7b	miranda	PantherFamilies@@SET DOMAIN PROTEINS	2.5e-05	95	23	6839;9739;9869;2146;	4	6.35e-06
hsa-miR-18b	miranda	PantherMolecularFunction@@Actin binding cytoskeletal protein	0.00101465	65	371	22998;51474;7041;26249;166336;3927;1264;11275;23500;115548;	10	9.22e-07
hsa-miR-622	miranda	PantherMolecularFunction@@Actin binding cytoskeletal protein	0.000310197	13	371	10163;832;1073;200942;	4	0.000116387
hsa-miR-19b	targetscan	PantherMolecularFunction@@G-protein modulator	4.13e-15	124	402	54453;57221;23365;6453;51735;23041;9815;27236;26269;392;	10	0.000529793
hsa-miR-19b	targetscan	PantherMolecularFunction@@Guanyl-nucleotide exchange factor	4.13e-15	124	132	54453;57221;23365;51735;23041;26269;	6	0.000331906
hsa-miR-18b	miranda	PantherMolecularFunction@@Non-motor actin binding protein	0.00101465	65	160	26249;3927;1264;11275;23500;	5	0.000300856
hsa-miR-622	miranda	PantherMolecularFunction@@Non-motor actin binding protein	0.000310197	13	160	10163;832;1073;200942;	4	4.3e-06
hsa-miR-19a	pictar	PantherMolecularFunction@@Other signaling molecule	1.66e-07	66	248	9908;2004;255520;80031;51454;7057;	6	0.000318548
hsa-miR-19b	pictar	PantherMolecularFunction@@Other signaling molecule	4.07e-10	76	248	255520;80031;9908;2004;51454;7057;	6	0.000682436
hsa-miR-1301	miranda	PantherMolecularFunction@@Other transcription factor	0.0018609	44	350	861;1831;27086;4299;23314;5925;	6	0.000213137
hsa-miR-29c	targetscan	PantherMolecularFunction@@Other transcription factor	7.4e-06	79	350	144455;7022;55038;8531;4097;4605;2120;	7	0.000946385
hsa-miR-93	miranda	PantherMolecularFunction@@Other transcription factor	1.17e-05	108	350	1831;5813;4299;1997;7021;4094;3169;2004;3726;	9	0.000290024
hsa-miR-17	miranda	PEPTIDASE_ACTIVITY	3.07e-06	147	171	1362;10699;4012;840;4313;54532;841;	7	0.000565655
hsa-miR-19b	miranda	PEREZ_TP53_AND_TP63_TARGETS	2.87e-16	213	198	1831;388;9891;10129;219654;65055;57134;9547;83716;4094;29116;80818;5979;	13	8.31e-07
hsa-miR-19b	miranda	PEREZ_TP63_TARGETS	2.87e-16	213	347	1831;388;9891;10129;219654;1191;57616;65055;57134;9547;83716;4094;29116;80818;5583;5979;	16	4.86e-06
hsa-miR-106b	targetscan	PICCALUGA_ANGIOIMMUNOBLASTIC_LYMPHOMA_UP	0.00555386	62	202	79901;30061;1601;147463;5396;64094;7145;	7	6.52e-06
hsa-miR-106b	miranda	PICCALUGA_ANGIOIMMUNOBLASTIC_LYMPHOMA_UP	0.00207195	101	202	79901;30061;147463;5396;64094;4060;287;3778;	8	2.03e-05
hsa-miR-106b	pictar	PICCALUGA_ANGIOIMMUNOBLASTIC_LYMPHOMA_UP	0.00154988	44	202	150;30061;64094;287;3778;	5	0.000138625
hsa-miR-141	mirtarget2	PICCALUGA_ANGIOIMMUNOBLASTIC_LYMPHOMA_UP	6.66e-05	21	202	6387;151887;5156;1306;	4	8.43e-05
hsa-miR-17	targetscan	PICCALUGA_ANGIOIMMUNOBLASTIC_LYMPHOMA_UP	1.27e-08	91	202	79901;30061;162073;64094;115548;1601;	6	0.000607597
hsa-miR-19a	miranda	PICCALUGA_ANGIOIMMUNOBLASTIC_LYMPHOMA_UP	1.14e-11	199	202	1009;1278;1303;3778;1191;64094;115548;5376;92689;11167;3371;	11	1.83e-05
hsa-miR-19b	miranda	PICCALUGA_ANGIOIMMUNOBLASTIC_LYMPHOMA_UP	2.87e-16	213	202	1009;3778;1278;115548;1191;92689;5376;64094;56892;3371;11167;	11	3.42e-05
hsa-miR-200c	miranda	PICCALUGA_ANGIOIMMUNOBLASTIC_LYMPHOMA_UP	5.78e-10	71	202	1009;11167;23768;4638;51705;10979;	6	0.000157586
hsa-miR-7	miranda	PICCALUGA_ANGIOIMMUNOBLASTIC_LYMPHOMA_UP	0.000808442	23	202	6876;11167;7168;1809;730;	5	5.22e-06
hsa-miR-92a	miranda	PICCALUGA_ANGIOIMMUNOBLASTIC_LYMPHOMA_UP	2.65e-05	81	202	2200;1278;1303;115548;8613;3417;	6	0.000324995
hsa-miR-19b	pictar	POOLA_INVASIVE_BREAST_CANCER_DN	4.07e-10	76	134	27122;5507;2066;3708;89795;	5	0.0002757
hsa-miR-1246	miranda	PROTEOLYSIS	0.000625189	67	188	1513;7320;10269;51752;7322;	5	0.000722765
hsa-miR-19a	targetscan	PTEN_Saal_May07_DOWN	1.49e-10	106	49	27122;54838;80031;7786;200734;	5	1.08e-05
hsa-miR-19b	targetscan	PTEN_Saal_May07_DOWN	4.13e-15	124	49	27122;54838;80031;200734;7786;	5	2.31e-05
hsa-miR-29c	mirbase	PTEN_Saal_May07_UP	0.00030628	71	85	1503;23279;1062;8317;	4	0.000375098
hsa-let-7b	mirbase	PUJANA_BRCA_CENTERED_NETWORK	3.53e-05	55	93	9700;890;4174;2146;	4	0.000197585
hsa-miR-29c	mirbase	PUJANA_BRCA_CENTERED_NETWORK	0.00030628	71	93	4436;890;4605;6882;4678;	5	3.54e-05
hsa-let-7b	mirbase	PUJANA_BRCA2_PCC_NETWORK	3.53e-05	55	419	9212;9700;10535;29894;22913;581;890;4174;2146;	9	5.15e-06
hsa-let-7c	mirbase	PUJANA_BRCA2_PCC_NETWORK	0.0042666	55	419	9212;9700;6491;22913;29894;890;4174;701;581;	9	5.15e-06
hsa-miR-29c	mirbase	PUJANA_BRCA2_PCC_NETWORK	0.00030628	71	419	1503;9787;1062;4436;11100;890;4605;6882;8317;4678;	10	6.26e-06
hsa-miR-29c	mirbase	PUJANA_BREAST_CANCER_WITH_BRCA1_MUTATED_UP	0.00030628	71	55	4436;4605;8317;4678;	4	6.92e-05
hsa-let-7b	mirbase	PUJANA_XPRSS_INT_NETWORK	3.53e-05	55	167	9212;9700;890;4174;2146;	5	0.000166457
hsa-let-7b	targetscan	PUJANA_XPRSS_INT_NETWORK	1.96e-05	60	167	1763;899;8243;10898;2146;	5	0.000251614
hsa-let-7c	mirbase	PUJANA_XPRSS_INT_NETWORK	0.0042666	55	167	9212;9700;890;4174;	4	0.00178546
hsa-miR-29c	mirbase	PUJANA_XPRSS_INT_NETWORK	0.00030628	71	167	4436;890;4605;6882;8317;4678;	6	5.53e-05
hsa-miR-29c	mirbase	PYEON_CANCER_HEAD_AND_NECK_VS_CERVICAL_UP	0.00030628	71	187	283431;64105;8317;4678;1029;	5	0.000919502
hsa-miR-29c	mirbase	PYEON_HPV_POSITIVE_TUMORS_UP	0.00030628	71	94	64105;8317;4678;1029;	4	0.000549839
hsa-let-7b	mirtarget2	REACTOME_CELL_CYCLE_MITOTIC	0.00097411	16	306	993;1763;8243;1875;	4	0.000134695
hsa-let-7c	miranda	REACTOME_CELL_CYCLE_MITOTIC	0.00664593	100	306	993;220134;990;8243;55920;701;1875;994;1871;1870;	10	8.94e-06
hsa-let-7c	targetscan	REACTOME_CELL_CYCLE_MITOTIC	0.00193094	62	306	993;55143;8243;1763;1875;6241;1870;	7	9.32e-05
hsa-miR-29c	mirbase	REACTOME_CELL_CYCLE_MITOTIC	0.00030628	71	306	898;23279;1062;890;64105;8317;51659;	7	0.000220889
hsa-let-7c	miranda	REACTOME_E2F_MEDIATED_REGULATION_OF_DNA_REPLICATION	0.00664593	100	33	993;990;1871;1870;	4	3.45e-05
hsa-let-7c	miranda	REACTOME_E2F_TRANSCRIPTIONAL_TARGETS_AT_G1_S	0.00664593	100	22	993;990;1871;1870;	4	6.46e-06
hsa-miR-19b	miranda	REACTOME_G_ALPHA_12_13_SIGNALLING_EVENTS	2.87e-16	213	54	388;23365;5295;6453;998;	5	0.000469147
hsa-let-7c	miranda	REACTOME_MITOTIC_M_M_G1_PHASES	0.00664593	100	157	220134;990;8243;55920;701;1871;1870;	7	3.01e-05
hsa-miR-19a	targetscan	REACTOME_RHO_GTPASE_CYCLE	1.49e-10	106	124	388;23365;9908;6453;392;	5	0.000892504
hsa-miR-18a	miranda	REACTOME_SIGNALING_BY_PDGF	0.000238061	102	64	80310;5295;56034;7057;	4	0.000504424
hsa-miR-93	targetscan	REACTOME_SIGNALLING_BY_NGF	2.23e-05	63	215	5515;1026;11214;5295;50650;	5	0.00099626
hsa-let-7b	miranda	REGULATION_OF_IMMUNE_SYSTEM_PROCESS	2.5e-05	95	67	200316;55423;717;8440;	4	0.000458883
hsa-let-7c	miranda	REGULATION_OF_IMMUNE_SYSTEM_PROCESS	0.00664593	100	67	8440;717;200316;55423;	4	0.000557276
hsa-miR-18a	miranda	REN_ALVEOLAR_RHABDOMYOSARCOMA_DN	0.000238061	102	407	51474;60481;7905;1191;51454;56034;7162;2799;7057;	9	0.000567489
hsa-miR-18b	miranda	REN_ALVEOLAR_RHABDOMYOSARCOMA_DN	0.00101465	65	407	7905;9358;60481;51474;7041;7057;4638;1490;4313;	9	1.67e-05
hsa-miR-19a	miranda	REN_ALVEOLAR_RHABDOMYOSARCOMA_DN	1.14e-11	199	407	60481;81555;51092;1191;55970;2004;1289;9341;80219;11167;51454;7057;6342;7048;	14	0.000212533
hsa-miR-19b	targetscan	REN_ALVEOLAR_RHABDOMYOSARCOMA_DN	4.13e-15	124	407	60481;27020;9341;80219;2004;51454;7048;22936;7057;23011;	10	0.000583037
hsa-miR-19b	miranda	REN_ALVEOLAR_RHABDOMYOSARCOMA_DN	2.87e-16	213	407	60481;81555;51092;9341;80219;1191;1289;2004;51454;6342;11167;7048;22936;10802;7057;23011;	16	3.49e-05
hsa-miR-200c	mirtarget2	REN_ALVEOLAR_RHABDOMYOSARCOMA_DN	3.3e-07	34	407	4638;1843;7077;28962;831;5311;	6	0.000110336
hsa-miR-92a	miranda	REN_ALVEOLAR_RHABDOMYOSARCOMA_DN	2.65e-05	81	407	2200;3685;4124;27020;4430;9358;55033;8613;3417;10802;	10	1.61e-05
hsa-miR-92a	targetscan	REN_ALVEOLAR_RHABDOMYOSARCOMA_DN	2.54e-06	69	407	2200;2799;3685;4124;27020;4430;8613;3417;	8	0.000177712
hsa-let-7c	miranda	REN_BOUND_BY_E2F	0.00664593	100	47	993;990;1871;1870;	4	0.000141364
hsa-miR-200c	miranda	RGAANNTTC_V$HSF1_01	5.78e-10	71	335	4035;1293;4325;1843;1998;54796;90627;	7	0.000382166
hsa-miR-200c	miranda	RGAGGAARY_V$PU1_Q6	5.78e-10	71	380	7092;51705;26249;10395;4692;54796;90627;	7	0.000807158
hsa-miR-93	miranda	RHEIN_ALL_GLUCOCORTICOID_THERAPY_UP	1.17e-05	108	78	79026;11275;2752;687;10628;	5	0.000113584
hsa-miR-106b	targetscan	RICKMAN_TUMOR_DIFFERENTIATED_WELL_VS_POORLY_DN	0.00555386	62	374	51474;51128;1026;79026;112399;26115;122786;	7	0.000319688
hsa-miR-106b	pictar	RICKMAN_TUMOR_DIFFERENTIATED_WELL_VS_POORLY_DN	0.00154988	44	374	51474;51128;1026;112399;57458;122786;	6	0.000304405
hsa-miR-106b	mirtarget2	RICKMAN_TUMOR_DIFFERENTIATED_WELL_VS_POORLY_DN	0.000607298	52	374	51474;51128;1026;7905;112399;122786;201799;	7	0.000104169
hsa-miR-17	miranda	RICKMAN_TUMOR_DIFFERENTIATED_WELL_VS_POORLY_DN	3.07e-06	147	374	51128;7905;51474;56929;79026;10015;112399;79837;26115;201799;9321;3624;	12	6.81e-05
hsa-miR-19a	mirtarget2	RICKMAN_TUMOR_DIFFERENTIATED_WELL_VS_POORLY_DN	3.09e-10	70	374	8992;5099;51527;9208;255520;26269;91947;	7	0.000674747
hsa-miR-19b	pictar	RICKMAN_TUMOR_DIFFERENTIATED_WELL_VS_POORLY_DN	4.07e-10	76	374	56929;51527;255520;80315;91947;26269;22936;29966;	8	0.000197194
hsa-miR-19b	mirtarget2	RICKMAN_TUMOR_DIFFERENTIATED_WELL_VS_POORLY_DN	9.94e-11	74	374	8992;5099;51527;9208;255520;91947;26269;22936;	8	0.000163485
hsa-miR-19b	miranda	RICKMAN_TUMOR_DIFFERENTIATED_WELL_VS_POORLY_DN	2.87e-16	213	374	56929;81555;122786;51527;10827;9341;255520;8650;80315;91947;26269;5756;22936;	13	0.000617728
hsa-miR-92a	targetscan	RICKMAN_TUMOR_DIFFERENTIATED_WELL_VS_POORLY_DN	2.54e-06	69	374	5099;80315;10015;4124;51304;6548;79837;29966;	8	9.94e-05
hsa-miR-93	mirtarget2	RICKMAN_TUMOR_DIFFERENTIATED_WELL_VS_POORLY_DN	0.000808333	46	374	51474;51128;7905;112399;1026;201799;7071;122786;	8	4.73e-06
[truncated: 345 more rows]

## Sheet: thresholds
The thresholds used to assign a gene set to a miRNAapt were the following: 1) Gene set enrichment of anti-correlated targets: Fisher test p-value < 0.001 2) size of the overlap between each gene set and the list of anti-correlated miRNA targets > 3; 3) size of each gene set < 500.

[truncated: 1 more sheets:  miRNAapt_FDR]
