# Supplementary material for: Integrated genomic analysis of triple-negative breast cancers reveals novel microRNAs associated with clinical and molecular phenotypes and sheds light on the pathways they control
Source: BMC Genomics. 2013 Sep 23;14:643. doi: 10.1186/1471-2164-14-643 (PMC4008358; doi:10.1186/1471-2164-14-643)
Supplement: Additional file 8 — Details of the analyses carried out for associations with survival and characterization of PAM50 subtype-specific miRNAs. [file 1471-2164-14-643-S8.zip]

Archive with 15 entries (15 files):
- 4069309791507884_add8/4069309791507884_add26.docx
- 4069309791507884_add8/4069309791507884_figS10.tiff
- 4069309791507884_add8/4069309791507884_figS11.tiff
- 4069309791507884_add8/4069309791507884_figS12.pdf
- 4069309791507884_add8/4069309791507884_figS13.ppt
- 4069309791507884_add8/4069309791507884_figS14.pptx
- 4069309791507884_add8/4069309791507884_figS15.pptx
- 4069309791507884_add8/4069309791507884_figS16.pptx
- 4069309791507884_add8/4069309791507884_figS17.pptx
- 4069309791507884_add8/4069309791507884_figS5.tiff
- 4069309791507884_add8/4069309791507884_figS6.pptx
- 4069309791507884_add8/4069309791507884_figS7.tiff
- 4069309791507884_add8/4069309791507884_figS8.tiff
- 4069309791507884_add8/4069309791507884_figS9.tiff
- 4069309791507884_add8/Additional file 8 captions.doc
