# Supplementary material for: Integrated genomic analysis of triple-negative breast cancers reveals novel microRNAs associated with clinical and molecular phenotypes and sheds light on the pathways they control
Source: BMC Genomics. 2013 Sep 23;14:643. doi: 10.1186/1471-2164-14-643 (PMC4008358; doi:10.1186/1471-2164-14-643)
Supplement: Additional file 9: Table S4 — Results of univariate Cox-Regression model analyses in TNBC and ER-negative samples. Histological Tumour Grading (1-2, 3); Node positivity (pos/neg); % of lymphocytic infiltration (<15% = "low", >=15% = "high"). Tumour size (continuous variable measured in cm). With a continuous variable the hazard ratio indicates the risk change if the parameter in question rises by one unit. [file 1471-2164-14-643-S9.xlsx]

## Sheet: summary cox regression results
Cox Regression Model	breast cancer samples	n. of samples evaluated	HR (95% CI)	wald test p-value
Grading (1,2 vs 3)	ER-negative	136	0.74 (0.27-2.77)	0.8
Node positivity (pos. vs neg.)	ER-negative	122	2.26 (1.2-4.27)	0.011
Tumour Size (cm - continous covariate)	ER-negative	128	1.28 (1.03-1.59)	0.024
% of lymphocytic infiltration (low vs high)	ER-negative	102	3.27 (1.69-6.32)	0.0004
Grading (1,2 vs 3)	TNBC	103	1.34 (0.41-4.4)	0.63
Node positivity (pos. vs neg.)	TNBC	94	2.21 (1.03-4.73)	0.041
Tumour size (cm - continous variable)	TNBC	99	1.26 (0.99-1.6)	0.058
% of lymphocytic infiltration (low vs high)	TNBC	77	3.42 (1.53-7.67)	0.003
