# Supplementary material for: Integrated genomic analysis of triple-negative breast cancers reveals novel microRNAs associated with clinical and molecular phenotypes and sheds light on the pathways they control
Source: BMC Genomics. 2013 Sep 23;14:643. doi: 10.1186/1471-2164-14-643 (PMC4008358; doi:10.1186/1471-2164-14-643)
Supplement: Additional file 11: Table S6 — Genomic position and absolute and sample-by-sample DNA copy numbers of all miRNA represented on the Agilent chip. DNA copy numbers were obtained through the processing of SNP Array data (see Methods). [file 1471-2164-14-643-S11.xlsx]

## Sheet: absCN_SNP6_microRNAcentric_2011
featureNames	AgilentID	chrom	start	end	S143	S161	S140	S137	S145	S146	S132	S147	S163	S133	S151	S135	S153	S167	S154	S174	S136	S155	S139	S138	S160	S159	S102	S108	S116	S124	S103	S109	S117	S125	S110	S118	S126	S111	S119	S127	S148	S104	S112	S120	S105	S113	S121	S129	S106
MI0000342	hsa-mir-200b	1	1092347	1092441	1.76052	1.89177	1.87277	1.86449	1.91049	1.90698	1.63558	1.96133	2.40667	1.75786	1.86291	2.0506	1.85355	2.02167	1.8918	1.87977	1.59934	1.72421	1.86134	1.75507	2.31422	1.88209	1.89097	1.74775	1.73307	1.91283	1.98994	1.60925	1.76773	1.98355	1.87276	2.07882	1.80135	1.63955	1.84917	1.95747	1.52192	1.85511	2.01573	1.91731	2.16224	1.80129	1.74742	1.84229	1.70143
MI0000737	hsa-mir-200a	1	1093106	1093195	1.76052	1.89177	1.87277	1.86449	1.91049	1.90698	1.63558	1.96133	2.40667	1.75786	1.86291	2.0506	1.85355	2.02167	1.8918	1.87977	1.59934	1.72421	1.86134	1.75507	2.31422	1.88209	1.89097	1.74775	1.73307	1.91283	1.98994	1.60925	1.76773	1.98355	1.87276	2.07882	1.80135	1.63955	1.84917	1.95747	1.52192	1.85511	2.01573	1.91731	2.16224	1.80129	1.74742	1.84229	1.70143
MI0001641	hsa-mir-429	1	1094248	1094330	1.76052	1.89177	1.87277	1.86449	1.91049	1.90698	1.63558	1.96133	2.40667	1.75786	1.86291	2.0506	1.85355	2.02167	1.8918	1.87977	1.59934	1.72421	1.86134	1.75507	2.31422	1.88209	1.89097	1.74775	1.73307	1.91283	1.98994	1.60925	1.76773	1.98355	1.87276	2.07882	1.80135	1.63955	1.84917	1.95747	1.52192	1.85511	2.01573	1.91731	2.16224	1.80129	1.74742	1.84229	1.70143
MI0003556	hsa-mir-551a	1	3467119	3467214	1.76052	1.89177	1.87277	1.86449	1.57194	1.90698	1.63558	1.96133	2.40667	1.75786	1.86291	2.0506	1.85355	2.02167	1.8918	1.87977	1.59934	1.72421	1.86134	1.75507	2.13247	1.88209	1.89097	1.74775	1.73307	2.00738	1.98994	1.60925	1.96918	1.98355	2.0725	2.07882	1.80135	1.80487	1.84917	1.95747	1.52192	1.85511	2.01573	1.91731	1.96718	1.80129	1.74742	1.84229	1.85491
MI0000268	hsa-mir-34a	1	9134314	9134423	1.76052	2.07302	1.87277	1.86449	1.57194	1.90698	1.63558	1.96133	2.5202	1.75786	1.86291	2.44841	1.85355	1.7585	1.8918	1.87977	1.59934	1.81571	1.86134	1.75507	2.13247	1.88209	1.89097	1.74775	1.81797	2.00738	1.98994	1.61629	1.96918	1.98355	1.96383	1.6555	1.80135	1.72775	1.84917	1.95747	1.52192	1.18214	2.01573	1.91731	1.96718	1.82227	1.74742	1.87294	1.75692
MI0006352	hsa-mir-1290	1	19223565	19223642	2.1842	1.87987	1.87277	1.84303	2.14882	1.90698	2.09827	1.96133	1.80192	2.06225	1.91104	2.11835	1.94099	1.78763	1.99247	1.9772	1.59934	2.29936	1.84477	1.76618	2.34636	1.90282	1.89097	1.74775	1.81797	2.00738	1.98994	1.66704	1.96918	2.01361	1.96383	1.65343	2.01681	2.07901	1.88292	1.95747	1.94881	2.19939	2.01573	1.91531	2.31374	2.01815	2.14805	1.941	1.83127
MI0003557	hsa-mir-552	1	34907787	34907882	2.1842	1.87987	1.87277	1.84303	2.14882	1.90698	2.09827	1.96133	1.80192	2.06225	1.91104	2.11835	1.94099	1.78763	1.99247	1.9772	1.59934	2.29936	1.84477	1.76618	2.34636	1.90282	1.89097	1.74775	1.81797	2.00738	1.98994	1.66704	1.96918	2.01361	1.96383	1.65343	2.01681	2.07901	1.88292	1.95747	1.94881	2.19939	2.01573	1.91531	2.31374	2.01815	2.14805	1.941	1.83127
MI0000749	hsa-mir-30e	1	40992614	40992705	2.1842	2.05884	1.86952	1.84303	2.1888	1.90698	2.09827	1.96133	1.80192	2.06225	1.91104	2.11835	1.97204	1.78763	1.99247	2.05588	1.59934	2.29936	1.86509	1.76618	2.34636	1.91168	1.89097	1.74775	1.81797	2.00738	1.98994	1.66704	1.96918	2.01361	1.96383	2.37531	2.01681	1.94396	1.88292	1.95747	1.94881	3.44141	2.01573	1.91531	2.31374	2.01815	1.75215	1.941	1.83127
MI0000736	hsa-mir-30c-1	1	40995543	40995631	2.1842	2.05884	1.86952	1.84303	2.1888	1.90698	2.09827	1.96133	1.80192	2.06225	1.91104	2.11835	1.97204	1.78763	1.99247	2.05588	1.59934	2.29936	1.86509	1.76618	2.34636	1.91168	1.89097	1.74775	1.81797	2.00738	1.98994	1.66704	1.96918	2.01361	1.96383	2.5859	2.01681	1.94396	1.88292	1.95747	1.94881	3.44141	2.01573	1.91531	2.31374	2.01815	1.75215	1.941	1.83127
MI0000103	hsa-mir-101-1	1	65296705	65296779	2.1842	2.05884	1.86952	1.81564	2.01634	2.46381	2.0913	2.4489	1.80192	2.08265	1.91104	2.11835	1.97232	1.79657	2.26021	2.18534	1.59934	2.29936	1.86509	1.76618	1.80954	1.91168	2.01437	1.74775	1.8621	2.06496	2.0654	1.66704	2.00986	2.01361	1.89221	2.04878	1.28474	1.98963	1.9157	1.95747	2.00166	1.58634	2.01573	1.97271	2.13869	2.01815	1.7236	1.94788	1.90112
MI0000483	hsa-mir-186	1	71305902	71305987	2.10454	2.05884	1.86629	1.75028	1.70142	2.46381	2.0913	2.30032	1.80192	2.08265	1.91104	2.04719	2.55247	1.79657	2.12264	2.18534	1.59934	2.29936	1.86509	1.76618	1.80954	1.91168	2.04546	1.74775	1.8621	2.06496	2.0654	1.66704	2.00986	2.01361	1.89221	2.17975	2.03803	1.98963	1.9157	1.95747	2.00166	1.56504	2.01573	1.97271	1.94858	2.01815	1.7236	1.94788	1.90112
MI0005567	hsa-mir-760	1	94084976	94085055	2.39049	2.05343	1.86396	1.77655	1.7302	2.31016	2.09232	2.32984	1.79022	2.07803	1.89547	1.60252	2.23348	2.34949	2.05931	2.03307	1.59934	2.19959	1.86186	1.76263	1.79505	1.91565	1.94602	1.79228	1.86598	2.06496	2.05498	1.6977	2.00986	2.03155	1.89221	2.25959	2.10246	2.00166	1.92542	2.0004	2.00166	1.59992	2.03271	1.9808	2.40215	2.05115	1.7236	1.97056	1.90112
MI0000454	hsa-mir-137	1	98284214	98284315	2.25356	2.05343	1.86396	1.77655	1.45341	2.31016	2.09232	2.27337	1.8171	2.32514	1.89547	1.54997	2.23348	2.34949	2.05931	2.1719	1.59934	2.19959	1.86186	1.76263	1.79505	1.91565	1.97908	1.79228	1.86598	2.06496	2.05498	1.6977	2.00986	1.74991	1.89221	2.23979	1.99955	2.00166	1.92542	2.0004	2.00166	1.59992	2.03271	1.9808	1.95129	2.06757	1.7236	1.97056	1.90112
MI0003558	hsa-mir-553	1	100519385	100519452	2.36953	2.05343	1.86396	1.77655	1.45341	2.31016	2.09232	2.27337	1.8171	2.06654	1.89547	1.54997	2.54416	2.00353	2.05931	2.1719	1.59934	2.19959	1.86186	1.76263	1.79505	1.91565	1.97908	1.79228	1.86598	2.06496	2.05498	1.6977	2.00986	2.04937	1.89221	2.81759	2.35215	2.00166	1.92542	2.0004	2.00166	1.59992	2.03271	1.9808	1.95129	2.06757	1.7236	1.97056	1.90112
MI0000239	hsa-mir-197	1	109943036	109943116	3.01656	2.05343	1.86422	1.82119	1.72398	2.32736	2.12712	2.30032	1.86508	2.06654	1.90641	1.60775	2.02229	1.96939	2.09676	1.91038	1.59934	2.19959	1.86522	1.76263	2.11877	1.93756	1.92683	1.79228	1.84949	2.03356	2.05498	1.96658	2.0153	2.03804	1.89221	2.20177	1.83818	2.01042	1.92542	2.0004	2.01279	2.60937	2.03271	1.95502	2.37319	2.06757	1.87622	1.97056	1.90112
MI0005767	hsa-mir-942	1	117438788	117438873	2.18526	2.05343	2.14157	1.84176	1.99134	2.33333	1.99876	2.32565	2.22705	2.08698	1.9214	2.0876	2.00498	2.37092	2.09676	2.27404	1.61292	2.20188	2.17188	1.7834	1.82567	1.92217	1.92683	1.77018	1.84949	2.03356	2.05498	1.99762	2.01181	2.01948	1.89641	2.20177	2.25664	1.98549	1.90564	1.98727	1.98302	2.59566	2.03327	1.95502	1.94683	2.01997	1.93164	1.96905	1.90112
MI0003559	hsa-mir-554	1	149784896	149784991	2.76045	2.22104	2.37639	2.797	2.28523	2.08001	2.11404	2.08961	2.22227	2.08698	1.9214	2.79712	2.5761	3.03469	2.46923	2.24631	2.46737	2.37864	2.35813	2.89634	2.34555	2.09891	1.92843	2.43563	1.78575	3.34547	1.98319	2.18826	1.95544	2.72203	2.0794	2.23328	2.40423	2.15278	2.44999	2.46381	2.92857	2.24436	2.03327	1.8511	2.17517	2.37715	2.41852	1.86581	2.10417
MI0005545	hsa-mir-190b	1	152432765	152432843	2.76045	2.23184	2.35148	2.83624	2.31713	2.10759	2.11594	2.14419	2.20708	2.08698	1.9214	2.79712	2.61116	2.46852	2.3544	2.25552	2.51817	2.38971	2.33358	2.90257	2.36695	2.11688	2.00977	2.45973	1.84655	3.32513	1.93659	2.17465	1.91507	2.42433	2.09968	2.22741	2.40423	2.15278	2.44999	2.46381	2.89687	2.16041	2.0275	1.85804	2.17637	2.36876	2.41852	1.97411	2.10548
MI0003560	hsa-mir-92b	1	153431592	153431687	2.65719	2.23184	2.56858	2.83624	2.31713	1.86729	2.11594	1.89682	2.376	2.08698	1.9214	2.79712	2.61116	2.46852	2.3544	2.25552	2.52533	2.38971	2.54549	2.90257	2.36695	2.11688	2.00977	2.45973	1.84655	3.32513	1.93659	2.17465	1.8874	2.42433	2.09968	2.22741	2.40423	2.15278	2.44999	2.46381	2.89687	2.16041	2.0275	1.85804	2.17637	2.39418	2.41852	1.97411	2.10548
MI0003561	hsa-mir-555	1	153582765	153582860	2.65719	2.23184	2.56858	2.83624	2.31713	1.86729	2.11594	1.89682	2.376	2.08698	1.9214	2.79712	2.61116	2.46852	2.3544	2.25552	2.52533	2.38971	2.54549	2.90257	2.36695	2.11688	2.00977	2.45973	1.84655	3.32513	1.93659	2.17465	1.8874	2.42433	2.09968	2.22741	2.40423	2.15278	2.44999	2.46381	2.89687	2.16041	2.0275	1.85804	2.17637	2.39418	2.41852	1.97411	2.10548
MI0000466	hsa-mir-9-1	1	154656757	154656845	2.5578	2.23184	2.56858	2.83624	2.31713	2.09216	2.11594	2.08946	2.55786	2.08698	1.9214	2.79712	2.61116	2.46852	2.3544	2.25552	2.53252	2.38971	2.54549	2.90257	2.36695	2.11688	2.00977	2.45973	1.84655	3.32513	1.93659	2.17465	1.94167	2.42433	2.09968	2.22741	2.40423	2.15278	2.44999	2.46381	2.89687	2.16041	2.0275	1.85804	2.17637	2.41988	2.41852	1.97411	2.10548
MI0005116	hsa-mir-765	1	155172547	155172660	2.5578	2.23184	2.56858	2.52675	2.31713	2.09216	2.11594	2.08946	2.55786	2.08698	1.9214	2.79712	2.61116	2.46852	2.3544	2.25552	2.53252	2.38971	2.54549	2.59823	2.36695	2.11688	2.00977	2.5738	1.84655	3.32513	2.04929	2.29992	2.01447	2.71581	2.21679	2.22741	2.40423	2.15278	2.44999	2.46381	2.89687	2.27001	2.0275	1.95732	2.17637	2.41988	2.41852	1.97411	2.10548
MI0003562	hsa-mir-556	1	160578960	160579054	2.56481	2.23184	2.66534	2.38028	2.30608	2.09216	2.11594	2.08946	2.55786	2.0851	1.9214	2.79712	2.61279	2.5713	2.3544	2.25169	2.55385	2.38971	2.56613	2.45433	2.36695	2.43722	2.00977	2.5738	1.84655	3.48851	1.94392	2.29992	2.01447	3.142	2.17734	2.22741	2.40423	2.15278	2.44999	2.46381	3.02555	2.38114	2.0275	2.24013	2.08497	2.31006	2.41852	1.97411	2.27907
MI0005713	hsa-mir-921	1	164390604	164390659	2.57185	2.23184	2.21341	2.36032	2.07548	2.10131	2.11594	2.08946	2.55786	2.0851	1.9214	2.79712	2.61442	2.31313	2.3544	2.16424	2.55385	2.38971	2.20602	2.45433	2.36695	2.43722	2.00977	2.5738	1.84655	3.48851	2.05555	2.29992	2.01447	3.30301	2.17734	1.84173	2.40423	2.15278	2.44999	2.46381	3.02555	2.5926	2.0275	2.24013	2.08497	2.20524	2.41852	1.97411	2.27907
MI0003563	hsa-mir-557	1	166611386	166611483	2.57185	2.23184	2.09808	2.40474	2.07548	2.10131	2.11594	2.08946	2.55786	2.0851	1.9214	2.79712	2.61442	2.31313	2.51518	2.16949	2.55385	2.38971	2.17874	2.45433	2.36695	2.43722	2.00977	2.5738	1.84655	3.48851	2.05555	2.29992	2.01447	2.69668	2.17734	1.84173	2.21357	2.15278	2.44999	2.46381	3.02555	2.5926	2.0275	2.24013	2.08497	2.20524	2.41852	1.97411	2.27907
MI0000290	hsa-mir-214	1	170374561	170374670	2.16191	2.23184	2.24337	2.48937	2.07548	2.05436	2.11594	2.05528	2.55786	2.0851	1.9214	2.79712	2.61442	2.31313	2.07191	2.09646	2.55385	2.40416	2.23232	2.44313	2.34409	2.43722	2.00977	2.5738	1.84655	3.48851	2.04036	2.29992	2.00555	3.09874	2.17734	1.84173	1.92663	2.15278	2.44999	2.46381	3.02555	2.5926	2.0275	2.24013	2.07416	2.19745	2.41852	1.97411	2.27907
MI0000281	hsa-mir-199a-2	1	170380298	170380407	2.16191	2.23184	2.24337	2.48937	2.07548	2.05436	2.11594	2.05528	2.55786	2.0851	1.9214	2.79712	2.61442	2.31313	2.07191	2.09646	2.55385	2.40416	2.23232	2.44313	2.34409	2.43722	2.00977	2.5738	1.84655	3.48851	2.04036	2.29992	2.00555	3.09874	2.17734	1.84173	1.92663	2.15278	2.44999	2.46381	3.02555	2.5926	2.0275	2.24013	2.07416	2.19745	2.41852	1.97411	2.27907
MI0003123	hsa-mir-488	1	175265122	175265204	2.16191	2.23184	2.10303	2.48937	1.81195	2.05436	2.11594	2.05528	2.55786	2.0851	1.9214	2.79712	2.61442	2.31313	2.07191	2.09646	2.55385	2.35371	2.09238	2.57118	2.34409	2.43722	2.00977	2.5738	1.84655	3.51716	2.04036	2.29992	2.00555	1.73795	2.17946	1.79025	1.55421	2.15278	2.44999	2.46381	3.02555	2.52854	2.0275	2.24013	1.96377	2.19745	2.41852	1.97411	2.27907
MI0000270	hsa-mir-181b-1	1	197094625	197094734	2.26546	2.22844	2.3787	2.59923	2.34915	2.06507	2.1158	2.04646	2.70127	2.10573	1.91648	2.41687	2.60339	2.17429	2.14319	2.1557	2.53235	2.22027	2.35242	2.63012	2.33792	2.08527	2.07661	2.70869	1.84655	3.51716	2.43095	2.65882	2.15471	2.25884	2.32426	2.06575	2.20821	2.15278	2.51764	2.54187	3.02555	2.63025	2.02736	2.29291	2.17592	2.18182	2.41852	1.97411	2.34217
MI0000289	hsa-mir-181a-1	1	197094796	197094905	2.26546	2.22844	2.3787	2.59923	2.34915	2.06507	2.1158	2.04646	2.70127	2.10573	1.91648	2.41687	2.60339	2.17429	2.14319	2.1557	2.53235	2.22027	2.35242	2.63012	2.33792	2.08527	2.07661	2.70869	1.84655	3.51716	2.43095	2.65882	2.15471	2.25884	2.32426	2.06575	2.20821	2.15278	2.51764	2.54187	3.02555	2.63025	2.02736	2.29291	2.17592	2.18182	2.41852	1.97411	2.34217
MI0006321	hsa-mir-1231	1	200044362	200044453	2.90614	2.22844	2.04142	2.38267	2.32228	2.06507	2.1158	2.13366	2.70127	2.10573	1.91648	2.41687	2.60339	2.63034	2.14319	2.1557	2.53235	2.22027	2.03432	2.40766	2.33792	2.08527	1.97853	2.49545	1.84655	3.25264	2.28679	2.4727	2.15471	1.76882	2.32426	2.06575	2.20821	2.15278	2.41509	2.4131	2.87228	3.14575	2.02736	2.23408	2.17592	2.18182	2.41852	1.97411	2.19961
MI0000810	hsa-mir-135b	1	203684053	203684149	2.19057	2.22844	2.15826	2.38267	2.34736	2.06507	2.1158	2.10984	2.70127	2.3862	1.91648	2.91651	2.60339	2.39986	2.14319	2.1557	2.53235	2.22027	2.15897	2.40766	2.33792	2.08527	1.97853	2.49545	1.84655	3.25264	2.28679	2.4727	2.15471	1.75477	2.39624	2.06575	2.20821	2.32285	2.41509	2.4131	2.87228	3.14575	2.02736	2.23408	2.17592	2.18182	2.41852	1.97411	2.19961
MI0000735	hsa-mir-29c	1	206041820	206041907	2.93366	2.22844	2.15826	2.38267	2.34736	2.06507	2.1158	2.10984	2.70127	2.3862	1.91648	2.41119	2.60339	2.39986	2.31011	2.03208	2.53235	2.22027	2.15897	2.40766	2.76011	2.08527	2.20706	2.57737	1.84655	3.40797	2.36579	2.57163	2.15471	1.74652	2.47868	2.19051	2.20821	2.32285	2.41509	2.4131	3.00444	3.2994	2.02736	2.23408	2.17592	2.18182	2.41852	1.97411	2.30337
MI0000107	hsa-mir-29b-2	1	206042411	206042491	2.93366	2.22844	2.15826	2.38267	2.34736	2.06507	2.1158	2.10984	2.70127	2.3862	1.91648	2.41119	2.60339	2.39986	2.31011	2.03208	2.53235	2.22027	2.15897	2.40766	2.76011	2.08527	2.20706	2.57737	1.84655	3.40797	2.36579	2.57163	2.15471	1.74652	2.47868	2.19051	2.20821	2.32285	2.41509	2.4131	3.00444	3.2994	2.02736	2.23408	2.17592	2.18182	2.41852	1.97411	2.30337
MI0000285	hsa-mir-205	1	207672101	207672210	2.69298	2.22844	2.15826	2.55617	2.34736	2.06507	2.1158	2.10984	2.70127	2.3862	1.91648	2.41119	2.60339	2.52004	2.11456	2.03208	2.53235	2.22027	2.15897	2.62121	2.33307	2.08527	2.00977	2.57737	1.84655	3.40797	2.36579	2.57163	2.15471	1.74652	2.35605	2.19051	2.20821	2.32285	2.41509	2.49284	3.00444	3.2994	2.02736	2.23408	2.17592	2.18182	2.41852	1.97411	2.30337
MI0000291	hsa-mir-215	1	218357818	218357927	2.35774	2.22844	2.13283	2.37608	2.35127	2.06507	2.13288	2.05556	2.75669	2.3862	1.91648	2.41119	2.60339	2.41036	2.25442	2.03716	2.53235	2.08831	2.12335	2.42827	2.05356	2.08527	2.00977	2.64231	1.84655	3.43048	2.36022	2.54733	2.15471	2.01459	2.2618	2.26006	2.20821	2.32285	2.44134	2.45665	3.00777	3.38253	2.01727	2.23408	2.17245	2.18182	2.41852	1.97411	2.32245
MI0000488	hsa-mir-194-1	1	218358122	218358206	2.35774	2.22844	2.13283	2.37608	2.35127	2.06507	2.13288	2.05556	2.75669	2.3862	1.91648	2.41119	2.60339	2.41036	2.25442	2.03716	2.53235	2.08831	2.12335	2.42827	2.05356	2.08527	2.00977	2.64231	1.84655	3.43048	2.36022	2.54733	2.15471	2.01459	2.2618	2.26006	2.20821	2.32285	2.44134	2.45665	3.00777	3.38253	2.01727	2.23408	2.17245	2.18182	2.41852	1.97411	2.32245
MI0006442	hsa-mir-664	1	220373880	220373961	2.35774	2.22844	2.13283	2.37608	2.35127	2.06507	2.13288	2.05556	2.75669	2.3862	1.91648	2.41119	2.60339	2.41036	2.25442	2.03716	2.53235	2.08831	2.12335	2.42827	2.05356	2.08527	2.00977	2.64231	1.84655	3.43048	2.36022	2.54733	2.15471	2.01459	2.2618	2.26006	2.20821	2.32285	2.44134	2.45665	3.00777	3.38253	2.01727	2.23408	2.17245	2.18182	2.41852	1.97411	2.32245
MI0003564	hsa-mir-558	2	32610724	32610817	2.20183	2.06356	2.18142	2.21512	2.10153	2.07843	2.12491	2.09222	2.20188	2.35107	2.13488	2.07217	2.62695	1.68092	1.95039	2.06145	1.93787	2.1785	2.17399	2.22473	2.10516	2.01285	2.04249	1.99156	1.83608	2.60216	2.35336	2.00053	2.00055	2.25353	2.08792	2.10521	2.10377	2.15785	2.02634	1.97779	2.00263	1.95626	2.01573	1.95868	2.00364	1.97114	1.97113	2.19391	1.88485
MI0003565	hsa-mir-559	2	47458318	47458413	2.48889	2.06356	2.19355	2.21788	2.30001	1.92518	2.12064	2.10706	2.24223	2.35825	2.13104	2.47846	2.62695	1.8097	1.9577	2.31091	1.94555	2.53473	2.18532	2.24876	2.10516	2.01285	2.04249	1.99156	1.84616	2.62663	2.32628	2.00373	2.00055	2.27866	2.08792	2.13327	2.1404	2.15785	2.02634	1.97779	2.00263	1.95626	2.03356	1.92797	2.00364	1.98046	1.97825	2.19391	1.88485
MI0000293	hsa-mir-217	2	56063606	56063715	2.40411	2.06356	2.19355	2.21788	2.11322	1.92518	2.12006	1.93151	2.05485	2.35825	2.13104	2.47846	2.62695	2.90865	1.9577	2.50995	1.94555	2.53473	2.18532	2.22288	2.10516	2.01285	2.04249	1.99156	1.84616	2.62663	2.40248	2.00373	2.00055	2.25415	2.08792	2.99149	2.21542	2.15785	2.02634	1.98411	1.65209	1.95626	2.02526	1.96766	2.00364	1.98046	1.97469	2.14786	1.88485
MI0000292	hsa-mir-216a	2	56069589	56069698	2.40411	2.06356	2.19355	2.21788	2.11322	1.92518	2.12006	1.93151	2.05485	2.35825	2.13104	2.47846	2.62695	2.90865	1.9577	2.50995	1.94555	2.53473	2.18532	2.22288	2.10516	2.01285	2.04249	1.99156	1.84616	2.62663	2.40248	2.00373	2.00055	2.25415	2.08792	2.99149	2.21542	2.15785	2.02634	1.98411	1.65209	1.95626	2.02526	1.96766	2.00364	1.98046	1.97469	2.14786	1.88485
MI0005569	hsa-mir-216b	2	56081353	56081434	2.40411	2.06356	2.19355	2.21788	2.11322	1.92518	2.12006	1.93151	2.05485	2.35825	2.13104	2.47846	2.62695	2.90865	1.9577	2.50995	1.94555	2.53473	2.18532	2.22288	2.10516	2.01285	2.04249	1.99156	1.84616	2.62663	2.40248	2.00373	2.00055	2.25415	2.08792	2.99149	2.21542	2.15785	2.02634	1.98411	1.65209	1.95626	2.02526	1.96766	2.00364	1.98046	1.97469	2.14786	1.88485
MI0006336	hsa-mir-663b	2	133014539	133014653	1.95464	2.3788	2.01624	1.98382	1.93394	1.90355	1.60648	1.89781	1.78365	1.75299	2.13104	2.81892	2.03819	1.79956	1.93329	1.89561	1.95474	2.18576	1.99826	1.97442	2.07747	1.92097	2.04249	1.99156	1.84616	1.67332	1.68766	2.00373	2.00055	2.0097	2.00232	1.70736	2.22866	2.15785	2.03662	1.98645	1.97533	1.95626	2.02526	1.96766	1.92122	1.98775	1.97469	1.87541	1.88485
MI0000447	hsa-mir-128-1	2	136139437	136139518	1.95464	2.3788	2.01624	1.98382	1.93394	1.90355	1.60648	1.89781	1.78365	1.75299	2.13104	2.81892	2.03819	1.79956	1.93329	1.89561	1.95474	2.18576	1.99826	1.97442	2.07747	1.92097	2.04249	1.99156	1.84616	1.67332	1.68766	2.00373	2.00055	2.0097	2.00232	1.70736	2.22866	2.15785	2.03662	1.98645	1.97533	1.95626	2.02526	1.96766	1.92122	1.98775	1.97469	1.87541	1.88485
MI0005755	hsa-mir-933	2	175740607	175740683	2.11609	2.04661	2.00093	1.87187	2.81131	1.90355	2.13377	1.89781	2.56567	1.75664	2.13104	2.02756	2.03593	1.78256	1.93396	1.96463	1.93855	2.05999	2.00756	1.84361	2.29108	1.92097	2.04249	2.00875	1.85309	1.67901	2.05983	2.00373	2.00055	2.0097	2.09677	1.70736	2.22604	1.98192	2.0579	1.98645	1.97533	1.99074	2.02526	1.96766	1.92122	1.99658	1.97469	1.87528	1.88485
MI0000267	hsa-mir-10b	2	176723277	176723386	2.11609	2.04661	2.00093	1.87187	2.81131	1.90355	2.13377	1.89781	2.56567	1.75664	2.13104	2.02756	2.03593	1.78256	1.93396	1.96463	1.93855	2.05999	2.00756	1.84361	2.29108	1.92097	2.04249	2.00875	1.85309	1.67901	2.05983	2.00373	2.00055	2.0097	2.09677	1.70736	2.22604	1.98192	2.0579	1.98645	1.97533	1.99074	2.02526	1.96766	1.92122	1.99658	1.97469	1.87528	1.88485
MI0006381	hsa-mir-1246	2	177465708	177465780	2.11609	2.04661	2.00093	1.87187	2.81131	1.90355	2.13377	1.89781	2.56567	1.75664	2.13104	2.02756	2.03593	1.78256	1.93396	1.96463	1.93855	2.05999	2.00756	1.84361	2.29108	1.92097	2.04249	2.00875	1.85309	1.67901	2.05983	2.00373	2.00055	2.0097	2.09677	1.70736	2.22604	1.98192	2.0579	1.98645	1.97533	1.99074	2.02526	1.96766	1.92122	1.99658	1.97469	1.87528	1.88485
MI0003567	hsa-mir-561	2	188870464	188870560	2.84831	2.04661	2.00899	1.87187	2.95948	1.89907	1.59848	1.87922	2.56567	1.73968	2.13104	2.02756	2.01879	1.77565	1.91728	1.96463	1.93855	2.05999	2.00145	1.84361	1.78785	1.92097	1.96786	2.01796	1.85501	1.67901	2.088	2.00373	2.00055	2.01528	2.09677	1.70736	2.02129	2.15995	2.0579	1.98645	1.97533	1.99074	2.01783	1.96766	1.92122	1.99658	1.97469	1.87528	1.88485
MI0000084	hsa-mir-26b	2	218975613	218975689	2.28486	2.04661	2.39491	2.21619	2.35519	1.89907	1.59848	1.9231	2.1999	1.75275	2.13104	2.03333	2.03086	1.78392	1.93035	1.96722	1.93855	1.80767	2.37964	2.22334	1.79954	1.92097	1.91843	2.0075	1.85501	1.66787	2.03006	2.00373	2.00055	1.99347	2.06018	1.84864	1.80197	2.15995	2.02774	1.98645	1.97533	1.95004	2.01783	1.96766	1.92122	1.94981	1.97469	1.86387	1.88485
MI0000783	hsa-mir-375	2	219574611	219574674	2.28486	2.04661	2.39491	2.21619	2.35519	1.89907	1.59848	1.9231	2.1999	1.75275	2.13104	2.03333	2.03086	1.78392	1.93035	1.96722	1.93855	1.80767	2.37964	2.22334	1.79954	1.92097	1.91843	2.0075	1.85501	1.66787	2.03006	2.00373	2.00055	1.99347	2.06018	1.84864	1.80197	2.15995	2.02774	1.98645	1.97533	1.95004	2.01783	1.96766	1.92122	1.94981	1.97469	1.86387	1.88485
MI0000463	hsa-mir-153-1	2	219867077	219867166	2.28486	2.04661	2.39491	2.21619	2.35519	1.89907	1.59848	1.9231	2.1999	1.75275	2.13104	2.03333	2.03086	1.78392	1.93035	1.96722	1.93855	1.80767	2.37964	2.22334	1.79954	1.92097	1.91843	2.0075	1.85501	1.66787	2.03006	2.00373	2.00055	1.99347	2.06018	1.84864	1.80197	2.15995	2.02774	1.98645	1.97533	1.95004	2.01783	1.96766	1.92122	1.94981	1.97469	1.86387	1.88485
MI0003568	hsa-mir-562	2	232745607	232745701	2.28486	2.04661	1.96165	2.21696	1.7754	1.89973	1.60026	1.9231	2.20738	1.75774	1.90853	2.03333	2.01641	1.76951	1.9242	1.80307	1.93855	2.19244	1.95822	2.19928	2.07086	1.92097	1.91843	1.93361	1.83239	1.66787	2.03006	1.94462	2.00055	1.99347	2.06018	1.77776	1.80197	2.15995	2.02774	1.98645	1.97533	1.92426	2.01783	1.96766	1.92122	1.94981	1.97469	1.86387	1.62963
MI0000478	hsa-mir-149	2	241044091	241044179	2.28486	2.04661	1.96165	2.21696	1.73657	1.89973	1.60026	1.9231	1.78712	1.75774	1.90853	1.80093	2.01641	1.76951	1.9242	1.80946	1.93559	2.45128	1.95822	2.19928	1.81444	1.92097	1.91843	1.93361	1.79717	1.66787	2.03006	1.94462	2.00055	1.99347	2.06018	1.77776	1.57339	2.15995	2.02774	1.98645	2.26215	1.92426	2.01783	1.96766	1.92122	1.94981	1.97469	1.86387	1.62963
MI0005560	hsa-mir-885	3	10411173	10411246	2.04571	1.91326	2.38745	2.05335	2.68932	2.02187	2.12388	2.10312	2.22027	2.20567	2.15227	2.76781	1.75831	2.31971	2.04707	2.12396	1.94272	1.93675	2.37059	2.01075	2.10574	2.11702	1.90346	1.99584	1.84898	2.05824	1.9847	1.95597	2.01474	1.75721	2.19553	3.06134	2.00399	1.99778	1.91956	1.99459	1.58095	1.58799	1.72728	1.96902	1.84245	1.9007	2.02192	1.94397	2.037
MI0003569	hsa-mir-563	3	15890282	15890360	1.97575	2.74829	1.94177	1.99776	2.68932	2.02187	1.64776	2.03938	1.78427	2.20567	2.15227	2.38525	1.75831	2.12911	2.04707	2.12396	1.94272	1.93675	1.93649	2.01075	2.10574	2.11702	1.90346	1.99584	1.84898	2.05824	1.9847	1.95597	2.01474	1.75721	2.19553	2.168	2.02971	1.99778	1.91956	1.99459	1.58095	1.58799	1.72728	1.96902	1.84245	1.9007	2.02192	1.94397	2.1144
MI0000727	hsa-mir-128-2	3	35760972	35761055	2.04245	1.88039	1.94029	1.68235	1.98652	2.01111	1.64217	2.04207	1.78836	2.19332	2.13237	2.38989	1.75807	2.44417	2.01903	1.9664	1.94272	1.81911	1.92351	1.76434	2.08786	1.99617	1.94697	1.99584	1.84898	2.05824	1.65889	2.01794	2.01474	1.75721	2.19934	1.68455	1.79362	1.99778	1.91956	1.99459	1.58095	1.5892	1.72728	1.96902	1.87674	1.9007	2.02192	1.94397	2.1144
MI0000083	hsa-mir-26a-1	3	37985899	37985975	2.04245	1.88039	1.94029	1.79487	1.98652	2.00798	1.64217	2.05478	1.78836	2.19332	2.13237	2.38989	1.75807	1.77381	2.01903	1.9664	1.94272	1.81911	1.92351	1.76434	2.08786	1.99617	1.93466	1.99584	1.84898	2.05824	1.6431	2.01794	2.00527	1.75562	2.19934	1.67524	1.79362	1.99778	1.91956	1.99459	1.58095	1.5892	1.72908	1.96902	1.87674	1.9007	2.02192	1.94397	2.1144
MI0000476	hsa-mir-138-1	3	44130708	44130806	2.04245	1.88039	1.94029	1.8364	1.5475	2.00485	1.64217	2.08137	1.78836	2.19332	2.13237	1.61669	1.75807	1.77381	2.01903	1.9664	1.94272	1.81735	1.92351	1.76434	2.08786	1.99617	1.84552	1.99584	1.84898	2.05824	1.61756	1.9629	1.99584	1.75404	2.19934	1.66597	1.79362	1.99778	1.91956	1.99459	1.58095	1.5892	1.73088	1.90077	1.87505	1.9007	2.02192	1.94397	2.04847
MI0003570	hsa-mir-564	3	44878384	44878477	2.04245	1.88039	1.94029	1.8364	1.5475	2.00485	1.64217	2.08137	1.78836	2.19332	2.13237	1.61669	1.75807	1.77381	2.01903	1.9664	1.94272	1.81735	1.92351	1.76434	2.08786	1.99617	1.84552	1.99584	1.84898	2.05824	1.61756	1.9629	1.99584	1.75404	2.19934	1.66597	1.79362	1.99778	1.91956	1.99459	1.58095	1.5892	1.73088	1.90077	1.87505	1.9007	2.02192	1.94397	2.04847
MI0006313	hsa-mir-1226	3	47866049	47866123	2.04245	1.88039	1.89418	1.8364	1.54119	2.00485	1.64217	2.08137	1.78836	1.77401	2.13237	1.61669	1.75807	1.73489	1.93799	1.9664	1.94272	1.81735	1.8855	1.76434	1.81671	1.99617	1.84552	1.99584	1.84898	2.05824	1.61756	1.9629	1.99584	1.75404	2.13017	1.66771	1.79362	1.99778	1.91956	1.99459	1.58095	1.5892	1.73088	1.90077	1.87505	1.85335	2.02192	1.94397	1.92099
MI0001448	hsa-mir-425	3	49032585	49032671	2.04245	1.88039	1.89418	1.8364	1.54119	2.00485	1.62857	2.08137	1.78836	1.77401	2.13237	1.61669	1.75807	1.73489	1.93799	1.9664	1.94272	1.81735	1.8855	1.76434	1.81671	1.99617	1.84552	1.99584	1.84898	2.05824	1.61756	1.9629	1.99584	1.75404	2.13017	1.66771	1.79362	1.99778	1.91956	1.99459	1.58095	1.5892	1.73088	1.90077	1.87505	1.85335	2.02192	1.94397	1.92099
MI0000465	hsa-mir-191	3	49033055	49033146	2.04245	1.88039	1.89418	1.8364	1.54119	2.00485	1.62857	2.08137	1.78836	1.77401	2.13237	1.61669	1.75807	1.73489	1.93799	1.9664	1.94272	1.81735	1.8855	1.76434	1.81671	1.99617	1.84552	1.99584	1.84898	2.05824	1.61756	1.9629	1.99584	1.75404	2.13017	1.66771	1.79362	1.99778	1.91956	1.99459	1.58095	1.5892	1.73088	1.90077	1.87505	1.85335	2.02192	1.94397	1.92099
MI0003572	hsa-mir-566	3	50185763	50185856	2.04245	1.88039	1.89418	1.8364	1.54119	2.00485	1.62857	2.08137	1.78836	1.77401	2.13237	1.61669	1.75807	1.73489	1.93799	1.91608	1.94272	1.81735	1.8855	1.76434	1.81671	1.99617	1.84552	1.99584	1.84898	2.05824	1.61756	1.9629	1.99584	1.75404	2.19599	1.66771	1.79362	1.99778	1.91956	1.99459	1.58095	1.5892	1.73088	1.90077	1.87505	1.85335	2.02192	1.94397	2.02967
MI0000433	hsa-let-7g	3	52277332	52277419	1.97685	1.88039	1.89418	1.8364	1.54119	2.00485	1.62857	2.08137	1.78836	1.77401	2.13237	2.09513	1.75807	1.73489	1.93799	1.91608	1.94272	1.81735	1.8855	1.76434	1.81671	1.99617	1.84552	1.99584	1.84898	2.05824	1.6296	1.9629	1.99584	1.75404	2.21187	1.66771	1.79362	1.99778	1.91956	1.99459	1.58095	1.5892	1.73088	1.90077	1.87505	1.85335	2.02192	1.94397	2.02967
MI0000452	hsa-mir-135a-1	3	52303275	52303364	1.97685	1.88039	1.89418	1.8364	1.54119	2.00485	1.62857	2.08137	1.78836	1.77401	2.13237	2.09513	1.75807	1.73489	1.93799	1.91608	1.94272	1.81735	1.8855	1.76434	1.81671	1.99617	1.84552	1.99584	1.84898	2.05824	1.6296	1.9629	1.99584	1.75404	2.21187	1.66771	1.79362	1.99778	1.91956	1.99459	1.58095	1.5892	1.73088	1.90077	1.87505	1.85335	2.02192	1.94397	2.02967
MI0003573	hsa-mir-567	3	113314338	113314435	1.93953	2.07446	2.02942	1.79612	1.78626	1.92131	2.57184	1.91485	2.04633	2.09234	2.13459	2.06228	1.76723	1.78342	2.03688	1.91462	1.94272	2.20799	2.01761	1.77883	2.10589	1.9334	2.02993	2.00945	1.863	2.05639	2.02767	2.04611	2.01293	1.75648	2.23716	2.22679	1.82561	2.00764	1.91956	2.0054	2.76867	1.5924	2.04033	1.97572	2.14582	2.20615	2.02192	1.94397	2.10957
MI0003574	hsa-mir-568	3	115518012	115518106	1.40105	2.07446	2.02942	1.79612	1.78626	1.92131	2.10497	1.91485	2.00282	2.09234	2.13459	2.06228	1.76723	1.78157	2.03688	2.2065	1.94272	2.20799	2.01761	1.77883	2.10589	1.9334	2.02993	2.00945	1.863	2.05639	2.02767	2.04611	2.01293	1.75648	2.00426	2.22679	1.82561	2.00764	1.91956	2.0054	2.76867	1.5924	2.04033	1.97572	2.14582	2.20615	2.02192	1.94397	2.10957
MI0000438	hsa-mir-15b	3	161605070	161605167	2.16536	1.87805	2.16831	1.79189	2.23603	2.08926	2.55567	2.06585	1.79395	2.39582	2.14066	2.96461	1.80762	2.33974	2.03688	2.34122	1.94272	2.04221	2.15091	1.77883	2.36334	2.11438	2.02487	2.01572	2.1424	2.04885	2.02739	2.01138	2.01293	1.76465	2.40156	2.74606	2.91375	2.00611	1.91956	2.0054	2.78079	1.60159	2.05097	1.97572	2.14626	2.19502	2.02192	1.94599	2.10957
MI0000115	hsa-mir-16-2	3	161605227	161605307	2.16536	1.87805	2.16831	1.79189	2.23603	2.08926	2.55567	2.06585	1.79395	2.39582	2.14066	2.96461	1.80762	2.33974	2.03688	2.34122	1.94272	2.04221	2.15091	1.77883	2.36334	2.11438	2.02487	2.01572	2.1424	2.04885	2.02739	2.01138	2.01293	1.76465	2.40156	2.74606	2.91375	2.00611	1.91956	2.0054	2.78079	1.60159	2.05097	1.97572	2.14626	2.19502	2.02192	1.94599	2.10957
MI0003575	hsa-mir-551b	3	169752336	169752431	2.17483	3.35435	2.322	1.75137	2.27008	2.07872	2.58937	2.05756	2.67203	2.4048	2.13592	2.96461	1.81906	2.47795	2.03688	2.34122	1.94272	2.04221	2.29922	1.74864	2.34897	2.11512	2.04475	2.05025	2.13248	2.06438	2.02753	2.01124	2.01293	1.76111	2.34188	2.74606	3.09058	2.0296	1.91956	1.98865	2.77713	1.61116	2.04288	1.97435	2.1375	2.23478	2.02192	1.94599	2.10957
MI0003576	hsa-mir-569	3	172307147	172307242	2.17483	5.51605	2.322	2.37328	2.28033	2.07872	2.56454	2.05756	2.81383	2.4048	2.13592	2.96461	1.81906	2.47795	2.03688	2.36585	1.94272	2.04221	2.29922	2.4528	2.34897	2.11512	2.04475	2.05025	2.13248	2.06438	2.02753	2.01124	2.01293	1.76111	2.16185	2.74606	2.61114	1.99087	1.91956	1.98865	2.77713	1.60882	2.04288	1.97435	2.1375	2.23478	2.02192	1.94599	2.10957
MI0003764	hsa-mir-1224	3	185441887	185441971	2.17483	2.07288	1.87979	2.18311	2.27118	2.07872	2.10002	2.05756	2.05386	2.55004	2.13592	3.03341	1.82196	2.65139	2.03688	2.39572	1.94272	2.04221	1.86949	2.22149	2.3462	2.11512	1.98746	1.95395	2.13248	2.0354	1.64686	2.01124	2.01293	1.75198	2.06876	1.6985	1.84866	1.99087	1.91956	1.98865	2.77713	1.60247	2.04288	1.97435	2.05512	2.1603	2.02192	1.94599	2.10957
MI0000086	hsa-mir-28	3	189889263	189889348	2.17483	2.07288	1.87979	2.18311	2.75804	2.07872	2.53643	2.05756	2.05386	2.55004	2.13592	2.08023	1.82196	2.78436	2.12073	2.39572	1.94272	2.04221	1.86949	2.22149	1.80779	2.11512	2.18999	2.03143	2.13248	2.0354	1.64686	2.01124	2.01293	1.75198	2.0959	2.25006	2.14559	1.99087	1.91956	1.98865	2.77713	1.60247	2.04288	1.97435	2.11158	2.24036	2.02192	1.94599	2.10957
MI0005769	hsa-mir-944	3	191030405	191030492	2.16986	2.07288	1.87979	2.18311	2.94822	2.07872	2.53643	2.05756	2.05386	2.55004	2.12176	2.08023	1.82196	2.78436	2.12073	2.39572	1.94272	2.04221	1.86949	2.22149	1.80779	2.11512	2.18999	2.03143	2.13248	2.0354	1.64686	2.01124	2.01293	1.75198	2.12192	3.12112	2.14559	1.99087	1.91956	1.98865	2.77713	1.60247	2.04288	1.97435	2.11158	2.21642	2.02192	1.94599	2.10957
MI0003577	hsa-mir-570	3	196911452	196911548	2.16986	2.06929	1.87979	2.19631	2.40268	2.0721	2.92939	2.06957	2.04165	2.54368	2.12176	2.10503	1.83019	2.38807	2.08386	2.16454	1.28768	1.88535	1.86949	1.66501	1.82732	2.11512	1.36351	1.94086	2.13248	2.0354	1.28345	2.01124	1.98618	1.75198	1.65481	2.1899	2.38713	1.99087	1.91956	1.98865	1.85651	1.58184	2.02821	1.24287	1.56822	2.14256	2.02192	1.94599	1.91195
MI0005714	hsa-mir-922	3	198885764	198885844	2.16986	2.06929	1.87979	2.19631	2.40268	2.0721	2.92939	2.06957	2.04165	2.54368	2.12176	1.5614	1.83019	2.38807	2.08386	2.16454	1.85571	1.58957	1.86949	2.19273	1.79891	2.11512	2.06756	1.94086	2.13248	2.0354	1.59364	2.01124	1.94625	1.75198	2.01178	2.1899	2.38713	1.99087	1.91956	1.98865	2.68142	1.58184	2.02821	1.8785	2.18939	2.14256	2.02192	1.94599	2.01133
MI0003578	hsa-mir-571	4	333946	334041	1.70268	2.04973	1.88488	1.67444	2.19123	2.19161	1.60614	2.23045	1.81458	1.77242	2.11529	2.37552	1.70408	1.43013	1.87977	1.91688	1.95189	1.80267	1.88119	1.53499	2.07574	2.15552	1.95251	2.06193	2.04462	1.67123	1.98319	2.04625	1.88923	1.73169	1.87718	1.89023	1.861	2.01056	1.84571	1.99238	1.89067	1.5306	2.38321	1.98231	1.68825	1.72158	1.88364	2.02441	1.76571
MI0005768	hsa-mir-943	4	1957909	1958002	1.77523	2.04973	1.88488	1.67444	2.19123	2.19161	1.60614	2.23045	1.81458	1.77242	2.11529	2.41537	1.73555	1.43013	1.87977	1.91688	1.95189	2.16795	1.88119	1.53499	2.07574	2.15552	1.95251	1.88348	2.04462	1.67123	1.98319	1.88987	1.90408	1.73169	1.83448	1.64794	1.861	2.01056	1.84571	1.88294	1.89067	1.5306	2.10221	1.98231	1.68825	1.72158	1.88364	2.02441	1.76571
MI0000097	hsa-mir-95	4	8057928	8058008	1.77523	2.04973	1.88488	1.67444	2.19131	2.19161	2.08652	2.23045	1.81458	1.77242	2.11529	2.45588	1.77546	1.43013	1.87977	1.91688	1.95189	1.81911	1.88119	1.57072	1.83888	1.90744	1.95251	1.90342	2.04462	1.67123	1.98319	1.94435	1.98151	1.73169	1.86267	1.64794	1.861	2.01056	1.88371	1.995	1.89067	1.55639	2.3566	1.98231	1.68825	1.72158	1.88364	2.02441	1.86924
MI0003579	hsa-mir-572	4	10979549	10979643	1.70338	2.04973	1.89103	1.57503	2.17625	2.21053	1.61016	2.20096	1.80705	1.77242	2.12794	2.07922	1.74641	1.39112	1.89508	1.89626	1.94123	1.82619	1.86496	1.5446	1.81168	1.90744	1.95251	2.01558	2.11731	1.67123	2.02486	2.03423	2.01838	1.74205	1.90854	1.66898	1.86319	2.01056	1.93425	2.00637	1.96074	1.57385	2.3566	1.98231	1.66766	1.76386	1.87076	2.06123	1.91514
MI0000294	hsa-mir-218-1	4	20138996	20139105	1.70338	2.04973	1.89103	1.5883	2.17625	2.21053	1.61016	2.20096	2.2129	1.77242	2.12794	1.57914	1.74641	1.75972	1.89508	1.91223	1.94123	1.82619	1.86496	1.5446	1.8098	1.90744	1.95251	2.01558	2.11731	1.67123	2.02486	2.03423	2.01838	1.74205	1.90854	1.66898	2.05776	2.01056	1.93425	2.00637	1.96074	1.57385	2.08479	1.98231	1.66766	1.76386	1.87076	2.06123	1.91514
MI0003580	hsa-mir-573	4	24130913	24131011	1.70338	2.04973	1.89103	1.5883	2.17625	2.21053	1.61016	2.20096	2.2129	1.77242	2.12794	1.57914	1.74641	1.75972	1.89508	1.91223	1.94123	1.82619	1.86496	1.5446	1.8098	1.90744	1.95251	2.01558	2.11731	1.67123	2.02486	2.03423	2.01838	1.74205	1.90854	1.66898	2.05776	2.01056	1.93425	2.00637	1.96074	1.57385	1.75273	1.98231	1.66766	1.76386	1.87076	2.06123	1.91514
MI0003581	hsa-mir-574	4	38546048	38546143	2.1777	2.04335	1.87069	1.76111	1.79047	2.21575	1.60059	2.20371	2.2129	1.77242	2.11647	1.60241	1.73218	1.75972	1.89508	1.85441	1.94123	1.82619	1.85722	1.74924	1.80766	1.90744	1.95251	1.99598	2.11731	1.67123	2.01004	2.03423	2.01838	1.74205	1.95636	1.66159	2.05776	2.01056	1.93425	2.00637	1.96074	1.57385	1.75273	1.98231	1.66766	1.92537	1.87076	2.06123	1.75704
MI0003582	hsa-mir-575	4	83893514	83893607	1.69138	1.87701	1.8764	1.76992	2.80275	2.23534	2.10556	2.18712	1.78885	1.77242	2.1219	2.057	1.74786	1.78194	2.02015	1.84147	1.95054	1.82619	1.87117	1.77415	2.14374	1.92911	1.95251	2.03171	2.13292	1.68531	2.03175	2.03423	2.01838	2.02691	1.90576	2.20086	1.81086	2.01056	1.93425	2.00637	1.97739	1.98536	2.09131	1.98231	1.85231	1.92537	1.87076	2.06123	1.91766
MI0003583	hsa-mir-576	4	110629303	110629400	1.69138	1.87701	2.12943	1.76992	1.72769	2.0731	2.10673	2.04618	1.77995	1.77242	2.1219	2.057	1.74786	1.78354	2.02015	1.82584	1.95054	1.82885	2.12056	1.76949	1.8108	2.04109	1.95251	2.03171	2.13292	1.68566	2.03993	2.03423	2.01838	2.02691	1.90576	1.7264	2.37772	2.01056	1.93425	2.00637	1.97739	1.98316	2.0724	1.98231	1.81847	1.92537	1.87076	2.06123	1.91766
MI0005775	hsa-mir-297	4	112001187	112001252	1.69138	1.87701	2.12943	1.76992	1.72769	2.0731	2.10673	2.04618	1.77995	1.77242	2.1219	2.057	1.74786	1.78354	2.02015	1.82584	1.95054	1.82885	2.12056	1.76949	1.8108	2.04109	1.95251	2.03171	2.13292	1.68566	2.03993	2.03423	2.01838	2.02691	1.90576	1.7264	2.37772	2.01056	1.93425	2.00637	1.97739	1.98316	2.0724	1.98231	1.81847	1.92537	1.87076	2.06123	1.91766
MI0000775	hsa-mir-367	4	113788479	113788546	1.69138	1.87701	2.12943	1.76992	1.72769	2.0731	2.10673	2.04618	1.77995	1.77242	2.1219	2.057	1.74786	1.78354	2.02015	1.82584	1.95054	1.82885	2.12056	1.76949	1.8118	2.02797	1.95251	2.03171	2.13292	1.68566	2.03993	2.03423	2.01838	2.02691	1.90576	1.7264	2.36522	2.01056	1.93425	2.00637	1.97739	1.98316	2.0724	1.98231	1.81847	1.92537	1.87076	2.06123	1.91766
MI0000774	hsa-mir-302d	4	113788609	113788676	1.69138	1.87701	2.12943	1.76992	1.72769	2.0731	2.10673	2.04618	1.77995	1.77242	2.1219	2.057	1.74786	1.78354	2.02015	1.82584	1.95054	1.82885	2.12056	1.76949	1.8118	2.02797	1.95251	2.03171	2.13292	1.68566	2.03993	2.03423	2.01838	2.02691	1.90576	1.7264	2.36522	2.01056	1.93425	2.00637	1.97739	1.98316	2.0724	1.98231	1.81847	1.92537	1.87076	2.06123	1.91766
MI0000738	hsa-mir-302a	4	113788788	113788856	1.69138	1.87701	2.12943	1.76992	1.72769	2.0731	2.10673	2.04618	1.77995	1.77242	2.1219	2.057	1.74786	1.78354	2.02015	1.82584	1.95054	1.82885	2.12056	1.76949	1.8118	2.02797	1.95251	2.03171	2.13292	1.68566	2.03993	2.03423	2.01838	2.02691	1.90576	1.7264	2.36522	2.01056	1.93425	2.00637	1.97739	1.98316	2.0724	1.98231	1.81847	1.92537	1.87076	2.06123	1.91766
MI0000773	hsa-mir-302c	4	113788968	113789035	1.69138	1.87701	2.12943	1.76992	1.72769	2.0731	2.10673	2.04618	1.77995	1.77242	2.1219	2.057	1.74786	1.78354	2.02015	1.82584	1.95054	1.82885	2.12056	1.76949	1.8118	2.02797	1.95251	2.03171	2.13292	1.68566	2.03993	2.03423	2.01838	2.02691	1.90576	1.7264	2.36522	2.01056	1.93425	2.00637	1.97739	1.98316	2.0724	1.98231	1.81847	1.92537	1.87076	2.06123	1.91766
MI0000772	hsa-mir-302b	4	113789090	113789162	1.69138	1.87701	2.12943	1.76992	1.72769	2.0731	2.10673	2.04618	1.77995	1.77242	2.1219	2.057	1.74786	1.78354	2.02015	1.82584	1.95054	1.82885	2.12056	1.76949	1.8118	2.02797	1.95251	2.03171	2.13292	1.68566	2.03993	2.03423	2.01838	2.02691	1.90576	1.7264	2.36522	2.01056	1.93425	2.00637	1.97739	1.98316	2.0724	1.98231	1.81847	1.92537	1.87076	2.06123	1.91766
MI0003584	hsa-mir-577	4	115797364	115797459	1.69138	1.87701	2.12943	1.76992	1.72769	2.0731	2.10673	2.04618	1.74042	1.74233	2.109	2.057	1.72906	1.7807	2.02015	1.82584	1.94804	1.82961	2.12056	1.76949	1.79182	2.03544	1.95251	2.03171	2.13292	1.70333	2.03993	2.03423	2.01838	2.02691	2.0108	1.72879	2.4297	2.0296	1.93425	2.00637	1.97739	1.98316	2.0724	1.98231	1.79617	1.92537	1.87076	2.06123	1.90851
MI0003585	hsa-mir-578	4	166526844	166526939	1.69138	1.87701	2.11399	1.76992	2.21674	2.04017	1.59605	2.01521	1.77785	1.75908	2.10054	1.82518	1.6667	1.38333	2.00216	1.79572	1.94555	1.78774	2.09398	1.7586	1.79182	2.05414	1.95251	2.02623	2.13292	1.67983	1.65981	2.34272	1.99473	2.02691	2.0108	2.22401	1.53941	2.00889	1.92716	2.00637	1.97739	1.98316	2.0724	1.98231	1.85	1.76839	1.87076	2.06123	1.90851
MI0005562	hsa-mir-887	5	15988291	15988369	2.48183	2.2385	1.86629	1.96385	2.66335	1.90844	2.10395	1.91977	2.21044	2.08684	1.90285	2.10081	2.99632	2.44333	2.27893	2.2137	1.95108	1.81307	1.85259	1.96636	2.32757	2.26756	2.07617	2.0195	2.79264	2.05311	2.34408	2.61659	2.0174	2.67879	2.00398	1.99953	2.62184	1.81755	1.92369	1.9968	1.55584	2.28327	2.06695	1.96998	2.11056	2.58118	2.01088	2.06996	2.11719
MI0003586	hsa-mir-579	5	32430241	32430338	2.61462	2.2385	2.04085	1.96385	1.79383	1.90844	2.10395	1.94508	2.0617	2.08684	1.92247	2.08442	2.99632	2.1188	2.08545	2.06288	1.95108	1.81307	2.02391	1.99216	2.23028	2.08065	2.08223	2.0195	2.79264	2.07831	2.31919	2.61659	2.0188	2.69294	2.00398	2.17824	2.29148	1.81755	1.92369	1.9968	1.55584	2.29947	2.07183	1.96998	2.11056	2.61758	2.01088	2.06996	2.11865
MI0003587	hsa-mir-580	5	36183751	36183847	2.18723	2.2385	2.04085	1.96385	1.79383	1.90844	2.10395	1.94508	2.23664	2.08684	1.92247	2.08442	2.99632	2.14674	2.08545	2.06288	1.95108	1.81307	2.02391	1.99216	2.23028	2.14093	2.08223	2.0195	2.79264	2.07831	2.31919	2.61659	2.0188	2.48748	2.00398	2.17824	1.77077	1.81755	1.92369	1.9968	1.55584	2.29947	2.07183	1.96998	2.11056	2.61758	2.01088	2.06996	2.11865
MI0003588	hsa-mir-581	5	53283091	53283186	2.12256	1.87948	2.05049	1.96385	1.52651	1.92932	2.5831	1.92483	2.08585	2.10748	1.90919	1.56878	1.72763	2.11132	1.95147	1.87275	1.95108	1.82783	2.04705	1.96051	1.80554	2.11629	1.8652	2.0195	1.86623	1.25085	2.02781	2.61659	2.01544	2.00901	1.89615	1.6849	1.53302	1.6298	1.92369	1.9968	1.55584	2.31434	1.75943	1.96998	1.98856	1.90123	2.01088	1.74449	2.11865
MI0001648	hsa-mir-449a	5	54502117	54502207	2.12256	1.87948	2.05049	1.96385	1.52651	1.92932	2.5831	1.92483	1.62939	2.10748	1.90919	1.56878	1.72763	1.77196	1.95147	1.87275	1.95108	1.82783	1.87377	1.96051	1.80554	2.11629	1.8652	2.0195	1.86623	1.25085	2.02781	2.61659	2.01544	2.00901	1.89615	1.6849	1.53302	1.6298	1.92369	1.9968	1.55584	2.31434	1.75943	1.96998	1.98856	1.90123	2.01088	1.74449	2.11865
MI0003673	hsa-mir-449b	5	54502231	54502327	2.12256	1.87948	2.05049	1.96385	1.52651	1.92932	2.5831	1.92483	1.62939	2.10748	1.90919	1.56878	1.72763	1.77196	1.95147	1.87275	1.95108	1.82783	1.87377	1.96051	1.80554	2.11629	1.8652	2.0195	1.86623	1.25085	2.02781	2.61659	2.01544	2.00901	1.89615	1.6849	1.53302	1.6298	1.92369	1.9968	1.55584	2.31434	1.75943	1.96998	1.98856	1.90123	2.01088	1.74449	2.11865
MI0003589	hsa-mir-582	5	59035189	59035286	2.19102	1.87948	1.88187	1.95461	1.52651	1.92932	1.6057	1.92483	1.61635	2.09408	1.90813	1.57707	1.72763	1.77196	1.95147	1.8642	1.94258	1.82783	1.87377	1.95549	1.80554	1.93166	1.8652	2.0195	1.86623	1.23955	2.02781	2.61659	2.01544	2.00901	1.89615	1.6849	1.52803	1.62023	1.92369	1.9968	1.55584	2.32802	1.75943	1.96998	1.72336	1.90123	2.01088	1.7463	2.1294
MI0000467	hsa-mir-9-2	5	87998427	87998513	1.634	1.87948	2.01778	1.95461	1.48889	2.06679	1.60114	2.01689	1.79233	2.0763	1.90813	1.53543	1.72763	1.76522	2.09342	1.91011	1.94258	1.82783	1.99868	1.95983	1.80554	1.91924	1.8652	2.0195	1.85926	2.02737	2.02767	2.61659	2.01544	2.00901	1.89615	1.6849	1.53824	1.62023	1.92369	1.9968	1.55584	2.32802	1.75943	1.96998	1.72336	1.90123	2.01088	2.10979	1.9318
MI0003590	hsa-mir-583	5	95440598	95440672	1.74002	1.87948	2.01778	1.95461	1.76693	2.06679	1.60114	2.131	1.79233	2.0763	1.90813	1.53543	1.72763	1.76522	1.93316	1.91011	1.94258	1.82783	1.99868	1.95983	1.80554	1.92471	1.8652	2.0195	1.85926	2.02737	2.02767	2.61659	2.01544	2.00901	1.89615	1.6849	1.53824	1.6153	1.92369	1.9968	1.55584	2.32802	1.74691	1.96998	1.72336	1.90123	2.01088	2.10979	2.13887
MI0005532	hsa-mir-874	5	137011160	137011237	1.78757	1.87948	1.86965	2.00136	1.96624	2.09129	2.08522	2.11101	1.87766	1.77574	1.9121	1.58881	1.72763	1.7775	2.11105	1.91078	1.94258	1.82783	1.8598	1.98554	2.0049	2.27417	1.94818	2.02202	1.85926	2.15533	2.02767	2.51976	2.01544	2.00901	1.90378	1.6849	1.7863	1.81781	1.92369	1.9968	1.55584	2.28676	1.76749	1.96998	1.89714	1.90123	2.01088	2.11111	2.3365
MI0003591	hsa-mir-584	5	148422069	148422165	1.78757	1.87948	1.86965	1.82574	1.57237	2.09129	1.60414	2.11101	1.87766	1.77574	1.9121	1.58881	1.72763	1.77799	1.94687	1.91078	1.94258	1.82783	1.8598	1.79755	1.83036	2.07188	1.94818	2.00111	1.85926	2.15982	2.01269	2.5854	2.01544	2.00901	2.01122	2.06103	1.7863	1.99612	1.92369	1.9968	1.55584	2.38188	1.76749	1.96998	1.89714	1.90123	2.01088	2.11111	2.13073
MI0000459	hsa-mir-143	5	148788674	148788779	1.78757	1.87948	1.86965	1.82574	1.57237	2.09129	1.60414	2.11101	1.87766	1.77574	1.9121	1.58881	1.72763	1.77799	1.94687	1.91078	1.94258	1.82783	1.8598	1.79755	1.83036	2.07188	1.94818	2.00111	1.85926	2.15982	2.01269	2.5854	2.01544	2.00901	2.01122	2.06103	1.7863	1.99612	1.92369	1.9968	1.55584	2.25652	1.76749	1.96998	1.89714	1.90123	2.01088	2.11111	2.13073
MI0000461	hsa-mir-145	5	148790402	148790489	1.78757	1.87948	1.86965	1.82574	1.57237	2.09129	1.60414	2.11101	1.87766	1.77574	1.9121	1.58881	1.72763	1.77799	1.94687	1.91078	1.94258	1.82783	1.8598	1.79755	1.83036	2.07188	1.94818	2.00111	1.85926	2.15982	2.01269	2.5854	2.01544	2.00901	2.01122	2.06103	1.7863	1.99612	1.92369	1.9968	1.55584	2.25652	1.76749	1.96998	1.89714	1.90123	2.01088	2.11111	2.13073
MI0000786	hsa-mir-378	5	149092581	149092646	1.78757	1.87948	1.86965	1.82574	1.56791	2.09129	1.60414	2.11101	1.87766	1.77574	1.9121	1.58881	1.72763	1.77799	1.94687	1.91078	1.94258	1.82783	1.8598	1.79755	1.84003	2.07188	1.94818	2.00111	1.85926	2.15982	2.01269	2.5854	2.01544	2.00901	2.01122	1.67686	1.7863	1.99612	1.92369	1.9968	1.55584	2.25652	1.76749	1.96998	1.89714	1.90123	2.01088	2.11111	2.13073
MI0000477	hsa-mir-146a	5	159844937	159845035	1.74582	1.87948	1.86965	1.82574	1.53703	2.0595	1.60414	2.09614	1.87766	1.76469	1.9121	1.58881	1.72667	1.77799	1.94687	1.91078	1.94258	1.82783	1.8598	1.79755	1.83722	2.07188	1.94818	2.00111	1.85926	2.01952	2.01269	2.5854	2.01544	2.00901	1.99913	1.67686	1.7863	1.99612	1.92369	1.9968	1.55584	2.25652	1.76749	1.96998	1.89714	1.90123	2.01088	2.10089	2.33359
MI0000109	hsa-mir-103-1	5	167920475	167920560	2.22423	1.87948	1.86965	2.01794	1.56519	2.0595	1.60414	2.10604	1.87766	1.77537	1.9121	1.61792	1.74738	1.77799	1.94687	1.89311	1.94258	2.21013	1.8598	1.98389	1.82352	2.07188	1.94818	1.96291	1.85926	2.01952	2.30461	2.49767	2.01544	2.00901	1.99913	1.67686	1.7863	1.99612	1.87615	1.9968	1.55584	2.25652	1.76749	1.96998	1.97729	1.90123	2.01088	2.10089	2.26286
MI0000295	hsa-mir-218-2	5	168127729	168127838	2.22423	1.87948	1.86965	2.01794	1.56519	2.0595	1.60414	2.10604	1.87766	1.77537	1.9121	1.61792	1.74738	1.77799	1.94687	1.89311	1.94258	2.21013	1.8598	1.98389	1.82352	2.07188	1.94818	1.96291	1.85926	2.01952	2.30461	2.49767	2.01544	2.00901	1.99913	1.67686	1.7863	1.99612	1.87615	1.9968	1.55584	2.25652	1.76749	1.96998	1.97729	1.90123	2.01088	2.10089	2.26286
MI0003592	hsa-mir-585	5	168623183	168623276	2.22423	1.87948	1.86965	2.01794	1.56519	2.0595	1.60414	2.10604	1.87766	1.77537	1.9121	1.61792	1.74738	1.77799	1.94687	1.89311	1.94258	2.21013	1.8598	1.98389	1.82352	2.07188	1.94818	1.96291	1.85926	2.01952	2.30461	2.49767	2.01544	2.00901	1.99913	1.67686	1.7863	1.99612	1.87615	1.9968	1.55584	2.25652	1.76749	1.96998	1.97729	1.90123	2.01088	2.10089	2.26286
MI0006319	hsa-mir-1229	5	179157884	179157952	2.20443	1.90757	1.86409	2.01794	1.96026	2.0595	1.61261	2.10604	1.87766	1.77438	1.9121	1.61792	1.74738	1.77799	2.08762	1.91821	1.94258	1.79556	1.84605	1.98389	2.10107	2.07188	1.86817	1.89776	1.85926	2.01952	2.30461	2.49767	2.01544	2.00901	1.91835	2.1004	1.7863	1.93482	1.85314	1.9968	1.55584	2.18147	2.95735	1.96998	2.18939	1.90123	2.01088	2.03539	2.16182
MI0000802	hsa-mir-340	5	179374909	179375003	2.20443	1.90757	1.86409	2.01794	1.96026	2.0595	1.61261	2.10604	1.87766	1.77438	1.9121	1.61792	1.74738	1.77799	2.08762	1.91821	1.94258	1.79556	1.84605	1.98389	2.10107	2.07188	1.86817	1.89776	1.85926	2.01952	2.30461	2.49767	2.01544	2.00901	1.91835	2.1004	1.7863	1.93482	1.85314	1.9968	1.55584	2.18147	2.95735	1.96998	2.18939	1.90123	2.01088	2.03539	2.16182
MI0003593	hsa-mir-548a-1	6	18679994	18680090	2.1842	2.06227	2.03746	2.51731	1.83648	1.90751	2.19041	1.9287	2.22628	2.2436	2.14141	2.08138	2.51855	2.46322	1.95472	2.0465	2.26604	2.31215	2.02251	2.60924	1.97538	2.0503	1.99976	1.98	2.28601	2.39381	2.31791	1.98851	2.00041	2.24931	2.08503	2.09953	2.26652	1.98357	2.19417	1.98755	3.03521	2.33222	2.03694	1.95136	2.08757	2.00032	2.00101	1.94397	2.11924
MI0005561	hsa-mir-877	6	30660088	30660173	2.15622	2.06227	2.03746	2.21404	1.91036	1.91586	2.15398	1.97224	1.8431	1.80427	2.14141	2.15523	2.46449	2.11865	2.09269	2.00036	2.26604	2.23618	1.96666	2.24191	2.15327	2.0503	1.99976	1.95044	2.28601	2.42622	2.36006	1.9819	1.99308	2.24931	2.08503	2.05917	2.05434	1.9899	2.17614	1.97108	2.70625	1.60392	2.0128	1.97312	2.0042	2.01745	2.02108	1.94397	2.01957
MI0006326	hsa-mir-1236	6	32032595	32032696	2.16385	2.05016	2.03746	2.21404	1.91036	1.91586	2.14385	1.97224	2.18697	1.80427	2.14141	2.07346	2.46449	2.08168	2.09269	1.97036	2.26604	2.23618	1.96666	2.22983	2.15327	2.06944	1.99976	1.9715	2.28601	2.42622	2.36006	1.9819	1.9476	2.24931	2.08503	1.75086	2.02353	1.9899	2.1511	1.97108	2.70625	1.58348	2.02301	1.97312	2.0042	2.01745	2.02108	1.94397	2.01957
MI0000296	hsa-mir-219-1	6	33283590	33283699	2.1889	2.07029	2.03746	2.21404	1.91036	1.91586	2.11331	1.97224	2.1847	1.80427	2.1303	2.11044	2.46449	2.12925	2.09269	1.97036	2.26604	2.23618	2.09964	2.22983	2.11495	2.11131	1.99976	1.95572	2.24673	2.3166	2.30158	1.95123	2.0036	2.24931	2.08503	1.75086	2.03832	1.9899	2.17826	1.99417	2.66659	2.18829	2.04316	1.93198	2.01618	1.96296	2.01423	1.94397	2.01957
MI0003594	hsa-mir-586	6	45273389	45273485	2.1889	2.07029	2.43171	2.21404	2.07016	1.91586	2.12123	1.97224	2.52632	2.21763	2.1303	2.11044	2.46449	2.12925	2.09269	2.25302	2.26604	2.23618	2.41537	2.22983	2.02711	2.11131	1.99976	2.02468	2.77835	2.4436	2.04163	2.03099	2.0036	2.24931	2.11546	2.29686	2.03832	1.9899	2.17826	1.99417	2.77405	1.5859	2.04316	1.93198	3.53945	2.03148	2.01423	1.7537	2.10665
MI0000490	hsa-mir-206	6	52117106	52117191	2.01657	2.10108	2.43171	2.21404	2.07016	1.91586	2.12123	1.89163	2.52632	2.21763	2.1303	2.04974	2.46449	3.25362	2.09269	1.98503	2.26604	2.01061	2.41537	2.22983	2.28838	2.11131	1.99976	2.02468	2.82144	2.4436	2.04163	2.03099	2.0036	2.24931	2.11546	2.2791	2.44745	1.9899	2.17826	1.99417	2.77405	1.5859	2.04316	1.9808	2.03754	2.03148	2.01423	1.7537	2.10665
MI0000822	hsa-mir-133b	6	52121680	52121798	2.01657	2.10108	2.43171	2.21404	2.07016	1.91586	2.12123	1.89163	2.52632	2.21763	2.1303	2.04974	2.46449	3.25362	2.09269	1.98503	2.26604	2.01061	2.41537	2.22983	2.28838	2.11131	1.99976	2.02468	2.82144	2.4436	2.04163	2.03099	2.0036	2.24931	2.11546	2.2791	2.44745	1.9899	2.17826	1.99417	2.77405	1.5859	2.04316	1.9808	2.03754	2.03148	2.01423	1.7537	2.10665
MI0000254	hsa-mir-30c-2	6	72143384	72143455	2.04685	2.0723	2.28671	2.02789	2.01844	1.91586	1.59461	1.89163	2.18804	2.19591	2.1303	2.03305	2.46449	2.16407	2.09269	2.05005	2.26604	2.02769	2.26113	2.05385	1.89254	2.12496	2.11042	2.04329	1.86442	2.44767	2.04163	2.04668	2.02665	2.01822	2.21848	2.27484	1.92516	1.83108	2.20484	1.99417	2.76426	2.32093	2.04316	1.97668	2.1555	1.91857	2.01423	1.7537	1.68348
MI0000088	hsa-mir-30a	6	72169975	72170045	2.04685	2.0723	2.28671	2.02789	2.01844	1.91586	1.59461	1.89163	2.18804	2.19591	2.1303	2.03305	2.46449	2.16407	2.09269	2.05005	2.26604	2.02769	2.26113	2.05385	1.89254	2.12496	2.11042	2.04329	1.86442	2.44767	2.04163	2.04668	2.02665	2.01822	2.21848	2.27484	1.92516	1.83108	2.20484	1.99417	2.76426	2.32093	2.04316	1.97668	2.1555	1.91857	2.01423	1.7537	1.68348
MI0003595	hsa-mir-587	6	107338693	107338788	2.09406	2.0597	2.08995	2.18856	1.92564	1.74726	2.03764	1.76398	2.18849	2.37005	2.13903	1.73128	2.46159	2.79519	1.94121	2.07607	2.26384	1.82252	2.07289	2.21473	2.11071	2.17187	2.10443	1.98329	1.85784	2.39946	1.65419	1.99099	2.01447	2.0192	2.15617	1.68198	1.90564	1.81441	2.20484	1.99376	2.76426	2.29501	2.03482	1.97668	2.13454	1.91857	2.01576	1.75261	1.64074
MI0003596	hsa-mir-548b	6	119431911	119432007	1.9276	1.88	2.08981	2.18856	2.14733	1.74726	2.03764	1.76398	1.78947	2.07904	2.13903	2.12085	2.47442	2.79519	1.95445	2.07607	2.26384	1.82252	2.07562	2.21473	2.11071	1.92431	2.10443	2.02384	1.8674	2.089	1.64618	2.0379	2.01447	2.0192	2.15617	1.68	1.90564	1.81441	2.20484	1.99376	2.76426	2.31242	2.03482	1.97668	2.13454	1.91857	2.00754	1.74872	1.69554
MI0003597	hsa-mir-588	6	126847470	126847552	1.9276	1.88	2.09329	2.18856	2.14733	1.74726	2.51822	1.76398	1.78947	2.3824	2.13903	2.1325	2.50254	2.79519	1.94985	2.07607	2.26384	1.81131	2.07361	2.21473	2.11071	1.92431	2.10443	2.02384	1.8674	2.089	1.64618	2.0379	1.99903	2.0192	2.15617	1.68	1.90564	1.81441	2.20484	1.99376	2.76426	1.98289	2.03482	1.97668	2.13454	1.91857	2.00754	1.74872	1.69554
MI0003598	hsa-mir-548a-2	6	135601991	135602087	1.9276	1.88	2.09329	2.18856	2.14733	1.74726	3.26957	1.76398	1.78947	2.41566	2.13903	2.22382	2.50254	2.72631	1.94985	2.07607	2.26384	2.05186	2.07361	2.21473	2.11071	1.93353	2.10443	2.00194	1.84552	2.43768	1.64618	2.01571	1.99903	2.0192	2.15617	1.68	1.90564	1.81441	2.20484	1.99376	2.73207	1.98289	2.03482	1.97668	2.13454	1.91857	2.00754	1.74872	1.65009
MI0000815	hsa-mir-339	7	1029095	1029188	1.93389	2.24239	2.08085	2.20546	2.36386	2.07828	1.61139	2.07762	2.75573	2.0951	2.14527	2.06729	1.76234	1.88812	2.01079	2.10929	1.94393	1.59509	2.06243	2.20096	1.83939	2.0336	1.93929	1.89579	2.46285	1.9996	1.99132	1.63874	1.90224	2.61876	1.98064	1.69921	2.65291	1.92852	1.97216	1.99155	2.19801	2.73739	2.03511	1.9682	2.09003	2.10633	2.17985	2.09973	1.96898
MI0003599	hsa-mir-589	7	5501976	5502074	1.93389	2.28127	2.26714	2.21036	2.36386	2.07828	2.11184	2.07762	2.75573	2.0951	2.14527	2.06729	1.76234	1.97171	2.11207	2.10929	1.94393	1.59509	2.24411	2.20096	1.83939	2.0336	1.93929	1.90211	2.43164	1.9996	1.99132	1.63874	1.90224	2.61876	1.95324	2.14275	2.36326	1.86077	1.97216	1.99155	2.19801	2.90976	2.03511	1.9682	2.09003	2.10633	2.17985	2.09973	1.91912
MI0000253	hsa-mir-148a	7	25956064	25956131	1.69996	2.25579	2.00218	1.97094	1.78453	2.07828	2.11184	2.06713	3.08535	2.0951	2.14319	2.06729	2.6952	1.77417	2.34122	2.10929	1.94393	2.02502	1.99162	1.9945	1.82175	1.91274	1.94158	1.99612	2.62684	2.0641	2.02978	1.69265	2.01586	2.7277	2.09968	1.71899	2.08822	2.00875	2.05534	1.99155	2.33221	2.99759	2.03511	1.9682	2.13099	2.21827	2.3363	2.09973	2.12454
MI0001150	hsa-mir-196b	7	27175624	27175708	1.69996	2.25579	2.00218	1.97094	1.78453	2.07828	2.11184	2.06713	3.08535	2.0951	2.14319	2.06729	2.6952	1.77417	2.16019	2.10929	1.94393	2.02502	1.99162	1.9945	1.82175	1.91274	1.94158	1.99612	2.62684	2.0641	2.02978	1.69265	2.01586	2.7277	2.09968	1.71899	2.08822	2.00875	2.05534	1.99155	2.33221	2.60829	2.03511	1.9682	2.02922	2.19107	2.3363	2.09973	2.12454
MI0003600	hsa-mir-550-1	7	30295935	30296031	1.69996	2.25579	2.00218	1.97094	1.78453	2.07828	2.11184	2.06713	3.07873	2.0951	2.14319	2.06729	2.6952	2.11968	2.16019	2.10929	1.94393	2.02502	1.99162	1.9945	1.82175	1.91274	1.94158	1.99612	2.62684	2.0641	2.02304	1.69265	2.01586	2.7277	2.09968	1.70712	2.31992	2.00875	2.05534	1.99155	2.33221	2.82686	2.03511	1.9682	2.02922	2.19107	2.3363	2.09973	2.12454
MI0003601	hsa-mir-550-2	7	32739118	32739214	1.69996	2.25579	2.00218	1.97094	1.78453	2.07828	2.11184	2.06713	3.11156	2.37597	2.14319	2.06729	2.6952	2.11968	2.03462	2.29145	1.94393	2.02502	1.99162	1.9945	2.00921	1.91274	1.94158	1.99612	2.62684	2.0641	2.02304	1.69265	2.01586	2.7277	2.09968	1.70712	2.0386	2.00875	2.05534	1.99155	2.33221	2.82686	2.03511	1.9682	2.02922	2.19107	2.3363	2.09973	2.12454
MI0003602	hsa-mir-590	7	73243464	73243560	2.53996	2.25439	1.88932	2.14545	1.9687	2.08203	2.07844	2.11937	2.04236	2.08756	2.13193	2.08644	2.69277	2.12174	1.95634	1.88408	1.93452	2.01103	1.87351	2.19715	2.09163	2.02152	1.93593	1.91587	2.50903	2.02274	1.93592	1.69265	1.95355	2.61278	1.88618	2.02927	1.56047	1.92545	1.99194	1.99155	2.25558	2.17046	2.03511	1.88986	2.12553	1.98334	2.18635	1.99502	1.93959
MI0003674	hsa-mir-653	7	92950008	92950103	2.53609	2.25439	2.18158	2.14545	1.9687	2.08203	2.1205	2.03458	2.04108	1.78512	2.13193	2.08052	2.69277	2.11953	1.94485	2.01009	1.93452	2.1436	2.16062	2.19715	2.28473	2.12114	2.0466	2.03651	2.67331	2.08379	2.03189	1.69265	2.03256	2.73774	1.88618	2.69608	1.88868	2.0181	2.08432	1.99155	2.4183	1.97877	2.03511	1.99693	2.12553	2.07877	2.09598	2.09174	2.16828
MI0003124	hsa-mir-489	7	92951184	92951267	2.53609	2.25439	2.18158	2.14545	1.9687	2.08203	2.1205	2.03458	2.04108	1.78512	2.13193	2.08052	2.69277	2.11953	1.94485	2.01009	1.93452	2.1436	2.16062	2.19715	2.28473	2.12114	2.0466	2.03651	2.67331	2.08379	2.03189	1.69265	2.03256	2.73774	1.88618	2.69608	1.88868	2.0181	2.08432	1.99155	2.4183	1.97877	2.03511	1.99693	2.12553	2.07877	2.09598	2.09174	2.16828
MI0003603	hsa-mir-591	7	95686910	95687004	2.37875	2.25439	2.18158	2.14545	1.9687	2.08203	2.1205	2.03458	2.04108	1.78512	2.13193	2.08052	2.69277	2.11953	1.94485	2.01009	1.93452	2.1436	2.16062	2.19715	2.28473	2.29141	1.98388	2.03651	2.67331	2.08379	2.03189	1.69265	2.03256	2.73774	1.88618	2.69608	1.88868	2.0181	2.08432	1.99155	2.4183	1.97877	2.03511	1.99693	2.12553	2.07877	2.09598	2.09174	2.16828
MI0000082	hsa-mir-25	7	99529119	99529202	2.37875	2.42744	2.18158	2.14545	1.9687	2.48663	2.11624	2.46781	2.28649	1.78512	2.13193	2.08052	2.69277	2.11953	1.94485	2.01009	1.93452	2.1436	2.16062	2.19715	2.28473	2.29141	1.98388	1.89395	2.47535	2.08379	1.95385	1.69265	1.90712	2.73774	1.88618	2.49746	2.04681	1.89054	2.08432	1.99155	2.24871	1.85974	2.03511	1.85842	2.12553	2.07877	2.15237	1.71761	1.94255
MI0000095	hsa-mir-93	7	99529327	99529406	2.37875	2.42744	2.18158	2.14545	1.9687	2.48663	2.11624	2.46781	2.28649	1.78512	2.13193	2.08052	2.69277	2.11953	1.94485	2.01009	1.93452	2.1436	2.16062	2.19715	2.28473	2.29141	1.98388	1.89395	2.47535	2.08379	1.95385	1.69265	1.90712	2.73774	1.88618	2.49746	2.04681	1.89054	2.08432	1.99155	2.24871	1.85974	2.03511	1.85842	2.12553	2.07877	2.15237	1.71761	1.94255
MI0000734	hsa-mir-106b	7	99529552	99529633	2.37875	2.42744	2.18158	2.14545	1.9687	2.48663	2.11624	2.46781	2.28649	1.78512	2.13193	2.08052	2.69277	2.11953	1.94485	2.01009	1.93452	2.1436	2.16062	2.19715	2.28473	2.29141	1.98388	1.89395	2.47535	2.08379	1.95385	1.69265	1.90712	2.73774	1.88618	2.49746	2.04681	1.89054	2.08432	1.99155	2.24871	1.85974	2.03511	1.85842	2.12553	2.07877	2.15237	1.71761	1.94255
MI0003604	hsa-mir-592	7	126485378	126485474	2.70308	2.05713	2.18158	2.16968	1.98996	2.08117	2.53397	2.11394	2.96152	1.80891	2.13193	2.09238	2.71771	2.1065	1.94485	1.99911	1.93452	2.52002	2.16062	2.19715	1.83163	2.29364	2.0537	1.51246	2.56477	2.1211	1.99256	1.69265	1.99004	2.73774	1.90801	2.66838	2.27407	1.99018	2.04142	1.99155	2.34128	1.91468	2.03807	1.99623	2.11525	2.16435	2.06842	1.71274	2.11733
MI0003605	hsa-mir-593	7	127509149	127509248	2.70308	2.05713	2.18158	2.16968	1.98996	2.08117	2.53397	2.11394	2.4812	1.80891	2.13193	2.09238	2.71771	2.1065	1.94485	1.99911	1.93452	2.9431	2.16062	2.19715	2.286	2.29364	1.97264	1.51246	2.56477	2.0436	1.99256	1.69265	1.99004	2.73774	1.90801	2.66838	2.27407	1.99018	2.04142	1.99155	2.34128	1.91468	2.03807	1.94987	2.11525	2.16435	2.06842	1.71274	2.11733
MI0000252	hsa-mir-129-1	7	127635161	127635232	2.70308	2.05713	2.18158	2.16968	1.98996	2.08117	2.53397	2.11394	2.4812	1.80891	2.13193	2.09238	2.71771	2.1065	1.94485	1.99911	1.93452	2.9431	2.16062	2.19715	2.286	2.29364	1.97264	1.51246	2.56477	2.0436	1.99256	1.69265	1.99004	2.73774	1.90801	2.66838	2.27407	1.99018	2.04142	1.99155	2.34128	1.91468	2.03807	1.94987	2.11525	2.16435	2.06842	1.71274	1.99149
MI0000272	hsa-mir-182	7	129197459	129197568	2.82745	2.05713	2.18158	2.16968	1.98996	2.08117	2.53397	2.11394	2.82282	1.80891	2.13193	2.09238	2.71771	2.1065	1.94485	2.10958	1.93452	2.51723	2.16062	2.19715	2.286	2.29364	1.97264	1.51246	2.56477	2.0436	1.99256	1.65541	1.99004	2.73774	1.90801	2.66838	2.27407	1.99018	2.04142	1.99155	2.34128	1.91468	2.03807	1.94987	2.11525	2.16435	2.06842	1.71274	1.99149
MI0000098	hsa-mir-96	7	129201768	129201845	2.82745	2.05713	2.18158	2.16968	1.98996	2.08117	2.53397	2.11394	2.82282	1.80891	2.13193	2.09238	2.71771	2.1065	1.94485	2.10958	1.93452	2.51723	2.16062	2.19715	2.286	2.29364	1.97264	1.51246	2.56477	2.0436	1.99256	1.65541	1.99004	2.73774	1.90801	2.66838	2.27407	1.99018	2.04142	1.99155	2.34128	1.91468	2.03807	1.94987	2.11525	2.16435	2.06842	1.71274	1.99149
MI0000273	hsa-mir-183	7	129201981	129202090	2.82745	2.05713	2.18158	2.16968	1.98996	2.08117	2.53397	2.11394	2.82282	1.80891	2.13193	2.09238	2.71771	2.1065	1.94485	2.10958	1.93452	2.51723	2.16062	2.19715	2.286	2.29364	1.97264	1.51246	2.56477	2.0436	1.99256	1.65541	1.99004	2.73774	1.90801	2.66838	2.27407	1.99018	2.04142	1.99155	2.34128	1.91468	2.03807	1.94987	2.11525	2.16435	2.06842	1.71274	1.99149
MI0000816	hsa-mir-335	7	129923188	129923281	2.82745	2.05713	2.18158	2.16968	1.98996	2.08117	2.53397	2.11394	2.82282	1.80891	2.13193	2.09238	2.71771	2.1065	1.94485	2.10958	1.93452	2.51723	2.16062	2.19715	2.286	2.29364	1.97264	1.51246	2.56477	2.0436	1.99256	1.65541	1.99004	2.73774	2.0037	2.66838	2.27407	1.99018	2.04142	1.99155	2.34128	1.91468	2.03807	1.94987	2.11525	2.16435	2.06842	2.08725	1.99149
MI0000087	hsa-mir-29a	7	130212046	130212109	2.82745	2.05713	2.18158	2.16968	1.98996	2.08117	2.53397	2.11394	2.82282	1.80891	2.13193	2.09238	2.71771	2.1065	1.94485	2.10958	1.93452	2.51723	2.16062	2.19715	2.286	2.29364	1.97264	1.51246	2.56477	2.0436	1.99256	1.65541	1.99004	2.73774	2.0037	2.66838	2.27407	1.99018	2.04142	1.99155	2.34128	1.91468	2.03807	1.94987	2.11525	2.16435	2.06842	2.08725	1.99149
MI0000105	hsa-mir-29b-1	7	130212758	130212838	2.82745	2.05713	2.18158	2.16968	1.98996	2.08117	2.53397	2.11394	2.82282	1.80891	2.13193	2.09238	2.71771	2.1065	1.94485	2.10958	1.93452	2.51723	2.16062	2.19715	2.286	2.29364	1.97264	1.51246	2.56477	2.0436	1.99256	1.65541	1.99004	2.73774	2.0037	2.66838	2.27407	1.99018	2.04142	1.99155	2.34128	1.91468	2.03807	1.94987	2.11525	2.16435	2.06842	2.08725	1.99149
MI0003125	hsa-mir-490	7	136238454	136238581	2.72264	2.07101	2.05604	2.16968	1.99507	2.08117	2.54612	2.07086	2.82282	1.77832	2.13193	2.07389	2.71771	2.09732	1.94485	2.10958	1.93452	2.51723	2.06114	2.19715	2.286	2.09658	2.00018	1.52975	2.59032	2.09494	1.99256	1.66912	1.99004	2.73774	2.0037	2.68117	2.05235	1.99018	2.04142	1.99155	2.34843	1.96851	2.03807	1.94987	2.11525	2.16435	2.2138	2.06394	2.11528
MI0003760	hsa-mir-671	7	150566440	150566557	2.77176	2.04547	2.05604	2.15544	1.96829	2.36525	1.90172	2.33113	1.84617	2.09466	2.1275	2.10854	2.70381	1.75582	1.95621	2.1981	1.93452	2.34979	2.03573	2.19715	1.80041	2.13574	1.98746	1.52013	2.51373	2.0809	1.99657	1.66912	1.99004	2.67416	1.87679	1.96586	1.80185	1.99018	2.04142	1.99155	2.34843	1.94235	2.02091	1.94987	2.10355	2.1603	2.19288	2.05709	2.05103
MI0000464	hsa-mir-153-2	7	157059789	157059875	2.75491	2.05229	1.89851	2.16592	1.9608	2.33576	1.88505	2.33113	1.73644	2.07774	2.11149	2.08803	2.65883	1.76914	1.92313	2.19795	1.94797	2.31311	1.8855	2.16195	2.31936	2.07518	1.98746	1.92639	2.51373	2.0809	1.99657	1.66912	1.99004	2.62712	1.87679	2.79155	1.80185	1.99018	2.00719	1.99155	2.34843	1.54489	2.00473	1.94987	2.10355	2.1603	2.18166	2.05239	2.05103
MI0003607	hsa-mir-595	7	158018171	158018266	2.75491	2.05229	1.89851	2.16592	1.9608	2.33576	1.88505	2.33113	1.88026	2.07774	2.11149	2.11674	2.65883	1.76914	1.92313	2.19795	1.94797	2.31311	1.8855	2.16195	2.31936	2.07518	1.98746	1.92639	2.51373	2.0809	1.99657	1.66912	1.99004	2.62712	1.87679	2.79155	1.80185	1.99018	2.00719	1.99155	2.34843	1.54489	2.00473	1.94987	2.10355	2.1603	2.18166	2.05239	2.05103
MI0003608	hsa-mir-596	8	1752804	1752880	1.45882	1.69518	1.89273	2.66066	1.27893	1.91599	1.63921	1.90955	1.79681	2.05697	1.88395	1.74151	1.69325	2.14704	1.86433	1.9121	1.59038	1.80655	1.88523	2.76414	2.08122	2.04746	1.91392	1.93549	2.11174	2.33175	1.65304	2.80808	1.96836	1.43185	1.86086	1.66182	1.54272	1.76137	2.06061	1.99196	2.32946	1.14671	1.70173	1.96616	1.87882	1.68662	1.71764	1.70468	2.08211
MI0003609	hsa-mir-597	8	9636592	9636688	1.73978	1.69518	1.89273	2.42382	1.31635	1.91719	2.20519	1.90955	1.79681	2.1217	1.93356	1.80781	1.7794	2.4479	1.87548	1.93289	1.61057	1.62533	1.88523	2.49135	2.37335	2.08817	1.91923	1.98013	2.11174	2.37827	1.65315	2.77981	1.99612	1.4584	1.87809	1.66182	1.8061	1.78373	2.06061	1.99196	2.34631	1.17357	1.7565	1.96616	1.89385	1.75629	1.72803	1.73004	2.08211
MI0000443	hsa-mir-124-1	8	9798308	9798392	1.73978	1.69518	1.89273	2.42382	1.31635	1.91719	2.20519	1.90955	1.79681	2.1217	1.93356	1.80781	1.7794	2.4479	1.87548	1.93289	1.61057	1.62533	1.88523	2.49135	2.37335	2.08817	1.91923	1.98013	2.11174	2.37827	1.65315	2.77981	1.99612	1.4584	1.87809	1.66182	1.8061	1.78373	2.06061	1.99196	2.34631	1.17357	1.7565	1.96616	1.89385	1.75629	1.72803	1.73004	2.08211
MI0003610	hsa-mir-598	8	10930126	10930222	1.73978	1.69518	1.89273	2.42382	1.31635	1.91719	1.62124	1.90955	1.79681	2.1217	1.93356	1.80781	1.7794	2.4479	1.87548	1.93289	1.61057	1.80705	1.88523	2.49135	2.08454	2.08817	1.91923	1.98013	2.11174	2.37827	1.65315	2.77981	1.99612	1.4584	1.87809	1.66182	1.8061	1.78373	2.06061	1.99196	2.34631	1.17357	1.7565	1.96616	1.89385	1.75629	1.72803	1.73004	2.08211
MI0000791	hsa-mir-383	8	14755318	14755390	1.61698	1.69518	1.89273	2.42382	1.5262	1.91719	1.62124	1.90955	1.79681	2.06339	1.86769	1.71933	1.70172	2.4479	1.87548	1.93289	1.58807	1.80705	1.88523	2.49135	2.08454	2.08817	1.93231	1.98013	2.11174	2.37827	1.65315	2.88363	1.99612	1.4584	1.87979	1.89377	1.8061	1.97103	2.06061	1.99196	2.35511	1.15693	1.74751	1.96616	1.87791	1.75629	1.72803	1.73004	2.09965
MI0000542	hsa-mir-320	8	22158420	22158501	1.72393	1.69518	1.89273	2.42382	1.5262	1.74085	1.62124	1.78674	1.79681	2.10179	1.88251	1.59068	1.75941	1.77528	1.87548	1.87366	1.58807	1.80705	1.88523	2.49135	2.08454	2.1059	1.93231	1.98013	2.11174	2.37827	1.65315	2.75545	1.99612	1.4584	1.87979	1.66159	1.8061	1.7703	2.06061	1.99196	2.35511	1.17585	1.74751	1.96616	1.81117	1.74307	1.72803	1.73004	2.07736
MI0002470	hsa-mir-486	8	41637116	41637183	2.23443	1.67485	2.18188	2.42382	2.4256	2.81882	1.6067	2.77682	2.19715	2.07257	1.86795	2.06228	2.37939	1.73477	1.86563	2.28684	1.57404	2.16916	2.14986	2.49135	2.08439	2.09266	1.93231	1.98013	2.14047	2.40179	2.00169	2.6922	2.01377	1.97108	2.10493	1.65814	2.00802	2.39828	2.06061	1.99196	2.35511	1.18108	1.75577	1.96616	1.78068	2.30207	1.74924	1.72764	2.06816
MI0000444	hsa-mir-124-2	8	65454260	65454368	2.51682	1.85541	2.03154	1.77299	2.79499	3.00214	2.02273	2.88532	2.19715	2.07257	1.86795	2.47279	2.37939	1.77996	2.01274	2.50422	2.80904	2.68167	2.0116	1.75702	2.08439	2.09266	2.02838	2.01307	2.14047	2.40179	2.02149	2.89264	2.01377	3.33361	2.10493	2.96856	2.02775	2.51158	2.06061	1.99196	2.3382	1.81416	2.04217	1.96616	2.1567	2.05556	2.26722	2.64635	2.12454
MI0003611	hsa-mir-599	8	100618040	100618134	2.21622	2.24176	2.32281	2.24184	1.9455	3.27999	2.85166	3.02311	2.39153	2.36398	2.11178	2.87078	2.37939	2.89457	2.13711	2.49313	2.80904	2.52964	2.30369	2.06828	2.08439	2.12644	2.02838	2.01307	2.14047	3.29051	2.02149	2.56754	2.01377	3.33361	2.10493	2.96856	2.63605	2.47375	2.06061	1.99196	2.3382	2.77791	2.74195	1.97791	2.1567	2.05556	2.42776	2.64561	2.12454
MI0005541	hsa-mir-875	8	100618190	100618265	2.21622	2.24176	2.32281	2.24184	1.9455	3.27999	2.85166	3.02311	2.39153	2.36398	2.11178	2.87078	2.37939	2.89457	2.13711	2.49313	2.80904	2.52964	2.30369	2.06828	2.08439	2.12644	2.02838	2.01307	2.14047	3.29051	2.02149	2.56754	2.01377	3.33361	2.10493	2.96856	2.63605	2.47375	2.06061	1.99196	2.3382	2.77791	2.74195	1.97791	2.1567	2.05556	2.42776	2.64561	2.12454
MI0003612	hsa-mir-548a-3	8	105565773	105565869	2.49217	3.17143	2.32281	1.74603	2.63106	3.10995	2.85166	3.03781	2.39153	2.38389	2.11178	2.87078	2.37939	2.89457	2.20742	2.138	2.80904	2.52964	2.30369	1.76068	2.08439	2.12644	2.02838	2.01307	2.14047	3.29051	2.02149	2.64448	2.01377	3.33361	2.10493	2.96856	2.63605	2.5273	2.06061	1.99196	2.3382	2.77791	3.51349	1.97791	2.09802	2.05556	2.42776	2.64561	2.12454
MI0003668	hsa-mir-548d-1	8	124429455	124429551	2.67419	1.8957	3.57804	1.80861	2.28381	3.24877	2.73474	3.12972	2.25548	2.38125	2.11236	2.52213	2.37939	2.88715	2.34739	2.11178	2.82466	2.52964	3.54293	1.76068	2.3043	2.32131	2.01549	2.00235	2.13943	3.23443	2.01338	2.56398	2.01223	3.33361	2.09968	3.0123	1.99512	2.76638	2.05947	1.99265	2.3382	2.14533	3.09578	1.96998	2.16224	2.04391	2.46267	2.6469	2.12454
MI0000441	hsa-mir-30b	8	135881945	135882032	3.0661	1.91286	3.22225	1.86113	2.30336	3.03836	3.17488	2.96644	2.25548	2.06368	2.11236	2.51027	1.74085	3.10426	2.34739	2.22801	2.82466	2.62248	3.1871	1.76068	2.3043	1.9513	2.01549	2.00235	2.11291	3.23443	2.01771	2.56398	2.01223	3.33361	2.09968	2.48124	1.99512	2.13272	2.05947	1.99265	2.3382	1.79142	1.73148	1.96998	2.37648	2.04391	2.39201	2.6469	2.12454
MI0000255	hsa-mir-30d	8	135886301	135886370	3.0661	1.91286	3.22225	1.86113	2.30336	3.03836	3.17488	2.96644	2.25548	2.06368	2.11236	2.51027	1.74085	3.10426	2.34739	2.22801	2.82466	2.62248	3.1871	1.76068	2.3043	1.9513	2.01549	2.00235	2.11291	3.23443	2.01771	2.56398	2.01223	3.33361	2.09968	2.48124	1.99512	2.13272	2.05947	1.99265	2.3382	1.79142	1.73148	1.96998	2.37648	2.04391	2.39201	2.6469	2.12454
MI0000809	hsa-mir-151	8	141811845	141811934	2.99448	1.87311	3.22225	1.84444	2.50888	2.9158	3.0264	2.96644	2.25548	2.06368	2.11236	2.46766	1.74085	3.10426	2.24336	2.22801	2.67952	2.62248	3.1871	1.76068	2.0295	1.88366	1.91352	1.89513	2.11291	3.40018	2.01771	2.41829	2.01223	3.33361	2.09968	2.48124	1.99512	2.0399	2.05947	1.99265	2.3382	1.76712	1.73148	1.89209	2.37648	2.03134	2.39201	2.56971	2.0387
MI0005759	hsa-mir-937	8	144967115	144967200	3.01991	2.07489	3.1207	1.84444	2.37173	2.92552	3.0264	2.88013	2.16645	2.06368	2.11236	2.40885	1.74085	2.91026	2.16154	2.22801	2.67952	2.89635	3.07214	1.76068	2.02066	1.88366	1.91352	1.89513	2.00171	3.00843	2.01771	2.41829	2.01223	3.09853	1.9838	2.48124	1.99512	2.0399	1.94541	1.99265	2.15277	2.35072	1.73148	1.89209	2.37648	1.94913	2.39201	2.56971	2.0387
MI0003669	hsa-mir-661	8	145091347	145091435	3.01991	2.07489	3.1207	1.84444	2.37173	2.92552	3.0264	2.88013	2.16645	2.06368	2.11236	2.40885	1.74085	2.91026	2.16154	2.22801	2.67952	2.89635	3.07214	1.76068	2.02066	1.88366	1.91352	1.89513	2.00171	3.00843	2.01771	2.41829	2.01223	3.09853	1.9838	2.48124	1.99512	2.0399	1.94541	1.99265	2.15277	2.35072	1.73148	1.89209	2.37648	1.94913	2.39201	2.56971	2.0387
MI0005761	hsa-mir-939	8	145590172	145590253	3.01991	2.07489	3.1207	1.84444	2.37173	2.92552	3.0264	2.88013	2.16645	2.06368	2.11236	2.40885	1.74085	2.91026	2.16154	2.22801	2.67952	2.89635	3.07214	1.76068	2.02066	1.88366	1.91352	1.89513	2.00171	3.00843	2.01771	2.41829	2.01223	3.09853	1.9838	2.48124	1.99512	2.0399	1.94541	1.99265	2.15277	2.35072	1.73148	1.89209	2.37648	1.94913	2.39201	2.56971	2.0387
MI0006324	hsa-mir-1234	8	145596284	145596367	3.01991	2.07489	3.1207	1.84444	2.37173	2.92552	3.0264	2.88013	2.16645	2.06368	2.11236	2.40885	1.74085	2.91026	2.16154	2.22801	2.67952	2.89635	3.07214	1.76068	2.02066	1.88366	1.91352	1.89513	2.00171	3.00843	2.01771	2.41829	2.01223	3.09853	1.9838	2.48124	1.99512	2.0399	1.94541	1.99265	2.15277	2.35072	1.73148	1.89209	2.37648	1.94913	2.39201	2.56971	2.0387
MI0000739	hsa-mir-101-2	9	4840297	4840375	2.53117	2.25189	2.53199	2.20317	1.31808	2.10161	2.26185	2.10808	2.27149	2.11538	2.0882	2.08962	1.8396	2.9151	2.05646	2.6806	1.96044	1.86896	2.53229	2.23168	1.86055	2.30879	1.9106	2.01223	1.86352	2.07098	1.70317	2.02004	2.00055	2.02565	2.00398	2.26398	2.42448	1.81995	2.05206	1.99403	1.56634	1.58799	1.70717	1.96698	2.35876	2.23029	2.03951	1.7411	1.67046
MI0003126	hsa-mir-491	9	20706104	20706187	2.53222	1.6913	1.53898	2.20317	1.2848	2.10161	2.14296	2.09614	1.82379	1.77438	2.0882	2.08962	1.78545	2.64753	1.95282	2.25974	1.96044	1.86896	1.54772	2.23168	1.76752	1.94765	1.9106	2.01223	1.86352	2.07098	1.70636	2.02004	1.98756	2.02565	2.09793	2.27184	2.22573	1.81995	2.05206	1.99403	1.54863	1.58799	1.75674	1.96698	2.0677	2.23029	2.03951	1.75042	1.67046
MI0000089	hsa-mir-31	9	21502114	21502184	2.53222	1.6913	1.53898	2.20317	1.2848	2.10161	2.14296	2.09614	1.82379	1.77438	2.0882	2.08962	1.78545	2.64753	1.95282	2.25974	1.96044	1.86896	1.54772	2.23168	1.89386	1.94765	1.9106	2.01223	1.86352	2.07098	1.70636	2.02004	1.98756	2.02565	2.09793	2.46838	2.22573	1.81995	2.05206	1.99403	1.54863	1.58799	1.75674	1.96698	1.91073	2.23029	2.03951	1.75042	1.67046
MI0005542	hsa-mir-876	9	28853624	28853704	2.47513	2.07044	1.6951	2.15484	1.57215	2.07368	1.60348	2.03543	1.79618	1.77438	2.06031	2.08673	1.78545	2.15748	1.95282	2.01805	1.96044	1.83253	1.69742	2.2034	1.7968	2.06829	1.9106	2.01223	1.86016	2.07098	1.70364	2.03734	1.98935	2.02565	2.09793	2.30148	2.22573	1.81995	2.0262	1.98424	1.54863	1.57735	1.72525	1.96698	1.8843	2.23029	2.03951	1.74074	1.92219
MI0005564	hsa-mir-873	9	28878877	28878953	2.47513	2.07044	1.6951	2.15484	1.57215	2.07368	1.60348	2.03543	1.79618	1.77438	2.06031	2.08673	1.78545	2.15748	1.95282	2.01805	1.96044	1.83253	1.69742	2.2034	1.7968	2.06829	1.9106	2.01223	1.86016	2.07098	1.70364	2.03734	1.98935	2.02565	2.09793	2.30148	2.22573	1.81995	2.0262	1.98424	1.54863	1.57735	1.72525	1.96698	1.8843	2.23029	2.03951	1.74074	1.92219
MI0000284	hsa-mir-204	9	72614711	72614820	2.75052	1.67022	1.87199	1.80811	2.22969	2.06579	2.11199	2.05599	1.79432	2.08568	2.06045	2.05985	1.68821	2.14228	1.93879	1.93182	1.93734	1.98802	1.86703	1.77108	2.02038	2.07475	1.9106	1.9752	1.85617	2.0497	1.67681	1.99417	1.99875	2.02565	2.09866	2.65454	1.86914	1.97561	2.03436	1.98122	1.96291	1.57342	1.72274	1.96698	1.87739	1.89386	2.02515	1.9066	1.86898
MI0000263	hsa-mir-7-1	9	85774483	85774592	2.89267	2.05428	1.87199	1.80811	1.78651	2.06579	1.61877	2.05599	1.79432	2.07199	2.06045	2.05985	1.74314	1.80144	1.9341	1.93182	1.93734	1.83583	1.86703	1.77108	2.11591	2.07475	1.9106	1.9752	1.85617	2.0497	1.67681	1.99417	1.99875	1.97244	2.17312	2.50753	1.86914	1.97561	2.03436	1.98122	1.96291	1.57342	2.02021	1.96698	1.87739	1.89386	2.02515	1.9066	1.86898
MI0000060	hsa-let-7a-1	9	95978060	95978139	1.71642	2.05201	1.87199	1.80811	1.78651	2.06579	1.61474	2.08657	1.79432	1.76408	2.06045	2.05985	1.74314	2.10971	1.9341	2.12691	1.93734	2.20906	1.86703	1.77108	2.21212	2.07475	1.9106	1.9752	2.1091	2.0497	1.67681	1.99417	1.99875	1.97244	2.17312	2.17342	1.86023	1.97561	2.02437	1.98122	1.96291	1.57342	1.73268	1.96698	1.87739	1.89386	2.02515	1.9066	1.86898
MI0000067	hsa-let-7f-1	9	95978450	95978536	1.71642	2.05201	1.87199	1.80811	1.78651	2.06579	1.61474	2.08657	1.79432	1.76408	2.06045	2.05985	1.74314	2.10971	1.9341	2.12691	1.93734	2.20906	1.86703	1.77108	2.21212	2.07475	1.9106	1.9752	2.1091	2.0497	1.67681	1.99417	1.99875	1.97244	2.17312	2.17342	1.86023	1.97561	2.02437	1.98122	1.96291	1.57342	1.73268	1.96698	1.87739	1.89386	2.02515	1.9066	1.86898
MI0000065	hsa-let-7d	9	95980937	95981023	1.71642	2.05201	1.87199	1.80811	1.78651	2.06579	1.61474	2.08657	1.79432	1.76408	2.06045	2.05985	1.74314	2.10971	1.9341	2.12691	1.93734	2.20906	1.86703	1.77108	2.21212	2.07475	1.9106	1.9752	2.1091	2.0497	1.67681	1.99417	1.99875	1.97244	2.17312	2.17342	1.86023	1.97561	2.02437	1.98122	1.96291	1.57342	1.73268	1.96698	1.87739	1.89386	2.02515	1.9066	1.86898
MI0000439	hsa-mir-23b	9	96887311	96887407	1.71642	2.38293	1.87199	1.80811	1.78651	2.06579	1.61474	2.08657	1.79432	1.76408	2.06045	2.05985	1.74314	2.10971	1.9341	2.12691	1.93734	2.20906	1.86703	1.77108	2.21212	2.07475	1.9106	1.9752	2.1091	2.0497	1.67681	1.99417	1.99875	1.97244	2.17312	2.17342	1.86023	1.97561	2.02437	1.98122	1.96291	1.57342	1.73268	1.96698	1.87739	1.89386	2.02515	1.9066	1.86898
MI0000440	hsa-mir-27b	9	96887548	96887644	1.71642	2.38293	1.87199	1.80811	1.78651	2.06579	1.61474	2.08657	1.79432	1.76408	2.06045	2.05985	1.74314	2.10971	1.9341	2.12691	1.93734	2.20906	1.86703	1.77108	2.21212	2.07475	1.9106	1.9752	2.1091	2.0497	1.67681	1.99417	1.99875	1.97244	2.17312	2.17342	1.86023	1.97561	2.02437	1.98122	1.96291	1.57342	1.73268	1.96698	1.87739	1.89386	2.02515	1.9066	1.86898
MI0000080	hsa-mir-24-1	9	96888124	96888191	1.71642	2.38293	1.87199	1.80811	1.78651	2.06579	1.61474	2.08657	1.79432	1.76408	2.06045	2.05985	1.74314	2.10971	1.9341	2.12691	1.93734	2.20906	1.86703	1.77108	2.21212	2.07475	1.9106	1.9752	2.1091	2.0497	1.67681	1.99417	1.99875	1.97244	2.17312	2.17342	1.86023	1.97561	2.02437	1.98122	1.96291	1.57342	1.73268	1.96698	1.87739	1.89386	2.02515	1.9066	1.86898
MI0000090	hsa-mir-32	9	110848330	110848399	1.70527	2.3907	1.87199	1.80811	1.78651	2.06579	1.60726	2.08556	1.79618	1.76408	2.06045	2.05985	1.73892	2.73995	1.9341	2.01819	1.93237	2.09178	1.86703	1.77108	2.02346	2.07475	1.9106	1.98494	2.1091	2.0497	1.67623	1.99417	1.99875	1.97244	2.17312	2.3034	1.86023	1.97561	2.02437	1.98122	1.96291	1.57342	1.72358	1.96698	1.88691	1.89386	2.02515	1.9066	1.65732
MI0003513	hsa-mir-455	9	116011535	116011630	2.30155	2.3907	1.87199	1.80811	1.78651	2.06579	1.60726	2.08975	1.79618	1.76408	2.06045	2.05985	1.73892	2.77569	1.9341	2.01819	1.93237	1.98321	2.0109	1.77108	2.03641	1.97594	1.9106	1.98494	2.1091	2.0497	1.67623	1.99417	1.99875	1.97244	2.18384	2.3034	1.86023	1.97561	2.02437	1.98562	1.96291	1.57342	2.14088	1.96698	1.97962	1.89386	2.02515	1.9066	1.65732
MI0000262	hsa-mir-147	9	122047078	122047149	2.14103	2.3907	2.01792	1.86217	1.78651	2.06579	2.10658	2.08975	1.79618	1.76408	2.06045	2.05985	1.74013	2.17324	1.93276	1.9043	1.93237	1.98321	1.99259	1.77108	1.83049	1.97594	1.9106	1.98494	2.1091	2.0497	1.67623	1.99417	1.99875	1.97244	2.16756	2.2237	1.59381	1.97561	2.02437	1.98562	1.96291	1.57342	2.26986	1.96698	1.88208	1.89386	2.02515	1.9066	1.88172
MI0003613	hsa-mir-600	9	124913646	124913743	2.14103	2.50556	2.01792	1.86217	1.78651	2.06579	2.10658	2.08975	1.79618	1.76408	2.06045	2.05985	1.74013	2.10314	1.93276	1.9043	1.93237	1.98321	1.99259	1.77108	1.83049	1.97594	1.9106	1.98494	2.1091	2.01714	1.67623	1.99417	1.99875	1.97244	2.16756	2.2237	1.59381	1.97561	2.02437	1.98562	1.96291	1.57342	2.26986	1.96698	1.88208	1.89386	2.02515	1.9066	1.88172
MI0003614	hsa-mir-601	9	125204625	125204703	2.14103	2.50556	2.01792	1.86217	1.78651	2.06579	2.10658	2.08975	1.79618	1.76408	2.06045	2.05985	1.74013	2.10314	1.93276	1.9043	1.93237	1.98321	1.99259	1.77108	1.83049	1.97594	1.9106	1.98494	2.1091	2.01714	1.67623	1.99417	1.99875	1.9273	2.03435	2.2237	1.59381	1.97561	2.02437	1.98562	1.96291	1.57342	2.26986	1.96698	1.88208	1.89386	2.02515	1.9066	1.88172
MI0000269	hsa-mir-181a-2	9	126494542	126494651	2.14103	2.50556	1.97133	1.86217	1.78651	2.06579	2.10658	2.08975	1.79618	1.76408	2.06045	2.05985	1.74013	2.10314	1.93276	1.9043	1.93237	1.98321	1.99259	1.77108	1.83049	1.97594	1.9106	1.90805	2.03754	2.01714	1.67623	1.91944	1.99875	1.9273	2.03435	2.2237	1.59381	1.97561	1.95623	1.91612	1.96291	1.57342	2.26986	1.8917	1.88208	1.89386	2.02515	1.9066	1.78652
MI0000683	hsa-mir-181b-2	9	126495810	126495898	2.14103	2.50556	1.97133	1.86217	1.78651	2.06579	2.10658	2.08975	1.79618	1.76408	2.06045	2.05985	1.74013	2.10314	1.93276	1.9043	1.93237	1.98321	1.99259	1.77108	1.83049	1.97594	1.9106	1.90805	2.03754	2.01714	1.67623	1.91944	1.99875	1.9273	2.03435	2.2237	1.59381	1.97561	1.95623	1.91612	1.96291	1.57342	2.26986	1.8917	1.88208	1.89386	2.02515	1.9066	1.78652
MI0000282	hsa-mir-199b	9	130046821	130046930	2.14103	2.50556	1.97133	1.86217	1.78651	2.06579	2.07168	2.08975	1.79618	1.76408	2.06045	2.05985	1.74013	2.10314	1.93276	1.9043	1.93237	1.98321	1.99259	1.77108	1.83049	1.97594	1.9106	1.90805	2.03754	1.96239	1.64755	1.91944	1.90646	1.9273	2.03435	2.2237	1.59381	1.97561	1.95623	1.91612	1.87735	1.57342	2.26986	1.8917	1.88208	1.89386	2.02515	1.80876	1.78652
MI0000740	hsa-mir-219-2	9	130194718	130194814	2.14103	2.50556	1.97133	1.86217	1.78651	2.06579	2.07168	2.08975	1.79618	1.76408	2.06045	2.05985	1.74013	2.10314	1.93276	1.9043	1.93237	1.98321	1.99259	1.77108	1.83049	1.97594	1.9106	1.90805	2.03754	1.96239	1.64755	1.91944	1.90646	1.9273	2.03435	2.2237	1.59381	1.97561	1.95623	1.91612	1.87735	1.57342	2.26986	1.8917	1.88208	1.89386	2.02515	1.80876	1.78652
MI0000471	hsa-mir-126	9	138684875	138684959	2.14103	2.24068	2.01108	1.86217	1.78651	2.05964	2.05894	2.10021	1.79618	1.76408	2.06045	2.01635	1.74013	1.777	1.93276	2.02042	1.94905	1.76202	2.01314	1.77108	1.83049	1.97594	1.9106	1.90805	2.03754	1.96239	1.66373	1.91944	1.90646	1.9273	2.05348	2.2237	1.58159	1.86555	1.95623	1.91612	1.87735	1.57342	2.21208	1.8917	1.88208	1.81974	2.02515	1.80375	1.78652
MI0003615	hsa-mir-602	9	139852692	139852789	2.87349	2.20692	1.9878	1.86217	1.78651	2.05964	2.05894	2.10021	1.79618	2.04587	2.06045	2.01635	1.74013	1.777	1.93276	2.14482	1.94905	1.76202	2.01314	1.77108	1.83049	1.97594	1.9106	1.90805	2.03754	1.96239	1.66373	1.91944	1.90646	1.9273	2.05348	2.2237	1.80673	1.86555	1.95623	1.91612	1.87735	1.57342	2.21208	1.8917	1.88208	1.81974	2.02515	1.80375	1.78652
MI0003127	hsa-mir-511-1	10	17927113	17927199	2.61354	1.86753	2.04453	2.91154	2.07519	2.08622	2.10279	2.08715	2.07417	2.32885	2.12868	2.04478	2.05223	2.99394	2.10272	1.99123	2.2532	2.50174	2.03192	3.04814	1.8157	2.26881	2.06398	1.97273	1.55093	2.59766	2.02865	1.67375	1.99487	2.25665	1.76341	1.92567	2.42297	1.9741	2.03704	1.97437	2.31241	2.22762	2.01713	1.96031	2.06012	2.01717	2.00823	2.03031	1.83509
MI0003128	hsa-mir-511-2	10	17927113	17927199	2.61354	1.86753	2.04453	2.91154	2.07519	2.08622	2.10279	2.08715	2.07417	2.32885	2.12868	2.04478	2.05223	2.99394	2.10272	1.99123	2.2532	2.50174	2.03192	3.04814	1.8157	2.26881	2.06398	1.97273	1.55093	2.59766	2.02865	1.67375	1.99487	2.25665	1.76341	1.92567	2.42297	1.9741	2.03704	1.97437	2.31241	2.22762	2.01713	1.96031	2.06012	2.01717	2.00823	2.03031	1.83509
MI0003616	hsa-mir-603	10	24604620	24604716	2.88606	1.86753	2.04595	2.91154	1.57706	2.08622	2.10279	2.08715	2.06385	2.0664	2.12868	2.04478	2.05223	3.00872	2.07982	1.90113	2.2532	2.50174	2.07649	3.06445	1.8157	2.26881	2.06398	1.97273	1.56247	2.63739	2.02865	1.67375	1.99487	2.28514	1.76341	2.03378	2.51224	1.9741	2.04808	1.97437	2.32494	2.22762	2.01713	1.95841	2.06012	2.01717	2.03049	2.03031	1.85774
MI0003617	hsa-mir-604	10	29873939	29874032	2.92554	1.86753	2.04595	2.75391	2.0435	2.08622	2.10279	2.08715	2.06385	2.0664	2.12868	2.04478	2.05223	2.94945	2.07982	1.90113	2.2532	2.50174	2.07649	2.89534	2.08699	2.65505	2.06398	1.97273	1.56247	2.63739	2.03119	1.67375	1.99487	2.00748	1.76341	2.49193	2.00469	1.9741	2.04808	1.97437	2.32494	2.22762	2.01713	1.95841	2.06012	2.01717	2.03049	2.03031	1.85774
MI0005760	hsa-mir-938	10	29931199	29931281	2.92554	1.86753	2.04595	2.75391	1.80706	2.08622	2.10279	2.08715	2.06385	2.0664	2.12868	2.04478	2.05223	2.94945	2.07982	1.90113	2.2532	2.50174	2.07649	2.89534	2.08699	2.65505	2.06398	1.97273	1.56247	2.63739	2.03119	1.67375	1.99487	2.00748	1.76341	2.49193	2.00469	1.9741	2.04808	1.97437	2.32494	2.22762	2.01713	1.95841	2.06012	2.01717	2.03049	2.03031	1.85774
MI0003618	hsa-mir-605	10	52729339	52729421	1.66037	1.86391	2.09024	2.16442	2.23294	2.08622	1.59782	2.1005	2.03022	2.0664	2.12868	2.05843	2.02706	2.15136	1.93262	1.81927	2.25601	1.80705	2.07649	2.16	2.08699	2.01466	2.06398	2.02525	1.55966	2.48977	2.05997	1.68972	1.99487	2.00748	2.11341	2.18914	2.4756	1.80325	2.04808	1.97437	2.21422	2.27711	2.01713	1.95624	2.12907	1.74598	2.03049	2.03031	1.9162
MI0003619	hsa-mir-606	10	76982222	76982317	1.68986	1.87324	2.09024	2.16442	2.04931	2.08622	1.59782	2.12201	2.03022	1.7669	2.12897	2.05843	2.59816	2.08963	1.93517	1.81927	2.25601	1.80705	2.05544	2.16	2.08699	2.01466	1.93124	1.96741	1.55653	2.57525	2.09293	1.68972	1.99487	2.00748	1.88775	2.18914	1.87394	1.80325	2.04808	1.98232	2.17	2.25762	3.00238	1.95624	1.85295	2.12938	2.03049	2.04359	1.91779
MI0000826	hsa-mir-346	10	88014431	88014525	1.72166	1.87324	1.84264	2.16442	1.60485	2.11359	2.09406	2.12201	2.03022	1.7669	2.12897	2.05843	2.51262	2.15046	1.93168	1.81927	1.93747	1.80705	1.84158	2.16	1.80929	1.91168	1.93124	2.01391	1.55653	2.10805	2.04914	1.67631	1.99487	2.00748	1.89168	2.18914	1.87394	1.80325	2.04808	1.98232	2.17	2.25762	1.7274	1.95624	1.84194	2.12938	2.03049	2.04359	1.89704
MI0000114	hsa-mir-107	10	91342480	91342566	1.72166	1.87324	1.84264	2.16442	1.60485	2.11359	2.09406	2.12201	1.78588	1.7669	2.12897	2.05843	2.51262	1.78466	1.93168	1.81927	1.93747	1.80705	1.84158	2.16	1.80929	1.90348	1.93124	2.01391	1.55653	2.09364	2.04106	1.67631	1.99487	2.00748	1.89168	2.18914	1.87394	1.80325	2.04808	1.98232	2.17	2.25762	1.7274	1.95624	1.90518	2.01089	2.03049	2.04359	1.89704
MI0003620	hsa-mir-607	10	98578416	98578511	1.72166	1.87324	1.84264	2.16442	1.81145	1.78039	2.09406	1.8176	2.18728	2.06411	2.12897	2.05843	2.51262	1.78466	1.93168	1.81927	1.93747	1.80705	1.84158	2.16	1.80929	1.90348	1.93124	1.94409	1.55653	2.09364	2.04106	1.67631	1.99487	2.00748	1.89168	2.08069	2.08895	1.80325	2.04808	1.98232	2.17	2.25762	1.7274	1.95624	1.90518	2.01089	2.03049	2.04359	1.85234
MI0003621	hsa-mir-608	10	102724732	102724831	1.72166	1.87324	1.84264	2.16442	1.81145	1.78039	2.09406	1.8176	2.18728	2.06411	2.12897	2.05843	2.51262	1.78466	1.93168	1.81927	2.19996	1.80705	1.84158	2.16	1.80929	1.90348	1.93124	1.94409	1.55653	2.09364	1.95142	1.67631	1.99487	2.00748	1.89168	1.66724	2.08895	1.80325	2.04808	1.98232	2.17	2.25762	1.7274	1.95624	1.90518	1.93152	2.03049	2.04359	1.7662
MI0003129	hsa-mir-146b	10	104186259	104186331	1.72166	1.87324	1.84264	2.16442	1.81145	1.78039	2.09406	1.8176	2.18728	2.06411	2.12897	2.05843	2.51262	2.0249	1.93168	1.81927	2.19996	1.80705	1.84158	2.16	1.80929	1.90348	1.93124	1.94409	1.55653	2.09364	1.95142	1.67631	1.99487	2.00748	1.89168	1.66724	2.08895	1.80325	2.04808	1.98232	2.17	2.22994	1.7274	1.95624	1.90518	1.93152	2.03049	2.04359	1.7662
MI0005758	hsa-mir-936	10	105797837	105797934	1.72166	1.87324	1.84264	2.16442	1.81145	1.78039	2.09406	1.8176	2.18728	2.06411	2.12897	2.05843	2.51262	1.78899	1.93168	1.81927	2.25289	1.80705	1.84158	2.16	1.80929	2.12821	1.93124	1.94409	1.55653	2.09364	2.06154	1.67631	1.99487	2.00748	1.89168	1.66724	2.08895	1.80325	2.04808	1.98232	2.17	2.22994	1.7274	1.95624	1.90518	2.01549	2.03049	2.04359	1.87716
MI0003622	hsa-mir-609	10	105968537	105968631	1.72166	1.87324	1.84264	2.16442	1.81145	1.78039	2.09406	1.8176	2.18728	2.06411	2.12897	2.05843	2.51262	1.78899	1.93168	1.81927	2.25289	1.80705	1.84158	2.16	1.80929	2.12821	1.93124	1.94409	1.55653	2.09364	2.06154	1.67631	1.99487	2.00748	1.89168	1.66724	2.08895	1.80325	2.04808	1.98232	2.17	2.22994	1.7274	1.95624	1.90518	2.01549	2.03049	2.04359	1.87716
MI0003130	hsa-mir-202	10	134911006	134911115	1.71428	1.87324	2.32797	2.16442	2.23619	1.60358	1.61631	1.6701	2.52772	2.05056	2.12897	1.56726	2.34306	1.41661	1.93168	1.91184	2.25289	1.80705	2.30496	2.16	2.07963	2.04321	1.93124	1.90329	1.55653	2.09364	2.034	1.62889	1.99487	2.00748	1.89168	1.78443	1.58082	1.80325	2.03126	1.98232	2.05622	1.52299	1.72167	1.95624	1.85617	2.13174	2.03049	2.04359	1.87716
MI0000286	hsa-mir-210	11	558089	558198	1.76529	1.8936	1.8764	1.99693	1.99992	2.06493	1.62857	2.09207	1.8008	2.20185	1.90747	1.6168	1.72607	1.64188	2.02604	2.03321	1.93318	1.83507	1.88262	1.94576	1.80729	2.04165	1.8683	1.94207	2.10764	1.91244	1.88299	1.60791	1.8075	1.7412	1.77789	2.00161	1.51076	1.804	1.83512	1.92865	1.88465	2.11624	1.68355	1.96072	1.79567	1.87324	1.98388	1.85459	1.96734
MI0005416	hsa-mir-675	11	1974565	1974637	1.76529	1.8936	1.8764	2.01054	2.09979	2.06493	1.62857	2.09207	1.8008	2.13216	1.90747	1.6168	1.72607	1.64188	1.88134	2.03321	1.93318	1.83507	1.88262	1.94576	1.8413	1.80755	1.8683	1.94207	2.10764	1.91244	1.92923	1.66553	1.8075	1.7412	1.77789	2.00161	2.16441	1.804	1.83512	1.92865	1.88465	2.12668	1.72992	1.96072	1.81381	1.87324	2.00392	1.85459	1.96734
MI0002467	hsa-mir-483	11	2111940	2112015	1.76529	1.8936	1.8764	2.01054	2.09979	2.06493	1.62857	2.09207	1.8008	2.13216	1.90747	1.6168	1.72607	1.64188	1.88134	2.03321	1.93318	1.83507	1.88262	1.94576	1.8413	1.80755	1.8683	1.94207	2.10764	1.91244	1.92923	1.66553	1.8075	1.7412	1.77789	2.00161	2.16441	1.804	1.83512	1.92865	1.88465	2.12668	1.72992	1.96072	1.81381	1.87324	2.00392	1.85459	1.96734
MI0003623	hsa-mir-610	11	28034938	28035033	1.66002	1.87974	2.16425	1.80273	2.15299	1.90778	1.60392	1.88509	2.17563	1.99366	2.1303	3.13821	1.71439	2.67112	2.14929	2.17522	1.94177	1.81345	2.15733	1.80704	2.07215	1.99465	1.94886	2.032	2.10764	1.96035	2.03259	1.68937	1.87163	1.7412	1.89562	2.1309	2.19235	2.00499	1.92395	1.98328	1.9815	2.25871	1.72453	1.96072	1.78884	1.93379	2.02164	1.91641	2.12409
MI0000473	hsa-mir-129-2	11	43559520	43559609	1.73966	1.85978	1.86797	2.00608	1.97225	1.90778	2.0958	1.95468	1.78774	1.99255	2.1303	2.46526	1.73916	2.31891	2.00828	1.90021	1.94177	2.00213	1.86483	1.98306	2.28284	1.99465	1.89058	1.97725	2.10764	1.96035	2.01436	1.68937	2.016	1.7412	1.89562	2.03717	2.19235	1.80851	1.90194	1.98328	1.92679	2.25871	1.71452	1.96072	1.76568	1.93379	2.02164	1.91641	2.11074
MI0000448	hsa-mir-130a	11	57165247	57165335	2.20565	2.05585	2.02942	2.00608	2.21199	1.90976	2.09275	1.91233	1.80292	2.05269	2.1275	2.07231	1.76968	1.78887	2.00397	1.95661	2.55421	2.00213	2.0284	1.99133	2.10282	1.99645	1.95996	2.01474	2.10764	1.96035	2.05256	1.71224	2.00931	2.00247	1.89562	2.13238	1.8066	2.00917	1.90194	1.98328	1.99805	2.27033	2.03751	1.96072	2.08222	1.75581	2.02164	1.92213	2.09079
MI0003624	hsa-mir-611	11	61316543	61316609	2.20565	2.05585	2.02942	2.00608	2.21199	1.90976	2.09275	1.97415	1.80292	2.07185	2.1275	2.07231	1.76968	1.78887	2.07435	1.95661	1.63736	2.00213	2.0284	1.99133	2.10282	1.99645	1.95996	1.88152	2.10764	1.90015	2.05256	1.61338	1.91547	2.00247	1.89562	2.0646	1.8066	1.92812	1.84111	1.98328	1.91135	2.12535	2.03751	1.96072	2.08222	2.02263	2.02164	1.92213	1.96489
MI0006327	hsa-mir-1237	11	63892650	63892751	2.20565	2.05585	2.02942	2.00608	2.03178	1.90976	2.09275	1.97415	1.80292	2.07185	2.1275	2.07231	1.74956	1.78887	2.07435	1.95661	1.60478	2.00213	2.0284	1.99133	2.10282	1.99645	2.27557	1.90514	2.10764	1.90015	1.97359	1.61741	1.91547	2.00247	1.89562	2.0646	1.8066	1.92812	1.84111	1.98328	1.91135	2.15906	1.97425	1.96072	2.08222	1.9195	2.02164	1.92213	1.96489
MI0000234	hsa-mir-192	11	64415185	64415294	2.20565	2.05585	2.02942	2.00608	2.03178	1.90976	2.09275	1.97415	1.80292	2.07185	2.1275	2.07231	1.74956	1.78887	2.07435	1.95661	1.60478	2.00213	2.0284	1.99133	2.10282	1.99645	1.91763	1.90514	2.10764	1.90015	1.97359	1.61741	1.91547	2.00247	1.89562	2.0646	1.8066	1.92812	1.84111	1.98328	1.91135	2.15906	1.97425	1.96072	2.08222	1.9195	2.02164	1.92213	1.96489
MI0000732	hsa-mir-194-2	11	64415403	64415487	2.20565	2.05585	2.02942	2.00608	2.03178	1.90976	2.09275	1.97415	1.80292	2.07185	2.1275	2.07231	1.74956	1.78887	2.07435	1.95661	1.60478	2.00213	2.0284	1.99133	2.10282	1.99645	1.91763	1.90514	2.10764	1.90015	1.97359	1.61741	1.91547	2.00247	1.89562	2.0646	1.8066	1.92812	1.84111	1.98328	1.91135	2.15906	1.97425	1.96072	2.08222	1.9195	2.02164	1.92213	1.96489
MI0003625	hsa-mir-612	11	64968505	64968604	2.20565	2.05585	2.02942	2.00608	1.77614	1.90976	2.09275	1.97415	1.80292	2.07185	2.1275	2.07231	1.74956	1.78887	2.07435	1.95661	1.60478	2.00213	2.0284	1.99133	2.10282	1.99645	1.91763	1.90514	2.10764	1.90015	1.97359	1.61741	1.91547	2.00247	1.89562	2.0646	1.8066	1.92812	1.84111	1.98328	1.91135	2.15906	1.97425	1.96072	2.08222	1.9195	2.02164	1.92213	1.96489
MI0000261	hsa-mir-139	11	72003755	72003822	2.20565	2.05585	1.92702	2.00608	1.80418	1.90976	2.07815	1.97415	1.80292	2.07185	2.1275	2.07231	1.77681	1.78887	2.07435	1.88056	1.58708	2.00213	1.92231	1.99133	2.10282	1.99645	1.91763	1.93884	2.10764	1.90015	1.97359	1.63647	1.99944	2.00623	1.89562	2.0646	2.10669	1.92812	1.84111	1.98328	1.5406	2.15906	2.03201	1.96072	1.99049	2.04618	2.02501	1.9518	1.96489
MI0000808	hsa-mir-326	11	74723784	74723878	2.20565	2.05585	1.92702	2.00608	1.80418	1.90976	2.07815	1.97415	1.80292	2.13187	2.1275	2.07231	1.77681	1.78887	2.07435	2.04055	2.51381	2.00213	1.92231	1.99133	2.10282	1.99645	1.91763	1.9848	2.10764	1.95587	1.97359	1.65414	1.99944	2.00623	1.89562	2.56964	2.10669	1.92812	1.90603	1.98328	2.04968	2.24669	2.03201	1.96072	1.99049	2.04618	2.02501	1.9518	2.05587
MI0005543	hsa-mir-708	11	78790714	78790801	2.20565	2.05585	1.92702	2.00608	1.82013	1.90976	2.51542	1.97415	1.80292	2.13187	2.1275	2.07231	1.77681	1.78887	2.07435	2.04055	2.27864	2.00213	1.92231	1.99133	2.02388	1.93112	1.91763	1.9848	2.10764	1.95587	2.07732	1.68996	1.99944	2.00623	1.89562	3.04568	2.10669	1.99418	1.90603	1.98328	2.04968	2.24669	2.03201	1.96072	1.93821	2.04618	2.02501	1.96347	2.1263
MI0000742	hsa-mir-34b	11	110888873	110888956	1.78053	2.053	1.94244	2.00608	2.18622	1.90976	1.6144	1.93876	1.80292	1.75944	2.1275	2.09296	1.75344	1.79098	1.93463	2.06746	1.59414	2.00213	1.92231	1.98843	1.82137	1.93112	1.94656	1.5306	2.10764	1.6732	2.03147	1.68996	1.86141	2.4691	1.89562	2.10872	1.97969	1.99418	1.9096	1.98328	2.03171	2.28106	2.02357	1.96072	1.93821	2.0415	2.02599	1.93711	2.0706
MI0000743	hsa-mir-34c	11	110889374	110889450	1.78053	2.053	1.94244	2.00608	2.18622	1.90976	1.6144	1.93876	1.80292	1.75944	2.1275	2.09296	1.75344	1.79098	1.93463	2.06746	1.59414	2.00213	1.92231	1.98843	1.82137	1.93112	1.94656	1.5306	2.10764	1.6732	2.03147	1.68996	1.86141	2.4691	1.89562	2.10872	1.97969	1.99418	1.9096	1.98328	2.03171	2.28106	2.02357	1.96072	1.93821	2.0415	2.02599	1.93711	2.0706
MI0000446	hsa-mir-125b-1	11	121475675	121475762	1.72238	2.053	1.94244	2.00608	2.18622	1.90976	2.49027	1.93876	2.15657	2.00655	2.1275	2.09296	1.76075	1.7812	1.93463	2.06746	1.59414	1.78501	1.92231	1.98843	1.82137	1.93112	1.94656	1.5306	2.10764	1.6732	2.03147	1.68996	1.86141	2.4691	1.89562	2.08994	1.97969	1.99418	1.9096	1.98328	2.02314	2.16385	2.02357	1.96072	1.93821	2.0415	2.02599	1.93711	2.0706
MI0000061	hsa-let-7a-2	11	121522439	121522511	1.72238	2.053	1.94244	2.00608	2.18622	1.90976	2.49027	1.93876	1.78007	2.00655	2.1275	2.09296	1.76075	1.7812	1.93463	2.06746	1.59414	1.78501	1.92231	1.98843	1.82137	1.93112	1.94656	1.5306	2.10764	1.6732	2.03147	1.68996	1.86141	2.4691	1.89562	2.08994	1.97969	1.99418	1.9096	1.98328	2.02314	2.16385	2.02357	1.96072	1.93821	2.0415	2.02599	1.93711	2.0706
MI0000102	hsa-mir-100	11	121528147	121528226	1.72238	2.053	1.94244	2.00608	2.18622	1.90976	2.49027	1.93876	1.78007	2.00655	2.1275	2.09296	1.76075	1.7812	1.93463	2.06746	1.59414	1.78501	1.92231	1.98843	1.82137	1.93112	1.94656	1.5306	2.10764	1.6732	2.03147	1.68996	1.86141	2.4691	1.89562	2.08994	1.97969	1.99418	1.9096	1.98328	2.02314	2.16385	2.02357	1.96072	1.93821	2.0415	2.02599	1.93711	2.0706
MI0000650	hsa-mir-200c	12	6943123	6943190	2.68366	1.87272	2.07912	2.81626	2.95005	1.77448	2.42923	1.82125	1.79955	2.38802	1.94391	1.61691	1.96767	2.28857	2.03603	2.02323	2.48901	2.1669	2.0749	3.22798	2.36563	2.08556	1.97949	1.96142	1.55901	1.67332	1.6724	1.95787	1.98701	2.0178	2.06561	2.56732	2.6636	2.1592	1.8768	1.973	1.11589	2.22484	2.0142	1.95393	1.91776	2.30351	2.02599	2.30043	2.0788
MI0000457	hsa-mir-141	12	6943521	6943615	2.68366	1.87272	2.07912	2.81626	2.95005	1.77448	2.42923	1.82125	1.79955	2.38802	1.94391	1.61691	1.96767	2.28857	2.03603	2.02323	2.48901	2.1669	2.0749	3.22798	2.36563	2.08556	1.97949	1.96142	1.55901	1.67332	1.6724	1.95787	1.98701	2.0178	2.06561	2.56732	2.6636	2.1592	1.8768	1.973	1.11589	2.22484	2.0142	1.95393	1.91776	2.30351	2.02599	2.30043	2.0788
MI0003626	hsa-mir-613	12	12808850	12808944	1.99585	1.87272	1.92983	2.5521	2.99041	1.76895	2.48148	1.77354	1.64107	2.39266	1.93048	1.58518	1.96767	1.68162	2.04112	1.99703	2.52131	1.83202	1.93408	2.64567	2.10122	2.11468	2.03176	1.93616	1.56106	1.6955	1.68263	2.00525	2.00166	2.0178	2.08518	2.59847	2.73772	2.1592	1.91969	1.973	1.09255	2.27316	2.02245	1.90301	1.85334	1.89518	2.02599	2.31547	2.0788
MI0003627	hsa-mir-614	12	12960030	12960119	1.99585	1.87272	1.92983	2.5521	2.99041	1.76895	2.48148	1.77354	1.64107	2.39266	1.93048	1.58518	1.96767	1.68162	2.04112	1.99703	2.52131	1.83202	1.93408	2.64567	2.10122	2.11468	2.03176	1.93616	1.56106	1.6955	1.68263	2.00525	2.00166	2.0178	2.08518	2.59847	2.73772	2.1592	1.91969	1.973	1.09255	2.27316	2.02245	1.90301	1.85334	1.89518	2.02599	2.31547	2.0788
MI0005712	hsa-mir-920	12	24256622	24256696	2.33287	1.87272	2.06647	2.19418	2.99041	1.76039	2.85958	1.77354	2.20555	2.09975	1.93048	1.55751	1.96767	2.39238	2.04112	1.80883	2.52481	1.83202	2.05843	2.25563	2.10122	2.11468	2.03176	2.016	1.84591	1.6955	2.07617	2.00525	2.00166	2.0178	2.08821	2.82503	2.45186	2.1592	1.91756	1.973	1.09255	2.27411	2.02441	1.97271	1.85334	1.90677	2.02599	2.31547	2.0788
MI0000279	hsa-mir-196a-2	12	52671789	52671898	1.72071	1.87272	1.86862	1.85123	1.84515	1.91042	2.10468	1.98843	1.79805	1.76188	1.9234	2.07145	2.12166	1.77947	1.9353	1.90483	1.95677	1.8181	1.86574	1.76569	1.82125	1.90203	2.03176	1.95707	1.84591	1.67831	1.98966	1.95719	1.99709	2.01487	2.08445	1.69145	1.99457	1.99004	1.91756	1.973	1.99653	1.96156	2.0128	1.9116	1.85424	1.89781	2.02599	1.86013	1.79819
MI0003628	hsa-mir-615	12	52714001	52714096	1.72071	1.87272	1.86862	1.85123	1.84515	1.91042	2.10468	1.98843	1.79805	1.76188	1.9234	2.07145	2.12166	1.77947	1.9353	1.90483	1.95677	1.8181	1.86574	1.76569	1.82125	1.90203	2.03176	1.95707	1.84591	1.67831	1.98966	1.95719	1.99709	2.01487	2.08445	1.69145	1.99457	1.99004	1.91756	1.973	1.99653	1.96156	2.0128	1.9116	1.85424	1.89781	2.02599	1.86013	1.79819
MI0000811	hsa-mir-148b	12	53017267	53017365	1.72071	1.87272	1.86862	1.85123	2.3472	1.91042	2.10468	1.98843	1.79805	1.76188	1.9234	2.07145	2.12166	1.77947	1.9353	1.90483	1.95677	1.8181	1.86574	1.76569	1.82125	1.90203	2.03176	1.95707	1.84591	1.67831	1.98966	1.95719	1.99709	2.01487	2.08445	1.69145	1.99457	1.99004	1.91756	1.973	1.99653	1.96156	2.0128	1.9116	1.85424	1.89781	2.02599	1.86013	1.79819
MI0006318	hsa-mir-1228	12	55874554	55874626	1.80251	1.87272	1.86862	1.85123	2.58478	1.91042	2.10468	1.98843	1.79805	1.76188	1.9234	2.07145	2.12166	1.77947	2.08126	1.90483	1.95677	1.8181	1.86574	1.76569	1.82125	1.91419	2.03176	1.95707	1.84591	1.67831	1.97031	1.93883	1.99709	2.01389	2.08445	1.69145	1.99457	1.99004	1.91756	1.973	1.56699	1.96156	2.0128	1.9116	1.85424	1.89781	2.02599	1.86013	1.76816
MI0003629	hsa-mir-616	12	56199213	56199309	1.80251	1.87272	1.86862	1.85123	2.86481	1.91042	2.10468	1.98843	1.79805	1.76188	1.9234	2.07145	2.12166	1.77947	2.08126	1.90483	1.95677	1.8181	1.86574	1.76569	1.82125	1.91419	2.03176	1.95707	1.84591	1.67831	1.97031	1.93883	1.99709	2.01389	2.08445	1.69145	1.99457	1.99004	1.91756	1.973	1.56699	1.96156	2.0128	1.9116	1.85424	1.89781	2.02599	1.86013	1.76816
MI0000750	hsa-mir-26a-2	12	56504659	56504742	1.80251	1.87272	1.86862	1.85123	2.86481	1.91042	2.10468	1.98843	1.79805	2.06898	1.9234	2.07145	2.12166	1.77947	2.08126	1.90483	1.95677	1.8181	1.86574	1.76569	1.82125	1.91419	2.03176	1.95707	1.84591	1.67831	1.97031	1.93883	1.99709	2.01389	2.08445	1.69145	1.99457	1.99004	1.91756	1.973	1.56699	1.96156	2.0128	1.9116	1.85424	1.89781	2.02599	1.86013	1.76816
MI0000434	hsa-let-7i	12	61283733	61283817	1.67633	1.87272	1.86862	1.77865	2.20647	1.91042	2.10468	1.92603	1.79805	2.11333	1.9234	2.08658	2.12166	2.44079	2.08126	1.90483	1.95677	1.8181	1.86574	1.76569	1.82125	1.91419	2.03176	2.0223	1.84591	1.67831	2.05113	2.02144	1.99709	2.01389	2.08445	1.69145	1.78965	1.99004	1.91756	1.973	1.56699	1.96156	2.0128	1.97545	1.83557	1.89781	2.02599	1.86013	1.86264
MI0003630	hsa-mir-548c	12	63302556	63302652	1.67633	1.87272	1.86862	1.77865	2.40885	1.91042	2.10468	1.92603	1.79805	2.35531	1.9234	2.08658	2.12166	1.79919	2.08126	1.90483	1.95677	1.8181	1.86574	1.76569	1.82125	1.91419	2.03176	2.0223	1.84591	1.67831	2.0405	2.02144	1.99709	2.01389	2.08445	1.69145	2.16142	1.99004	1.91756	1.973	1.99515	1.96156	2.0128	1.97545	1.83557	1.89715	2.02599	1.86013	1.86264
MI0003631	hsa-mir-617	12	79750443	79750539	1.6606	1.87272	1.86862	1.77865	1.84273	1.91042	2.10468	1.86753	1.79843	2.35531	1.9234	2.02377	2.12166	1.78009	1.93866	1.90483	1.95677	1.8181	1.86574	1.76569	1.785	1.91419	2.03176	2.0223	1.84591	1.67831	2.10048	2.02144	1.99709	2.01389	2.08445	1.70605	1.76819	1.99004	1.91756	1.973	1.56233	1.96156	2.0128	1.97545	1.79182	1.9401	2.02599	1.98812	2.14912
MI0003632	hsa-mir-618	12	79853646	79853743	1.6606	1.87272	1.86862	1.77865	1.84273	1.91042	2.10468	1.86753	1.79843	2.35531	1.9234	2.02377	2.12166	1.78009	1.93866	1.90483	1.95677	1.8181	1.86574	1.76569	1.785	1.91419	2.03176	2.0223	1.84591	1.67831	2.10048	2.02144	1.99709	2.01389	2.08445	1.70605	1.76819	1.99004	1.91756	1.973	1.56233	1.96156	2.0128	1.97545	1.79182	1.9401	2.02599	1.98812	2.14912
MI0003131	hsa-mir-492	12	93752305	93752420	1.72609	1.87272	1.86862	1.82018	1.68768	1.91042	2.10468	1.92683	2.25986	2.35531	1.9234	2.07102	2.12166	1.78009	1.93866	1.90483	1.95853	1.95346	1.86574	1.77182	1.82896	1.90519	2.03176	1.93254	1.84591	1.67831	2.03147	1.97122	1.99709	2.49041	2.08445	1.70605	1.76819	1.79116	1.91756	1.973	1.56233	1.94477	2.0128	1.97545	1.79182	1.88183	2.02599	1.98812	1.97664
MI0000812	hsa-mir-331	12	94226327	94226420	1.72609	1.87272	1.86862	1.82018	1.68768	1.91042	2.10468	1.92683	2.25986	2.06683	1.9234	2.07102	2.12166	1.78009	1.93866	1.90483	1.95853	1.95346	1.86574	1.77182	1.82896	1.90519	2.03176	1.93254	1.84591	1.67831	2.03147	1.97122	1.99709	2.49041	2.08445	1.70605	1.76819	1.79116	1.91756	1.973	1.56233	1.94477	2.0128	1.97545	1.79182	1.88183	2.02599	1.98812	1.97664
MI0000453	hsa-mir-135a-2	12	96481721	96481820	1.72609	1.87272	1.86862	1.82018	1.68768	1.91042	2.10468	1.92683	2.25986	2.06683	1.9234	2.07102	2.12166	1.78009	1.93866	1.90483	1.95853	1.95346	1.86574	1.77182	1.82896	1.90519	2.03176	2.05053	1.84591	1.67831	2.03147	2.03819	1.99709	2.49041	2.08445	1.69075	1.76819	1.79116	1.91756	1.973	1.56233	1.94477	2.0128	1.97545	1.79182	1.88183	2.02599	1.98812	2.10577
MI0003633	hsa-mir-619	12	107754813	107754911	1.72609	1.87272	1.86862	1.82018	1.68803	1.91042	2.3938	1.94873	1.83227	2.06683	1.9234	2.07375	2.12166	1.76902	1.93866	1.97337	1.94824	1.95346	1.86574	1.77182	1.82896	1.90519	1.97387	1.94423	1.84591	1.67831	1.95738	1.96127	1.99709	1.73566	2.0328	1.66009	1.76819	1.79116	1.87303	1.973	1.53017	1.86426	2.0128	1.92503	1.79182	1.88183	2.02599	1.96034	1.91833
MI0003634	hsa-mir-620	12	115070748	115070842	1.72609	1.87272	1.86862	1.82018	1.91314	1.43843	2.4257	1.44396	2.03967	2.06683	1.9234	2.059	2.12166	1.70722	1.93866	1.97337	1.94824	1.95346	1.86574	1.77182	1.82896	1.90519	1.97387	1.94423	1.84591	1.67831	1.95833	1.96127	1.99709	1.73566	2.05447	1.66009	1.76819	1.79116	1.87303	1.973	1.53017	1.91547	2.0128	1.92503	1.79182	1.88183	2.02599	1.96034	2.08818
MI0003635	hsa-mir-621	13	40282902	40282997	2.164	2.06871	1.98821	1.81212	1.55374	1.56189	2.11712	1.62544	1.8073	1.77623	2.16769	2.08904	2.09651	1.85838	2.00675	2.05731	1.94987	1.85258	2.00937	1.76495	1.82276	1.93971	1.96404	1.98467	2.13307	1.70978	2.0429	1.67793	2.00194	1.47201	1.79014	2.19659	1.81803	1.98027	1.90921	1.99141	1.96182	1.36851	2.02554	1.97476	1.85694	1.91379	2.02346	1.98922	2.06673
MI0000070	hsa-mir-16-1	13	49521110	49521198	2.164	2.06871	1.98821	1.81212	1.55374	1.56189	2.13273	1.6224	2.03755	1.77623	2.16769	1.54954	2.08723	2.52354	1.876	1.91436	1.94987	1.77354	2.00937	1.76495	2.05798	1.93971	1.96404	1.98467	2.13307	1.70978	2.0429	1.67793	2.00194	1.47538	1.79014	1.65252	1.81803	1.98027	1.92329	1.99141	1.96182	1.35454	2.02554	1.97476	1.86623	1.91379	2.02346	1.98922	2.06673
MI0000069	hsa-mir-15a	13	49521256	49521338	2.164	2.06871	1.98821	1.81212	1.55374	1.56189	2.13273	1.6224	2.03755	1.77623	2.16769	1.54954	2.08723	2.52354	1.876	1.91436	1.94987	1.77354	2.00937	1.76495	2.05798	1.93971	1.96404	1.98467	2.13307	1.70978	2.0429	1.67793	2.00194	1.47538	1.79014	1.65252	1.81803	1.98027	1.92329	1.99141	1.96182	1.35454	2.02554	1.97476	1.86623	1.91379	2.02346	1.98922	2.06673
MI0003636	hsa-mir-622	13	89681437	89681532	2.164	2.06871	2.08894	1.74991	1.25331	2.00499	1.62068	1.98472	1.74949	2.0664	2.1303	1.54954	2.11168	3.73096	1.876	1.93624	1.94987	1.77354	2.07203	1.76495	2.05798	1.92231	1.96404	2.04372	2.13307	1.70091	2.43433	1.70549	2.00194	1.46204	1.79014	2.69328	2.07725	1.97178	1.92329	1.98658	1.9625	1.36018	2.02554	1.98011	1.8705	2.0746	2.01409	1.98206	2.12852
MI0000071	hsa-mir-17	13	90800860	90800943	1.9681	2.06871	2.08894	1.74991	1.52556	2.00499	1.62068	1.98472	1.74949	2.0664	2.1303	1.54954	2.11168	3.73096	1.876	1.93624	1.94987	1.77354	2.07203	1.76495	2.05798	1.92231	1.96404	2.04372	2.13307	1.70091	2.43433	1.70549	2.00194	1.46204	1.79014	2.69328	2.07725	1.97178	1.92329	1.98658	1.9625	1.36018	2.02554	1.98011	1.8705	2.0746	2.01409	1.98206	2.12852
MI0000072	hsa-mir-18a	13	90800998	90801089	1.9681	2.06871	2.08894	1.74991	1.52556	2.00499	1.62068	1.98472	1.74949	2.0664	2.1303	1.54954	2.11168	3.73096	1.876	1.93624	1.94987	1.77354	2.07203	1.76495	2.05798	1.92231	1.96404	2.04372	2.13307	1.70091	2.43433	1.70549	2.00194	1.46204	1.79014	2.69328	2.07725	1.97178	1.92329	1.98658	1.9625	1.36018	2.02554	1.98011	1.8705	2.0746	2.01409	1.98206	2.12852
MI0000073	hsa-mir-19a	13	90801146	90801227	1.9681	2.06871	2.08894	1.74991	1.52556	2.00499	1.62068	1.98472	1.74949	2.0664	2.1303	1.54954	2.11168	3.73096	1.876	1.93624	1.94987	1.77354	2.07203	1.76495	2.05798	1.92231	1.96404	2.04372	2.13307	1.70091	2.43433	1.70549	2.00194	1.46204	1.79014	2.69328	2.07725	1.97178	1.92329	1.98658	1.9625	1.36018	2.02554	1.98011	1.8705	2.0746	2.01409	1.98206	2.12852
MI0000076	hsa-mir-20a	13	90801320	90801390	1.9681	2.06871	2.08894	1.74991	1.52556	2.00499	1.62068	1.98472	1.74949	2.0664	2.1303	1.54954	2.11168	3.73096	1.876	1.93624	1.94987	1.77354	2.07203	1.76495	2.05798	1.92231	1.96404	2.04372	2.13307	1.70091	2.43433	1.70549	2.00194	1.46204	1.79014	2.69328	2.07725	1.97178	1.92329	1.98658	1.9625	1.36018	2.02554	1.98011	1.8705	2.0746	2.01409	1.98206	2.12852
MI0000074	hsa-mir-19b-1	13	90801447	90801533	1.9681	2.06871	2.08894	1.74991	1.52556	2.00499	1.62068	1.98472	1.74949	2.0664	2.1303	1.54954	2.11168	3.73096	1.876	1.93624	1.94987	1.77354	2.07203	1.76495	2.05798	1.92231	1.96404	2.04372	2.13307	1.70091	2.43433	1.70549	2.00194	1.46204	1.79014	2.69328	2.07725	1.97178	1.92329	1.98658	1.9625	1.36018	2.02554	1.98011	1.8705	2.0746	2.01409	1.98206	2.12852
MI0000093	hsa-mir-92a-1	13	90801569	90801646	1.9681	2.06871	2.08894	1.74991	1.52556	2.00499	1.62068	1.98472	1.74949	2.0664	2.1303	1.54954	2.11168	3.73096	1.876	1.93624	1.94987	1.77354	2.07203	1.76495	2.05798	1.92231	1.96404	2.04372	2.13307	1.70091	2.43433	1.70549	2.00194	1.46204	1.79014	2.69328	2.07725	1.97178	1.92329	1.98658	1.9625	1.36018	2.02554	1.98011	1.8705	2.0746	2.01409	1.98206	2.12852
MI0003637	hsa-mir-623	13	98806386	98806483	2.04359	2.06871	1.99484	1.78136	1.54847	2.00499	1.62496	1.98472	1.78291	2.0664	2.1303	1.54954	2.11168	2.89457	1.876	1.93624	1.94987	2.18303	1.98253	1.76495	2.07186	1.92231	1.96404	1.99018	2.13307	1.70091	2.33209	1.67468	2.00194	1.46204	1.88579	2.54112	2.11034	1.97178	1.92329	1.98658	1.9625	1.36018	2.02554	1.98011	2.01395	2.0746	2.01409	1.98206	2.02686
MI0000251	hsa-mir-208a	14	22927645	22927715	1.75407	1.87272	2.03718	1.84892	1.5909	2.08045	1.61261	2.03981	2.22304	1.75883	1.87912	2.10212	1.78496	1.80044	1.94876	2.04806	1.96084	1.82063	2.03333	1.77378	2.10822	1.90084	1.92416	2.01265	2.11936	1.67204	1.66281	1.69054	2.00374	3.5188	2.08879	1.71947	2.03098	1.98068	1.90273	1.94759	1.54756	2.60287	2.03046	1.9618	2.20859	1.7717	1.98457	2.03539	2.10417
MI0005570	hsa-mir-208b	14	22957036	22957112	1.75407	1.87272	2.03718	1.84892	1.5909	2.08045	1.61261	2.03981	2.22304	1.75883	1.87912	2.10212	1.78496	1.80044	1.94876	2.04806	1.96084	1.82063	2.03333	1.77378	2.10822	1.90084	1.92416	2.01265	2.11936	1.67204	1.66281	1.69054	2.00374	3.5188	2.08879	1.71947	2.03098	1.98068	1.90273	1.94759	1.54756	2.60287	2.03046	1.9618	2.20859	1.7717	1.98457	2.03539	2.10417
MI0003638	hsa-mir-624	14	30553603	30553699	1.72298	1.87272	2.20713	1.79288	1.56834	1.75102	1.61261	1.7818	2.22304	1.75883	1.87912	1.59432	1.74157	1.80044	1.94876	2.20864	1.96084	1.82063	2.18396	1.77378	1.81595	2.11087	1.95427	2.01265	2.11936	1.67204	1.67926	1.69054	2.00374	1.74906	2.08879	2.19979	2.04128	1.98068	1.90273	1.98081	1.54756	2.48424	2.03046	1.9618	1.94346	1.7717	1.98457	2.03539	2.10417
MI0003639	hsa-mir-625	14	65007573	65007657	1.7274	1.87272	2.0196	1.84201	1.54461	1.74932	1.61956	1.81244	1.79084	1.78128	1.87912	1.59565	1.74242	1.77	1.94876	1.9596	1.94325	1.81483	2.01258	1.77378	1.82125	1.92217	1.95251	1.98894	2.11936	1.67204	1.67926	1.67584	2.00374	1.74906	1.88331	1.69286	1.80147	1.98068	1.90273	1.98081	1.54756	2.42385	2.02554	1.9618	1.94346	1.74573	1.98457	2.07412	2.0995
MI0000805	hsa-mir-342	14	99645745	99645843	1.80551	1.87272	1.85507	1.82929	1.52166	1.73339	2.10147	1.79481	1.78749	1.77389	1.84364	2.08861	1.74326	1.77135	1.89876	1.91025	1.94325	1.81483	1.8481	1.75483	1.82125	1.89676	1.91498	1.91268	2.06986	1.67204	1.97195	1.67584	2.00374	1.74906	1.88331	1.75122	2.02339	1.98068	1.90273	1.98081	1.54756	2.37381	2.0121	1.9618	2.18878	1.74573	1.98457	2.04259	2.03446
MI0000825	hsa-mir-345	14	99843949	99844046	1.80551	1.87272	1.85507	1.82929	1.52166	1.73339	2.10147	1.79481	1.78749	1.77389	1.84364	2.08861	1.74326	1.77135	1.89876	1.91025	1.94325	1.81483	1.8481	1.75483	1.82125	1.89676	1.91498	1.91268	2.06986	1.67204	1.97195	1.67584	2.00374	1.74906	1.88331	1.75122	2.02339	1.98068	1.90273	1.98081	1.54756	2.37381	2.0121	1.9618	2.18878	1.74573	1.98457	2.04259	2.03446
MI0005118	hsa-mir-770	14	100388480	100388577	1.80551	1.87272	1.85507	1.82929	1.52166	1.73339	2.10147	1.79481	1.78749	1.77389	1.84364	2.08861	1.74326	1.77135	1.89876	1.91025	1.94325	1.81483	1.8481	1.75483	1.82125	1.89676	1.91498	1.91268	2.06986	1.67204	1.97195	1.67584	2.00374	1.74906	1.88331	1.75122	2.02339	1.98068	1.90273	1.98081	1.54756	2.37381	2.0121	1.9618	2.18878	1.74573	1.98457	2.04259	2.03446
MI0003132	hsa-mir-493	14	100405150	100405238	1.80551	1.87272	1.85507	1.82929	1.52166	1.73339	2.10147	1.79481	1.78749	1.77389	1.84364	2.08861	1.74326	1.77135	1.89876	1.91025	1.94325	1.81483	1.8481	1.75483	1.82125	1.89676	1.91498	1.91268	2.06986	1.67204	1.97195	1.67584	2.00374	1.74906	1.88331	1.75122	2.02339	1.98068	1.90273	1.98081	1.54756	2.37381	2.0121	1.9618	2.18878	1.74573	1.98457	2.04259	2.03446
MI0000806	hsa-mir-337	14	100410583	100410675	1.80551	1.87272	1.85507	1.82929	1.52166	1.73339	2.10147	1.79481	1.78749	1.77389	1.84364	2.08861	1.74326	1.77135	1.89876	1.91025	1.94325	1.81483	1.8481	1.75483	1.82125	1.89676	1.91498	1.91268	2.06986	1.67204	1.97195	1.67584	2.00374	1.74906	1.88331	1.75122	2.02339	1.98068	1.90273	1.98081	1.54756	2.37381	2.0121	1.9618	2.18878	1.74573	1.98457	2.04259	2.03446
MI0005563	hsa-mir-665	14	100411123	100411194	1.80551	1.87272	1.85507	1.82929	1.52166	1.73339	2.10147	1.79481	1.78749	1.77389	1.84364	2.08861	1.74326	1.77135	1.89876	1.91025	1.94325	1.81483	1.8481	1.75483	1.82125	1.89676	1.91498	1.91268	2.06986	1.67204	1.97195	1.67584	2.00374	1.74906	1.88331	1.75122	2.02339	1.98068	1.90273	1.98081	1.54756	2.37381	2.0121	1.9618	2.18878	1.74573	1.98457	2.04259	2.03446
MI0001721	hsa-mir-431	14	100417097	100417210	1.80551	1.87272	1.85507	1.82929	1.52166	1.73339	2.10147	1.79481	1.78749	1.77389	1.84364	2.08861	1.74326	1.77135	1.89876	1.91025	1.94325	1.81483	1.8481	1.75483	1.82125	1.89676	1.91498	1.91268	2.06986	1.67204	1.97195	1.67584	2.00374	1.74906	1.88331	1.75122	2.02339	1.98068	1.90273	1.98081	1.54756	2.37381	2.0121	1.9618	2.18878	1.74573	1.98457	2.04259	2.03446
MI0001723	hsa-mir-433	14	100417973	100418096	1.80551	1.87272	1.85507	1.82929	1.52166	1.73339	2.10147	1.79481	1.78749	1.77389	1.84364	2.08861	1.74326	1.77135	1.89876	1.91025	1.94325	1.81483	1.8481	1.75483	1.82125	1.89676	1.91498	1.91268	2.06986	1.67204	1.97195	1.67584	2.00374	1.74906	1.88331	1.75122	2.02339	1.98068	1.90273	1.98081	1.54756	2.37381	2.0121	1.9618	2.18878	1.74573	1.98457	2.04259	2.03446
MI0000472	hsa-mir-127	14	100419069	100419165	1.80551	1.87272	1.85507	1.82929	1.52166	1.73339	2.10147	1.79481	1.78749	1.77389	1.84364	2.08861	1.74326	1.77135	1.89876	1.91025	1.94325	1.81483	1.8481	1.75483	1.82125	1.89676	1.91498	1.91268	2.06986	1.67204	1.97195	1.67584	2.00374	1.74906	1.88331	1.75122	2.02339	1.98068	1.90273	1.98081	1.54756	2.37381	2.0121	1.9618	2.18878	1.74573	1.98457	2.04259	2.03446
MI0003133	hsa-mir-432	14	100420573	100420666	1.80551	1.87272	1.85507	1.82929	1.52166	1.73339	2.10147	1.79481	1.78749	1.77389	1.84364	2.08861	1.74326	1.77135	1.89876	1.91025	1.94325	1.81483	1.8481	1.75483	1.82125	1.89676	1.91498	1.91268	2.06986	1.67204	1.97195	1.67584	2.00374	1.74906	1.88331	1.75122	2.02339	1.98068	1.90273	1.98081	1.54756	2.37381	2.0121	1.9618	2.18878	1.74573	1.98457	2.04259	2.03446
MI0000475	hsa-mir-136	14	100420787	100420878	1.80551	1.87272	1.85507	1.82929	1.52166	1.73339	2.10147	1.79481	1.78749	1.77389	1.84364	2.08861	1.74326	1.77135	1.89876	1.91025	1.94325	1.81483	1.8481	1.75483	1.82125	1.89676	1.91498	1.91268	2.06986	1.67204	1.97195	1.67584	2.00374	1.74906	1.88331	1.75122	2.02339	1.98068	1.90273	1.98081	1.54756	2.37381	2.0121	1.9618	2.18878	1.74573	1.98457	2.04259	2.03446
MI0000778	hsa-mir-370	14	100447229	100447303	1.80551	1.87272	1.85507	1.82929	1.52166	1.73339	2.10147	1.79481	1.78749	1.77389	1.84364	2.08861	1.74326	1.77135	1.89876	1.91025	1.94325	1.81483	1.8481	1.75483	1.82125	1.89676	1.91498	1.91268	2.06986	1.67204	1.97195	1.67584	2.00374	1.74906	1.88331	1.75122	2.02339	1.98068	1.90273	1.98081	1.54756	2.37381	2.0121	1.9618	2.18878	1.74573	1.98457	2.04259	2.03446
MI0000787	hsa-mir-379	14	100558156	100558222	1.80551	1.87272	1.85507	1.82929	1.52166	1.73339	2.10147	1.79481	1.78749	1.77389	1.84364	2.08861	1.74326	1.77135	1.89876	1.91025	1.94325	1.81483	1.8481	1.75483	1.82125	1.89676	1.91498	1.91268	2.06986	1.67204	1.97195	1.67584	2.00374	1.74906	1.88331	1.75122	2.02339	1.98068	1.90273	1.98081	1.54756	2.37381	2.0121	1.9618	2.18878	1.74573	1.98457	2.04259	2.03446
MI0003675	hsa-mir-411	14	100559415	100559510	1.80551	1.87272	1.85507	1.82929	1.52166	1.73339	2.10147	1.79481	1.78749	1.77389	1.84364	2.08861	1.74326	1.77135	1.89876	1.91025	1.94325	1.81483	1.8481	1.75483	1.82125	1.89676	1.91498	1.91268	2.06986	1.67204	1.97195	1.67584	2.00374	1.74906	1.88331	1.75122	2.02339	1.98068	1.90273	1.98081	1.54756	2.37381	2.0121	1.9618	2.18878	1.74573	1.98457	2.04259	2.03446
MI0000744	hsa-mir-299	14	100559884	100559946	1.80551	1.87272	1.85507	1.82929	1.52166	1.73339	2.10147	1.79481	1.78749	1.77389	1.84364	2.08861	1.74326	1.77135	1.89876	1.91025	1.94325	1.81483	1.8481	1.75483	1.82125	1.89676	1.91498	1.91268	2.06986	1.67204	1.97195	1.67584	2.00374	1.74906	1.88331	1.75122	2.02339	1.98068	1.90273	1.98081	1.54756	2.37381	2.0121	1.9618	2.18878	1.74573	1.98457	2.04259	2.03446
MI0000788	hsa-mir-380	14	100561107	100561167	1.80551	1.87272	1.85507	1.82929	1.52166	1.73339	2.10147	1.79481	1.78749	1.77389	1.84364	2.08861	1.74326	1.77135	1.89876	1.91025	1.94325	1.81483	1.8481	1.75483	1.82125	1.89676	1.91498	1.91268	2.06986	1.67204	1.97195	1.67584	2.00374	1.74906	1.88331	1.75122	2.02339	1.98068	1.90273	1.98081	1.54756	2.37381	2.0121	1.9618	2.18878	1.74573	1.98457	2.04259	2.03446
MI0000807	hsa-mir-323	14	100561822	100561907	1.80551	1.87272	1.85507	1.82929	1.52166	1.73339	2.10147	1.79481	1.78749	1.77389	1.84364	2.08861	1.74326	1.77135	1.89876	1.91025	1.94325	1.81483	1.8481	1.75483	1.82125	1.89676	1.91498	1.91268	2.06986	1.67204	1.97195	1.67584	2.00374	1.74906	1.88331	1.75122	2.02339	1.98068	1.90273	1.98081	1.54756	2.37381	2.0121	1.9618	2.18878	1.74573	1.98457	2.04259	2.03446
MI0003757	hsa-mir-758	14	100562110	100562197	1.80551	1.87272	1.85507	1.82929	1.52166	1.73339	2.10147	1.79481	1.78749	1.77389	1.84364	2.08861	1.74326	1.77135	1.89876	1.91025	1.94325	1.81483	1.8481	1.75483	1.82125	1.89676	1.91498	1.91268	2.06986	1.67204	1.97195	1.67584	2.00374	1.74906	1.88331	1.75122	2.02339	1.98068	1.90273	1.98081	1.54756	2.37381	2.0121	1.9618	2.18878	1.74573	1.98457	2.04259	2.03446
MI0001725	hsa-mir-329-1	14	100562875	100562954	1.80551	1.87272	1.85507	1.82929	1.52166	1.73339	2.10147	1.79481	1.78749	1.77389	1.84364	2.08861	1.74326	1.77135	1.89876	1.91025	1.94325	1.81483	1.8481	1.75483	1.82125	1.89676	1.91498	1.91268	2.06986	1.67204	1.97195	1.67584	2.00374	1.74906	1.88331	1.75122	2.02339	1.98068	1.90273	1.98081	1.54756	2.37381	2.0121	1.9618	2.18878	1.74573	1.98457	2.04259	2.03446
MI0001726	hsa-mir-329-2	14	100563190	100563273	1.80551	1.87272	1.85507	1.82929	1.52166	1.73339	2.10147	1.79481	1.78749	1.77389	1.84364	2.08861	1.74326	1.77135	1.89876	1.91025	1.94325	1.81483	1.8481	1.75483	1.82125	1.89676	1.91498	1.91268	2.06986	1.67204	1.97195	1.67584	2.00374	1.74906	1.88331	1.75122	2.02339	1.98068	1.90273	1.98081	1.54756	2.37381	2.0121	1.9618	2.18878	1.74573	1.98457	2.04259	2.03446
MI0003134	hsa-mir-494	14	100565724	100565804	1.80551	1.87272	1.85507	1.82929	1.52166	1.73339	2.10147	1.79481	1.78749	1.77389	1.84364	2.08861	1.74326	1.77135	1.89876	1.91025	1.94325	1.81483	1.8481	1.75483	1.82125	1.89676	1.91498	1.91268	2.06986	1.67204	1.97195	1.67584	2.00374	1.74906	1.88331	1.75122	2.02339	1.98068	1.90273	1.98081	1.54756	2.37381	2.0121	1.9618	2.18878	1.74573	1.98457	2.04259	2.03446
MI0005565	hsa-mir-543	14	100568077	100568154	1.80551	1.87272	1.85507	1.82929	1.52166	1.73339	2.10147	1.79481	1.78749	1.77389	1.84364	2.08861	1.74326	1.77135	1.89876	1.91025	1.94325	1.81483	1.8481	1.75483	1.82125	1.89676	1.91498	1.91268	2.06986	1.67204	1.97195	1.67584	2.00374	1.74906	1.88331	1.75122	2.02339	1.98068	1.90273	1.98081	1.54756	2.37381	2.0121	1.9618	2.18878	1.74573	1.98457	2.04259	2.03446
MI0003135	hsa-mir-495	14	100569845	100569926	1.80551	1.87272	1.85507	1.82929	1.52166	1.73339	2.10147	1.79481	1.78749	1.77389	1.84364	2.08861	1.74326	1.77135	1.89876	1.91025	1.94325	1.81483	1.8481	1.75483	1.82125	1.89676	1.91498	1.91268	2.06986	1.67204	1.97195	1.67584	2.00374	1.74906	1.88331	1.75122	2.02339	1.98068	1.90273	1.98081	1.54756	2.37381	2.0121	1.9618	2.18878	1.74573	1.98457	2.04259	2.03446
MI0003676	hsa-mir-654	14	100576309	100576389	1.80551	1.87272	1.85507	1.82929	1.52166	1.73339	2.10147	1.79481	1.78749	1.77389	1.84364	2.08861	1.74326	1.77135	1.89876	1.91025	1.94325	1.81483	1.8481	1.75483	1.82125	1.89676	1.91498	1.91268	2.06986	1.67204	1.97195	1.67584	2.00374	1.74906	1.88331	1.75122	2.02339	1.98068	1.90273	1.98081	1.54756	2.37381	2.0121	1.9618	2.18878	1.74573	1.98457	2.04259	2.03446
MI0005525	hsa-mir-300	14	100577453	100577535	1.80551	1.87272	1.85507	1.82929	1.52166	1.73339	2.10147	1.79481	1.78749	1.77389	1.84364	2.08861	1.74326	1.77135	1.89876	1.91025	1.94325	1.81483	1.8481	1.75483	1.82125	1.89676	1.91498	1.91268	2.06986	1.67204	1.97195	1.67584	2.00374	1.74906	1.88331	1.75122	2.02339	1.98068	1.90273	1.98081	1.54756	2.37381	2.0121	1.9618	2.18878	1.74573	1.98457	2.04259	2.03446
MI0000789	hsa-mir-381	14	100582010	100582084	1.80551	1.87272	1.85507	1.82929	1.52166	1.73339	2.10147	1.79481	1.78749	1.77389	1.84364	2.08861	1.74326	1.77135	1.89876	1.91025	1.94325	1.81483	1.8481	1.75483	1.82125	1.89676	1.91498	1.91268	2.06986	1.67204	1.97195	1.67584	2.00374	1.74906	1.88331	1.75122	2.02339	1.98068	1.90273	1.98081	1.54756	2.37381	2.0121	1.9618	2.18878	1.74573	1.98457	2.04259	2.03446
MI0003530	hsa-mir-487b	14	100582545	100582628	1.80551	1.87272	1.85507	1.82929	1.52166	1.73339	2.10147	1.79481	1.78749	1.77389	1.84364	2.08861	1.74326	1.77135	1.89876	1.91025	1.94325	1.81483	1.8481	1.75483	1.82125	1.89676	1.91498	1.91268	2.06986	1.67204	1.97195	1.67584	2.00374	1.74906	1.88331	1.75122	2.02339	1.98068	1.90273	1.98081	1.54756	2.37381	2.0121	1.9618	2.18878	1.74573	1.98457	2.04259	2.03446
MI0003514	hsa-mir-539	14	100583411	100583488	1.80551	1.87272	1.85507	1.82929	1.52166	1.73339	2.10147	1.79481	1.78749	1.77389	1.84364	2.08861	1.74326	1.77135	1.89876	1.91025	1.94325	1.81483	1.8481	1.75483	1.82125	1.89676	1.91498	1.91268	2.06986	1.67204	1.97195	1.67584	2.00374	1.74906	1.88331	1.75122	2.02339	1.98068	1.90273	1.98081	1.54756	2.37381	2.0121	1.9618	2.18878	1.74573	1.98457	2.04259	2.03446
MI0005540	hsa-mir-889	14	100583991	100584069	1.80551	1.87272	1.85507	1.82929	1.52166	1.73339	2.10147	1.79481	1.78749	1.77389	1.84364	2.08861	1.74326	1.77135	1.89876	1.91025	1.94325	1.81483	1.8481	1.75483	1.82125	1.89676	1.91498	1.91268	2.06986	1.67204	1.97195	1.67584	2.00374	1.74906	1.88331	1.75122	2.02339	1.98068	1.90273	1.98081	1.54756	2.37381	2.0121	1.9618	2.18878	1.74573	1.98457	2.04259	2.03446
MI0003515	hsa-mir-544	14	100584748	100584838	1.80551	1.87272	1.85507	1.82929	1.52166	1.73339	2.10147	1.79481	1.78749	1.77389	1.84364	2.08861	1.74326	1.77135	1.89876	1.91025	1.94325	1.81483	1.8481	1.75483	1.82125	1.89676	1.91498	1.91268	2.06986	1.67204	1.97195	1.67584	2.00374	1.74906	1.88331	1.75122	2.02339	1.98068	1.90273	1.98081	1.54756	2.37381	2.0121	1.9618	2.18878	1.74573	1.98457	2.04259	2.03446
MI0003677	hsa-mir-655	14	100585640	100585736	1.80551	1.87272	1.85507	1.82929	1.52166	1.73339	2.10147	1.79481	1.78749	1.77389	1.84364	2.08861	1.74326	1.77135	1.89876	1.91025	1.94325	1.81483	1.8481	1.75483	1.82125	1.89676	1.91498	1.91268	2.06986	1.67204	1.97195	1.67584	2.00374	1.74906	1.88331	1.75122	2.02339	1.98068	1.90273	1.98081	1.54756	2.37381	2.0121	1.9618	2.18878	1.74573	1.98457	2.04259	2.03446
MI0002471	hsa-mir-487a	14	100588536	100588615	1.80551	1.87272	1.85507	1.82929	1.52166	1.73339	2.10147	1.79481	1.78749	1.77389	1.84364	2.08861	1.74326	1.77135	1.89876	1.91025	1.94325	1.81483	1.8481	1.75483	1.82125	1.89676	1.91498	1.91268	2.06986	1.67204	1.97195	1.67584	2.00374	1.74906	1.88331	1.75122	2.02339	1.98068	1.90273	1.98081	1.54756	2.37381	2.0121	1.9618	2.18878	1.74573	1.98457	2.04259	2.03446
MI0000790	hsa-mir-382	14	100590396	100590471	1.80551	1.87272	1.85507	1.82929	1.52166	1.73339	2.10147	1.79481	1.78749	1.77389	1.84364	2.08861	1.74326	1.77135	1.89876	1.91025	1.94325	1.81483	1.8481	1.75483	1.82125	1.89676	1.91498	1.91268	2.06986	1.67204	1.97195	1.67584	2.00374	1.74906	1.88331	1.75122	2.02339	1.98068	1.90273	1.98081	1.54756	2.37381	2.0121	1.9618	2.18878	1.74573	1.98457	2.04259	2.03446
MI0000474	hsa-mir-134	14	100590777	100590849	1.80551	1.87272	1.85507	1.82929	1.52166	1.73339	2.10147	1.79481	1.78749	1.77389	1.84364	2.08861	1.74326	1.77135	1.89876	1.91025	1.94325	1.81483	1.8481	1.75483	1.82125	1.89676	1.91498	1.91268	2.06986	1.67204	1.97195	1.67584	2.00374	1.74906	1.88331	1.75122	2.02339	1.98068	1.90273	1.98081	1.54756	2.37381	2.0121	1.9618	2.18878	1.74573	1.98457	2.04259	2.03446
MI0003761	hsa-mir-668	14	100591348	100591413	1.80551	1.87272	1.85507	1.82929	1.52166	1.73339	2.10147	1.79481	1.78749	1.77389	1.84364	2.08861	1.74326	1.77135	1.89876	1.91025	1.94325	1.81483	1.8481	1.75483	1.82125	1.89676	1.91498	1.91268	2.06986	1.67204	1.97195	1.67584	2.00374	1.74906	1.88331	1.75122	2.02339	1.98068	1.90273	1.98081	1.54756	2.37381	2.0121	1.9618	2.18878	1.74573	1.98457	2.04259	2.03446
MI0002469	hsa-mir-485	14	100591509	100591581	1.80551	1.87272	1.85507	1.82929	1.52166	1.73339	2.10147	1.79481	1.78749	1.77389	1.84364	2.08861	1.74326	1.77135	1.89876	1.91025	1.94325	1.81483	1.8481	1.75483	1.82125	1.89676	1.91498	1.91268	2.06986	1.67204	1.97195	1.67584	2.00374	1.74906	1.88331	1.75122	2.02339	1.98068	1.90273	1.98081	1.54756	2.37381	2.0121	1.9618	2.18878	1.74573	1.98457	2.04259	2.03446
MI0001727	hsa-mir-453	14	100592280	100592359	1.80551	1.87272	1.85507	1.82929	1.52166	1.73339	2.10147	1.79481	1.78749	1.77389	1.84364	2.08861	1.74326	1.77135	1.89876	1.91025	1.94325	1.81483	1.8481	1.75483	1.82125	1.89676	1.91498	1.91268	2.06986	1.67204	1.97195	1.67584	2.00374	1.74906	1.88331	1.75122	2.02339	1.98068	1.90273	1.98081	1.54756	2.37381	2.0121	1.9618	2.18878	1.74573	1.98457	2.04259	2.03446
MI0000480	hsa-mir-154	14	100595845	100595928	1.80551	1.87272	1.85507	1.82929	1.52166	1.73339	2.10147	1.79481	1.78749	1.77389	1.84364	2.08861	1.74326	1.77135	1.89876	1.91025	1.94325	1.81483	1.8481	1.75483	1.82125	1.89676	1.91498	1.91268	2.06986	1.67204	1.97195	1.67584	2.00374	1.74906	1.88331	1.75122	2.02339	1.98068	1.90273	1.98081	1.54756	2.37381	2.0121	1.9618	2.18878	1.74573	1.98457	2.04259	2.03446
MI0003136	hsa-mir-496	14	100596663	100596764	1.80551	1.87272	1.85507	1.82929	1.52166	1.73339	2.10147	1.79481	1.78749	1.77389	1.84364	2.08861	1.74326	1.77135	1.89876	1.91025	1.94325	1.81483	1.8481	1.75483	1.82125	1.89676	1.91498	1.91268	2.06986	1.67204	1.97195	1.67584	2.00374	1.74906	1.88331	1.75122	2.02339	1.98068	1.90273	1.98081	1.54756	2.37381	2.0121	1.9618	2.18878	1.74573	1.98457	2.04259	2.03446
MI0000785	hsa-mir-377	14	100598140	100598208	1.80551	1.87272	1.85507	1.82929	1.52166	1.73339	2.10147	1.79481	1.78749	1.77389	1.84364	2.08861	1.74326	1.77135	1.89876	1.91025	1.94325	1.81483	1.8481	1.75483	1.82125	1.89676	1.91498	1.91268	2.06986	1.67204	1.97195	1.67584	2.00374	1.74906	1.88331	1.75122	2.02339	1.98068	1.90273	1.98081	1.54756	2.37381	2.0121	1.9618	2.18878	1.74573	1.98457	2.04259	2.03446
MI0005539	hsa-mir-541	14	100600585	100600668	1.80551	1.87272	1.85507	1.82929	1.52166	1.73339	2.10147	1.79481	1.78749	1.77389	1.84364	2.08861	1.74326	1.77135	1.89876	1.91025	1.94325	1.81483	1.8481	1.75483	1.82125	1.89676	1.91498	1.91268	2.06986	1.67204	1.97195	1.67584	2.00374	1.74906	1.88331	1.75122	2.02339	1.98068	1.90273	1.98081	1.54756	2.37381	2.0121	1.9618	2.18878	1.74573	1.98457	2.04259	2.03446
MI0001735	hsa-mir-409	14	100601390	100601468	1.80551	1.87272	1.85507	1.82929	1.52166	1.73339	2.10147	1.79481	1.78749	1.77389	1.84364	2.08861	1.74326	1.77135	1.89876	1.91025	1.94325	1.81483	1.8481	1.75483	1.82125	1.89676	1.91498	1.91268	2.06986	1.67204	1.97195	1.67584	2.00374	1.74906	1.88331	1.75122	2.02339	1.98068	1.90273	1.98081	1.54756	2.37381	2.0121	1.9618	2.18878	1.74573	1.98457	2.04259	2.03446
MI0002464	hsa-mir-412	14	100601537	100601627	1.80551	1.87272	1.85507	1.82929	1.52166	1.73339	2.10147	1.79481	1.78749	1.77389	1.84364	2.08861	1.74326	1.77135	1.89876	1.91025	1.94325	1.81483	1.8481	1.75483	1.82125	1.89676	1.91498	1.91268	2.06986	1.67204	1.97195	1.67584	2.00374	1.74906	1.88331	1.75122	2.02339	1.98068	1.90273	1.98081	1.54756	2.37381	2.0121	1.9618	2.18878	1.74573	1.98457	2.04259	2.03446
MI0000777	hsa-mir-369	14	100601688	100601757	1.80551	1.87272	1.85507	1.82929	1.52166	1.73339	2.10147	1.79481	1.78749	1.77389	1.84364	2.08861	1.74326	1.77135	1.89876	1.91025	1.94325	1.81483	1.8481	1.75483	1.82125	1.89676	1.91498	1.91268	2.06986	1.67204	1.97195	1.67584	2.00374	1.74906	1.88331	1.75122	2.02339	1.98068	1.90273	1.98081	1.54756	2.37381	2.0121	1.9618	2.18878	1.74573	1.98457	2.04259	2.03446
MI0002465	hsa-mir-410	14	100602002	100602081	1.80551	1.87272	1.85507	1.82929	1.52166	1.73339	2.10147	1.79481	1.78749	1.77389	1.84364	2.08861	1.74326	1.77135	1.89876	1.91025	1.94325	1.81483	1.8481	1.75483	1.82125	1.89676	1.91498	1.91268	2.06986	1.67204	1.97195	1.67584	2.00374	1.74906	1.88331	1.75122	2.02339	1.98068	1.90273	1.98081	1.54756	2.37381	2.0121	1.9618	2.18878	1.74573	1.98457	2.04259	2.03446
MI0003678	hsa-mir-656	14	100602814	100602891	1.80551	1.87272	1.85507	1.82929	1.52166	1.73339	2.10147	1.79481	1.78749	1.77389	1.84364	2.08861	1.74326	1.77135	1.89876	1.91025	1.94325	1.81483	1.8481	1.75483	1.82125	1.89676	1.91498	1.91268	2.06986	1.67204	1.97195	1.67584	2.00374	1.74906	1.88331	1.75122	2.02339	1.98068	1.90273	1.98081	1.54756	2.37381	2.0121	1.9618	2.18878	1.74573	1.98457	2.04259	2.03446
MI0003529	hsa-mir-376a*	14	101506406	101506485	1.80551	1.87272	1.85507	1.82929	1.52166	1.73339	2.10147	1.79481	1.78749	1.77389	1.84364	2.08861	1.74326	1.77135	1.89876	1.91025	1.94325	1.81483	1.8481	1.75483	1.82125	1.89676	1.91498	1.91268	2.06986	1.67204	1.97195	1.67584	2.00374	1.74906	1.88331	1.75122	2.02339	1.98068	1.90273	1.98081	1.54756	2.37381	2.0121	1.9618	2.18878	1.74573	1.98457	2.04259	2.03446
MI0002466	hsa-mir-376b	14	101506773	101506872	1.80551	1.87272	1.85507	1.82929	1.52166	1.73339	2.10147	1.79481	1.78749	1.77389	1.84364	2.08861	1.74326	1.77135	1.89876	1.91025	1.94325	1.81483	1.8481	1.75483	1.82125	1.89676	1.91498	1.91268	2.06986	1.67204	1.97195	1.67584	2.00374	1.74906	1.88331	1.75122	2.02339	1.98068	1.90273	1.98081	1.54756	2.37381	2.0121	1.9618	2.18878	1.74573	1.98457	2.04259	2.03446
MI0000283	hsa-mir-203	14	103653495	103653604	1.75285	1.87272	1.80835	1.82929	1.52166	2.03678	2.48372	2.06585	1.78749	1.77389	1.84364	2.40368	2.0501	1.77135	1.89876	1.71067	1.90934	1.81483	1.8481	1.75483	1.82125	1.89676	1.91498	1.91268	2.06986	1.67204	1.97195	1.67584	1.89421	1.74906	1.88331	1.75122	2.52604	1.98068	1.90273	1.98081	1.54756	2.37381	2.0121	1.9618	2.18878	1.74573	1.98457	1.97753	2.03446
MI0000287	hsa-mir-211	15	29144527	29144636	1.68168	1.90413	1.7108	1.8041	1.55654	1.90282	1.77068	1.90823	1.80117	1.90827	1.9076	1.5763	1.33144	1.40888	1.9435	1.82192	1.93371	1.8088	1.70958	1.77711	1.89622	1.94246	1.93285	1.97684	1.8468	1.67019	2.0269	1.98534	1.99446	1.47794	1.97106	1.68041	1.67932	1.97192	1.89471	1.97944	1.5323	2.19634	2.01224	1.96602	1.86765	1.87259	2.02992	1.77646	2.00472
MI0006323	hsa-mir-1233	15	32461562	32461643	1.68168	1.90413	1.70529	1.8041	1.55654	1.92438	2.17868	1.90823	1.80117	1.77574	1.91927	1.55848	1.53266	1.40888	1.9435	1.82192	1.93371	1.92764	1.70231	1.77711	1.89622	1.88496	1.93285	1.97684	1.8468	1.67019	2.05754	2.15022	1.99446	1.47794	1.98601	1.69545	1.67856	1.9726	1.89471	1.97944	1.54338	2.2016	2.02007	1.96602	1.86765	1.87259	2.02992	1.77646	2.01971
MI0003640	hsa-mir-626	15	39771075	39771168	1.748	1.90413	1.72019	1.8879	1.55654	1.92438	2.03962	1.95563	1.80117	1.77574	1.92433	1.60041	1.76515	2.13383	1.9435	1.82192	1.93371	1.83291	1.71945	1.77711	2.09177	1.93474	1.93285	1.97684	1.8468	1.67019	1.94831	1.67712	1.99446	1.47794	1.98601	1.70428	1.53888	1.9726	1.89471	1.97944	1.54885	2.20687	2.02793	1.96602	1.86765	1.87259	2.02992	1.77646	1.72781
MI0003641	hsa-mir-627	15	40279060	40279156	1.76101	1.90413	1.72353	1.84873	1.55654	1.92438	2.03962	1.95563	1.80117	1.77574	1.92433	1.60041	1.76368	2.13383	1.9435	1.83726	1.93371	1.83291	1.72434	1.77711	2.12053	1.93474	1.93285	1.97684	1.8468	1.67019	1.94831	1.67712	1.99446	1.47794	1.98601	1.70428	1.53888	1.9726	1.89471	1.97944	1.54885	2.20687	2.02793	1.96602	1.86765	1.87259	2.02992	1.77646	1.72781
MI0005544	hsa-mir-147b	15	43512540	43512619	1.69985	1.90413	1.72353	1.81037	1.55654	1.92438	2.03962	1.95563	1.80117	1.77574	1.92433	1.60041	1.76368	2.13383	1.9435	2.03815	1.93371	1.83291	1.72434	1.77711	1.8282	1.93474	1.93285	1.97684	1.8468	1.67019	2.05455	1.67712	1.99446	1.47794	1.98601	1.70428	1.53888	1.9726	1.89471	1.97944	1.54885	2.20687	2.02793	1.96602	1.86765	1.87259	2.02992	1.77646	1.72781
MI0003642	hsa-mir-628	15	53452430	53452524	1.69985	1.90413	1.89391	1.81037	2.04293	1.92438	2.03962	1.95563	1.80117	1.77574	1.92433	1.60041	1.76368	2.16077	1.9435	2.03815	1.93371	1.83291	1.89335	1.77711	1.8282	1.93474	1.93285	1.97684	1.8468	1.67019	2.05455	1.67712	1.99446	1.47794	1.98601	1.7134	2.00538	1.9726	1.89471	1.97944	1.54885	2.20687	2.02793	1.96602	1.78216	1.87259	2.02992	1.77646	2.14689
MI0000486	hsa-mir-190	15	60903209	60903293	1.98248	1.90413	1.89391	1.85856	2.04293	1.92438	2.03962	1.95563	1.80117	1.77574	1.92433	1.63733	1.85702	2.121	2.11442	2.03815	1.93371	2.22304	1.89335	1.77711	1.83417	1.93474	1.93285	1.97684	1.8468	1.67019	2.00364	1.67712	1.99446	1.47794	1.98601	1.70937	2.00538	1.9726	1.89471	1.97944	1.54885	2.20687	2.02793	1.94407	1.78216	1.87259	2.02992	1.77646	2.14689
MI0001444	hsa-mir-422a	15	61950182	61950271	1.98248	1.90413	1.89391	1.85856	2.04293	1.92438	2.03962	1.95563	1.80117	1.77574	1.92433	1.63733	1.85702	2.121	2.32215	2.03815	1.93371	2.22304	1.89335	1.77711	1.83417	1.93474	1.93285	1.97684	1.8468	1.67019	2.00364	1.67712	1.99446	1.47794	1.98601	1.70937	2.00538	1.9726	1.89471	1.97944	1.54885	2.20687	2.02793	1.94407	1.78216	1.87259	2.02992	1.77646	2.06172
MI0003643	hsa-mir-629	15	68158765	68158861	1.98248	1.86896	1.89391	1.85856	1.98583	1.92438	2.03962	1.95563	1.80117	2.07933	1.92433	1.63733	1.44442	2.121	2.06904	2.03815	1.93371	2.81051	1.89335	1.77711	2.26314	2.08759	1.99699	1.97684	1.8468	1.67019	2.00364	1.67712	1.99446	1.47794	1.98601	1.6931	2.00538	1.9726	1.89471	1.97944	1.54885	2.20687	2.02793	1.94407	1.78216	1.87259	2.02992	1.77646	1.77799
MI0003644	hsa-mir-630	15	70666612	70666708	1.74642	1.87688	1.89391	1.85856	2.04053	1.92438	2.38701	1.95563	1.80117	2.07933	1.92433	1.63733	1.82993	2.121	2.10272	2.03815	1.93371	2.81051	1.89335	1.77711	2.18757	1.90942	1.99699	1.97684	1.8468	1.67019	2.00364	1.67712	1.99446	1.47794	1.98601	1.6931	2.26605	1.9726	1.89471	1.97944	1.54885	2.20687	2.02793	1.94407	1.78216	1.87259	2.02992	1.77646	2.12012
MI0003645	hsa-mir-631	15	73433005	73433079	1.774	1.87688	1.89391	1.84444	2.00242	1.92438	1.95532	1.95563	1.80117	2.04971	1.92433	1.63733	1.42345	2.121	2.06231	2.03815	1.93371	2.48912	1.89335	1.77711	2.25219	1.88981	1.99699	1.97684	1.8468	1.67019	1.94871	1.67712	1.99446	1.47794	1.98601	1.6931	2.26605	1.9726	1.89471	1.97944	1.54885	2.20687	2.02793	1.94407	1.78216	1.87259	2.02992	1.77646	2.12012
MI0000481	hsa-mir-184	15	77289185	77289268	1.77461	1.87688	1.99387	1.84444	2.01844	1.92438	1.99115	1.95563	1.80117	2.06797	1.90985	1.64792	1.43803	2.13902	2.00786	2.03815	1.93371	2.48912	1.989	1.77711	2.03782	1.89794	1.99699	1.97684	1.8468	1.67019	2.32837	1.67852	1.99446	1.47794	1.88083	1.69017	2.13713	1.9726	1.89471	1.97944	1.53964	2.20687	2.02793	1.94407	1.78983	1.87259	2.02444	1.77646	2.12012
MI0003679	hsa-mir-549	15	78921374	78921469	1.77461	1.87688	1.99387	1.84444	2.08268	1.92438	2.421	1.95563	1.80117	2.06797	1.90985	1.64792	1.43803	2.13902	2.00786	2.03815	1.93371	2.48912	1.989	1.77711	2.03782	2.09353	1.99699	1.97684	1.8468	1.67019	2.32837	1.67852	1.99446	1.47794	1.88083	1.69017	2.13713	1.9726	1.89471	1.97944	1.53964	2.20687	2.02793	1.94407	1.78983	1.87259	2.02444	1.77646	2.12012
MI0000264	hsa-mir-7-2	15	86956060	86956169	1.77461	1.87688	2.26886	1.84444	1.80668	1.92438	2.421	1.95563	1.80117	2.27587	1.90985	1.64792	1.83781	2.13902	2.00786	2.03815	1.93371	2.48912	2.25925	1.77711	2.03782	2.09353	1.99699	1.97684	1.8468	1.67019	2.32837	1.67852	1.99446	1.47794	1.88083	1.68864	2.07927	1.9726	1.89471	1.97944	1.53964	2.20687	2.02793	1.95231	1.78983	1.87259	2.02444	1.77646	2.12012
MI0000468	hsa-mir-9-3	15	87712252	87712341	1.77806	1.87688	2.26886	1.84444	2.03841	1.92438	2.421	1.95563	1.80117	2.27587	1.90985	1.64792	1.83781	2.13902	2.00786	2.03815	1.93371	2.48912	2.25925	1.77711	2.03782	2.09353	1.99699	1.97684	1.8468	1.67019	2.32837	1.67852	1.99446	1.47794	1.88083	1.68864	2.07927	1.9726	1.89471	1.97944	1.53964	2.20687	2.02793	1.95231	1.78983	1.87259	2.02444	1.77646	2.12012
MI0003670	hsa-mir-662	16	760184	760278	2.19543	1.89833	1.99913	2.02733	1.7602	1.91985	1.61452	1.96487	1.82632	1.78017	1.88447	1.5962	1.74073	2.0411	1.9705	2.10871	1.94056	1.82151	1.98721	1.98059	1.84795	1.91075	1.9028	1.93415	1.7744	1.91045	1.93646	2.37427	1.87813	2.15425	1.90101	2.05817	1.80886	2.03651	1.88214	1.94921	1.09293	2.19939	2.00001	1.92383	1.86455	1.88326	2.01283	2.28961	1.91713
MI0006311	hsa-mir-1225	16	2080197	2080286	2.19543	1.89833	1.99913	2.02733	1.7602	1.91985	1.61452	1.96487	1.82632	1.78017	1.88447	1.5962	1.74073	2.0411	1.9705	2.10871	1.94056	1.82151	1.98721	1.98059	1.84795	1.91075	1.9028	1.93415	1.7744	1.91045	1.93646	2.37427	1.87813	2.15425	1.90101	2.05817	1.80886	2.03651	1.88214	1.94921	1.09293	2.19939	2.00001	1.92383	1.86455	1.88326	2.01283	2.28961	1.91713
MI0005762	hsa-mir-940	16	2261749	2261842	2.19543	1.89833	1.99913	2.02733	1.7602	1.91985	1.61452	1.96487	1.82632	1.78017	1.88447	1.5962	1.74073	2.0411	1.9705	2.10871	1.94056	1.82151	1.98721	1.98059	1.84795	1.91075	1.9028	1.93415	1.7744	1.91045	1.93646	2.37427	1.87813	2.15425	1.90101	2.05817	1.80886	2.03651	1.88214	1.94921	1.09293	2.19939	2.00001	1.92383	1.86455	1.88326	2.01283	2.28961	1.91713
MI0003137	hsa-mir-193b	16	14305325	14305407	2.19543	1.88196	2.03097	2.00622	2.03756	1.91985	1.61452	1.96487	1.81697	2.07602	1.88447	2.08081	1.75235	2.08038	1.98751	2.10871	1.94056	1.99908	2.02742	1.98059	1.83341	2.04619	1.9028	1.93415	1.82643	2.61065	1.98099	2.50339	1.9767	1.99306	1.97626	2.05817	1.80886	2.11697	1.88214	1.94921	1.9316	2.19939	2.00001	1.92383	1.86455	1.88326	2.01283	2.28961	2.02321
MI0000767	hsa-mir-365-1	16	14310643	14310729	2.19543	1.88196	2.03097	2.00622	2.03756	1.91985	1.61452	1.96487	1.81697	2.07602	1.88447	2.08081	1.75235	2.08038	1.98751	2.10871	1.94056	1.99908	2.02742	1.98059	1.83341	2.04619	1.9028	1.93415	1.82643	2.61065	1.98099	2.50339	1.9767	1.99306	1.97626	2.05817	1.80886	2.11697	1.88214	1.94921	1.9316	2.19939	2.00001	1.92383	1.86455	1.88326	2.01283	2.28961	2.02321
MI0002468	hsa-mir-484	16	15644652	15644730	2.19543	1.88196	2.03097	2.00622	1.76729	1.91985	1.61452	1.96487	1.81697	2.07602	1.88447	2.08081	1.75235	2.08038	1.97446	2.10871	1.94056	1.99908	2.02742	1.98059	1.83341	2.04619	1.9028	1.93415	1.80042	2.23909	1.98099	2.50339	1.9767	1.99306	1.97626	2.05817	1.80886	2.11697	1.88214	1.94921	1.9316	2.19939	2.00001	1.92383	1.86455	1.88326	2.01283	2.28961	2.02321
MI0000455	hsa-mir-138-2	16	55449931	55450014	1.96143	1.86624	1.98628	2.01696	1.70615	1.90461	2.15487	1.94711	1.80968	2.06039	1.6532	2.0284	1.73026	2.13694	2.08198	1.97556	1.58016	1.81621	2.12159	1.96705	2.21657	1.88745	1.9999	1.91388	1.83608	1.95574	2.03584	1.66669	1.76895	2.1986	1.89483	1.8194	1.8061	2.14444	1.88214	1.41518	1.54574	1.58678	2.01601	1.95258	2.15043	1.88326	1.73667	2.04784	1.96775
MI0000804	hsa-mir-328	16	65793725	65793799	1.97534	1.86624	1.98628	2.04058	2.0116	1.90461	1.59406	1.94846	1.81974	2.06039	1.66828	2.04364	1.73964	2.13694	2.08198	1.97556	1.58016	1.81621	1.98088	1.96705	2.21657	1.88745	1.9999	1.90514	1.83608	1.95574	1.94615	1.66669	1.78682	2.01389	1.82332	1.8194	1.8061	2.14444	1.88214	1.41518	1.54574	1.54961	2.01601	1.95258	2.15043	1.88326	1.73667	2.04784	1.92352
MI0000456	hsa-mir-140	16	68524485	68524584	1.97534	1.86624	1.98628	2.04058	2.0116	1.90461	1.59406	1.94846	1.81974	2.06039	1.66828	2.04364	1.73964	1.74551	2.08198	1.97556	1.58016	1.81621	1.98088	1.96705	1.82592	2.0713	1.9999	1.90514	1.83608	1.95574	1.94615	1.66669	1.75832	2.33437	1.82332	1.8194	1.8061	2.14444	1.88214	1.41518	1.54574	1.55095	2.01601	1.95258	2.15043	1.88326	1.73667	2.04784	1.92352
MI0005117	hsa-mir-768	16	70349796	70349899	1.94909	1.86624	2.00551	1.97764	2.0116	1.90461	1.60559	1.94846	1.81974	2.06039	1.66828	2.05572	2.42048	1.77565	2.08198	1.97556	1.61247	1.81621	1.99439	1.99285	1.82554	2.08759	1.9999	1.9767	1.83608	1.97796	2.03767	1.66588	1.85433	2.01305	1.88592	1.81902	1.81224	2.14444	1.88214	1.41646	1.54606	1.56624	2.01601	1.95258	2.15043	1.88326	1.73667	2.04784	2.07333
MI0000078	hsa-mir-22	17	1563941	1564035	2.07888	2.04675	1.87043	2.46653	2.03671	1.89775	2.36822	1.94562	2.37633	1.74971	2.07435	1.56498	2.05379	1.69625	1.90074	2.01288	1.6127	1.81936	1.86121	2.50834	2.07934	1.89873	1.90915	1.9	1.82327	1.99489	1.65453	1.63567	1.72883	1.46986	1.79772	1.65906	2.04242	1.87306	1.87277	1.88529	1.53007	1.56765	1.71797	1.9193	1.86132	1.76765	1.73739	1.72704	1.94726
MI0000449	hsa-mir-132	17	1899952	1900052	2.07888	2.04675	1.87043	2.7746	2.03671	1.89775	2.36822	1.94562	2.37633	1.74971	2.07435	1.56498	2.05379	1.69625	1.90074	2.09342	1.6127	1.81936	1.86121	2.50834	2.07934	1.89873	1.90915	1.9	1.82327	1.99489	1.65453	1.63567	1.72883	1.46986	1.79772	1.89417	2.04242	1.87306	1.87277	1.88529	1.53007	1.56765	1.71797	1.9193	1.86132	1.76765	1.73739	1.72704	1.94726
MI0000288	hsa-mir-212	17	1900315	1900424	2.07888	2.04675	1.87043	2.7746	2.03671	1.89775	2.36822	1.94562	2.37633	1.74971	2.07435	1.56498	2.05379	1.69625	1.90074	2.09342	1.6127	1.81936	1.86121	2.50834	2.07934	1.89873	1.90915	1.9	1.82327	1.99489	1.65453	1.63567	1.72883	1.46986	1.79772	1.89417	2.04242	1.87306	1.87277	1.88529	1.53007	1.56765	1.71797	1.9193	1.86132	1.76765	1.73739	1.72704	1.94726
MI0000489	hsa-mir-195	17	6861658	6861744	2.07888	2.04675	1.87043	2.06363	2.03671	1.89775	2.10046	1.94562	2.37633	1.78215	2.07435	1.64415	2.05379	1.77725	1.9516	1.96069	1.6127	1.81936	1.86121	1.9665	1.83188	1.89873	1.90915	1.9	1.82327	1.99489	1.65453	1.63567	1.82361	1.46986	1.79785	1.69017	2.04242	1.95599	1.87277	1.95394	1.53007	1.56765	1.71797	1.9193	1.86132	1.80429	1.73739	1.72704	1.94726
MI0003138	hsa-mir-497	17	6861954	6862065	2.07888	2.04675	1.87043	2.06363	2.03671	1.89775	2.10046	1.94562	2.37633	1.78215	2.07435	1.64415	2.05379	1.77725	1.9516	1.96069	1.6127	1.81936	1.86121	1.9665	1.83188	1.89873	1.90915	1.9	1.82327	1.99489	1.65453	1.63567	1.82361	1.46986	1.79785	1.69017	2.04242	1.95599	1.87277	1.95394	1.53007	1.56765	1.71797	1.9193	1.86132	1.80429	1.73739	1.72704	1.94726
MI0000813	hsa-mir-324	17	7067340	7067422	2.07888	2.04675	1.87043	2.06363	2.03671	1.89775	2.10046	1.94562	2.37633	1.78215	2.07435	1.64415	2.05379	1.77725	1.9516	1.96069	1.6127	1.81936	1.86121	1.9665	1.83188	1.89873	1.90915	1.9	1.82327	1.99489	1.65453	1.63567	1.82361	1.46986	1.79785	1.69017	2.04242	1.95599	1.87277	1.95394	1.53007	1.56765	1.71797	1.9193	1.86132	1.80429	1.73739	1.72704	1.94726
MI0005559	hsa-mir-744	17	11925941	11926038	1.99544	2.04675	1.87043	1.97778	1.54332	1.89775	1.45922	1.94562	2.37633	1.75981	2.07895	2.07217	2.07727	1.77725	1.9353	1.96069	1.6127	1.81936	1.86483	1.9665	1.82871	1.88301	1.90915	1.96782	1.82327	1.99489	1.65453	0.936977	1.82361	1.46986	1.87523	1.69017	2.04242	1.95599	1.87277	1.95394	1.53007	1.56765	1.71797	1.9193	1.86132	1.82846	1.73739	1.72704	1.94726
MI0003646	hsa-mir-33b	17	17657875	17657970	2.12919	1.92084	1.87043	2.04299	1.55384	1.89775	2.0819	1.94562	2.13027	1.75981	2.07895	2.07217	2.09957	1.77725	1.9353	1.96069	1.6127	1.81936	1.86483	1.9578	1.82871	2.09338	1.90915	1.94463	1.82327	1.99489	1.64972	1.95231	1.82361	1.46986	1.87523	1.69017	2.04242	1.95599	1.87277	1.95394	1.53007	1.56765	1.7457	1.9193	1.86132	1.82846	1.81696	1.72704	1.94726
MI0001729	hsa-mir-451	17	24212513	24212584	1.73496	1.86689	2.01331	2.18871	2.3932	1.89552	1.60348	1.92416	2.18077	1.75981	2.07895	1.58914	2.06579	1.74708	1.9353	1.90285	1.90961	1.81936	2.01789	2.15118	1.82188	1.89663	1.90915	1.94868	1.82327	1.99572	1.62983	2.48645	1.94477	1.47712	2.01219	2.82189	2.04242	1.91547	1.87277	1.95394	1.53007	1.56765	2.01825	1.9193	1.86132	2.02291	1.78339	1.72704	1.93408
MI0000460	hsa-mir-144	17	24212677	24212762	1.73496	1.86689	2.01331	2.18871	2.3932	1.89552	1.60348	1.92416	2.18077	1.75981	2.07895	1.58914	2.06579	1.74708	1.9353	1.90285	1.90961	1.81936	2.01789	2.15118	1.82188	1.89663	1.90915	1.94868	1.82327	1.99572	1.62983	2.48645	1.94477	1.47712	2.01219	2.82189	2.04242	1.91547	1.87277	1.95394	1.53007	1.56765	2.01825	1.9193	1.86132	2.02291	1.78339	1.72704	1.93408
MI0001445	hsa-mir-423	17	25468223	25468316	1.73496	1.86689	2.01331	2.18871	2.3932	1.89552	1.60348	1.92416	2.18077	1.75981	2.07895	1.58914	2.06579	1.74708	1.9353	1.90285	1.90961	1.81936	2.01789	2.15118	1.82188	1.89663	1.90915	1.94868	1.82327	1.99572	1.62983	2.48645	1.94477	1.47712	2.01219	2.46633	2.04242	1.91547	1.87277	1.95394	1.53007	1.57102	2.01825	1.9193	1.86132	2.02291	1.78339	1.72704	1.93408
MI0000487	hsa-mir-193a	17	26911128	26911215	1.73496	1.86689	2.01331	2.19525	2.3932	2.1857	1.60348	2.20707	2.18077	1.75981	2.12617	1.58914	2.08333	1.74708	1.9353	1.90285	1.90961	1.81936	2.01789	2.19076	1.82188	1.89663	1.90915	1.94868	1.82327	1.99572	1.66939	2.48645	1.94477	1.47712	2.01219	2.14052	2.04242	1.91547	1.87277	1.95394	1.53007	1.57102	2.01825	1.9193	1.86132	2.02291	1.78339	1.72704	1.93408
MI0000769	hsa-mir-365-2	17	26926543	26926653	1.73496	1.86689	2.01331	2.19525	2.3932	2.1857	1.60348	2.20707	2.18077	1.75981	2.12617	1.58914	2.08333	1.74708	1.9353	1.90285	1.90961	1.81936	2.01789	2.19076	1.82188	1.89663	1.90915	1.94868	1.82327	1.99572	1.66939	2.48645	1.94477	1.47712	2.01219	2.14052	2.04242	1.91547	1.87277	1.95394	1.53007	1.57102	2.01825	1.9193	1.86132	2.02291	1.78339	1.72704	1.93408
MI0003647	hsa-mir-632	17	27701241	27701334	1.73496	1.86689	2.01331	2.19525	2.3932	2.1857	1.60348	2.20707	2.18077	1.75981	2.12617	1.58914	2.08333	1.74708	1.9353	1.90285	1.90961	1.81936	2.01789	2.19076	1.82188	1.89663	1.90915	1.94868	1.82327	1.99572	1.66939	2.48645	1.94477	1.47712	2.01219	2.30723	2.04242	1.91547	1.87277	1.95394	1.53007	1.57102	2.01825	1.9193	1.86132	2.02291	1.78339	1.72704	1.93408
MI0000462	hsa-mir-152	17	43469526	43469612	1.71856	1.6872	2.06561	2.19448	2.21521	2.14889	1.60503	2.10604	2.16901	1.75335	2.17356	1.5798	2.10978	1.7791	2.05603	2.02225	1.91093	1.81445	2.05615	2.18469	2.09729	1.90084	1.99768	1.94868	1.82403	2.02751	1.6287	2.5222	1.94342	1.75149	2.13475	1.69357	1.86578	1.74969	1.89208	1.97231	1.55617	1.56125	2.01266	1.91014	1.83366	1.98706	1.88586	1.75079	1.58892
MI0000266	hsa-mir-10a	17	44012199	44012308	1.71856	1.6872	2.06561	2.19448	2.21521	2.14889	1.60503	2.10604	2.16901	1.75335	2.17356	1.5798	2.10978	1.7791	2.05603	1.88695	1.91093	1.81445	2.05615	2.18469	2.09729	1.90084	1.99768	1.94868	1.82403	2.02751	1.98745	2.5222	1.94342	1.75149	2.13475	1.69357	1.86578	1.8996	1.89208	1.97231	1.55617	1.56125	2.01266	1.91014	1.83366	1.98706	1.88586	1.75079	1.97527
MI0000238	hsa-mir-196a-1	17	44064851	44064920	1.71856	1.6872	2.06561	2.19448	2.21521	2.14889	1.60503	2.10604	2.16901	1.75335	2.17356	1.5798	2.10978	1.7791	2.05603	1.88695	1.91093	1.81445	2.05615	2.18469	2.09729	1.90084	1.99768	1.94868	1.82403	2.02751	1.98745	2.5222	1.94342	1.75149	2.13475	1.69357	1.86578	1.8996	1.89208	1.97231	1.55617	1.56125	2.01266	1.91014	1.83366	1.98706	1.88586	1.75079	1.97527
MI0000458	hsa-mir-142	17	53763592	53763678	1.71856	1.6802	2.06561	2.19448	2.21705	2.12225	2.07068	2.07719	2.16901	2.06482	2.17356	1.6073	2.10978	1.7791	2.07363	2.04083	1.91584	2.18894	2.05615	2.18469	2.09729	1.90084	1.99768	1.96659	1.82403	2.02751	1.96622	2.5222	1.9304	1.75392	2.33653	1.69357	2.25821	1.96877	1.89208	1.97231	1.55617	2.25137	2.01266	1.91041	1.98127	2.03811	1.73343	1.75079	1.98859
MI0003820	hsa-mir-454	17	54569901	54570015	1.71856	2.36991	2.06561	2.19448	2.21705	2.12225	2.07068	2.07719	2.16901	2.06482	2.17356	1.52345	2.10978	1.7791	2.07363	2.04083	1.91584	2.18894	2.05615	2.18469	2.09729	1.90084	1.99768	1.96659	1.82403	2.02751	1.96622	2.5222	1.9304	1.75392	2.33653	1.69357	2.25821	1.96877	1.89208	1.97231	1.55617	2.25137	2.01266	1.91041	1.98127	2.03811	1.73343	1.75079	1.98859
MI0000745	hsa-mir-301a	17	54583279	54583364	1.71856	2.36991	2.06561	2.19448	2.21705	2.12225	2.07068	2.07719	2.16901	2.06482	2.17356	1.52345	2.10978	1.7791	2.07363	2.04083	1.91584	2.18894	2.05615	2.18469	2.09729	1.90084	1.99768	1.96659	1.82403	2.02751	1.96622	2.5222	1.9304	1.75392	2.33653	1.69357	2.25821	1.96877	1.89208	1.97231	1.55617	2.25137	2.01266	1.91041	1.98127	2.03811	1.73343	1.75079	1.98859
MI0000077	hsa-mir-21	17	55273409	55273480	1.71856	2.36991	2.06561	2.19448	2.21705	2.12225	2.07068	2.07719	2.16901	2.33775	2.17356	1.52345	2.10978	2.18109	1.98916	2.04083	1.91584	2.18894	2.05615	2.18469	2.09729	1.90084	1.99768	1.96659	1.82403	2.02751	1.96622	2.5222	1.9304	1.75392	2.33653	1.69357	2.25821	1.96877	1.89208	1.97231	1.95125	2.25137	2.01266	1.91041	1.98127	2.03811	1.73343	1.87151	1.98859
MI0003648	hsa-mir-633	17	58375308	58375405	1.71856	2.36991	2.06561	2.19448	2.21705	2.39943	2.07068	2.33291	2.16901	2.33775	2.17356	2.42577	2.10978	2.36239	1.98916	2.19551	1.91584	2.37304	2.05615	2.18469	2.341	2.02839	1.99768	1.96659	1.82403	2.02751	1.96622	2.5222	1.9304	2.22558	2.33653	1.69357	2.61675	1.96877	1.89208	1.97231	1.95125	2.25137	2.01266	1.91041	1.98127	2.03811	1.73343	1.87151	1.98859
MI0003649	hsa-mir-634	17	62213652	62213748	1.71856	2.36991	2.06561	2.19448	2.21705	2.1471	2.07068	2.11922	1.60051	2.33775	2.17356	2.42577	2.10978	2.36239	1.98916	2.19551	1.91584	2.37304	2.05615	2.18469	2.09816	2.02839	1.99768	1.96659	1.82403	2.02751	1.96622	2.5222	1.99266	2.22558	2.33653	1.68724	2.61675	1.96877	1.89208	1.97231	1.95125	2.25137	2.01266	1.91041	2.03161	2.03811	1.73343	1.87151	1.98859
MI0003671	hsa-mir-548d-2	17	62898067	62898163	1.71856	2.36991	2.06561	2.19448	2.21705	2.1471	2.07068	2.11922	1.60051	2.33775	2.17356	2.42577	2.10978	2.36239	1.98916	2.19551	1.91584	2.39136	2.05615	2.18469	2.09816	2.02839	1.99768	1.96659	1.82403	2.02751	1.96622	2.5222	1.99266	2.22558	2.33653	1.68724	2.61675	1.96877	1.89208	1.97231	2.35136	2.25137	2.01266	1.91041	2.03161	2.03811	1.73343	1.87151	1.98859
MI0003650	hsa-mir-635	17	63932187	63932284	1.71856	2.36991	2.06561	2.19448	2.21705	2.1471	2.07068	2.11922	1.60051	2.33775	2.17356	2.42577	2.10978	2.36239	1.98916	2.19551	1.91584	2.39136	2.05615	2.18469	2.09816	2.02839	1.99768	1.96659	1.82403	2.02751	1.96622	2.5222	1.99266	2.22558	2.33653	2.27831	2.43307	1.96877	1.89208	1.97231	2.35136	2.25137	2.01266	1.91041	2.03161	2.03811	1.73343	1.87151	1.98859
MI0003651	hsa-mir-636	17	72244127	72244225	1.99599	2.36991	2.06561	2.19448	2.21705	2.1471	2.07068	2.15089	2.15492	2.33775	2.17356	3.03257	2.60899	2.24785	1.98916	2.00383	1.91027	2.6367	2.05615	2.18469	2.09816	2.02839	1.92123	1.89342	1.82403	1.95411	1.95928	2.38731	1.91202	2.22558	2.33653	1.6484	2.16097	1.8971	1.83665	1.89014	2.22221	2.14593	2.01266	1.89065	2.03161	1.96092	1.73343	1.84664	1.99467
MI0003681	hsa-mir-657	17	76713671	76713768	1.99599	2.36991	1.93277	2.19448	2.21705	2.39212	2.07068	2.35893	2.15492	2.07415	2.17356	3.41656	2.60899	2.24785	2.10433	2.00383	1.91027	2.16841	2.05615	2.18469	2.09816	2.18228	1.92123	1.89342	1.82403	1.95411	1.95697	2.38731	1.91202	2.22558	2.33653	1.6484	2.29116	1.8971	1.83665	1.89014	2.22221	2.14593	1.97535	1.89065	2.03161	1.96092	1.73343	1.84664	1.99467
MI0000814	hsa-mir-338	17	76714278	76714344	1.99599	2.36991	1.93277	2.19448	2.21705	2.39212	2.07068	2.35893	2.15492	2.07415	2.17356	3.41656	2.60899	2.24785	2.10433	2.00383	1.91027	2.16841	2.05615	2.18469	2.09816	2.18228	1.92123	1.89342	1.82403	1.95411	1.95697	2.38731	1.91202	2.22558	2.33653	1.6484	2.29116	1.8971	1.83665	1.89014	2.22221	2.14593	1.97535	1.89065	2.03161	1.96092	1.73343	1.84664	1.99467
MI0000450	hsa-mir-133a-1	18	17659657	17659744	2.14326	1.86831	2.16606	2.13729	2.42426	2.68588	2.90372	2.27416	2.58155	2.0825	1.89902	1.57794	1.75819	1.74829	2.02267	1.88983	1.94137	2.17473	2.15688	2.15506	2.07776	2.03008	2.02655	1.99972	2.09962	1.67936	1.6817	1.99818	1.99543	2.02186	1.88448	1.99732	2.15051	1.8075	1.91119	1.9881	1.97123	1.95207	2.02077	1.96371	1.9299	1.91074	1.72851	1.73881	1.8435
MI0000437	hsa-mir-1-2	18	17662963	17663047	2.14326	1.86831	2.16606	2.13729	2.42426	2.68588	2.90372	2.27416	2.58155	2.0825	1.89902	1.57794	1.75819	1.74829	2.02267	1.88983	1.94137	2.17473	2.15688	2.15506	2.07776	2.03008	2.02655	1.99972	2.09962	1.67936	1.6817	1.99818	1.99543	2.02186	1.88448	1.99732	2.15051	1.8075	1.91119	1.9881	1.97123	1.95207	2.02077	1.96371	1.9299	1.91074	1.72851	1.73881	1.8435
MI0000274	hsa-mir-187	18	31738779	31738887	2.14326	1.86831	2.16231	2.13729	2.64936	2.32091	2.90372	2.27416	2.18576	2.34944	1.89902	1.56292	1.75819	2.16032	2.30931	1.88983	1.94137	2.17473	2.16587	2.15506	2.07776	2.10678	1.86895	1.99972	2.09962	1.67936	1.69023	1.99818	1.99543	2.02186	1.88448	1.96736	2.15051	1.8075	1.91119	1.9881	1.97123	1.95207	2.0268	1.97791	1.9299	1.91074	1.72851	1.73881	1.83521
MI0007260	hsa-mir-1539	18	47013743	47013792	1.6853	1.86456	2.02563	2.13729	2.64587	2.84552	2.5562	2.78453	2.19807	2.16523	1.89902	1.59289	1.67934	2.15838	2.06789	1.99717	1.94137	1.79146	2.01146	2.15402	2.08309	1.91951	1.87336	1.99972	2.09962	1.67936	1.69164	1.99818	1.85433	2.01514	1.77826	2.19354	1.87368	1.79527	1.91305	1.9881	2.29246	1.95207	3.02577	1.97791	1.9299	2.05243	1.72851	1.75176	1.873
MI0000442	hsa-mir-122	18	54269286	54269370	1.6853	1.86456	2.02563	2.13729	2.64587	2.84552	2.5562	2.78453	2.19807	2.16523	1.89902	1.59289	1.67934	2.15838	2.06789	1.99717	1.94137	1.79146	2.01146	2.15402	2.08309	1.91951	1.87336	1.99972	2.09962	1.67936	1.69164	1.99818	1.85433	2.01514	1.77826	2.19354	1.87368	1.79527	1.91305	1.9881	2.29246	1.95207	3.02577	1.97791	1.9299	2.05243	1.72851	1.75176	1.873
MI0006316	hsa-mir-1227	19	2185061	2185148	1.77056	1.93339	2.0189	2.08925	2.09542	1.92025	2.08161	1.95861	2.18047	1.75737	1.90905	1.54783	1.35575	1.90904	1.93826	1.8047	1.91119	1.7749	1.96325	1.97853	1.86688	1.88719	1.85733	1.86826	1.98554	1.6374	1.6447	1.8815	1.78027	1.70655	1.90775	1.64726	1.77741	1.92039	1.83614	1.86825	1.49765	1.54446	1.99502	1.88424	1.84462	1.93326	1.91737	1.63275	1.85029
MI0003652	hsa-mir-637	19	3912412	3912510	1.77056	1.93339	2.0189	2.08925	2.09542	1.94328	2.08161	1.95861	2.18047	2.07242	1.90905	2.38443	2.07886	2.04407	2.008	2.05332	2.22033	2.15074	2.00617	1.97853	1.86688	1.88719	1.85733	1.86826	1.98554	1.6374	1.6447	1.8815	1.78027	1.70655	1.90775	1.64726	1.77741	2.00986	1.83614	1.86825	1.49765	1.54446	1.99502	1.88424	1.79331	1.93326	1.91737	1.63275	1.85029
MI0000265	hsa-mir-7-3	19	4721682	4721791	1.77056	1.93339	2.0189	2.08925	2.09542	1.94328	2.08161	1.95861	2.18047	2.07242	1.90905	2.38443	2.07886	2.04407	2.008	2.05332	2.22033	2.15074	2.00617	1.97853	1.86688	1.88719	1.85733	1.86826	1.98554	1.6374	1.6447	1.8815	1.78027	1.70655	1.90775	1.64726	1.77741	2.00986	1.83614	1.86825	1.49765	1.54446	1.99502	1.88424	1.79331	1.93326	1.91737	1.63275	1.85029
MI0005529	hsa-mir-220b	19	6446959	6447045	1.76676	1.93339	2.0189	2.08925	2.09542	1.94274	2.08161	1.97949	2.18047	2.05668	1.90905	2.44366	2.07886	2.04407	2.008	2.05332	1.92609	2.15074	2.00617	1.97853	1.86688	1.88719	1.85733	1.86826	1.98554	1.6374	1.6447	1.8815	1.86012	1.70655	1.90775	1.64726	1.77741	2.00986	1.83614	1.86825	1.49765	1.54446	1.99502	1.88424	1.79331	2.12025	1.91737	1.63275	1.88119
MI0006328	hsa-mir-1238	19	10523798	10523880	1.76909	2.70314	2.0189	2.08925	2.09542	1.91109	2.08161	1.9784	2.18047	2.05668	1.90905	2.44366	2.10335	2.04407	2.008	2.05332	1.92609	2.15074	2.00617	1.97853	2.13736	1.88719	1.85733	1.86826	2.04079	1.6374	1.9777	1.8815	1.88295	1.70655	1.90775	1.64726	1.77741	2.00986	1.83614	1.86825	1.49765	1.54446	1.99502	1.88424	2.09555	2.07474	1.91737	1.90581	1.88602
MI0003653	hsa-mir-638	19	10690080	10690179	1.76909	2.70314	2.0189	2.08925	2.09542	1.91109	2.08161	1.9784	2.18047	2.05668	1.90905	2.44366	2.10335	2.04407	2.008	2.05332	1.92609	2.15074	2.00617	1.97853	2.13736	1.88719	1.85733	1.86826	2.04079	1.6374	1.9777	1.8815	1.88295	1.70655	1.90775	1.64726	1.77741	2.00986	1.83614	1.86825	1.49765	1.54446	1.99502	1.88424	2.09555	2.07474	1.91737	1.90581	1.88602
MI0000242	hsa-mir-199a-1	19	10789102	10789172	1.76909	2.70314	2.0189	2.08925	2.09542	1.91109	2.08161	1.9784	2.18047	2.05668	1.90905	2.44366	2.10335	2.04407	2.008	2.05332	1.92609	2.15074	2.00617	1.97853	2.13736	1.88719	1.85733	1.86826	2.04079	1.6374	1.9777	1.8815	1.88295	1.70655	1.90775	1.64726	1.77741	2.00986	1.83614	1.86825	1.49765	1.54446	1.99502	1.88424	2.09555	2.07474	1.91737	2.10308	1.88602
MI0000081	hsa-mir-24-2	19	13808101	13808173	2.9005	3.03866	1.99124	2.08925	1.78713	1.91109	2.08161	1.9784	2.18047	2.05668	1.90905	2.46202	2.10335	2.04407	2.008	2.05332	1.92609	2.15074	2.00617	1.97853	2.13736	1.88719	1.85733	1.86826	2.04079	1.6374	1.9777	1.89867	1.88295	1.70655	1.91106	2.56501	2.36178	2.0209	1.83614	1.86825	1.49765	1.54446	1.99502	1.88424	2.09555	2.42088	1.91737	1.90806	1.88602
MI0000085	hsa-mir-27a	19	13808254	13808331	2.9005	3.03866	1.99124	2.08925	1.78713	1.91109	2.08161	1.9784	2.18047	2.05668	1.90905	2.46202	2.10335	2.04407	2.008	2.05332	1.92609	2.15074	2.00617	1.97853	2.13736	1.88719	1.85733	1.86826	2.04079	1.6374	1.9777	1.89867	1.88295	1.70655	1.91106	2.56501	2.36178	2.0209	1.83614	1.86825	1.49765	1.54446	1.99502	1.88424	2.09555	2.42088	1.91737	1.90806	1.88602
MI0000079	hsa-mir-23a	19	13808401	13808473	2.9005	3.03866	1.99124	2.08925	1.78713	1.91109	2.08161	1.9784	2.18047	2.05668	1.90905	2.46202	2.10335	2.04407	2.008	2.05332	1.92609	2.15074	2.00617	1.97853	2.13736	1.88719	1.85733	1.86826	2.04079	1.6374	1.9777	1.89867	1.88295	1.70655	1.91106	2.56501	2.36178	2.0209	1.83614	1.86825	1.49765	1.54446	1.99502	1.88424	2.09555	2.42088	1.91737	1.90806	1.88602
MI0000271	hsa-mir-181c	19	13846513	13846622	2.9005	3.03866	1.99124	2.08925	1.78713	1.91109	2.08161	1.9784	2.18047	2.05668	1.90905	2.46202	2.10335	2.04407	2.008	2.05332	1.92609	2.15074	2.00617	1.97853	2.13736	1.88719	1.85733	1.86826	2.04079	1.6374	1.9777	1.89867	1.88295	1.70655	1.91106	2.56501	2.36178	2.0209	1.83614	1.86825	1.49765	1.54446	1.99502	1.88424	2.09555	2.42088	1.91737	1.90806	1.88602
MI0003139	hsa-mir-181d	19	13846689	13846825	2.9005	3.03866	1.99124	2.08925	1.78713	1.91109	2.08161	1.9784	2.18047	2.05668	1.90905	2.46202	2.10335	2.04407	2.008	2.05332	1.92609	2.15074	2.00617	1.97853	2.13736	1.88719	1.85733	1.86826	2.04079	1.6374	1.9777	1.89867	1.88295	1.70655	1.91106	2.56501	2.36178	2.0209	1.83614	1.86825	1.49765	1.54446	1.99502	1.88424	2.09555	2.42088	1.91737	1.90806	1.88602
MI0003654	hsa-mir-639	19	14501355	14501452	2.9005	2.6921	1.99124	2.08925	1.78713	1.91109	2.08161	1.9784	2.18047	2.05668	1.90905	2.05472	2.65073	2.04407	2.008	2.05332	1.92609	2.15074	2.00617	1.97853	2.13736	1.88719	1.85733	1.86826	2.04079	1.6374	1.9777	1.89867	1.88295	1.70655	1.91106	2.17387	2.36178	2.0209	1.83614	1.86825	1.49765	1.54446	1.99502	1.88424	2.18242	2.42088	1.91737	1.90806	1.88602
MI0003655	hsa-mir-640	19	19406872	19406967	2.26013	2.55467	1.99124	2.08925	1.80931	1.91109	2.40544	1.9784	2.18047	2.05668	1.90905	2.05472	2.11168	2.04407	2.008	2.05332	1.94016	2.15074	2.00617	1.97853	2.08468	1.88719	1.85733	1.86826	2.04079	1.6374	1.9777	1.88229	1.88609	1.70655	1.90497	2.53989	2.36178	2.0209	1.83614	1.86825	2.17151	1.54446	1.99502	1.88424	2.18242	2.57118	1.91737	2.20733	1.87976
MI0003656	hsa-mir-641	19	45480290	45480388	3.30856	2.09585	1.99235	4.48274	2.33034	1.89368	2.10979	1.94697	1.82189	2.04432	1.9202	2.05472	2.73699	2.14793	2.008	2.0055	2.19052	1.81886	2.00367	4.74507	2.2066	1.91619	1.89412	1.94922	2.04079	2.54138	1.9777	1.91267	1.91321	1.71568	1.93881	2.20467	1.80948	1.74351	1.84699	1.90078	1.90738	1.54446	1.99502	1.88424	2.18242	1.85746	2.01744	1.95708	1.93033
MI0000803	hsa-mir-330	19	50834092	50834185	1.96769	2.09585	1.99927	2.1819	2.17263	1.90236	2.10979	1.93916	1.82189	2.05155	1.66078	2.05472	2.50236	1.76155	1.9238	2.01343	2.19052	1.81886	1.99535	2.19836	2.1151	1.91101	1.8731	1.88674	2.04079	1.91005	1.64926	1.91267	1.91321	1.71568	1.91942	1.63384	2.04128	1.72895	1.83436	1.90078	1.90738	1.54446	1.99502	1.88424	2.10515	1.83494	1.98815	1.95708	1.91979
MI0003657	hsa-mir-642	19	50870026	50870122	1.96769	2.09585	1.99927	2.1819	2.17263	1.90236	2.10979	1.93916	1.82189	2.05155	1.66078	2.05472	2.50236	1.76155	1.9238	2.01343	2.19052	1.81886	1.99535	2.19836	2.1151	1.91101	1.8731	1.88674	2.04079	1.91005	1.64926	1.91267	1.91321	1.71568	1.91942	1.63384	2.04128	1.72895	1.83436	1.90078	1.90738	1.54446	1.99502	1.88424	2.10515	1.83494	1.98815	1.95708	1.91979
MI0003834	hsa-mir-769	19	51214030	51214147	1.96769	2.09585	1.99927	2.1819	2.24823	1.90236	2.10979	1.93916	1.82189	2.05155	1.66078	2.05472	2.50236	1.76155	1.9238	2.01343	2.19052	1.81886	1.99535	2.19836	2.1151	1.91101	1.8731	1.88674	2.04079	1.91005	1.64926	1.91267	1.91321	1.71568	1.91942	1.63384	2.04128	1.72895	1.83436	1.90078	1.90738	1.54446	1.99502	1.88424	2.10515	1.83494	1.98815	1.95708	1.91979
MI0005536	hsa-mir-220c	19	53755341	53755423	1.96769	2.09585	1.99927	2.1819	2.24878	1.90236	1.86387	1.93916	1.82189	2.05155	1.77979	2.05472	2.6061	1.76155	1.93302	2.09247	2.19052	1.81886	1.99535	2.09221	2.1151	1.91101	1.8731	1.88674	2.04079	1.91005	1.79916	1.91267	1.86141	1.71568	1.91942	1.9049	2.04128	1.72895	1.83436	1.90078	1.90738	1.54446	1.99502	1.88424	2.12068	1.83494	1.98815	1.95708	1.91979
MI0000479	hsa-mir-150	19	54695854	54695937	1.96769	2.09585	1.99927	2.1819	2.24878	1.90236	1.86387	1.93916	1.82189	2.05155	1.77979	2.05472	2.6061	1.76155	1.93302	2.09247	2.19052	1.81886	1.99535	2.09221	2.1151	1.91101	1.8731	1.88674	2.04079	1.91005	1.79916	1.91267	1.86141	1.71568	1.91942	1.9049	2.04128	1.72895	1.83436	1.90078	1.90738	1.54446	1.99502	1.88424	2.12068	1.83494	1.98815	1.95708	1.91979
MI0000746	hsa-mir-99b	19	56887677	56887746	1.9583	2.09585	1.99927	2.1819	2.17368	1.90236	1.63813	1.93916	1.82189	2.05155	1.90734	2.05472	2.71413	1.76155	1.94229	2.17175	2.19052	1.81886	1.99535	2.1588	1.83608	1.89518	1.8731	1.88674	2.04079	1.91449	1.95223	1.91267	1.90079	1.71568	1.91942	1.71364	2.04128	1.73863	1.83436	1.90078	1.90738	2.10556	1.99502	1.88424	2.13632	1.83494	1.98815	1.95708	1.91979
MI0000066	hsa-let-7e	19	56887851	56887929	1.9583	2.09585	1.99927	2.1819	2.17368	1.90236	1.63813	1.93916	1.82189	2.05155	1.90734	2.05472	2.71413	1.76155	1.94229	2.17175	2.19052	1.81886	1.99535	2.1588	1.83608	1.89518	1.8731	1.88674	2.04079	1.91449	1.95223	1.91267	1.90079	1.71568	1.91942	1.71364	2.04128	1.73863	1.83436	1.90078	1.90738	2.10556	1.99502	1.88424	2.13632	1.83494	1.98815	1.95708	1.91979
MI0000469	hsa-mir-125a	19	56888319	56888404	1.9583	2.09585	1.99927	2.1819	2.17368	1.90236	1.63813	1.93916	1.82189	2.05155	1.90734	2.05472	2.71413	1.76155	1.94229	2.17175	2.19052	1.81886	1.99535	2.1588	1.83608	1.89518	1.8731	1.88674	2.04079	1.91449	1.95223	1.91267	1.90079	1.71568	1.91942	1.71364	2.04128	1.73863	1.83436	1.90078	1.90738	2.10556	1.99502	1.88424	2.13632	1.83494	1.98815	1.95708	1.91979
MI0003658	hsa-mir-643	19	57476862	57476958	1.94896	2.09585	1.99927	2.1819	2.17368	1.90236	1.6297	1.93916	1.82189	2.05155	1.90734	2.05472	2.71413	1.76155	1.94229	2.17175	2.19052	1.81886	1.99535	2.1588	1.83608	1.87949	1.8731	1.88674	2.04079	1.91894	1.94184	1.91267	1.90079	1.71568	1.91942	1.71364	2.04128	1.74835	1.83436	1.90078	1.90738	2.10556	1.99502	1.88424	2.13632	1.83494	1.98815	1.95708	1.91979
MI0003140	hsa-mir-512-1	19	58861739	58861836	1.95586	2.09585	1.98876	2.1819	2.17368	1.90236	1.6297	1.93916	1.82189	2.03837	1.90734	2.05472	2.71413	1.76155	1.94229	2.02463	2.19052	1.79519	1.96148	2.1588	1.83608	1.87949	1.8731	1.88674	2.04079	1.91894	1.94184	1.91267	1.90079	1.71568	1.91942	1.71364	2.25305	1.74835	1.83436	1.90078	1.90738	2.10556	1.99502	1.88424	2.13632	1.83494	1.98815	1.95708	1.91979
MI0003141	hsa-mir-512-2	19	58861739	58861836	1.95586	2.09585	1.98876	2.1819	2.17368	1.90236	1.6297	1.93916	1.82189	2.03837	1.90734	2.05472	2.71413	1.76155	1.94229	2.02463	2.19052	1.79519	1.96148	2.1588	1.83608	1.87949	1.8731	1.88674	2.04079	1.91894	1.94184	1.91267	1.90079	1.71568	1.91942	1.71364	2.25305	1.74835	1.83436	1.90078	1.90738	2.10556	1.99502	1.88424	2.13632	1.83494	1.98815	1.95708	1.91979
MI0003142	hsa-mir-498	19	58869263	58869386	1.95586	2.09585	1.98876	2.1819	2.17368	1.90236	1.6297	1.93916	1.82189	2.03837	1.90734	2.05472	2.71413	1.76155	1.94229	2.02463	2.19052	1.79519	1.96148	2.1588	1.83608	1.87949	1.8731	1.88674	2.04079	1.91894	1.94184	1.91267	1.90079	1.71568	1.91942	1.71364	2.25305	1.74835	1.83436	1.90078	1.90738	2.10556	1.99502	1.88424	2.13632	1.83494	1.98815	1.95708	1.91979
MI0003143	hsa-mir-520e	19	58870777	58870863	1.95586	2.09585	1.98876	2.1819	2.17368	1.90236	1.6297	1.93916	1.82189	2.03837	1.90734	2.05472	2.71413	1.76155	1.94229	2.02463	2.19052	1.79519	1.96148	2.1588	1.83608	1.87949	1.8731	1.88674	2.04079	1.91894	1.94184	1.91267	1.90079	1.71568	1.91942	1.71364	2.25305	1.74835	1.83436	1.90078	1.90738	2.10556	1.99502	1.88424	2.13632	1.83494	1.98815	1.95708	1.91979
MI0003144	hsa-mir-515-1	19	58874069	58874151	1.95586	2.09585	1.98876	2.1819	2.17368	1.90236	1.6297	1.93916	1.82189	2.03837	1.90734	2.05472	2.71413	1.76155	1.94229	2.02463	2.19052	1.79519	1.96148	2.1588	1.83608	1.87949	1.8731	1.88674	2.04079	1.91894	1.94184	1.91267	1.90079	1.71568	1.91942	1.71364	2.25305	1.74835	1.83436	1.90078	1.90738	2.10556	1.99502	1.88424	2.13632	1.83494	1.98815	1.95708	1.91979
MI0003147	hsa-mir-515-2	19	58874069	58874151	1.95586	2.09585	1.98876	2.1819	2.17368	1.90236	1.6297	1.93916	1.82189	2.03837	1.90734	2.05472	2.71413	1.76155	1.94229	2.02463	2.19052	1.79519	1.96148	2.1588	1.83608	1.87949	1.8731	1.88674	2.04079	1.91894	1.94184	1.91267	1.90079	1.71568	1.91942	1.71364	2.25305	1.74835	1.83436	1.90078	1.90738	2.10556	1.99502	1.88424	2.13632	1.83494	1.98815	1.95708	1.91979
MI0003145	hsa-mir-519e	19	58875006	58875089	1.95586	2.09585	1.98876	2.1819	2.17368	1.90236	1.6297	1.93916	1.82189	2.03837	1.90734	2.05472	2.71413	1.76155	1.94229	2.02463	2.19052	1.79519	1.96148	2.1588	1.83608	1.87949	1.8731	1.88674	2.04079	1.91894	1.94184	1.91267	1.90079	1.71568	1.91942	1.71364	2.25305	1.74835	1.83436	1.90078	1.90738	2.10556	1.99502	1.88424	2.13632	1.83494	1.98815	1.95708	1.91979
MI0003146	hsa-mir-520f	19	58877225	58877311	1.95586	2.09585	1.98876	2.1819	2.17368	1.90236	1.6297	1.93916	1.82189	2.03837	1.90734	2.05472	2.71413	1.76155	1.94229	2.02463	2.19052	1.79519	1.96148	2.1588	1.83608	1.87949	1.8731	1.88674	2.04079	1.91894	1.94184	1.91267	1.90079	1.71568	1.91942	1.71364	2.25305	1.74835	1.83436	1.90078	1.90738	2.10556	1.99502	1.88424	2.13632	1.83494	1.98815	1.95708	1.91979
MI0003148	hsa-mir-519c	19	58881535	58881621	1.95586	2.09585	1.98876	2.1819	2.17368	1.90236	1.6297	1.93916	1.82189	2.03837	1.90734	2.05472	2.71413	1.76155	1.94229	2.02463	2.19052	1.79519	1.96148	2.1588	1.83608	1.87949	1.8731	1.88674	2.04079	1.91894	1.94184	1.91267	1.90079	1.71568	1.91942	1.71364	2.25305	1.74835	1.83436	1.90078	1.90738	2.10556	1.99502	1.88424	2.13632	1.83494	1.98815	1.95708	1.91979
MI0003149	hsa-mir-520a	19	58885947	58886031	1.95586	2.09585	1.98876	2.1819	2.17368	1.90236	1.6297	1.93916	1.82189	2.03837	1.90734	2.05472	2.71413	1.76155	1.94229	2.02463	2.19052	1.79519	1.96148	2.1588	1.83608	1.87949	1.8731	1.88674	2.04079	1.91894	1.94184	1.91267	1.90079	1.71568	1.91942	1.71364	2.25305	1.74835	1.83436	1.90078	1.90738	2.10556	1.99502	1.88424	2.13632	1.83494	1.98815	1.95708	1.91979
MI0003150	hsa-mir-526b	19	58889459	58889541	1.95586	2.09585	1.98876	2.1819	2.17368	1.90236	1.6297	1.93916	1.82189	2.03837	1.90734	2.05472	2.71413	1.76155	1.94229	2.02463	2.19052	1.79519	1.96148	2.1588	1.83608	1.87949	1.8731	1.88674	2.04079	1.91894	1.94184	1.91267	1.90079	1.71568	1.91942	1.71364	2.25305	1.74835	1.83436	1.90078	1.90738	2.10556	1.99502	1.88424	2.13632	1.83494	1.98815	1.95708	1.91979
MI0003151	hsa-mir-519b	19	58890279	58890359	1.95586	2.09585	1.98876	2.1819	2.17368	1.90236	1.6297	1.93916	1.82189	2.03837	1.90734	2.05472	2.71413	1.76155	1.94229	2.02463	2.19052	1.79519	1.96148	2.1588	1.83608	1.87949	1.8731	1.88674	2.04079	1.91894	1.94184	1.91267	1.90079	1.71568	1.91942	1.71364	2.25305	1.74835	1.83436	1.90078	1.90738	2.10556	1.99502	1.88424	2.13632	1.83494	1.98815	1.95708	1.91979
MI0003152	hsa-mir-525	19	58892599	58892683	1.95586	2.09585	1.98876	2.1819	2.17368	1.90236	1.6297	1.93916	1.82189	2.03837	1.90734	2.05472	2.71413	1.76155	1.94229	2.02463	2.19052	1.79519	1.96148	2.1588	1.83608	1.87949	1.8731	1.88674	2.04079	1.91894	1.94184	1.91267	1.90079	1.71568	1.91942	1.71364	2.25305	1.74835	1.83436	1.90078	1.90738	2.10556	1.99502	1.88424	2.13632	1.83494	1.98815	1.95708	1.91979
MI0003153	hsa-mir-523	19	58893451	58893537	1.95586	2.09585	1.98876	2.1819	2.17368	1.90236	1.6297	1.93916	1.82189	2.03837	1.90734	2.05472	2.71413	1.76155	1.94229	2.02463	2.19052	1.79519	1.96148	2.1588	1.83608	1.87949	1.8731	1.88674	2.04079	1.91894	1.94184	1.91267	1.90079	1.71568	1.91942	1.71364	2.25305	1.74835	1.83436	1.90078	1.90738	2.10556	1.99502	1.88424	2.13632	1.83494	1.98815	1.95708	1.91979
MI0003154	hsa-mir-518f	19	58895081	58895167	1.95586	2.09585	1.98876	2.1819	2.17368	1.90236	1.6297	1.93916	1.82189	2.03837	1.90734	2.05472	2.71413	1.76155	1.94229	2.02463	2.19052	1.79519	1.96148	2.1588	1.83608	1.87949	1.8731	1.88674	2.04079	1.91894	1.94184	1.91267	1.90079	1.71568	1.91942	1.71364	2.25305	1.74835	1.83436	1.90078	1.90738	2.10556	1.99502	1.88424	2.13632	1.83494	1.98815	1.95708	1.91979
MI0003155	hsa-mir-520b	19	58896293	58896353	1.95586	2.09585	1.98876	2.1819	2.17368	1.90236	1.6297	1.93916	1.82189	2.03837	1.90734	2.05472	2.71413	1.76155	1.94229	2.02463	2.19052	1.79519	1.96148	2.1588	1.83608	1.87949	1.8731	1.88674	2.04079	1.91894	1.94184	1.91267	1.90079	1.71568	1.91942	1.71364	2.25305	1.74835	1.83436	1.90078	1.90738	2.10556	1.99502	1.88424	2.13632	1.83494	1.98815	1.95708	1.91979
MI0003156	hsa-mir-518b	19	58897803	58897885	1.95586	2.09585	1.98876	2.1819	2.17368	1.90236	1.6297	1.93916	1.82189	2.03837	1.90734	2.05472	2.71413	1.76155	1.94229	2.02463	2.19052	1.79519	1.96148	2.1588	1.83608	1.87949	1.8731	1.88674	2.04079	1.91894	1.94184	1.91267	1.90079	1.71568	1.91942	1.71364	2.25305	1.74835	1.83436	1.90078	1.90738	2.10556	1.99502	1.88424	2.13632	1.83494	1.98815	1.95708	1.91979
MI0003157	hsa-mir-526a-1	19	58901318	58901402	1.95586	2.09585	1.98876	2.1819	2.17368	1.90236	1.6297	1.93916	1.82189	2.03837	1.90734	2.05472	2.71413	1.76155	1.94229	2.02463	2.19052	1.79519	1.96148	2.1588	1.83608	1.87949	1.8731	1.88674	2.04079	1.91894	1.94184	1.91267	1.90079	1.71568	1.91942	1.71364	2.25305	1.74835	1.83436	1.90078	1.90738	2.10556	1.99502	1.88424	2.13632	1.83494	1.98815	1.95708	1.91979
MI0003158	hsa-mir-520c	19	58902519	58902605	1.95586	2.09585	1.98876	2.1819	2.17368	1.90236	1.6297	1.93916	1.82189	2.03837	1.90734	2.05472	2.71413	1.76155	1.94229	2.02463	2.19052	1.79519	1.96148	2.1588	1.83608	1.87949	1.8731	1.88674	2.04079	1.91894	1.94184	1.91267	1.90079	1.71568	1.91942	1.71364	2.25305	1.74835	1.83436	1.90078	1.90738	2.10556	1.99502	1.88424	2.13632	1.83494	1.98815	1.95708	1.91979
MI0003159	hsa-mir-518c	19	58903801	58903901	1.95586	2.09585	1.98876	2.1819	2.17368	1.90236	1.6297	1.93916	1.82189	2.03837	1.90734	2.05472	2.71413	1.76155	1.94229	2.02463	2.19052	1.79519	1.96148	2.1588	1.83608	1.87949	1.8731	1.88674	2.04079	1.91894	1.94184	1.91267	1.90079	1.71568	1.91942	1.71364	2.25305	1.74835	1.83436	1.90078	1.90738	2.10556	1.99502	1.88424	2.13632	1.83494	1.98815	1.95708	1.91979
MI0003160	hsa-mir-524	19	58906068	58906154	1.95586	2.09585	1.98876	2.1819	2.17368	1.90236	1.6297	1.93916	1.82189	2.03837	1.90734	2.05472	2.71413	1.76155	1.94229	2.02463	2.19052	1.79519	1.96148	2.1588	1.83608	1.87949	1.8731	1.88674	2.04079	1.91894	1.94184	1.91267	1.90079	1.71568	1.91942	1.71364	2.25305	1.74835	1.83436	1.90078	1.90738	2.10556	1.99502	1.88424	2.13632	1.83494	1.98815	1.95708	1.91979
MI0003161	hsa-mir-517a	19	58907334	58907420	1.95586	2.09585	1.98876	2.1819	2.17368	1.90236	1.6297	1.93916	1.82189	2.03837	1.90734	2.05472	2.71413	1.76155	1.94229	2.02463	2.19052	1.79519	1.96148	2.1588	1.83608	1.87949	1.8731	1.88674	2.04079	1.91894	1.94184	1.91267	1.90079	1.71568	1.91942	1.71364	2.25305	1.74835	1.83436	1.90078	1.90738	2.10556	1.99502	1.88424	2.13632	1.83494	1.98815	1.95708	1.91979
MI0003162	hsa-mir-519d	19	58908413	58908500	1.95586	2.09585	1.98876	2.1819	2.17368	1.90236	1.6297	1.93916	1.82189	2.03837	1.90734	2.05472	2.71413	1.76155	1.94229	2.02463	2.19052	1.79519	1.96148	2.1588	1.83608	1.87949	1.8731	1.88674	2.04079	1.91894	1.94184	1.91267	1.90079	1.71568	1.91942	1.71364	2.25305	1.74835	1.83436	1.90078	1.90738	2.10556	1.99502	1.88424	2.13632	1.83494	1.98815	1.95708	1.91979
MI0003163	hsa-mir-521-2	19	58911660	58911746	1.95586	2.09585	1.98876	2.1819	2.17368	1.90236	1.6297	1.93916	1.82189	2.03837	1.90734	2.05472	2.71413	1.76155	1.94229	2.02463	2.19052	1.79519	1.96148	2.1588	1.83608	1.87949	1.8731	1.88674	2.04079	1.91894	1.94184	1.91267	1.90079	1.71568	1.91942	1.71364	2.25305	1.74835	1.83436	1.90078	1.90738	2.10556	1.99502	1.88424	2.13632	1.83494	1.98815	1.95708	1.91979
MI0003164	hsa-mir-520d	19	58915162	58915248	1.95586	2.09585	1.98876	2.1819	2.17368	1.90236	1.6297	1.93916	1.82189	2.03837	1.90734	2.05472	2.71413	1.76155	1.94229	2.02463	2.19052	1.79519	1.96148	2.1588	1.83608	1.87949	1.8731	1.88674	2.04079	1.91894	1.94184	1.91267	1.90079	1.71568	1.91942	1.71364	2.25305	1.74835	1.83436	1.90078	1.90738	2.10556	1.99502	1.88424	2.13632	1.83494	1.98815	1.95708	1.91979
MI0003165	hsa-mir-517b	19	58916142	58916208	1.95586	2.09585	1.98876	2.1819	2.17368	1.90236	1.6297	1.93916	1.82189	2.03837	1.90734	2.05472	2.71413	1.76155	1.94229	2.02463	2.19052	1.79519	1.96148	2.1588	1.83608	1.87949	1.8731	1.88674	2.04079	1.91894	1.94184	1.91267	1.90079	1.71568	1.91942	1.71364	2.25305	1.74835	1.83436	1.90078	1.90738	2.10556	1.99502	1.88424	2.13632	1.83494	1.98815	1.95708	1.91979
MI0003166	hsa-mir-520g	19	58917232	58917321	1.95586	2.09585	1.98876	2.1819	2.17368	1.90236	1.6297	1.93916	1.82189	2.03837	1.90734	2.05472	2.71413	1.76155	1.94229	2.02463	2.19052	1.79519	1.96148	2.1588	1.83608	1.87949	1.8731	1.88674	2.04079	1.91894	1.94184	1.91267	1.90079	1.71568	1.91942	1.71364	2.25305	1.74835	1.83436	1.90078	1.90738	2.10556	1.99502	1.88424	2.13632	1.83494	1.98815	1.95708	1.91979
MI0003167	hsa-mir-516b-2	19	58920508	58920592	1.95586	2.09585	1.98876	2.1819	2.17368	1.90236	1.6297	1.93916	1.82189	2.03837	1.90734	2.05472	2.71413	1.76155	1.94229	2.02463	2.19052	1.79519	1.96148	2.1588	1.83608	1.87949	1.8731	1.88674	2.04079	1.91894	1.94184	1.91267	1.90079	1.71568	1.91942	1.71364	2.25305	1.74835	1.83436	1.90078	1.90738	2.10556	1.99502	1.88424	2.13632	1.83494	1.98815	1.95708	1.91979
MI0003168	hsa-mir-526a-2	19	58921988	58922052	1.95586	2.09585	1.98876	2.1819	2.17368	1.90236	1.6297	1.93916	1.82189	2.03837	1.90734	2.05472	2.71413	1.76155	1.94229	2.02463	2.19052	1.79519	1.96148	2.1588	1.83608	1.87949	1.8731	1.88674	2.04079	1.91894	1.94184	1.91267	1.90079	1.71568	1.91942	1.71364	2.25305	1.74835	1.83436	1.90078	1.90738	2.10556	1.99502	1.88424	2.13632	1.83494	1.98815	1.95708	1.91979
MI0003169	hsa-mir-518e	19	58924904	58924991	1.95586	2.09585	1.98876	2.1819	2.17368	1.90236	1.6297	1.93916	1.82189	2.03837	1.90734	2.05472	2.71413	1.76155	1.94229	2.02463	2.19052	1.79519	1.96148	2.1588	1.83608	1.87949	1.8731	1.88674	2.04079	1.91894	1.94184	1.91267	1.90079	1.71568	1.91942	1.71364	2.25305	1.74835	1.83436	1.90078	1.90738	2.10556	1.99502	1.88424	2.13632	1.83494	1.98815	1.95708	1.91979
MI0003170	hsa-mir-518a-1	19	58926072	58926156	1.95586	2.09585	1.98876	2.1819	2.17368	1.90236	1.6297	1.93916	1.82189	2.03837	1.90734	2.05472	2.71413	1.76155	1.94229	2.02463	2.19052	1.79519	1.96148	2.1588	1.83608	1.87949	1.8731	1.88674	2.04079	1.91894	1.94184	1.91267	1.90079	1.71568	1.91942	1.71364	2.25305	1.74835	1.83436	1.90078	1.90738	2.10556	1.99502	1.88424	2.13632	1.83494	1.98815	1.95708	1.91979
MI0003171	hsa-mir-518d	19	58929943	58930029	1.95586	2.09585	1.98876	2.1819	2.17368	1.90236	1.6297	1.93916	1.82189	2.03837	1.90734	2.05472	2.71413	1.76155	1.94229	2.02463	2.19052	1.79519	1.96148	2.1588	1.83608	1.87949	1.8731	1.88674	2.04079	1.91894	1.94184	1.91267	1.90079	1.71568	1.91942	1.71364	2.25305	1.74835	1.83436	1.90078	1.90738	2.10556	1.99502	1.88424	2.13632	1.83494	1.98815	1.95708	1.91979
MI0003172	hsa-mir-516b-1	19	58931911	58932000	1.95586	2.09585	1.98876	2.1819	2.17368	1.90236	1.6297	1.93916	1.82189	2.03837	1.90734	2.05472	2.71413	1.76155	1.94229	2.02463	2.19052	1.79519	1.96148	2.1588	1.83608	1.87949	1.8731	1.88674	2.04079	1.91894	1.94184	1.91267	1.90079	1.71568	1.91942	1.71364	2.25305	1.74835	1.83436	1.90078	1.90738	2.10556	1.99502	1.88424	2.13632	1.83494	1.98815	1.95708	1.91979
MI0003173	hsa-mir-518a-2	19	58934399	58934485	1.95586	2.09585	1.98876	2.1819	2.17368	1.90236	1.6297	1.93916	1.82189	2.03837	1.90734	2.05472	2.71413	1.76155	1.94229	2.02463	2.19052	1.79519	1.96148	2.1588	1.83608	1.87949	1.8731	1.88674	2.04079	1.91894	1.94184	1.91267	1.90079	1.71568	1.91942	1.71364	2.25305	1.74835	1.83436	1.90078	1.90738	2.10556	1.99502	1.88424	2.13632	1.83494	1.98815	1.95708	1.91979
MI0003174	hsa-mir-517c	19	58936379	58936473	1.95586	2.09585	1.98876	2.1819	2.17368	1.90236	1.6297	1.93916	1.82189	2.03837	1.90734	2.05472	2.71413	1.76155	1.94229	2.02463	2.19052	1.79519	1.96148	2.1588	1.83608	1.87949	1.8731	1.88674	2.04079	1.91894	1.94184	1.91267	1.90079	1.71568	1.91942	1.71364	2.25305	1.74835	1.83436	1.90078	1.90738	2.10556	1.99502	1.88424	2.13632	1.83494	1.98815	1.95708	1.91979
MI0003175	hsa-mir-520h	19	58937578	58937665	1.95586	2.09585	1.98876	2.1819	2.17368	1.90236	1.6297	1.93916	1.82189	2.03837	1.90734	2.05472	2.71413	1.76155	1.94229	2.02463	2.19052	1.79519	1.96148	2.1588	1.83608	1.87949	1.8731	1.88674	2.04079	1.91894	1.94184	1.91267	1.90079	1.71568	1.91942	1.71364	2.25305	1.74835	1.83436	1.90078	1.90738	2.10556	1.99502	1.88424	2.13632	1.83494	1.98815	1.95708	1.91979
MI0003176	hsa-mir-521-1	19	58943702	58943788	1.95586	2.09585	1.98876	2.1819	2.17368	1.90236	1.6297	1.93916	1.82189	2.03837	1.90734	2.05472	2.71413	1.76155	1.94229	2.02463	2.19052	1.79519	1.96148	2.1588	1.83608	1.87949	1.8731	1.88674	2.04079	1.91894	1.94184	1.91267	1.90079	1.71568	1.91942	1.71364	2.25305	1.74835	1.83436	1.90078	1.90738	2.10556	1.99502	1.88424	2.13632	1.83494	1.98815	1.95708	1.91979
MI0003177	hsa-mir-522	19	58946277	58946363	1.95586	2.09585	1.98876	2.1819	2.17368	1.90236	1.6297	1.93916	1.82189	2.03837	1.90734	2.05472	2.71413	1.76155	1.94229	2.02463	2.19052	1.79519	1.96148	2.1588	1.83608	1.87949	1.8731	1.88674	2.04079	1.91894	1.94184	1.91267	1.90079	1.71568	1.91942	1.71364	2.25305	1.74835	1.83436	1.90078	1.90738	2.10556	1.99502	1.88424	2.13632	1.83494	1.98815	1.95708	1.91979
MI0003178	hsa-mir-519a-1	19	58947463	58947547	1.95586	2.09585	1.98876	2.1819	2.17368	1.90236	1.6297	1.93916	1.82189	2.03837	1.90734	2.05472	2.71413	1.76155	1.94229	2.02463	2.19052	1.79519	1.96148	2.1588	1.83608	1.87949	1.8731	1.88674	2.04079	1.91894	1.94184	1.91267	1.90079	1.71568	1.91942	1.71364	2.25305	1.74835	1.83436	1.90078	1.90738	2.10556	1.99502	1.88424	2.13632	1.83494	1.98815	1.95708	1.91979
MI0003179	hsa-mir-527	19	58949084	58949168	1.95586	2.09585	1.98876	2.1819	2.17368	1.90236	1.6297	1.93916	1.82189	2.03837	1.90734	2.05472	2.71413	1.76155	1.94229	2.02463	2.19052	1.79519	1.96148	2.1588	1.83608	1.87949	1.8731	1.88674	2.04079	1.91894	1.94184	1.91267	1.90079	1.71568	1.91942	1.71364	2.25305	1.74835	1.83436	1.90078	1.90738	2.10556	1.99502	1.88424	2.13632	1.83494	1.98815	1.95708	1.91979
MI0003180	hsa-mir-516a-1	19	58951807	58951896	1.95586	2.09585	1.98876	2.1819	2.17368	1.90236	1.6297	1.93916	1.82189	2.03837	1.90734	2.05472	2.71413	1.76155	1.94229	2.02463	2.19052	1.79519	1.96148	2.1588	1.83608	1.87949	1.8731	1.88674	2.04079	1.91894	1.94184	1.91267	1.90079	1.71568	1.91942	1.71364	2.25305	1.74835	1.83436	1.90078	1.90738	2.10556	1.99502	1.88424	2.13632	1.83494	1.98815	1.95708	1.91979
MI0003181	hsa-mir-516a-2	19	58956199	58956288	1.95586	2.09585	1.98876	2.1819	2.17368	1.90236	1.6297	1.93916	1.82189	2.03837	1.90734	2.05472	2.71413	1.76155	1.94229	2.02463	2.19052	1.79519	1.96148	2.1588	1.83608	1.87949	1.8731	1.88674	2.04079	1.91894	1.94184	1.91267	1.90079	1.71568	1.91942	1.71364	2.25305	1.74835	1.83436	1.90078	1.90738	2.10556	1.99502	1.88424	2.13632	1.83494	1.98815	1.95708	1.91979
MI0003182	hsa-mir-519a-2	19	58957410	58957496	1.95586	2.09585	1.98876	2.1819	2.17368	1.90236	1.6297	1.93916	1.82189	2.03837	1.90734	2.05472	2.71413	1.76155	1.94229	2.02463	2.19052	1.79519	1.96148	2.1588	1.83608	1.87949	1.8731	1.88674	2.04079	1.91894	1.94184	1.91267	1.90079	1.71568	1.91942	1.71364	2.25305	1.74835	1.83436	1.90078	1.90738	2.10556	1.99502	1.88424	2.13632	1.83494	1.98815	1.95708	1.91979
MI0000779	hsa-mir-371	19	58982741	58982807	1.95586	2.09585	1.98876	2.1819	2.17368	1.90236	1.6297	1.93916	1.82189	2.03837	1.90734	2.05472	2.71413	1.76155	1.94229	2.02463	2.19052	1.79519	1.96148	2.1588	1.83608	1.87949	1.8731	1.88674	2.04079	1.91894	1.94184	1.91267	1.90079	1.71568	1.91942	1.71364	2.25305	1.74835	1.83436	1.90078	1.90738	2.10556	1.99502	1.88424	2.13632	1.83494	1.98815	1.95708	1.91979
MI0000780	hsa-mir-372	19	58982956	58983022	1.95586	2.09585	1.98876	2.1819	2.17368	1.90236	1.6297	1.93916	1.82189	2.03837	1.90734	2.05472	2.71413	1.76155	1.94229	2.02463	2.19052	1.79519	1.96148	2.1588	1.83608	1.87949	1.8731	1.88674	2.04079	1.91894	1.94184	1.91267	1.90079	1.71568	1.91942	1.71364	2.25305	1.74835	1.83436	1.90078	1.90738	2.10556	1.99502	1.88424	2.13632	1.83494	1.98815	1.95708	1.91979
MI0000781	hsa-mir-373	19	58983771	58983839	1.95586	2.09585	1.98876	2.1819	2.17368	1.90236	1.6297	1.93916	1.82189	2.03837	1.90734	2.05472	2.71413	1.76155	1.94229	2.02463	2.19052	1.79519	1.96148	2.1588	1.83608	1.87949	1.8731	1.88674	2.04079	1.91894	1.94184	1.91267	1.90079	1.71568	1.91942	1.71364	2.25305	1.74835	1.83436	1.90078	1.90738	2.10556	1.99502	1.88424	2.13632	1.83494	1.98815	1.95708	1.91979
MI0005757	hsa-mir-935	19	59177373	59177463	1.95586	2.09585	1.98876	2.1819	2.17368	1.90236	1.6297	1.93916	1.82189	2.03837	1.90734	2.05472	2.71413	1.76155	1.94229	2.02463	2.19052	1.79519	1.96148	2.1588	1.83608	1.87949	1.8731	1.88674	2.04079	1.91894	1.94184	1.91267	1.90079	1.71568	1.91942	1.71364	2.25305	1.74835	1.83436	1.90078	1.90738	2.10556	1.99502	1.88424	2.13632	1.83494	1.98815	1.95708	1.91979
MI0000108	hsa-mir-103-2	20	3846141	3846218	1.73653	2.05785	2.02886	1.8896	2.19017	1.75005	1.65692	1.81734	1.80155	1.8568	1.91582	2.05686	1.75053	1.84529	1.97214	2.07306	2.26636	1.82189	2.02335	1.82188	1.8162	1.91499	2.05798	1.94598	2.097	2.35595	2.00683	2.23734	2.00166	2.00081	2.07508	1.68759	2.63623	1.98646	1.89077	1.98479	1.98315	2.31033	2.02119	1.95353	2.07718	2.0476	1.88129	2.09493	2.19793
MI0003672	hsa-mir-663	20	26136822	26136914	2.17724	2.05785	2.14231	1.9561	2.18774	1.75005	1.60882	1.79021	1.80155	1.8568	1.91582	1.60074	1.75053	1.49552	2.07133	1.99939	2.26636	1.80479	2.13205	1.82188	1.8162	1.91499	2.05684	2.00194	2.097	2.30236	2.06898	2.27377	1.99432	2.00081	2.07508	2.1695	1.79487	1.97506	1.89077	1.96794	1.98453	2.10906	2.02119	1.95353	2.13928	2.0476	1.88129	2.09493	2.23589
MI0003659	hsa-mir-644	20	32517791	32517884	2.17724	2.19487	2.14231	2.1872	2.05557	2.03297	2.06895	2.07805	1.80155	1.8568	1.91582	2.08297	1.756	1.77172	1.99607	1.99939	4.33844	1.80479	2.13205	2.17201	2.28015	2.06972	2.05684	1.90911	2.097	2.30236	1.94224	2.19251	1.99432	2.00081	2.07508	2.1695	1.99167	1.97506	1.89077	1.96794	2.285	1.9308	2.02119	1.95353	2.16479	2.00671	1.88129	2.09493	2.09979
MI0003183	hsa-mir-499	20	33041840	33041961	2.17724	2.19487	2.14231	2.1872	2.07907	2.03297	2.06895	2.07805	1.80155	1.8568	1.91582	2.08297	1.756	1.77172	1.99607	1.99939	3.11574	1.80479	2.13205	2.17201	2.28015	1.90216	2.05684	1.90911	2.097	2.30236	1.94224	2.19251	1.99432	2.00081	2.07508	2.1695	1.99167	1.97506	1.89077	1.96794	2.285	1.9308	2.02119	1.95353	2.16479	2.00671	1.88129	2.09493	2.09979
MI0003660	hsa-mir-645	20	48635730	48635823	2.17724	2.05827	2.56005	2.1872	2.32582	2.03805	2.08161	2.06284	1.80717	1.8568	1.91582	2.08297	1.756	1.77172	2.06861	1.99939	2.86985	2.45145	2.56835	2.17201	2.28015	1.90216	2.05684	1.96673	2.097	2.30092	2.03133	2.15739	1.99432	2.00442	2.07508	2.21831	1.81841	1.97506	1.89077	1.96794	1.94854	1.9308	2.02119	1.95353	2.41701	2.00671	1.88129	2.09493	2.12778
MI0000747	hsa-mir-296	20	56826065	56826144	2.17724	2.07044	1.99567	2.1872	3.17145	2.03805	1.60904	2.06284	2.21152	2.07976	1.93208	2.13738	1.756	2.50211	2.06861	1.99939	2.25211	2.59698	1.99923	2.17201	2.44923	1.90216	2.05684	1.96673	2.097	2.36512	2.03133	2.21727	1.99432	2.00442	2.07508	2.63475	1.81841	1.97506	1.89077	1.96794	1.94854	1.9308	2.02119	1.95353	2.41701	2.03106	1.88129	2.09493	2.26789
MI0005523	hsa-mir-298	20	56826676	56826763	2.17724	2.07044	1.99567	2.1872	3.17145	2.03805	1.60904	2.06284	2.21152	2.07976	1.93208	2.13738	1.756	2.50211	2.06861	1.99939	2.25211	2.59698	1.99923	2.17201	2.44923	1.90216	2.05684	1.96673	2.097	2.36512	2.03133	2.21727	1.99432	2.00442	2.07508	2.63475	1.81841	1.97506	1.89077	1.96794	1.94854	1.9308	2.02119	1.95353	2.41701	2.03106	1.88129	2.09493	2.26789
MI0003661	hsa-mir-646	20	58316927	58317020	2.17724	2.07044	1.99567	2.1872	1.94308	2.03805	1.60904	2.06284	2.21152	1.74547	1.87171	2.06028	1.756	1.85234	2.06861	1.99939	2.21188	2.4757	1.99923	2.17201	2.44923	1.90216	2.05684	1.96673	2.097	2.36512	2.03133	2.21727	1.99432	2.00442	2.07508	2.63475	1.81841	1.97506	1.89077	1.96794	1.94854	1.9308	2.02119	1.95353	2.41701	2.03106	1.88129	2.09493	2.26789
MI0000651	hsa-mir-1-1	20	60561955	60562031	2.17724	2.07044	1.9309	2.1872	1.85284	2.33285	1.60904	2.34442	2.10167	1.74547	1.87171	2.06028	1.756	1.7812	2.06861	1.99939	2.21188	2.4757	1.99923	2.17201	2.19729	1.90216	2.05684	1.81617	2.097	2.4998	2.03133	2.21727	1.8474	1.9075	2.07508	2.45524	1.81841	1.8618	1.81136	1.84573	1.84024	1.84792	2.02119	1.95353	2.41701	1.9271	1.88129	2.09493	2.12042
MI0000451	hsa-mir-133a-2	20	60572564	60572665	2.17724	2.07044	1.9309	2.1872	1.85284	2.33285	1.60904	2.34442	2.10167	1.74547	1.87171	2.06028	1.756	1.7812	2.06861	1.8633	2.21188	2.4757	1.99923	2.17201	2.19729	1.90216	2.05684	1.81617	2.097	2.4998	2.03133	2.21727	1.8474	1.9075	2.07508	2.45524	1.81841	1.8618	1.81136	1.84573	1.84024	1.84792	2.02119	1.95353	2.41701	1.9271	1.88129	2.09493	2.12042
MI0000445	hsa-mir-124-3	20	61280297	61280383	2.17724	2.07044	1.9309	2.1872	1.85284	2.33285	1.60904	2.34442	2.10167	1.74547	1.87171	2.06028	1.756	2.16842	2.06861	1.8633	2.21188	2.4757	1.99923	2.17201	2.41919	1.90216	2.05684	1.81617	2.097	2.4998	2.03133	2.21727	1.81327	1.9075	2.07508	2.45524	1.81841	1.8618	1.81136	1.84573	1.84024	1.84792	2.02119	1.95353	2.41701	1.9271	1.88129	2.09493	2.12042
MI0005763	hsa-mir-941-1	20	62021289	62021379	2.17724	2.07044	1.9309	2.1872	1.85284	2.33285	1.60904	2.34442	2.2083	1.74547	1.87171	2.06028	1.756	2.16842	2.06861	1.8633	2.21188	2.4757	1.99923	2.17201	2.41919	1.90216	2.05684	1.81617	2.097	2.2127	2.03133	2.21727	1.77978	1.9075	2.07508	2.45524	1.81841	1.8618	1.81136	1.84573	1.84024	1.84792	2.02119	1.95353	2.41701	1.9271	1.88129	2.09493	2.12042
MI0005764	hsa-mir-941-2	20	62021289	62021379	2.17724	2.07044	1.9309	2.1872	1.85284	2.33285	1.60904	2.34442	2.2083	1.74547	1.87171	2.06028	1.756	2.16842	2.06861	1.8633	2.21188	2.4757	1.99923	2.17201	2.41919	1.90216	2.05684	1.81617	2.097	2.2127	2.03133	2.21727	1.77978	1.9075	2.07508	2.45524	1.81841	1.8618	1.81136	1.84573	1.84024	1.84792	2.02119	1.95353	2.41701	1.9271	1.88129	2.09493	2.12042
MI0005765	hsa-mir-941-3	20	62021289	62021379	2.17724	2.07044	1.9309	2.1872	1.85284	2.33285	1.60904	2.34442	2.2083	1.74547	1.87171	2.06028	1.756	2.16842	2.06861	1.8633	2.21188	2.4757	1.99923	2.17201	2.41919	1.90216	2.05684	1.81617	2.097	2.2127	2.03133	2.21727	1.77978	1.9075	2.07508	2.45524	1.81841	1.8618	1.81136	1.84573	1.84024	1.84792	2.02119	1.95353	2.41701	1.9271	1.88129	2.09493	2.12042
MI0005766	hsa-mir-941-4	20	62021289	62021379	2.17724	2.07044	1.9309	2.1872	1.85284	2.33285	1.60904	2.34442	2.2083	1.74547	1.87171	2.06028	1.756	2.16842	2.06861	1.8633	2.21188	2.4757	1.99923	2.17201	2.41919	1.90216	2.05684	1.81617	2.097	2.2127	2.03133	2.21727	1.77978	1.9075	2.07508	2.45524	1.81841	1.8618	1.81136	1.84573	1.84024	1.84792	2.02119	1.95353	2.41701	1.9271	1.88129	2.09493	2.12042
MI0003662	hsa-mir-647	20	62044428	62044523	2.17724	2.07044	1.9309	2.1872	1.85284	2.33285	1.98577	2.34442	2.2083	1.74547	1.87171	2.06028	1.756	2.16842	2.06861	1.8633	2.21188	2.4757	1.99923	2.17201	2.41919	1.90216	2.05684	1.81617	2.097	2.2127	2.03133	2.21727	1.77978	1.9075	2.07508	2.45524	1.81841	1.8618	1.81136	1.84573	1.84024	1.84792	2.02119	1.95353	2.41701	1.9271	1.88129	2.09493	2.12042
MI0000101	hsa-mir-99a	21	16833280	16833360	2.06337	2.21888	1.87095	1.98492	1.28694	2.17678	2.08363	2.14404	1.77995	2.08192	1.89521	2.03926	2.39047	2.44468	2.05731	2.51082	1.96724	2.16795	1.86832	2.00074	2.04858	2.05742	2.01828	2.02946	2.14969	2.02204	2.0828	1.71011	1.99847	2.00998	1.89707	1.89982	2.06219	2.27032	2.07999	1.97765	1.98604	2.37512	2.01979	1.99402	2.04702	2.0818	2.22858	2.03962	2.11909
MI0000064	hsa-let-7c	21	16834014	16834107	2.06337	2.21888	1.87095	1.98492	1.28694	2.17678	2.08363	2.14404	1.77995	2.08192	1.89521	2.03926	2.39047	2.44468	2.05731	2.51082	1.96724	2.16795	1.86832	2.00074	2.04858	2.05742	2.01828	2.02946	2.14969	2.02204	2.0828	1.71011	1.99847	2.00998	1.89707	1.89982	2.06219	2.27032	2.07999	1.97765	1.98604	2.37512	2.01979	1.99402	2.04702	2.0818	2.22858	2.03962	2.11909
MI0000470	hsa-mir-125b-2	21	16884428	16884516	2.06337	2.21888	1.87095	1.98492	1.28694	2.17678	2.08363	2.14404	1.77995	2.08192	1.89521	2.03926	2.39047	2.44468	2.05731	2.51082	1.96724	2.16795	1.86832	2.00074	2.04858	2.05742	2.01828	2.02946	2.14969	2.02204	2.0828	1.71011	1.99847	2.00998	1.89707	1.89982	2.06219	2.27032	2.07999	1.97765	1.98604	2.37512	2.01979	1.99402	2.04702	2.0818	2.22858	2.03962	2.11909
MI0000681	hsa-mir-155	21	25868163	25868227	2.06137	2.21888	1.85481	1.98492	1.28596	2.17678	2.55603	2.14404	1.77995	1.73883	1.89521	2.03926	2.39047	2.44468	1.98063	1.90972	1.96724	2.1666	1.85773	2.00074	2.04858	2.05742	2.01828	2.02946	2.14969	2.02204	2.0828	1.71011	1.99847	2.00998	1.89707	1.92327	2.04837	2.27032	2.07999	1.97765	1.98604	2.28644	2.01979	1.99402	2.02557	2.0818	2.22858	2.03962	2.11909
MI0003906	hsa-mir-802	21	36014883	36014976	2.06137	2.21888	1.87069	1.98492	2.04988	2.18509	2.10395	2.21443	2.12938	2.06039	1.89521	2.10503	2.39047	2.37339	1.98063	2.00147	1.96724	2.1666	1.85773	2.00074	2.04858	2.05742	2.01828	1.97191	2.12127	1.96293	1.99948	1.65897	1.99847	2.00998	1.9849	1.92074	1.82194	2.22468	2.02003	1.97765	1.98604	2.28644	2.01979	1.94353	2.02557	2.01242	2.16119	2.03962	2.00534
MI0003663	hsa-mir-648	22	16843634	16843727	1.77781	1.69823	1.85854	2.04994	1.75011	2.05721	2.13051	2.1113	2.1782	1.77684	1.91343	2.07002	1.76686	1.74007	1.9893	1.89692	1.64077	1.81006	1.86522	1.92043	1.84936	1.89637	1.87869	1.89487	2.0557	2.23816	1.95914	2.18266	1.99197	1.99154	1.88775	2.02324	1.53834	1.76332	2.01611	1.94799	1.52551	1.89487	2.02638	1.9181	1.9163	1.87181	1.7456	1.88544	1.80581
MI0000482	hsa-mir-185	22	18400662	18400743	1.77781	1.69823	1.85854	2.04994	2.00387	2.05721	2.07679	2.1113	2.1782	1.77684	1.91343	2.07002	1.76686	1.74007	1.9893	1.89692	1.64077	1.81006	1.86522	1.92904	1.97873	1.89637	1.89931	1.90964	2.05841	2.23816	1.95914	2.18266	1.99197	1.99154	1.88775	2.02899	1.67955	1.7846	2.01611	1.94799	1.52551	1.88969	2.02638	1.9181	1.9163	1.87181	1.7456	1.88544	1.80369
MI0003664	hsa-mir-649	22	19718465	19718561	1.77781	1.69823	1.85854	2.04994	1.80393	2.05721	2.02441	2.1113	2.1782	1.77684	1.91343	2.07002	1.76472	1.74007	1.9893	1.89692	1.64077	1.81006	1.86522	1.93768	2.11715	1.89637	1.92016	1.92452	2.06112	2.23816	1.95914	2.18266	1.99197	1.99154	1.88775	2.03477	1.83372	1.80613	2.01611	1.94799	1.52551	1.88453	2.02638	1.9181	1.9163	1.87181	1.7456	1.88544	1.80156
MI0005568	hsa-mir-301b	22	20337270	20337347	1.77781	1.69823	1.85854	2.04994	1.80393	2.05721	2.02441	2.1113	2.1782	1.77684	1.91343	2.07002	1.76258	1.74007	1.9893	1.89692	1.64077	1.81006	1.86522	1.9399	2.11715	1.89637	1.92016	1.92452	2.06112	2.23816	1.95914	2.18266	1.99197	1.99154	1.88775	2.03477	1.83372	1.80613	2.01611	1.94799	1.52551	1.88453	2.02638	1.9181	1.9163	1.87181	1.7456	1.88544	1.80156
MI0000748	hsa-mir-130b	22	20337593	20337674	1.77781	1.69823	1.85854	2.04994	1.80393	2.05721	2.02441	2.1113	2.1782	1.77684	1.91343	2.07002	1.76258	1.74007	1.9893	1.89692	1.64077	1.81006	1.86522	1.9399	2.11715	1.89637	1.92016	1.92452	2.06112	2.23816	1.95914	2.18266	1.99197	1.99154	1.88775	2.03477	1.83372	1.80613	2.01611	1.94799	1.52551	1.88453	2.02638	1.9181	1.9163	1.87181	1.7456	1.88544	1.80156
MI0003665	hsa-mir-650	22	21495270	21495365	1.77781	1.70377	1.85854	2.04994	1.52493	2.05721	2.05894	2.1113	2.1782	1.77684	1.91343	2.07002	1.77447	1.76186	1.9893	1.94189	1.64077	1.81006	1.86522	1.95041	1.98093	1.89637	1.92016	1.95992	2.06112	2.23816	1.97297	2.18993	1.99197	1.99582	1.88775	2.0383	1.73067	1.95545	2.01611	1.94799	1.52551	1.88453	2.02638	1.9181	1.9163	1.87181	1.7456	1.88544	1.85272
MI0003682	hsa-mir-658	22	36570225	36570324	1.74667	1.70484	2.0168	2.19205	1.75923	1.90395	2.45582	1.96147	2.21029	2.0763	1.91422	1.62039	1.77054	1.75887	1.9893	1.99054	1.64077	1.81521	2.01258	2.14925	1.84347	1.90361	1.89176	1.89211	2.06914	2.26814	1.9898	2.1983	1.9152	1.98781	1.83321	2.04793	2.01276	2.04245	2.01611	1.94799	1.52551	1.88453	2.02638	1.9181	1.97195	1.86986	1.7456	1.80977	1.74939
MI0003683	hsa-mir-659	22	36573631	36573727	1.74667	1.70484	2.0168	2.19205	1.75923	1.90395	2.45582	1.96147	2.21029	2.0763	1.91422	1.62039	1.77054	1.75887	1.9893	1.99054	1.64077	1.81521	2.01258	2.14925	1.84347	1.90361	1.89176	1.89211	2.06914	2.26814	1.9898	2.1983	1.9152	1.98781	1.83321	2.04793	2.01276	2.04245	2.01611	1.94799	1.52551	1.88453	2.02638	1.9181	1.97195	1.86986	1.7456	1.80977	1.74939
MI0000091	hsa-mir-33a	22	40626894	40626962	1.74667	1.91114	2.0168	2.00428	1.75923	1.90395	2.05652	1.96147	2.21029	2.0763	1.91343	1.59675	1.74968	2.03601	1.9893	1.8708	1.64077	2.45536	2.01258	1.94954	1.84347	1.90414	1.89176	1.89211	2.06914	2.23738	1.90597	2.1983	1.9152	1.98781	1.83321	2.04793	1.78531	2.04245	1.99097	1.94799	1.52551	1.88453	2.02638	1.9181	1.94818	1.86986	1.7456	1.80977	1.74939
MI0000062	hsa-let-7a-3	22	44887293	44887366	1.9774	1.91114	2.14901	1.87006	1.75923	1.90395	2.05652	1.96147	1.85207	2.0763	1.91343	2.08528	1.74968	2.39769	1.9893	1.8708	1.64077	2.45536	1.97417	1.76875	1.84347	1.90414	1.88469	1.94625	2.06914	2.23738	2.21871	2.1983	1.9152	1.98781	1.83321	2.06389	1.78531	2.11535	1.99097	1.94799	1.52551	1.88453	2.02638	1.9181	1.94818	1.87961	1.85218	1.87424	1.83343
MI0000063	hsa-let-7b	22	44888230	44888312	1.9774	1.91114	2.14901	1.87006	1.75923	1.90395	2.05652	1.96147	1.85207	2.0763	1.91343	2.08528	1.74968	2.39769	1.9893	1.8708	1.64077	2.45536	1.97417	1.76875	1.84347	1.90414	1.88469	1.94625	2.06914	2.23738	2.21871	2.1983	1.9152	1.98781	1.83321	2.06389	1.78531	2.11535	1.99097	1.94799	1.52551	1.88453	2.02638	1.9181	1.94818	1.87961	1.85218	1.87424	1.83343
MI0003666	hsa-mir-651	23	8055006	8055102	1.63876	2.04845	1.7108	1.92196	1.50519	1.84701	2.0958	1.88561	1.77182	2.03357	1.60654	2.05572	1.74073	2.20587	2.05475	1.98255	2.18415	2.17292	1.69895	1.95386	1.84654	1.91194	1.92696	1.99792	2.13011	1.24583	2.00267	1.99652	1.98577	2.0022	1.85828	1.64315	2.01081	1.81227	2.02059	2.00554	1.55024	2.26546	2.05282	1.95177	1.80228	2.03078	1.89005	2.06996	1.79932
MI0000298	hsa-mir-221	23	45490529	45490638	1.79366	2.04845	1.81941	2.1364	2.26019	1.98425	1.59848	2.03078	1.77182	2.03104	1.61201	2.07117	1.74073	1.78478	2.01889	1.95973	2.19022	2.17292	1.78268	2.15491	2.09076	1.90585	1.92696	1.99792	2.13011	1.34212	1.97291	1.99306	1.99833	1.99458	1.76708	1.646	1.8076	2.01251	2.02227	2.00554	1.55024	2.26546	2.05282	1.95177	1.8263	1.88731	1.89005	2.06996	1.79932
MI0000299	hsa-mir-222	23	45491365	45491474	1.79366	2.04845	1.81941	2.1364	2.26019	1.98425	1.59848	2.03078	1.77182	2.03104	1.61201	2.07117	1.74073	1.78478	2.01889	1.95973	2.19022	2.17292	1.78268	2.15491	2.09076	1.90585	1.92696	1.99792	2.13011	1.34212	1.97291	1.99306	1.99833	1.99458	1.76708	1.646	1.8076	2.01251	2.02227	2.00554	1.55024	2.26546	2.05282	1.95177	1.8263	1.88731	1.89005	2.06996	1.79932
MI0003205	hsa-mir-532	23	49654494	49654584	1.79366	2.04845	1.81941	2.1364	3.11092	2.0054	1.61821	2.03078	1.77182	2.03104	1.61201	2.07117	1.74073	1.78478	2.01889	1.95973	2.19022	2.17292	1.78268	2.15491	2.09076	1.90585	1.92696	1.99792	2.13011	1.34212	1.97291	1.99306	1.99018	1.99458	1.76708	1.65412	2.24401	2.01251	2.02087	2.00554	1.9789	2.26546	2.05282	1.95177	1.8263	1.88731	1.89005	2.06996	1.79932
MI0000484	hsa-mir-188	23	49654849	49654934	1.79366	2.04845	1.81941	2.1364	3.11092	2.0054	1.61821	2.03078	1.77182	2.03104	1.61201	2.07117	1.74073	1.78478	2.01889	1.95973	2.19022	2.17292	1.78268	2.15491	2.09076	1.90585	1.92696	1.99792	2.13011	1.34212	1.97291	1.99306	1.99018	1.99458	1.76708	1.65412	2.24401	2.01251	2.02087	2.00554	1.9789	2.26546	2.05282	1.95177	1.8263	1.88731	1.89005	2.06996	1.79932
MI0003184	hsa-mir-500	23	49659779	49659862	1.79366	2.04845	1.81941	2.1364	3.11092	2.0054	1.61821	2.03078	1.77182	2.03104	1.61201	2.07117	1.74073	1.78478	2.01889	1.95973	2.19022	2.17292	1.78268	2.15491	2.09076	1.90585	1.92696	1.99792	2.13011	1.34212	1.97291	1.99306	1.99018	1.99458	1.76708	1.65412	2.24401	2.01251	2.02087	2.00554	1.9789	2.26546	2.05282	1.95177	1.8263	1.88731	1.89005	2.06996	1.79932
MI0000762	hsa-mir-362	23	49660312	49660376	1.79366	2.04845	1.81941	2.1364	3.11092	2.0054	1.61821	2.03078	1.77182	2.03104	1.61201	2.07117	1.74073	1.78478	2.01889	1.95973	2.19022	2.17292	1.78268	2.15491	2.09076	1.90585	1.92696	1.99792	2.13011	1.34212	1.97291	1.99306	1.99018	1.99458	1.76708	1.65412	2.24401	2.01251	2.02087	2.00554	1.9789	2.26546	2.05282	1.95177	1.8263	1.88731	1.89005	2.06996	1.79932
MI0003185	hsa-mir-501	23	49661070	49661153	1.79366	2.04845	1.81941	2.1364	3.11092	2.0054	1.61821	2.03078	1.77182	2.03104	1.61201	2.07117	1.74073	1.78478	2.01889	1.95973	2.19022	2.17292	1.78268	2.15491	2.09076	1.90585	1.92696	1.99792	2.13011	1.34212	1.97291	1.99306	1.99018	1.99458	1.76708	1.65412	2.24401	2.01251	2.02087	2.00554	1.9789	2.26546	2.05282	1.95177	1.8263	1.88731	1.89005	2.06996	1.79932
MI0003684	hsa-mir-660	23	49664589	49664685	1.79366	2.04845	1.81941	2.1364	3.11092	2.0054	1.61821	2.03078	1.77182	2.03104	1.61201	2.07117	1.74073	1.78478	2.01889	1.95973	2.19022	2.17292	1.78268	2.15491	2.09076	1.90585	1.92696	1.99792	2.13011	1.34212	1.97291	1.99306	1.99018	1.99458	1.76708	1.65412	2.24401	2.01251	2.02087	2.00554	1.9789	2.26546	2.05282	1.95177	1.8263	1.88731	1.89005	2.06996	1.79932
MI0003186	hsa-mir-502	23	49665946	49666031	1.79366	2.04845	1.81941	2.1364	3.11092	2.0054	1.61821	2.03078	1.77182	2.03104	1.61201	2.07117	1.74073	1.78478	2.01889	1.95973	2.19022	2.17292	1.78268	2.15491	2.09076	1.90585	1.92696	1.99792	2.13011	1.34212	1.97291	1.99306	1.99018	1.99458	1.76708	1.65412	2.24401	2.01251	2.02087	2.00554	1.9789	2.26546	2.05282	1.95177	1.8263	1.88731	1.89005	2.06996	1.79932
MI0000100	hsa-mir-98	23	53599909	53600027	1.84396	2.04845	1.81941	2.1364	2.77703	1.99985	2.06037	2.03078	1.77182	2.03104	1.61201	2.07117	1.74073	1.78478	2.01889	1.95973	2.19022	2.17292	1.78268	2.15491	2.09076	1.90585	1.92696	1.99792	2.13011	1.34212	1.97291	1.99306	1.99018	1.99458	1.88187	1.65412	2.5306	2.01251	2.00121	2.00554	1.9789	2.26546	2.05282	1.95177	1.8263	1.88731	1.89005	2.06996	1.79932
MI0000068	hsa-let-7f-2	23	53600878	53600960	1.84396	2.04845	1.81941	2.1364	2.77703	1.99985	2.06037	2.03078	1.77182	2.03104	1.61201	2.07117	1.74073	1.78478	2.01889	1.95973	2.19022	2.17292	1.78268	2.15491	2.09076	1.90585	1.92696	1.99792	2.13011	1.34212	1.97291	1.99306	1.99018	1.99458	1.88187	1.65412	2.5306	2.01251	2.00121	2.00554	1.9789	2.26546	2.05282	1.95177	1.8263	1.88731	1.89005	2.06996	1.79932
MI0000300	hsa-mir-223	23	65155437	65155546	1.71868	1.8594	1.72342	1.97449	2.57691	2.05921	2.09478	2.03078	1.86159	2.03104	1.61201	2.07117	1.74073	1.78478	2.08603	1.95973	2.19022	2.17292	1.71267	1.98513	2.09076	1.90585	1.92696	1.99792	2.13011	1.34212	1.97291	1.99306	1.99018	1.99458	1.90181	1.65412	1.52592	2.01251	2.03295	2.00554	1.9789	2.26546	2.05282	1.95177	1.944	1.88587	1.89005	2.30842	1.79932
MI0003685	hsa-mir-421	23	73354937	73355021	1.71868	1.8594	1.72342	2.14694	2.5889	2.05921	2.09478	2.03078	1.77896	2.03104	1.61201	2.07117	1.74073	1.78478	2.08603	1.97255	2.19022	2.17292	1.71267	2.21565	2.09076	1.90585	1.92696	1.99792	2.13011	1.34212	1.97291	2.04696	1.99018	1.99458	1.90181	1.65412	1.52592	2.01251	2.03295	2.00554	1.9789	2.26546	2.05282	1.95177	1.944	1.88587	1.89005	2.30842	1.79932
MI0005566	hsa-mir-374b	23	73355107	73355178	1.71868	1.8594	1.72342	2.14694	2.5889	2.05921	2.09478	2.03078	1.77896	2.03104	1.61201	2.07117	1.74073	1.78478	2.08603	1.97255	2.19022	2.17292	1.71267	2.21565	2.09076	1.90585	1.92696	1.99792	2.13011	1.34212	1.97291	2.04696	1.99018	1.99458	1.90181	1.65412	1.52592	2.01251	2.03295	2.00554	1.9789	2.26546	2.05282	1.95177	1.944	1.88587	1.89005	2.30842	1.79932
MI0003516	hsa-mir-545	23	73423664	73423769	1.71868	1.8594	1.72342	2.14694	2.5889	2.05921	2.09478	2.03078	1.77896	2.03104	1.61201	2.07117	1.74073	1.78478	2.08603	1.97255	2.19022	2.17292	1.71267	2.21565	2.09076	1.90585	1.92696	1.99792	2.13011	1.34212	1.97291	2.04696	1.99018	1.99458	1.90181	1.65412	1.52592	2.01251	2.03295	2.00554	1.9789	2.26546	2.05282	1.95177	1.944	1.88587	1.89005	2.30842	1.79932
MI0000782	hsa-mir-374a	23	73423846	73423917	1.71868	1.8594	1.72342	2.14694	2.5889	2.05921	2.09478	2.03078	1.77896	2.03104	1.61201	2.07117	1.74073	1.78478	2.08603	1.97255	2.19022	2.17292	1.71267	2.21565	2.09076	1.90585	1.92696	1.99792	2.13011	1.34212	1.97291	2.04696	1.99018	1.99458	1.90181	1.65412	1.52592	2.01251	2.03295	2.00554	1.9789	2.26546	2.05282	1.95177	1.944	1.88587	1.89005	2.30842	1.79932
MI0000824	hsa-mir-325	23	76142220	76142317	1.71868	1.8594	1.72342	2.14694	2.5889	2.05921	2.12904	2.03078	1.77896	2.03104	1.61201	2.07117	1.74073	1.78478	2.08603	1.97255	2.19022	2.17292	1.71267	2.21565	2.09076	1.90585	1.92696	1.99792	2.13011	1.34212	1.97291	2.04696	1.99018	1.99458	1.90181	1.65412	1.52592	2.01251	2.03295	2.00554	1.9789	2.26546	2.05282	1.95177	2.08006	1.88587	1.89005	2.30842	1.79932
MI0000760	hsa-mir-361	23	85045297	85045368	1.68623	1.8594	1.85996	2.14694	2.55787	2.05921	2.1114	2.03078	1.77896	2.03104	1.60565	2.07117	1.74073	1.78478	2.08603	1.94822	2.19022	2.17292	1.84452	2.21565	2.09076	1.90585	1.92696	1.99792	2.13011	1.34212	2.05583	2.04696	2.0043	1.99458	1.90181	1.65412	1.72546	2.01251	2.03295	2.00554	1.9789	2.26546	2.05282	1.9682	1.8459	1.88587	1.89005	2.30842	1.79932
MI0003667	hsa-mir-652	23	109185213	109185310	1.68623	1.8594	1.85996	2.14694	2.68299	2.05921	2.1114	2.03078	1.78613	2.34814	1.60565	1.5821	1.74061	1.39141	2.13844	1.81738	2.20194	2.17292	1.84452	2.21565	2.09076	1.90585	1.92696	1.99792	2.13011	1.25372	2.0138	2.33397	2.0043	1.99458	1.89312	1.65412	1.72546	2.01251	2.03295	2.00554	1.9789	2.26546	2.05282	1.9682	1.8459	1.88587	1.89005	2.30842	1.59389
MI0001637	hsa-mir-448	23	113964273	113964383	1.68623	1.8594	1.85996	2.14694	2.68299	2.05921	2.1114	2.03078	1.78613	2.34814	1.60565	1.5821	1.74061	1.39141	2.13844	1.81738	2.20194	2.17292	1.84452	2.21565	2.09076	1.90585	1.92696	1.99792	2.1482	1.37641	2.0138	2.33397	2.0043	1.99458	1.89312	1.65412	1.99457	2.01251	2.03295	2.00554	1.9789	2.26546	2.05282	1.9682	1.8459	1.88587	1.89005	2.30842	1.59389
MI0003836	hsa-mir-766	23	118664729	118664839	1.68623	1.86637	1.85996	2.14694	3.00891	2.05921	2.1114	2.03078	1.78613	2.3483	1.60565	1.5821	1.74061	2.0934	2.13844	1.82685	2.20194	2.17292	1.84452	2.21565	2.09076	1.92097	1.92696	1.99792	2.13322	1.34445	2.0138	2.33397	2.0043	1.99458	1.89312	1.65412	1.99457	2.01251	2.03295	2.00554	1.9789	2.26546	2.05282	1.9682	1.8459	1.88587	1.89005	2.30842	1.50592
MI0000297	hsa-mir-220a	23	122523627	122523736	1.68623	1.86637	1.85996	2.14694	3.17893	2.05921	1.63388	2.03078	1.78613	2.3483	1.60565	1.5821	1.74061	2.0934	2.13844	1.82685	2.20194	2.17292	1.84452	2.21565	2.09076	1.92097	1.92696	1.99792	2.13322	1.34277	2.0138	2.33397	2.0043	1.99458	1.89312	1.65412	1.99457	2.01251	2.03295	2.00554	1.9789	2.26546	2.05282	1.9682	1.8459	1.88587	1.89005	2.30842	1.82393
MI0000764	hsa-mir-363	23	133131074	133131148	1.68623	1.86637	1.85996	2.14694	2.72516	2.05921	1.6096	2.03078	1.78613	2.34326	1.60565	1.5821	1.74061	2.0934	2.13844	1.9535	2.20194	2.17292	1.84452	2.21565	2.09076	1.92097	1.92696	1.99792	2.13322	1.34277	2.01394	2.33397	2.0043	1.99458	1.89312	1.65412	2.20347	2.01251	2.03295	2.00554	1.9789	2.26546	2.05282	1.9682	2.0854	1.88587	1.89005	2.30842	1.82393
MI0000094	hsa-mir-92a-2	23	133131234	133131308	1.68623	1.86637	1.85996	2.14694	2.72516	2.05921	1.6096	2.03078	1.78613	2.34326	1.60565	1.5821	1.74061	2.0934	2.13844	1.9535	2.20194	2.17292	1.84452	2.21565	2.09076	1.92097	1.92696	1.99792	2.13322	1.34277	2.01394	2.33397	2.0043	1.99458	1.89312	1.65412	2.20347	2.01251	2.03295	2.00554	1.9789	2.26546	2.05282	1.9682	2.0854	1.88587	1.89005	2.30842	1.82393
MI0000075	hsa-mir-19b-2	23	133131367	133131463	1.68623	1.86637	1.85996	2.14694	2.72516	2.05921	1.6096	2.03078	1.78613	2.34326	1.60565	1.5821	1.74061	2.0934	2.13844	1.9535	2.20194	2.17292	1.84452	2.21565	2.09076	1.92097	1.92696	1.99792	2.13322	1.34277	2.01394	2.33397	2.0043	1.99458	1.89312	1.65412	2.20347	2.01251	2.03295	2.00554	1.9789	2.26546	2.05282	1.9682	2.0854	1.88587	1.89005	2.30842	1.82393
MI0001519	hsa-mir-20b	23	133131505	133131573	1.68623	1.86637	1.85996	2.14694	2.72516	2.05921	1.6096	2.03078	1.78613	2.34326	1.60565	1.5821	1.74061	2.0934	2.13844	1.9535	2.20194	2.17292	1.84452	2.21565	2.09076	1.92097	1.92696	1.99792	2.13322	1.34277	2.01394	2.33397	2.0043	1.99458	1.89312	1.65412	2.20347	2.01251	2.03295	2.00554	1.9789	2.26546	2.05282	1.9682	2.0854	1.88587	1.89005	2.30842	1.82393
MI0000113	hsa-mir-106a	23	133131894	133131974	1.68623	1.86637	1.85996	2.14694	2.72516	2.05921	1.6096	2.03078	1.78613	2.34326	1.60565	1.5821	1.74061	2.0934	2.13844	1.9535	2.20194	2.17292	1.84452	2.21565	2.09076	1.92097	1.92696	1.99792	2.13322	1.34277	2.01394	2.33397	2.0043	1.99458	1.89312	1.65412	2.20347	2.01251	2.03295	2.00554	1.9789	2.26546	2.05282	1.9682	2.0854	1.88587	1.89005	2.30842	1.82393
MI0001518	hsa-mir-18b	23	133304071	133304141	1.68623	1.86637	1.85996	2.14694	2.72516	2.05921	1.6096	2.03078	1.78613	2.34326	1.60565	1.5821	1.74061	2.0934	2.13844	1.9535	2.20194	2.17292	1.84452	2.21565	2.09076	1.92097	1.92696	1.99792	2.13322	1.34277	2.01394	2.33397	2.0043	1.99458	1.89312	1.65412	2.20347	2.01251	2.03295	2.00554	1.9789	2.26546	2.05282	1.9682	2.0854	1.88587	1.89005	2.30842	1.82393
MI0005531	hsa-mir-450b	23	133501881	133501958	1.68623	1.86637	1.85996	2.14694	2.72516	2.05921	1.6096	2.03078	1.78613	2.34326	1.60565	1.5821	1.74061	2.0934	2.13844	1.9535	2.20194	2.17292	1.84452	2.21565	2.09076	1.92097	1.92696	1.99792	2.13322	1.34277	2.01394	2.33397	2.0043	1.99458	1.89312	1.65412	2.20347	2.01251	2.03295	2.00554	1.9789	2.26546	2.05282	1.9682	2.0854	1.88587	1.89005	2.30842	1.82393
MI0001652	hsa-mir-450a-1	23	133502037	133502127	1.68623	1.86637	1.85996	2.14694	2.72516	2.05921	1.6096	2.03078	1.78613	2.34326	1.60565	1.5821	1.74061	2.0934	2.13844	1.9535	2.20194	2.17292	1.84452	2.21565	2.09076	1.92097	1.92696	1.99792	2.13322	1.34277	2.01394	2.33397	2.0043	1.99458	1.89312	1.65412	2.20347	2.01251	2.03295	2.00554	1.9789	2.26546	2.05282	1.9682	2.0854	1.88587	1.89005	2.30842	1.82393
MI0003187	hsa-mir-450a-2	23	133502204	133502303	1.68623	1.86637	1.85996	2.14694	2.72516	2.05921	1.6096	2.03078	1.78613	2.34326	1.60565	1.5821	1.74061	2.0934	2.13844	1.9535	2.20194	2.17292	1.84452	2.21565	2.09076	1.92097	1.92696	1.99792	2.13322	1.34277	2.01394	2.33397	2.0043	1.99458	1.89312	1.65412	2.20347	2.01251	2.03295	2.00554	1.9789	2.26546	2.05282	1.9682	2.0854	1.88587	1.89005	2.30842	1.82393
MI0003686	hsa-mir-542	23	133503037	133503133	1.68623	1.86637	1.85996	2.14694	2.72516	2.05921	1.6096	2.03078	1.78613	2.34326	1.60565	1.5821	1.74061	2.0934	2.13844	1.9535	2.20194	2.17292	1.84452	2.21565	2.09076	1.92097	1.92696	1.99792	2.13322	1.34277	2.01394	2.33397	2.0043	1.99458	1.89312	1.65412	2.20347	2.01251	2.03295	2.00554	1.9789	2.26546	2.05282	1.9682	2.0854	1.88587	1.89005	2.30842	1.82393
MI0003188	hsa-mir-503	23	133508024	133508094	1.68623	1.86637	1.85996	2.14694	2.72516	2.05921	1.6096	2.03078	1.78613	2.34326	1.60565	1.5821	1.74061	2.0934	2.13844	1.9535	2.20194	2.17292	1.84452	2.21565	2.09076	1.92097	1.92696	1.99792	2.13322	1.34277	2.01394	2.33397	2.0043	1.99458	1.89312	1.65412	2.20347	2.01251	2.03295	2.00554	1.9789	2.26546	2.05282	1.9682	2.0854	1.88587	1.89005	2.30842	1.82393
MI0001446	hsa-mir-424	23	133508310	133508407	1.68623	1.86637	1.85996	2.14694	2.72516	2.05921	1.6096	2.03078	1.78613	2.34326	1.60565	1.5821	1.74061	2.0934	2.13844	1.9535	2.20194	2.17292	1.84452	2.21565	2.09076	1.92097	1.92696	1.99792	2.13322	1.34277	2.01394	2.33397	2.0043	1.99458	1.89312	1.65412	2.20347	2.01251	2.03295	2.00554	1.9789	2.26546	2.05282	1.9682	2.0854	1.88587	1.89005	2.30842	1.82393
MI0005756	hsa-mir-934	23	135460703	135460785	1.68623	1.86637	1.85996	2.14694	2.72516	2.05921	1.6096	2.03078	1.78613	2.3316	1.60565	1.5821	1.74061	2.08197	2.13844	1.9535	2.20194	2.36106	1.84452	2.21565	2.09076	1.92097	1.92696	1.99792	2.13322	1.34277	2.01394	2.33397	2.0043	1.99458	1.98945	1.65412	2.20347	2.01251	2.03295	2.00554	1.9789	2.26546	2.05282	1.9682	2.0854	1.88587	1.89005	2.30842	1.82393
MI0003189	hsa-mir-504	23	137577538	137577620	1.68623	1.86637	1.85996	2.14694	2.72516	2.05921	1.6096	2.03078	1.78613	2.3316	1.60565	1.5821	1.74061	1.40167	2.13844	1.94566	2.20194	2.36106	1.84452	2.21565	2.09076	1.92097	1.92696	1.99792	2.13322	1.34277	2.01394	2.33397	2.0043	1.99458	1.98945	1.65412	2.20347	2.01251	2.03295	2.00554	1.9789	2.26546	2.05282	1.9682	2.0854	1.88587	1.89005	2.30842	1.82393
MI0003190	hsa-mir-505	23	138833973	138834056	1.68623	1.86211	1.85996	2.14694	2.72044	2.05921	1.6096	2.03078	1.78613	2.3316	1.60565	1.5821	1.74061	1.40167	2.13844	1.94566	2.20194	2.36106	1.84452	2.21565	2.09076	1.92097	1.92696	1.99792	2.13322	1.34277	2.01394	2.33397	2.0043	1.99458	1.98945	1.65412	2.20347	2.01251	2.03295	2.00554	1.9789	2.26546	2.05282	1.9682	2.0854	1.88587	1.89005	2.30842	1.82393
MI0005533	hsa-mir-890	23	144883485	144883561	1.63785	1.86211	1.85996	2.14694	2.72044	2.05921	1.6096	2.03078	1.78613	2.3316	1.60565	1.5821	1.74061	1.38756	2.13844	1.94566	2.20194	2.34865	1.84452	2.21565	2.09076	1.91459	1.92696	1.99792	2.13322	1.34715	2.01394	2.33397	2.0043	1.99458	1.98945	1.65412	2.59832	2.01251	2.03295	2.00554	1.9789	2.26546	2.05282	1.9682	2.0854	1.88587	1.937	2.30842	1.82393
MI0005537	hsa-mir-888	23	144883994	144884070	1.63785	1.86211	1.85996	2.14694	2.72044	2.05921	1.6096	2.03078	1.78613	2.3316	1.60565	1.5821	1.74061	1.38756	2.13844	1.94566	2.20194	2.34865	1.84452	2.21565	2.09076	1.91459	1.92696	1.99792	2.13322	1.34715	2.01394	2.33397	2.0043	1.99458	1.98945	1.65412	2.59832	2.01251	2.03295	2.00554	1.9789	2.26546	2.05282	1.9682	2.0854	1.88587	1.937	2.30842	1.82393
MI0005528	hsa-mir-892a	23	144885879	144885953	1.63785	1.86211	1.85996	2.14694	2.72044	2.05921	1.6096	2.03078	1.78613	2.3316	1.60565	1.5821	1.74061	1.38756	2.13844	1.94566	2.20194	2.34865	1.84452	2.21565	2.09076	1.91459	1.92696	1.99792	2.13322	1.34715	2.01394	2.33397	2.0043	1.99458	1.98945	1.65412	2.59832	2.01251	2.03295	2.00554	1.9789	2.26546	2.05282	1.9682	2.0854	1.88587	1.937	2.30842	1.82393
MI0005538	hsa-mir-892b	23	144886408	144886484	1.63785	1.86211	1.85996	2.14694	2.72044	2.05921	1.6096	2.03078	1.78613	2.3316	1.60565	1.5821	1.74061	1.38756	2.13844	1.94566	2.20194	2.34865	1.84452	2.21565	2.09076	1.91459	1.92696	1.99792	2.13322	1.34715	2.01394	2.33397	2.0043	1.99458	1.98945	1.65412	2.59832	2.01251	2.03295	2.00554	1.9789	2.26546	2.05282	1.9682	2.0854	1.88587	1.937	2.30842	1.82393
MI0005534	hsa-mir-891b	23	144890263	144890341	1.63785	1.86211	1.85996	2.14694	2.72044	2.05921	1.6096	2.03078	1.78613	2.3316	1.60565	1.5821	1.74061	1.38756	2.13844	1.94566	2.20194	2.34865	1.84452	2.21565	2.09076	1.91459	1.92696	1.99792	2.13322	1.34715	2.01394	2.33397	2.0043	1.99458	1.98945	1.65412	2.59832	2.01251	2.03295	2.00554	1.9789	2.26546	2.05282	1.9682	2.0854	1.88587	1.937	2.30842	1.82393
MI0005524	hsa-mir-891a	23	144917004	144917082	1.63785	1.86211	1.85996	2.14694	2.72044	2.05921	1.6096	2.03078	1.78613	2.3316	1.60565	1.5821	1.74061	1.38756	2.13844	1.94566	2.20194	2.34865	1.84452	2.21565	2.09076	1.91459	1.92696	1.99792	2.13322	1.34715	2.01394	2.33397	2.0043	1.99458	1.98945	1.65412	2.59832	2.01251	2.03295	2.00554	1.9789	2.26546	2.05282	1.9682	2.0854	1.88587	1.937	2.30842	1.82393
MI0006649	hsa-mir-513c	23	146078914	146078997	1.63785	1.86211	1.85996	2.14694	2.72044	2.05921	1.6096	2.03078	1.78613	2.3316	1.60565	1.5821	1.74061	1.38756	2.13844	1.94566	2.20194	2.3663	1.84452	2.21565	2.09076	1.91459	1.92696	1.99792	2.13322	1.34715	2.01394	2.33397	2.0043	1.99458	1.98945	1.65412	2.59832	2.01251	2.03295	2.00554	1.9789	2.26546	2.05282	1.9682	2.0854	1.88587	1.937	2.30842	1.82393
MI0006648	hsa-mir-513b	23	146088254	146088337	1.63785	1.86211	1.85996	2.14694	2.72044	2.05921	1.6096	2.03078	1.78613	2.3316	1.60565	1.5821	1.74061	1.38756	2.13844	1.94566	2.20194	2.3663	1.84452	2.21565	2.09076	1.91459	1.92696	1.99792	2.13322	1.34715	2.01394	2.33397	2.0043	1.99458	1.98945	1.65412	2.59832	2.01251	2.03295	2.00554	1.9789	2.26546	2.05282	1.9682	2.0854	1.88587	1.937	2.30842	1.82393
MI0003191	hsa-mir-513a-1	23	146102673	146102801	1.63785	1.86211	1.85996	2.14694	2.72044	2.05921	1.6096	2.03078	1.78613	2.3316	1.60565	1.5821	1.74061	1.38756	2.13844	1.94566	2.20194	2.3663	1.84452	2.21565	2.09076	1.91459	1.92696	1.99792	2.13322	1.34715	2.01394	2.33397	2.0043	1.99458	1.98945	1.65412	2.59832	2.01251	2.03295	2.00554	1.9789	2.26546	2.05282	1.9682	2.0854	1.88587	1.937	2.30842	1.82393
MI0003192	hsa-mir-513a-2	23	146115036	146115162	1.63785	1.86211	1.85996	2.14694	2.72044	2.05921	1.6096	2.03078	1.78613	2.3316	1.60565	1.5821	1.74061	1.38756	2.13844	1.94566	2.20194	2.3663	1.84452	2.21565	2.09076	1.91459	1.92696	1.99792	2.13322	1.34715	2.01394	2.33397	2.0043	1.99458	1.98945	1.65412	2.59832	2.01251	2.03295	2.00554	1.9789	2.26546	2.05282	1.9682	2.0854	1.88587	1.937	2.30842	1.82393
MI0003193	hsa-mir-506	23	146119930	146120053	1.63785	1.86211	1.85996	2.14694	2.72044	2.05921	1.6096	2.03078	1.78613	2.3316	1.60565	1.5821	1.74061	1.38756	2.13844	1.94566	2.20194	2.3663	1.84452	2.21565	2.09076	1.91459	1.92696	1.99792	2.13322	1.34715	2.01394	2.33397	2.0043	1.99458	1.98945	1.65412	2.59832	2.01251	2.03295	2.00554	1.9789	2.26546	2.05282	1.9682	2.0854	1.88587	1.937	2.30842	1.82393
MI0003194	hsa-mir-507	23	146120194	146120287	1.63785	1.86211	1.85996	2.14694	2.72044	2.05921	1.6096	2.03078	1.78613	2.3316	1.60565	1.5821	1.74061	1.38756	2.13844	1.94566	2.20194	2.3663	1.84452	2.21565	2.09076	1.91459	1.92696	1.99792	2.13322	1.34715	2.01394	2.33397	2.0043	1.99458	1.98945	1.65412	2.59832	2.01251	2.03295	2.00554	1.9789	2.26546	2.05282	1.9682	2.0854	1.88587	1.937	2.30842	1.82393
MI0003195	hsa-mir-508	23	146126123	146126237	1.63785	1.86211	1.85996	2.14694	2.72044	2.05921	1.6096	2.03078	1.78613	2.3316	1.60565	1.5821	1.74061	1.38756	2.13844	1.94566	2.20194	2.3663	1.84452	2.21565	2.09076	1.91459	1.92696	1.99792	2.13322	1.34715	2.01394	2.33397	2.0043	1.99458	1.98945	1.65412	2.59832	2.01251	2.03295	2.00554	1.9789	2.26546	2.05282	1.9682	2.0854	1.88587	1.937	2.30842	1.82393
MI0005530	hsa-mir-509-2	23	146147970	146148060	1.63785	1.86211	1.85996	2.14694	2.72044	2.05921	1.6096	2.03078	1.78613	2.3316	1.60565	1.5821	1.74061	1.38756	2.13844	1.94566	2.20194	2.3663	1.84452	2.21565	2.09076	1.91459	1.92696	1.99792	2.13322	1.34715	2.01394	2.33397	2.0043	1.99458	1.98945	1.65412	2.59832	2.01251	2.03295	2.00554	1.9789	2.26546	2.05282	1.9682	2.0854	1.88587	1.937	2.30842	1.82393
MI0005717	hsa-mir-509-3	23	146148862	146148936	1.63785	1.86211	1.85996	2.14694	2.72044	2.05921	1.6096	2.03078	1.78613	2.3316	1.60565	1.5821	1.74061	1.38756	2.13844	1.94566	2.20194	2.3663	1.84452	2.21565	2.09076	1.91459	1.92696	1.99792	2.13322	1.34715	2.01394	2.33397	2.0043	1.99458	1.98945	1.65412	2.59832	2.01251	2.03295	2.00554	1.9789	2.26546	2.05282	1.9682	2.0854	1.88587	1.937	2.30842	1.82393
MI0003196	hsa-mir-509-1	23	146149742	146149835	1.63785	1.86211	1.85996	2.14694	2.72044	2.05921	1.6096	2.03078	1.78613	2.3316	1.60565	1.5821	1.74061	1.38756	2.13844	1.94566	2.20194	2.3663	1.84452	2.21565	2.09076	1.91459	1.92696	1.99792	2.13322	1.34715	2.01394	2.33397	2.0043	1.99458	1.98945	1.65412	2.59832	2.01251	2.03295	2.00554	1.9789	2.26546	2.05282	1.9682	2.0854	1.88587	1.937	2.30842	1.82393
MI0003197	hsa-mir-510	23	146161545	146161618	1.63785	1.86211	1.85996	2.14694	2.72044	2.05921	1.6096	2.03078	1.78613	2.3316	1.60565	1.5821	1.74061	1.38756	2.13844	1.94566	2.20194	2.3663	1.84452	2.21565	2.09076	1.91459	1.92696	1.99792	2.13322	1.34715	2.01394	2.33397	2.0043	1.99458	1.98945	1.65412	2.59832	2.01251	2.03295	2.00554	1.9789	2.26546	2.05282	1.9682	2.0854	1.88587	1.937	2.30842	1.82393
MI0003198	hsa-mir-514-1	23	146168457	146168554	1.63785	1.86211	1.85996	2.14694	2.72044	2.05921	1.6096	2.03078	1.78613	2.3316	1.60565	1.5821	1.74061	1.38756	2.13844	1.94566	2.20194	2.3663	1.84452	2.21565	2.09076	1.91459	1.92696	1.99792	2.13322	1.34715	2.01394	2.33397	2.0043	1.99458	1.98945	1.65412	2.59832	2.01251	2.03295	2.00554	1.9789	2.26546	2.05282	1.9682	2.0854	1.88587	1.937	2.30842	1.82393
MI0003199	hsa-mir-514-2	23	146171153	146171240	1.63785	1.86211	1.85996	2.14694	2.72044	2.05921	1.6096	2.03078	1.78613	2.3316	1.60565	1.5821	1.74061	1.38756	2.13844	1.94566	2.20194	2.3663	1.84452	2.21565	2.09076	1.91459	1.92696	1.99792	2.13322	1.34715	2.01394	2.33397	2.0043	1.99458	1.98945	1.65412	2.59832	2.01251	2.03295	2.00554	1.9789	2.26546	2.05282	1.9682	2.0854	1.88587	1.937	2.30842	1.82393
MI0003200	hsa-mir-514-3	23	146171153	146171240	1.63785	1.86211	1.85996	2.14694	2.72044	2.05921	1.6096	2.03078	1.78613	2.3316	1.60565	1.5821	1.74061	1.38756	2.13844	1.94566	2.20194	2.3663	1.84452	2.21565	2.09076	1.91459	1.92696	1.99792	2.13322	1.34715	2.01394	2.33397	2.0043	1.99458	1.98945	1.65412	2.59832	2.01251	2.03295	2.00554	1.9789	2.26546	2.05282	1.9682	2.0854	1.88587	1.937	2.30842	1.82393
MI0000301	hsa-mir-224	23	150877706	150877786	1.72357	1.86211	1.85996	2.14694	2.72044	2.05921	1.6096	2.03078	2.21075	2.3316	1.60565	1.5821	1.74061	1.39876	2.08458	1.92714	2.20194	1.97977	1.84452	2.21565	2.09076	1.90929	1.92696	1.99792	2.13322	1.33701	2.01394	2.33397	2.0043	1.99458	1.96983	1.65412	2.19935	2.01251	2.03295	2.00554	1.9789	2.26546	2.05282	1.9682	2.0854	1.88587	1.937	2.30842	1.82393
MI0001733	hsa-mir-452	23	150878756	150878840	1.72357	1.86211	1.85996	2.14694	2.72044	2.05921	1.6096	2.03078	2.21075	2.3316	1.60565	1.5821	1.74061	1.39876	2.08458	1.92714	2.20194	1.97977	1.84452	2.21565	2.09076	1.90929	1.92696	1.99792	2.13322	1.33701	2.01394	2.33397	2.0043	1.99458	1.96983	1.65412	2.19935	2.01251	2.03295	2.00554	1.9789	2.26546	2.05282	1.9682	2.0854	1.88587	1.937	2.30842	1.82393
MI0000111	hsa-mir-105-1	23	151311347	151311427	1.72357	1.86211	1.85996	2.14694	2.72044	2.05921	1.6096	2.03078	2.21075	2.3316	1.60565	1.5821	1.74061	1.39876	2.08458	1.92714	2.20194	1.97977	1.84452	2.21565	2.09076	1.90929	1.92696	1.99792	2.13322	1.33701	2.01394	2.33397	2.0043	1.99458	1.96983	1.65412	2.19935	2.01251	2.03295	2.00554	1.9789	2.26546	2.05282	1.9682	2.0854	1.88587	1.937	2.30842	1.82393
MI0003763	hsa-mir-767	23	151312549	151312657	1.72357	1.86211	1.85996	2.14694	2.72044	2.05921	1.6096	2.03078	2.21075	2.3316	1.60565	1.5821	1.74061	1.39876	2.08458	1.92714	2.20194	1.97977	1.84452	2.21565	2.09076	1.90929	1.92696	1.99792	2.13322	1.33701	2.01394	2.33397	2.0043	1.99458	1.96983	1.65412	2.19935	2.01251	2.03295	2.00554	1.9789	2.26546	2.05282	1.9682	2.0854	1.88587	1.937	2.30842	1.82393
MI0000112	hsa-mir-105-2	23	151313540	151313620	1.72357	1.86211	1.85996	2.14694	2.72044	2.05921	1.6096	2.03078	2.21075	2.3316	1.60565	1.5821	1.74061	1.39876	2.08458	1.92714	2.20194	1.97977	1.84452	2.21565	2.09076	1.90929	1.92696	1.99792	2.13322	1.33701	2.01394	2.33397	2.0043	1.99458	1.96983	1.65412	2.19935	2.01251	2.03295	2.00554	1.9789	2.26546	2.05282	1.9682	2.0854	1.88587	1.937	2.30842	1.82393
[truncated: 107 more columns]
